# Supplementary material for: Genetic diversity and grouping of pigeonpea [Cajanus cajan Millspaugh] Germplasm using SNP markers and agronomic traits
Source: PLoS One. 2022 Nov 3;17(11):e0275060. doi: 10.1371/journal.pone.0275060 (PMC9632774; doi:10.1371/journal.pone.0275060)
Supplement: S1 File — (XLSX) [file pone.0275060.s004.xlsx]

## Sheet: qualitative data
Site	Plot no	Rep	Block	Entry_ no.	Flower_ pattern	Growth _habit	Flower _main color	Flower_ second _color	Flower_ streak _pattern	Leaf Hair	Leaf shape	pod frm	pod color	Stem color	Seed color pattern	Seed shape	Seed eye color	Seed main color
Chitedze	1	1	1	63	3	2	3	3	1	2	1	2	1	1	3	1	2	2
Chitedze	2	1	1	72	2	2	3	3	0	2	1	2	1	1	3	3	2	1
Chitedze	3	1	1	24	2	3	3	3	1	2	1	2	1	1	1	3	2	2
Chitedze	4	1	1	50	2	3	4	4	0	2	1	2	5	1	3	3	2	2
Chitedze	5	1	1	35	2	3	3	3	0	2	4	2	3	1	4	3	3	2
Chitedze	6	1	1	28	2	2	3	1	0	2	1	2	3	1	1	3	7	5
Chitedze	7	1	1	45	2	3	3	4	2	2	4	2	3	1	1	1	2	1
Chitedze	8	1	1	8	2	3	1	3	0	2	1	2	1	1	1	3	2	2
Chitedze	9	1	1	13	2	3	4	2	0	2	1	2	4	1	4	3	8	2
Chitedze	10	1	2	70	2	2	4	2	3	2	1	2	5	3	4	3	5	2
Chitedze	11	1	2	53	2	2	4	2	0	2	1	2	5	3	2	3	9	2
Chitedze	12	1	2	76	2	2	1	3	0	2	4	2	1	1	1	3	2	2
Chitedze	13	1	2	74	2	3	3	2	0	2	1	2	2	4	2	1	3	4
Chitedze	14	1	2	3	2	3	1	2	0	2	4	2	2	1	3	1	2	5
Chitedze	15	1	2	31	2	3	3	3	0	2	1	2	1	1	3	3	2	2
Chitedze	16	1	2	80	1	2	3	2	0	2	4	2	3	1	1	1	2	2
Chitedze	17	1	2	2	2	3	3	4	2	2	4	2	1	1	1	3	2	2
Chitedze	18	1	2	51	2	3	2	3	0	2	4	2	1	1	1	3	2	2
Chitedze	19	1	3	78	2	3	3	2	3	2	4	2	3	3	1	1	2	2
Chitedze	20	1	3	22	2	2	3	4	3	2	1	2	3	1	3	3	2	2
Chitedze	21	1	3	41	2	3	4	2	0	2	1	2	1	1	2	1	5	2
Chitedze	22	1	3	29	2	3	3	5	4	3	1	2	1	1	1	3	2	1
Chitedze	23	1	3	49	2	3	3	3	0	2	1	2	1	1	1	3	7	2
Chitedze	24	1	3	32	2	3	3	4	2	2	4	2	3	1	1	3	2	1
Chitedze	25	1	3	4	1	2	2	2	0	2	4	2	3	1	3	3	2	2
Chitedze	26	1	3	12	2	2	2	2	0	2	4	2	3	1	2	3	5	2
Chitedze	27	1	3	40	2	2	2	4	2	2	1	2	1	1	1	3	2	1
Chitedze	28	1	4	56	2	3	3	3	0	2	4	2	1	1	3	3	2	2
Chitedze	29	1	4	64	2	3	3	2	0	2	4	2	5	1	2	1	5	2
Chitedze	30	1	4	21	2	3	3	3	0	2	4	2	0	1	1	3	7	2
Chitedze	31	1	4	52	2	2	2	2	0	2	1	2	3	1	2	3	2	1
Chitedze	32	1	4	58	2	3	3	2	0	2	4	2	3	1	4	3	2	2
Chitedze	33	1	4	1	2	2	2	2	0	2	1	2	0	1	3	1	2	2
Chitedze	34	1	4	56	1	2	2	2	0	2	4	2	3	1	3	1	2	1
Chitedze	35	1	4	68	2	3	3	3	0	2	1	2	1	1	3	3	4	1
Chitedze	36	1	4	37	1	2	2	2	0	2	4	2	3	1	3	1	4	1
Chitedze	37	1	5	6	2	3	3	4	3	2	1	2	3	1	1	3	3	1
Chitedze	38	1	5	48	2	3	3	3	0	2	4	2	1	1	1	1	2	1
Chitedze	39	1	5	18	2	3	1	3	0	2	4	2	3	1	1	1	2	2
Chitedze	40	1	5	19	2	3	3	3	0	2	1	2	1	1	3	3	2	1
Chitedze	41	1	5	5	2	3	3	2	3	2	4	2	1	3	3	1	2	1
Chitedze	42	1	5	17	2	2	1	3	0	2	1	2	3	1	1	1	2	1
Chitedze	43	1	5	59	2	3	1	2	0	2	1	2	3	1	1	1	2	1
Chitedze	44	1	5	79	2	2	3	3	0	2	1	2	1	1	3	3	2	0
Chitedze	45	1	5	36	2	2	1	3	0	2	4	2	3	1	2	3	2	2
Chitedze	46	1	6	23	2	3	3	3	0	2	1	2	1	1	1	3	2	2
Chitedze	47	1	6	16	2	3	3	5	3	2	4	2	1	1	3	3	4	5
Chitedze	48	1	6	61	2	3	3	3	0	2	1	2	1	1	2	1	5	1
Chitedze	49	1	6	9	2	2	3	3	0	2	1	2	1	1	3	3	2	2
Chitedze	50	1	6	60	2	3	3	3	0	2	1	2	1	1	0	0	0	0
Chitedze	51	1	6	77	2	2	4	2	0	2	1	2	1	1	4	3	8	2
Chitedze	52	1	6	27	2	2	3	2	0	2	4	2	5	1	1	3	2	1
Chitedze	53	1	6	25	1	2	1	3	0	2	1	2	3	1	3	1	2	5
Chitedze	54	1	6	7	2	2	3	3	0	2	1	2	1	1	1	3	2	2
Chitedze	55	1	7	71	2	2	3	3	0	2	1	2	1	1	1	1	2	2
Chitedze	56	1	7	44	2	2	3	2	0	2	1	2	3	1	1	3	7	2
Chitedze	57	1	7	15	2	2	1	3	0	2	1	1	1	1	1	1	2	1
Chitedze	58	1	7	67	2	2	3	2	0	2	4	2	3	1	3	3	2	2
Chitedze	59	1	7	62	1	3	3	3	0	2	1	2	3	1	1	3	2	1
Chitedze	60	1	7	11	2	3	3	4	3	2	1	2	1	1	1	1	2	2
Chitedze	61	1	7	46	2	2	1	3	0	2	1	2	1	1	1	3	2	1
Chitedze	62	1	7	69	2	3	3	3	0	2	1	2	1	1	3	3	2	2
Chitedze	63	1	7	65	2	2	3	3	2	2	4	2	1	1	3	3	2	1
Chitedze	64	1	8	33	1	2	3	2	0	2	4	2	3	1	1	3	7	2
Chitedze	65	1	8	39	2	2	3	2	0	2	1	2	2	1	4	1	2	2
Chitedze	66	1	8	54	2	3	3	3	0	2	1	2	1	1	3	3	2	5
Chitedze	67	1	8	75	2	2	3	3	0	2	4	2	1	1	2	3	2	2
Chitedze	68	1	8	20	2	3	3	4	3	2	1	2	1	1	3	3	2	2
Chitedze	69	1	8	43	2	2	3	2	0	2	1	2	3	1	2	1	5	2
Chitedze	70	1	8	26	2	2	4	2	0	2	1	2	2	1	4	1	5	5
Chitedze	71	1	8	81	2	2	1	3	0	2	1	2	3	1	1	3	2	1
Chitedze	72	1	8	42	2	3	2	2	0	2	1	2	1	1	3	1	5	2
Chitedze	73	1	9	71	2	3	4	4	0	2	1	2	1	1	3	1	2	2
Chitedze	74	1	9	44	2	2	3	3	3	2	1	2	3	1	1	3	2	2
Chitedze	75	1	9	15	2	3	3	3	0	2	1	2	3	1	1	3	2	1
Chitedze	76	1	9	67	2	2	3	3	0	2	1	2	1	1	1	3	2	2
Chitedze	77	1	9	62	2	3	4	4	3	2	1	2	1	1	1	3	2	2
Chitedze	78	1	9	11	2	3	4	4	3	2	1	2	3	1	3	3	2	2
Chitedze	79	1	9	46	1	2	2	2	0	2	4	2	3	1	3	1	2	1
Chitedze	80	1	9	69	1	2	2	2	0	2	4	2	3	1	2	1	2	1
Chitedze	81	1	9	65	2	3	4	4	3	2	4	2	1	1	3	3	2	2
Chitedze	1	2	1	17	2	3	3	3	3	2	1	2	3	1	1	3	3	2
Chitedze	2	2	1	53	2	3	4	4	2	2	1	2	1	1	1	3	2	2
Chitedze	3	2	1	47	1	2	2	2	0	2	4	2	3	1	3	3	2	1
Chitedze	4	2	1	36	2	2	3	3	0	2	1	2	1	1	3	3	2	2
Chitedze	5	2	1	61	2	3	3	3	0	2	1	2	1	1	1	3	2	2
Chitedze	6	2	1	12	2	3	2	2	0	2	1	2	5	1	4	1	2	2
Chitedze	7	2	1	43	2	3	4	4	3	2	1	2	1	1	3	3	2	2
Chitedze	8	2	1	15	2	3	3	3	0	2	1	1	1	1	3	1	2	2
Chitedze	9	2	1	37	2	2	2	2	0	2	4	2	3	1	1	1	2	0
Chitedze	10	2	2	28	1	2	3	3	0	2	1	2	1	1	1	3	2	1
Chitedze	11	2	2	20	2	2	3	3	0	2	1	2	1	1	3	3	2	1
Chitedze	12	2	2	29	2	1	3	3	0	2	1	2	1	1	3	1	2	2
Chitedze	13	2	2	5	2	3	3	4	3	2	1	2	1	1	1	3	2	2
Chitedze	14	2	2	44	2	2	3	2	0	2	1	2	3	1	1	1	5	2
Chitedze	15	2	2	72	2	3	3	3	0	2	1	2	1	1	3	3	2	2
Chitedze	16	2	2	60	2	2	2	4	4	2	1	2	4	1	1	1	2	2
Chitedze	17	2	2	64	2	2	3	4	3	2	1	2	1	1	3	3	2	2
Chitedze	18	2	2	34	1	2	2	2	0	2	4	2	3	1	1	3	2	1
Chitedze	19	2	3	9	3	2	3	1	0	2	1	2	3	1	1	3	2	2
Chitedze	20	2	3	54	2	2	4	2	0	2	1	2	4	1	4	1	8	2
Chitedze	21	2	3	11	2	2	4	2	0	2	1	2	5	1	1	3	5	2
Chitedze	22	2	3	66	2	3	3	2	0	2	1	2	5	1	1	3	5	2
Chitedze	23	2	3	55	2	2	1	3	0	2	1	2	3	1	1	1	2	2
Chitedze	24	2	3	80	2	3	3	2	0	2	1	2	2	1	2	1	4	5
Chitedze	25	2	3	81	1	2	3	2	0	2	4	2	3	1	1	1	2	1
Chitedze	26	2	3	79	1	2	3	2	0	2	4	2	3	1	3	3	2	2
Chitedze	0	2	3	50	2	2	3	3	0	2	4	2	1	1	3	3	2	2
Chitedze	28	2	4	40	2	2	1	3	0	2	1	2	3	1	1	3	2	2
Chitedze	29	2	4	71	1	2	3	2	0	2	4	2	3	1	3	1	2	2
Chitedze	30	2	4	76	2	2	3	3	0	2	1	2	1	1	1	1	4	2
Chitedze	31	2	4	73	2	2	3	2	0	2	1	2	5	1	1	3	2	2
Chitedze	32	2	4	45	2	3	4	2	0	2	1	2	5	1	2	1	5	2
Chitedze	33	2	4	59	2	2	3	3	0	2	1	2	1	1	3	3	2	2
Chitedze	34	2	4	25	2	3	3	3	1	2	1	2	1	1	1	3	2	2
Chitedze	35	2	4	67	2	2	3	3	0	2	1	2	1	1	1	3	2	1
Chitedze	36	2	4	33	2	2	1	3	0	2	1	2	3	1	3	1	2	2
Chitedze	37	2	5	46	2	2	1	3	0	2	4	2	1	1	1	3	2	1
Chitedze	38	2	5	42	2	2	3	4	3	2	4	2	1	1	1	3	2	2
Chitedze	39	2	5	78	2	1	3	2	0	2	1	2	1	1	3	3	2	2
Chitedze	40	2	5	23	2	2	1	2	0	2	1	2	3	1	1	3	2	2
Chitedze	41	2	5	38	1	2	3	2	0	2	4	2	3	1	3	3	2	1
Chitedze	42	2	5	70	2	2	3	3	0	2	1	2	1	1	1	3	2	1
Chitedze	43	2	5	51	2	2	3	3	0	2	1	2	1	1	2	3	2	2
Chitedze	44	2	5	1	2	2	3	4	3	2	1	2	3	1	3	3	2	2
Chitedze	45	2	5	24	2	3	2	4	3	2	1	2	4	1	0	1	5	2
Chitedze	46	2	6	65	2	2	1	3	0	2	1	2	1	1	3	3	2	2
Chitedze	47	2	6	21	2	3	3	3	0	2	1	2	1	1	3	1	3	2
Chitedze	48	2	6	18	2	3	4	2	0	2	1	2	4	1	4	3	2	2
Chitedze	49	2	6	74	2	3	3	3	0	2	1	2	1	1	1	1	2	1
Chitedze	50	2	6	7	2	3	4	2	0	2	1	2	4	1	3	3	5	2
Chitedze	51	2	6	4	2	2	2	2	0	2	4	2	5	1	3	1	3	0
Chitedze	52	2	6	13	1	2	3	2	0	2	4	2	3	1	1	3	2	2
Chitedze	53	2	6	75	2	3	1	3	0	2	1	2	1	1	1	3	2	5
Chitedze	54	2	6	68	2	3	3	3	0	2	1	2	1	1	1	1	2	1
Chitedze	55	2	7	62	2	2	3	3	0	2	1	2	1	1	0	3	2	2
Chitedze	56	2	7	26	2	2	1	3	0	2	1	2	1	1	1	3	2	2
Chitedze	57	2	7	48	2	2	3	4	3	2	1	2	3	1	1	3	2	2
Chitedze	58	2	7	49	2	2	1	3	0	2	1	2	1	1	3	3	2	5
Chitedze	59	2	7	3	2	2	3	3	0	2	1	2	1	1	3	3	2	2
Chitedze	60	2	7	35	2	3	3	4	3	2	4	2	5	1	3	3	2	2
Chitedze	61	2	7	58	2	2	3	2	0	2	4	2	3	3	1	1	1	1
Chitedze	62	2	7	14	2	3	3	4	3	2	1	2	1	1	1	3	2	2
Chitedze	63	2	7	32	1	2	3	2	0	2	4	2	3	1	4	3	2	2
Chitedze	64	2	8	69	2	2	3	4	3	2	1	2	3	1	3	1	2	2
Chitedze	65	2	8	16	2	2	3	2	0	2	4	2	3	1	3	1	5	2
Chitedze	66	2	8	52	2	2	1	3	0	2	4	1	1	1	3	0	0	0
Chitedze	67	2	8	2	2	3	1	3	0	2	4	2	3	1	3	1	2	1
Chitedze	68	2	8	63	2	2	1	3	0	2	1	2	3	1	1	3	2	1
Chitedze	69	2	8	27	2	2	4	2	0	2	1	2	2	1	0	1	5	2
Chitedze	70	2	8	22	2	2	3	3	0	2	1	2	1	1	1	3	2	2
Chitedze	71	2	8	6	2	2	3	4	3	2	1	2	1	1	1	3	2	2
Chitedze	72	2	8	57	2	2	1	4	3	2	1	2	1	1	2	3	5	1
Chitedze	73	2	9	56	2	3	3	3	0	2	4	2	1	1	3	3	2	2
Chitedze	74	2	9	77	2	2	3	3	0	2	1	2	1	1	1	3	2	1
Chitedze	75	2	9	10	2	2	3	4	3	2	4	2	3	1	1	1	2	2
Chitedze	76	2	9	31	2	2	3	3	0	2	1	2	1	1	3	3	2	2
Chitedze	77	2	9	8	2	3	4	2	0	2	1	2	3	1	1	0	0	0
Chitedze	78	2	9	41	2	3	4	2	0	2	4	2	2	3	3	1	8	2
Chitedze	79	2	9	19	2	3	4	2	4	2	1	2	3	1	3	3	5	2
Chitedze	80	2	9	39	2	3	1	3	2	2	4	2	3	1	0	1	2	1
Chitedze	81	2	9	76	1	2	3	4	0	2	4	2	3	1	2	3	5	2
Makoka	1	1	1	63	2	2	3	3	4	1	2	2	1	1	3	1	2	2
Makoka	2	1	1	72	2	2	3	4	4	1	2	1	1	1	3	3	2	1
Makoka	3	1	1	24	2	2	3	4	3	1	2	1	1	1	1	3	2	2
Makoka	4	1	1	50	2	1	3	2	3	1	2	2	3	1	3	3	2	2
Makoka	5	1	1	35	2	2	3	2	4	1	2	2	3	1	4	3	3	2
Makoka	6	1	1	28	2	1	1	3	2	1	1	2	3	1	1	3	7	5
Makoka	7	1	1	45	2	1	1	3	2	1	1	1	3	1	1	1	2	1
Makoka	8	1	1	8	2	2	3	4	3	1	2	1	3	1	1	3	2	2
Makoka	9	1	1	13	2	2	2	3	4	1	2	2	1	1	4	3	8	2
Makoka	10	1	2	70	2	2	4	4	3	1	2	1	3	3	4	3	5	2
Makoka	11	1	2	53	2	2	3	2	2	1	2	1	4	3	2	3	9	2
Makoka	12	1	2	76	2	2	1	3	1	1	2	2	1	1	1	3	2	2
Makoka	13	1	2	74	2	2	3	4	2	1	2	2	1	4	2	1	3	4
Makoka	14	1	2	3	1	2	3	2	3	1	2	2	3	1	3	1	2	5
Makoka	15	1	2	31	2	3	1	2	1	1	2	2	4	1	3	3	2	2
Makoka	16	1	2	80	2	1	3	4	3	1	1	2	1	1	1	1	2	2
Makoka	17	1	2	2	2	3	3	1	2	1	2	2	4	1	1	3	2	2
Makoka	18	1	2	51	2	1	1	3	2	1	1	2	1	1	1	3	2	2
Makoka	19	1	3	78	2	3	4	2	3	1	2	2	4	3	1	1	2	2
Makoka	20	1	3	22	1	3	4	2	2	1	2	2	3	1	3	3	2	2
Makoka	21	1	3	41	2	2	3	3	1	1	2	2	3	1	2	1	5	2
Makoka	22	1	3	29	2	3	3	2	2	1	2	2	3	1	1	3	2	1
Makoka	23	1	3	49	2	2	3	4	3	1	2	2	1	1	1	3	7	2
Makoka	24	1	3	32	2	2	3	4	3	1	2	2	3	1	1	3	2	1
Makoka	25	1	3	4	2	2	3	4	2	1	2	2	1	1	3	3	2	2
Makoka	26	1	3	12	1	2	3	2	3	1	2	2	3	1	2	3	5	2
Makoka	27	1	3	40	3	2	3	2	2	1	2	1	3	1	1	3	2	1
Makoka	28	1	4	56	2	2	3	3	1	1	2	2	3	1	3	3	2	2
Makoka	29	1	4	64	2	2	3	4	2	1	2	2	1	1	2	1	5	2
Makoka	30	1	4	21	3	3	4	2	3	1	2	2	3	1	1	3	7	2
Makoka	31	1	4	52	3	3	3	3	2	1	2	2	3	1	2	3	2	1
Makoka	32	1	4	58	2	3	1	3	2	1	2	2	3	1	4	3	2	2
Makoka	33	1	4	1	2	2	1	3	3	1	2	2	3	1	3	1	2	2
Makoka	34	1	4	56	2	3	1	3	2	1	2	2	1	1	3	1	2	1
Makoka	35	1	4	68	2	2	1	3	2	1	2	1	1	1	3	3	4	1
Makoka	36	1	4	37	2	2	3	4	2	1	2	2	3	1	3	1	4	1
Makoka	37	1	5	6	1	2	3	2	3	1	2	2	3	1	1	3	3	1
Makoka	38	1	5	48	2	2	3	3	1	1	2	2	1	1	1	1	2	1
Makoka	39	1	5	18	1	2	3	2	3	1	2	2	3	1	1	1	2	2
Makoka	40	1	5	19	3	3	3	2	2	1	2	2	1	1	3	3	2	1
Makoka	41	1	5	5	2	2	3	4	2	1	2	2	1	3	3	1	2	1
Makoka	42	1	5	17	3	3	3	2	3	1	2	2	1	1	1	1	2	1
Makoka	43	1	5	59	2	2	1	2	1	1	2	2	4	1	1	1	2	1
Makoka	44	1	5	79	2	2	1	3	1	1	2	2	3	1	3	3	2	0
Makoka	45	1	5	36	2	2	3	3	1	1	2	2	1	1	2	3	2	2
Makoka	46	1	6	23	2	1	1	3	2	1	2	2	3	1	1	3	2	2
Makoka	47	1	6	16	2	2	3	3	2	1	2	1	1	1	3	3	4	5
Makoka	48	1	6	61	2	2	2	4	2	1	2	2	1	1	2	1	5	1
Makoka	49	1	6	9	2	2	3	3	1	1	1	2	1	1	3	3	2	2
Makoka	50	1	6	60	2	2	3	3	2	1	2	2	1	1	0	0	0	0
Makoka	51	1	6	77	2	3	3	4	1	1	2	2	1	1	4	3	8	2
Makoka	52	1	6	27	2	2	3	4	2	1	2	2	1	1	1	3	2	1
Makoka	53	1	6	25	2	2	3	3	1	1	2	2	1	1	3	1	2	5
Makoka	54	1	6	7	2	2	3	2	1	1	2	2	1	1	1	3	2	2
Makoka	55	1	7	71	3	3	3	2	1	1	2	2	1	1	1	1	2	2
Makoka	56	1	7	44	2	2	3	3	2	1	2	2	3	1	1	3	7	2
Makoka	57	1	7	15	2	2	3	3	2	1	2	2	1	1	1	1	2	1
Makoka	58	1	7	67	3	2	2	3	1	1	2	2	3	1	3	3	2	2
Makoka	59	1	7	62	2	2	1	3	1	1	2	2	1	1	1	3	2	1
Makoka	60	1	7	11	1	2	3	2	3	1	2	2	3	1	1	1	2	2
Makoka	61	1	7	46	3	2	3	2	3	1	2	2	4	1	1	3	2	1
Makoka	62	1	7	69	2	2	1	3	3	1	2	2	1	1	3	3	2	2
Makoka	63	1	7	65	2	2	3	3	2	1	2	2	1	1	3	3	2	1
Makoka	64	1	8	33	2	2	3	3	1	1	2	2	1	1	1	3	7	2
Makoka	65	1	8	39	1	2	3	2	3	1	2	2	3	1	4	1	2	2
Makoka	66	1	8	54	3	2	1	2	3	1	2	1	4	1	3	3	2	5
Makoka	67	1	8	75	2	2	3	3	1	1	2	2	1	1	2	3	2	2
Makoka	68	1	8	20	2	2	3	3	1	1	2	1	1	1	3	3	2	2
Makoka	69	1	8	43	2	2	3	4	2	1	2	2	1	1	2	1	5	2
Makoka	70	1	8	26	3	2	4	2	3	1	2	2	4	1	4	1	5	5
Makoka	71	1	8	81	2	2	4	2	1	1	2	1	4	1	1	3	2	1
Makoka	72	1	8	42	3	2	3	3	1	1	2	1	1	1	3	1	5	2
Makoka	73	1	9	71	1	2	3	2	1	1	2	2	3	1	3	1	2	2
Makoka	74	1	9	44	1	2	3	2	2	1	2	2	3	1	1	3	2	2
Makoka	75	1	9	15	2	2	3	4	2	1	2	2	4	1	1	3	2	1
Makoka	76	1	9	67	2	2	3	4	2	1	2	1	1	1	1	3	2	2
Makoka	77	1	9	62	2	2	1	3	1	1	2	2	1	1	1	3	2	2
Makoka	78	1	9	11	2	2	3	3	1	1	2	2	3	1	3	3	2	2
Makoka	79	1	9	46	2	2	3	5	2	1	2	2	3	1	3	1	2	1
Makoka	80	1	9	69	2	2	3	3	1	1	2	1	1	1	2	1	2	1
Makoka	81	1	9	65	3	3	4	3	3	1	2	2	2	1	3	3	2	2
Makoka	1	2	1	17	2	1	1	3	3	1	2	1	1	1	1	3	3	2
Makoka	2	2	1	53	2	2	3	3	4	1	2	2	1	1	1	3	2	2
Makoka	3	2	1	47	2	2	3	4	4	1	2	1	1	1	3	3	2	1
Makoka	4	2	1	36	2	2	3	4	3	1	2	1	1	1	3	3	2	2
Makoka	5	2	1	61	2	1	3	2	3	1	2	2	3	1	1	3	2	2
Makoka	6	2	1	12	2	2	3	2	4	1	2	2	3	1	4	1	2	2
Makoka	7	2	1	43	2	1	1	3	2	1	1	2	3	1	3	3	2	2
Makoka	8	2	1	15	2	1	1	3	2	1	1	1	3	1	3	1	2	2
Makoka	9	2	1	37	2	2	3	4	3	1	2	1	3	1	1	1	2	0
Makoka	10	2	2	28	2	2	2	3	4	1	2	2	1	1	1	3	2	1
Makoka	11	2	2	20	2	2	4	4	3	1	2	1	3	1	3	3	2	1
Makoka	12	2	2	29	2	2	3	2	2	1	2	1	4	1	3	1	2	2
Makoka	13	2	2	5	2	2	1	3	1	1	2	2	1	1	1	3	2	2
Makoka	14	2	2	44	2	2	3	4	2	1	2	2	1	1	1	1	5	2
Makoka	15	2	2	72	1	2	3	2	3	1	2	2	3	1	3	3	2	2
Makoka	16	2	2	60	2	3	1	2	1	1	2	2	4	1	1	1	2	2
Makoka	17	2	2	64	2	1	3	4	3	1	1	2	1	1	3	3	2	2
Makoka	18	2	2	34	2	3	3	1	2	1	2	2	4	1	1	3	2	1
Makoka	19	2	3	9	2	2	3	4	3	1	2	2	1	1	2	1	4	5
Makoka	20	2	3	54	2	2	3	4	3	1	2	2	3	1	1	1	2	1
Makoka	21	2	3	11	2	2	3	4	2	1	2	2	1	1	3	3	2	2
Makoka	22	2	3	66	1	2	3	2	3	1	2	2	3	1	3	3	2	2
Makoka	23	2	3	55	3	2	3	2	2	1	2	1	3	1	1	3	2	2
Makoka	24	2	3	80	2	2	3	3	1	1	2	2	3	1	3	1	2	2
Makoka	25	2	3	81	2	2	3	4	2	1	2	2	1	1	1	1	4	2
Makoka	26	2	3	79	3	3	4	2	3	1	2	2	3	1	1	3	2	2
Makoka	27	2	3	50	3	3	3	3	2	1	2	2	3	1	2	1	5	2
Makoka	28	2	4	40	2	3	1	3	2	1	2	2	3	1	3	3	2	2
Makoka	29	2	4	71	2	3	1	3	2	1	2	2	1	1	1	3	2	1
Makoka	30	2	4	76	2	2	1	3	3	1	2	2	3	1	1	3	2	2
Makoka	31	2	4	73	2	2	1	3	2	1	2	1	1	1	3	1	2	2
Makoka	32	2	4	45	2	2	3	4	2	1	2	2	3	1	1	3	2	1
Makoka	33	2	4	59	1	2	3	2	3	1	2	2	3	1	1	3	2	2
Makoka	34	2	4	25	2	2	3	3	1	1	2	2	1	1	3	3	2	2
Makoka	35	2	4	67	1	2	3	2	3	1	2	2	3	1	1	3	2	2
Makoka	36	2	4	33	3	3	3	2	2	1	2	2	1	1	3	3	2	1
Makoka	37	2	5	46	2	2	3	4	2	1	2	2	1	1	1	3	2	1
Makoka	38	2	5	42	3	3	3	2	3	1	2	2	1	1	2	3	2	2
Makoka	39	2	5	78	2	2	1	2	1	1	2	2	4	1	3	3	2	2
Makoka	40	2	5	23	2	2	1	3	1	1	2	2	3	1	0	1	5	2
Makoka	41	2	5	38	2	2	3	3	1	1	2	2	1	1	3	3	2	2
Makoka	42	2	5	70	2	1	1	3	1	1	2	2	3	1	3	1	3	2
Makoka	43	2	5	51	2	2	3	3	1	1	2	1	1	1	4	3	2	2
Makoka	44	2	5	1	2	2	2	4	2	1	2	2	1	1	1	1	2	1
Makoka	45	2	5	24	2	2	3	3	1	1	1	2	1	1	3	3	5	2
Makoka	46	2	6	65	2	2	3	3	1	1	2	2	1	1	3	1	3	0
Makoka	47	2	6	21	2	3	3	4	1	1	2	2	1	1	1	3	2	2
Makoka	48	2	6	18	2	2	3	4	2	1	2	2	1	1	1	3	2	5
Makoka	49	2	6	74	2	2	3	3	2	1	2	2	1	1	1	1	2	1
Makoka	50	2	6	7	2	2	3	2	1	1	2	2	1	1	0	3	2	2
Makoka	51	2	6	4	3	3	3	2	1	1	2	2	1	1	1	3	2	2
Makoka	52	2	6	13	2	2	3	3	2	1	2	2	3	1	1	3	2	2
Makoka	53	2	6	75	2	2	3	3	2	1	2	2	1	1	3	3	2	5
Makoka	54	2	6	68	3	2	2	3	1	1	2	2	3	1	3	3	2	2
Makoka	55	2	7	62	2	2	1	3	2	1	2	2	1	1	3	3	2	2
Makoka	56	2	7	26	1	2	3	2	3	1	2	2	3	3	1	1	1	1
Makoka	57	2	7	48	3	2	3	2	3	1	2	2	4	1	1	3	2	2
Makoka	58	2	7	49	2	2	1	3	2	1	2	2	1	1	4	3	2	2
Makoka	59	2	7	3	2	2	3	3	2	1	2	2	1	1	3	1	2	2
Makoka	60	2	7	35	2	2	3	3	2	1	2	2	1	1	3	1	5	2
Makoka	61	2	7	58	1	2	3	2	3	1	2	2	3	1	3	0	0	0
Makoka	62	2	7	14	3	2	1	2	3	1	2	1	4	1	3	1	2	1
Makoka	63	2	7	32	2	2	3	3	3	1	2	2	1	1	1	3	2	1
Makoka	64	2	8	69	2	2	3	3	2	1	2	1	1	1	0	1	5	2
Makoka	65	2	8	16	2	2	3	4	2	1	2	2	1	1	1	3	2	2
Makoka	66	2	8	52	3	2	4	2	3	1	2	2	4	1	1	3	2	2
Makoka	67	2	8	2	2	2	4	2	2	1	2	1	4	1	2	3	5	1
Makoka	68	2	8	63	3	2	3	3	1	1	2	1	1	1	3	3	2	2
Makoka	69	2	8	27	1	2	3	2	3	1	2	2	3	1	1	3	2	1
Makoka	70	2	8	22	1	2	3	2	1	1	2	2	3	1	1	1	2	2
Makoka	71	2	8	6	2	2	3	4	2	1	2	2	4	1	3	3	2	2
Makoka	72	2	8	57	2	2	3	4	2	1	2	1	1	1	1	0	0	0
Makoka	73	2	9	56	2	2	1	3	2	1	2	2	1	3	3	1	8	2
Makoka	74	2	9	77	2	2	3	3	1	1	2	2	3	1	3	3	5	2
Makoka	75	2	9	10	2	2	3	5	2	1	2	2	3	1	0	1	2	1
Makoka	76	2	9	31	2	3	3	2	2	1	2	2	3	1	1	1	2	2
Makoka	77	2	9	8	2	1	1	3	2	1	1	2	1	1	1	3	2	2
Makoka	78	2	9	41	2	3	4	2	3	1	2	2	4	1	4	1	8	2
Makoka	79	2	9	19	1	3	4	2	2	1	2	2	3	1	1	3	5	2
Makoka	80	2	9	39	2	2	3	3	1	1	2	2	3	1	1	3	5	2
Makoka	81	2	9	76	2	2	3	3	2	1	2	1	1	1	2	3	5	2
Bvumbwe	1	1	1	63	3	2	3	3	1	2	1	2	1	1	3	1	2	2
Bvumbwe	2	1	1	72	2	2	3	3	0	2	1	2	1	1	3	3	2	1
Bvumbwe	3	1	1	24	2	3	3	3	1	2	1	2	1	1	1	3	2	2
Bvumbwe	4	1	1	50	2	3	4	4	0	2	1	2	5	1	3	3	2	2
Bvumbwe	5	1	1	35	2	3	3	3	0	2	4	2	3	1	4	3	3	2
Bvumbwe	6	1	1	28	2	2	3	1	0	2	1	2	3	1	1	3	7	5
Bvumbwe	7	1	1	45	2	3	3	4	2	2	4	2	3	1	1	1	2	1
Bvumbwe	8	1	1	8	2	3	1	3	0	2	1	2	1	1	1	3	2	2
Bvumbwe	9	1	1	13	2	3	4	2	0	2	1	2	4	1	4	3	8	2
Bvumbwe	10	1	2	70	2	2	4	2	3	2	1	2	5	3	4	3	5	2
Bvumbwe	11	1	2	53	2	2	4	2	0	2	1	2	5	3	2	3	9	2
Bvumbwe	12	1	2	76	2	2	1	3	0	2	4	2	1	1	1	3	2	2
Bvumbwe	13	1	2	74	2	3	3	2	0	2	1	2	2	4	2	1	3	4
Bvumbwe	14	1	2	3	2	3	1	2	0	2	4	2	2	1	3	1	2	5
Bvumbwe	15	1	2	31	2	3	3	3	0	2	1	2	1	1	3	3	2	2
Bvumbwe	16	1	2	80	1	2	3	2	0	2	4	2	3	1	1	1	2	2
Bvumbwe	17	1	2	2	2	3	3	4	2	2	4	2	1	1	1	3	2	2
Bvumbwe	18	1	2	51	2	3	2	3	0	2	4	2	1	1	1	3	2	2
Bvumbwe	19	1	3	78	2	3	3	2	3	2	4	2	3	3	1	1	2	2
Bvumbwe	20	1	3	22	2	2	3	4	3	2	1	2	3	1	3	3	2	2
Bvumbwe	21	1	3	41	2	3	4	2	0	2	1	2	1	1	2	1	5	2
Bvumbwe	22	1	3	29	2	3	3	5	4	3	1	2	1	1	1	3	2	1
Bvumbwe	23	1	3	49	2	3	3	3	0	2	1	2	1	1	1	3	7	2
Bvumbwe	24	1	3	32	2	3	3	4	2	2	4	2	3	1	1	3	2	1
Bvumbwe	25	1	3	4	1	2	2	2	0	2	4	2	3	1	3	3	2	2
Bvumbwe	26	1	3	12	2	2	2	2	0	2	4	2	3	1	2	3	5	2
Bvumbwe	27	1	3	40	2	2	2	4	2	2	1	2	1	1	1	3	2	1
Bvumbwe	28	1	4	56	2	3	3	3	0	2	4	2	1	1	3	3	2	2
Bvumbwe	29	1	4	64	2	3	3	2	0	2	4	2	5	1	2	1	5	2
Bvumbwe	30	1	4	21	2	3	3	3	0	2	4	2	0	1	1	3	7	2
Bvumbwe	31	1	4	52	2	2	2	2	0	2	1	2	3	1	2	3	2	1
Bvumbwe	32	1	4	58	2	3	3	2	0	2	4	2	3	1	4	3	2	2
Bvumbwe	33	1	4	1	2	2	2	2	0	2	1	2	0	1	3	1	2	2
Bvumbwe	34	1	4	56	1	2	2	2	0	2	4	2	3	1	3	1	2	1
Bvumbwe	35	1	4	68	2	3	3	3	0	2	1	2	1	1	3	3	4	1
Bvumbwe	36	1	4	37	1	2	2	2	0	2	4	2	3	1	3	1	4	1
Bvumbwe	37	1	5	6	2	3	3	4	3	2	1	2	3	1	1	3	3	1
Bvumbwe	38	1	5	48	2	3	3	3	0	2	4	2	1	1	1	1	2	1
Bvumbwe	39	1	5	18	2	3	1	3	0	2	4	2	3	1	1	1	2	2
Bvumbwe	40	1	5	19	2	3	3	3	0	2	1	2	1	1	3	3	2	1
Bvumbwe	41	1	5	5	2	3	3	2	3	2	4	2		3	3	1	2	1
Bvumbwe	42	1	5	17	2	2	1	3	0	2	1	2	3	1	1	1	2	1
Bvumbwe	43	1	5	59	2	3	1	2	0	2	1	2	3	1	1	1	2	1
Bvumbwe	44	1	5	79	2	2	3	3	0	2	1	2	1	1	3	3	2	0
Bvumbwe	45	1	5	36	2	2	1	3	0	2	4	2	3	1	2	3	2	2
Bvumbwe	46	1	6	23	2	3	3	3	0	2	1	2	1	1	1	3	2	2
Bvumbwe	47	1	6	16	2	3	3	5	3	2	4	2	1	1	3	3	4	5
Bvumbwe	48	1	6	61	2	3	3	3	0	2	1	2	1	1	2	1	5	1
Bvumbwe	49	1	6	9	2	2	3	3	0	2	1	2	1	1	3	3	2	2
Bvumbwe	50	1	6	60	2	3	3	3	0	2	1	2	1	1	0	0	0	0
Bvumbwe	51	1	6	77	2	2	4	2	0	2	1	2	1	1	4	3	8	2
Bvumbwe	52	1	6	27	2	2	3	2	0	2	4	2	5	1	1	3	2	1
Bvumbwe	53	1	6	25	1	2	1	3	0	2	1	2	3	1	3	1	2	5
Bvumbwe	54	1	6	7	2	2	3	3	0	2	1	2	1	1	1	3	2	2
Bvumbwe	55	1	7	71	2	2	3	3	0	2	1	2	1	1	1	1	2	2
Bvumbwe	56	1	7	44	2	2	3	2	0	2	1	2	3	1	1	3	7	2
Bvumbwe	57	1	7	15	2	2	1	3	0	2	1	1	1	1	1	1	2	1
Bvumbwe	58	1	7	67	2	2	3	2	0	2	4	2	3	1	3	3	2	2
Bvumbwe	59	1	7	62	1	3	3	3	0	2	1	2	3	1	1	3	2	1
Bvumbwe	60	1	7	11	2	3	3	4	3	2	1	2	1	1	1	1	2	2
Bvumbwe	61	1	7	46	2	2	1	3	0	2	1	2	1	1	1	3	2	1
Bvumbwe	62	1	7	69	2	3	3	3	0	2	1	2	1	1	3	3	2	2
Bvumbwe	63	1	7	65	2	2	3	3	2	2	4	2	1	1	3	3	2	1
Bvumbwe	64	1	8	33	1	2	3	2	0	2	4	2	3	1	1	3	7	2
Bvumbwe	65	1	8	39	2	2	3	2	0	2	1	2	2	1	4	1	2	2
Bvumbwe	66	1	8	54	2	3	3	3	0	2	1	2	1	1	3	3	2	5
Bvumbwe	67	1	8	75	2	2	3	3	0	2	4	2	1	1	2	3	2	2
Bvumbwe	68	1	8	20	2	3	3	4	3	2	1	2	1	1	3	3	2	2
Bvumbwe	69	1	8	43	2	2	3	2	0	2	1	2	3	1	2	1	5	2
Bvumbwe	70	1	8	26	2	2	4	2	0	2	1	2	2	1	4	1	5	5
Bvumbwe	71	1	8	81	2	2	1	3	0	2	1	2	3	1	1	3	2	1
Bvumbwe	72	1	8	42	2	3	2	2	0	2	1	2	1	1	3	1	5	2
Bvumbwe	73	1	9	71	2	3	4	4	0	2	1	2	1	1	3	1	2	2
Bvumbwe	74	1	9	44	2	2	3	3	3	2	1	2	3	1	1	3	2	2
Bvumbwe	75	1	9	15	2	3	3	3	0	2	1	2	3	1	1	3	2	1
Bvumbwe	76	1	9	67	2	2	3	3	0	2	1	2	1	1	1	3	2	2
Bvumbwe	77	1	9	62	2	3	4	4	3	2	1	2	1	1	1	3	2	2
Bvumbwe	78	1	9	11	2	3	4	4	3	2	1	2	3	1	3	3	2	2
Bvumbwe	79	1	9	46	1	2	2	2	0	2	4	2	3	1	3	1	2	1
Bvumbwe	80	1	9	69	1	2	2	2	0	2	4	2	3	1	2	1	2	1
Bvumbwe	81	1	9	65	2	3	4	4	3	2	4	2	1	1	3	3	2	2
Bvumbwe	1	2	1	17	2	3	3	3	3	2	1	2	3	1	1	3	3	2
Bvumbwe	2	2	1	53	2	3	4	4	2	2	1	2	1	1	1	3	2	2
Bvumbwe	3	2	1	47	1	2	2	2	0	2	4	2	3	1	3	3	2	1
Bvumbwe	4	2	1	36	2	2	3	3	0	2	1	2	1	1	3	3	2	2
Bvumbwe	5	2	1	61	2	3	3	3	0	2	1	2	1	1	1	3	2	2
Bvumbwe	6	2	1	12	2	3	2	2	0	2	1	2	5	1	4	1	2	2
Bvumbwe	7	2	1	43	2	3	4	4	3	2	1	2	1	1	3	3	2	2
Bvumbwe	8	2	1	15	2	3	3	3	0	2	1	1	1	1	3	1	2	2
Bvumbwe	9	2	1	37	2	2	2	2	0	2	4	2	3	1	1	1	2	0
Bvumbwe	10	2	2	28	1	2	3	3	0	2	1	2	1	1	1	3	2	1
Bvumbwe	11	2	2	20	2	2	3	3	0	2	1	2	1	1	3	3	2	1
Bvumbwe	12	2	2	29	2	1	3	3	0	2	1	2	1	1	3	1	2	2
Bvumbwe	13	2	2	5	2	3	3	4	3	2	1	2	1	1	1	3	2	2
Bvumbwe	14	2	2	44	2	2	3	2	0	2	1	2	3	1	1	1	5	2
Bvumbwe	15	2	2	72	2	3	3	3	0	2	1	2	1	1	3	3	2	2
Bvumbwe	16	2	2	60	2	2	2	4	4	2	1	2	4	1	1	1	2	2
Bvumbwe	17	2	2	64	2	2	3	4	3	2	1	2	1	1	3	3	2	2
Bvumbwe	18	2	2	34	1	2	2	2	0	2	4	2	3	1	1	3	2	1
Bvumbwe	19	2	3	9	3	2	3	1	0	2	1	2	3	1	1	3	2	2
Bvumbwe	20	2	3	54	2	2	4	2	0	2	1	2	4	1	4	1	8	2
Bvumbwe	21	2	3	11	2	2	4	2	0	2	1	2	5	1	1	3	5	2
Bvumbwe	22	2	3	66	2	3	3	2	0	2	1	2	5	1	1	3	5	2
Bvumbwe	23	2	3	55	2	2	1	3	0	2	1	2	3	1	1	1	2	2
Bvumbwe	24	2	3	80	2	3	3	2	0	2	1	2	2	1	2	1	4	5
Bvumbwe	25	2	3	81	1	2	3	2	0	2	4	2	3	1	1	1	2	1
Bvumbwe	26	2	3	79	1	2	3	2	0	2	4	2	3	1	3	3	2	2
Bvumbwe	27	2	3	50	2	2	3	3	0	2	4	2	1	1	3	3	2	2
Bvumbwe	28	2	4	40	2	2	1	3	0	2	1	2	3	1	1	3	2	2
Bvumbwe	29	2	4	71	1	2	3	2	0	2	4	2	3	1	3	1	2	2
Bvumbwe	30	2	4	76	2	2	3	3	0	2	1	2	1	1	1	1	4	2
Bvumbwe	31	2	4	73	2	2	3	2	0	2	1	2	5	1	1	3	2	2
Bvumbwe	32	2	4	45	2	3	4	2	0	2	1	2	5	1	2	1	5	2
Bvumbwe	33	2	4	59	2	2	3	3	0	2	1	2	1	1	3	3	2	2
Bvumbwe	34	2	4	25	2	3	3	3	1	2	1	2	1	1	1	3	2	2
Bvumbwe	35	2	4	67	2	2	3	3	0	2	1	2	1	1	1	3	2	1
Bvumbwe	36	2	4	33	2	2	1	3	0	2	1	2	3	1	3	1	2	2
Bvumbwe	37	2	5	46	2	2	1	3	0	2	4	2	1	1	1	3	2	1
Bvumbwe	38	2	5	42	2	2	3	4	3	2	4	2	1	1	1	3	2	2
Bvumbwe	39	2	5	78	2	1	3	2	0	2	1	2	1	1	3	3	2	2
Bvumbwe	40	2	5	23	2	2	1	2	0	2	1	2	3	1	1	3	2	2
Bvumbwe	41	2	5	38	1	2	3	2	0	2	4	2	3	1	3	3	2	1
Bvumbwe	42	2	5	70	2	2	3	3	0	2	1	2	1	1	1	3	2	1
Bvumbwe	43	2	5	51	2	2	3	3	0	2	1	2	1	1	2	3	2	2
Bvumbwe	44	2	5	1	2	2	3	4	3	2	1	2	3	1	3	3	2	2
Bvumbwe	45	2	5	24	2	3	2	4	3	2	1	2	4	1	0	1	5	2
Bvumbwe	46	2	6	65	2	2	1	3	0	2	1	2	1	1	3	3	2	2
Bvumbwe	47	2	6	21	2	3	3	3	0	2	1	2	1	1	3	1	3	2
Bvumbwe	48	2	6	18	2	3	4	2	0	2	1	2	4	1	4	3	2	2
Bvumbwe	49	2	6	74	2	3	3	3	0	2	1	2	1	1	1	1	2	1
Bvumbwe	50	2	6	7	2	3	4	2	0	2	1	2	4	1	3	3	5	2
Bvumbwe	51	2	6	4	2	2	2	2	0	2	4	2	5	1	3	1	3	0
Bvumbwe	52	2	6	13	1	2	3	2	0	2	4	2	3	1	1	3	2	2
Bvumbwe	53	2	6	75	2	3	1	3	0	2	1	2	1	1	1	3	2	5
Bvumbwe	54	2	6	68	2	3	3	3	0	2	1	2	1	1	1	1	2	1
Bvumbwe	55	2	7	62	2	2	3	3	0	2	1	2	1	1	0	3	2	2
Bvumbwe	56	2	7	26	2	2	1	3	0	2	1	2	1	1	1	3	2	2
Bvumbwe	57	2	7	48	2	2	3	4	3	2	1	2	3	1	1	3	2	2
Bvumbwe	58	2	7	49	2	2	1	3	0	2	1	2	1	1	3	3	2	5
Bvumbwe	59	2	7	3	2	2	3	3	0	2	1	2	1	1	3	3	2	2
Bvumbwe	60	2	7	35	2	3	3	4	3	2	4	2	5	1	3	3	2	2
Bvumbwe	61	2	7	58	2	2	3	2	0	2	4	2	3	3	1	1	1	1
Bvumbwe	62	2	7	14	2	3	3	4	3	2	1	2	1	1	1	3	2	2
Bvumbwe	63	2	7	32	1	2	3	2	0	2	4	2	3	1	4	3	2	2
Bvumbwe	64	2	8	69	2	2	3	4	3	2	1	2	3	1	3	1	2	2
Bvumbwe	65	2	8	16	2	2	3	2	0	2	4	2	3	1	3	1	5	2
Bvumbwe	66	2	8	52	2	2	1	3	0	2	4	1	1	1	3	0	0	0
Bvumbwe	67	2	8	2	2	3	1	3	0	2	4	2	3	1	3	1	2	1
Bvumbwe	68	2	8	63	2	2	1	3	0	2	1	2	3	1	1	3	2	1
Bvumbwe	69	2	8	27	2	2	4	2	0	2	1	2	2	1	0	1	5	2
Bvumbwe	70	2	8	22	2	2	3	3	0	2	1	2	1	1	1	3	2	2
Bvumbwe	71	2	8	6	2	2	3	4	3	2	1	2	1	1	1	3	2	2
Bvumbwe	72	2	8	57	2	2	1	4	3	2	1	2	1	1	2	3	5	1
Bvumbwe	73	2	9	56	2	3	3	3	0	2	4	2	1	1	3	3	2	2
Bvumbwe	74	2	9	77	2	2	3	3	0	2	1	2	1	1	1	3	2	1
Bvumbwe	75	2	9	10	2	2	3	4	3	2	4	2	3	1	1	1	2	2
Bvumbwe	76	2	9	31	2	2	3	3	0	2	1	2	1	1	3	3	2	2
Bvumbwe	77	2	9	8	2	3	4	2	0	2	1	2	3	1	1	0	0	0
Bvumbwe	78	2	9	41	2	3	4	2	0	2	4	2	2	3	3	1	8	2
Bvumbwe	79	2	9	19	2	3	4	2	4	2	1	2	3	1	3	3	5	2
Bvumbwe	80	2	9	39	2	3	1	3	2	2	4	2	3	1	0	1	2	1
Bvumbwe	81	2	9	76	1	2	3	4	0	2	4	2	3	1	2	3	5	2
Bvumbwe	1	1	1	63	3	2	2	2	2	2	1	1	3	1	1	3	2	2
Bvumbwe	2	1	1	72	3	2	2	3	0	2	1	1	1	1	2	3	2	2
Bvumbwe	3	1	1	24	1	3	5	3	0	2	1	1	4	1	2	3	2	2
Bvumbwe	4	1	1	50	3	2	5	3	2	2	1	1	4	1	2	3	2	2
Bvumbwe	5	1	1	35	3	2	5	3	2	2	1	1	4	1	2	2	2	1
Bvumbwe	6	1	1	28	1	2	5	4	2	2	1	1	4	1	1	3	2	2
Bvumbwe	7	1	1	45	1	3	5	3	3	2	1	1	4	1	2	1	2	2
Bvumbwe	8	1	1	8	3	2	2	3	1	2	1	1	1	1	2	1	2	2
Bvumbwe	9	1	1	13	3	2	3	3	1	2	1	1	1	1	2	3	2	2
Bvumbwe	10	1	2	70	1	3	5	3	2	2	1	1	1	3	2	1	2	1
Bvumbwe	11	1	2	53	3	2	3	3	0	2	1	1	1	3	1	3	2	2
Bvumbwe	12	1	2	76	3	2	3	3	2	2	1	1	3	1	1	3	2	2
Bvumbwe	13	1	2	74	3	2	5	3	2	2	1	1	3	4	2	2	2	2
Bvumbwe	14	1	2	3	3	2	3	3	2	2	1	1	1	1	1	1	2	2
Bvumbwe	15	1	2	31	3	2	3	3	2	2	1	1	1	1	2	1	2	2
Bvumbwe	16	1	2	80	1	3	5	3	0	2	1	2	3	1	2	2	2	1
Bvumbwe	17	1	2	2	1	3	5	3	1	2	1	1	3	1	1	2	2	2
Bvumbwe	18	1	2	51	1	3	3	3	0	2	1	1	1	1	1	1	2	2
Bvumbwe	19	1	3	78	1	2	5	3	0	2	1	1	3	3	1	3	2	2
Bvumbwe	20	1	3	22	3	2	5	3	3	2	1	1	3	1	1	2	2	2
Bvumbwe	21	1	3	41	3	2	5	3	2	2	1	2	3	1	4	2	5	2
Bvumbwe	22	1	3	29	3	1	5	3	2	2	1	2	3	1	2	3	2	1
Bvumbwe	23	1	3	49	1	3	3	3	0	2	1	1	3	1	1	2	2	1
Bvumbwe	24	1	3	32	3	2	3	3	2	2	1	1	3	1	2	3	2	1
Bvumbwe	25	1	3	4	3	2	3	3	0	2	1	2	1	1	1	1	2	2
Bvumbwe	26	1	3	12	3	2	2	2	0	2	1	1	1	1	2	3	2	2
Bvumbwe	27	1	3	40	1	3	5	3	1	2	1	1	4	1	2	2	2	2
Bvumbwe	28	1	4	56	1	2	5	3	2	2	1	1	4	1	2	3	2	2
Bvumbwe	29	1	4	64	3	1	3	3	2	2	1	1	1	1	1	2	2	2
Bvumbwe	30	1	4	21	1	3	5	3	0	2	1	1	3	1	3	3	2	1
Bvumbwe	31	1	4	52	3	2	3	3	2	2	1	1	1	1	2	1	2	2
Bvumbwe	32	1	4	58	3	1	3	3	2	2	1	1	3	1	1	1	2	2
Bvumbwe	33	1	4	1	1	3	5	3	0	2	1	1	3	1	2	2	3	1
Bvumbwe	34	1	4	56	3	1	3	3	0	2	1	1	1	1	2	3	2	2
Bvumbwe	35	1	4	68	3	2	3	3	2	2	1	1	1	1	1	1	2	1
Bvumbwe	36	1	4	37	1	3	5	3	0	2	1	1	3	1	2	3	5	2
Bvumbwe	37	1	5	6	1	1	3	3	0	2	1	2	1	1	0	0	0	0
Bvumbwe	38	1	5	48	3	2	5	3	2	2	1	1	2	1	2	3	5	2
Bvumbwe	39	1	5	18	1	2	3	3	2	2	1	1	1	1	1	3	2	2
Bvumbwe	40	1	5	19	1	2	3	3	2	2	1	1	1	1	3	3	2	2
Bvumbwe	41	1	5	5	2	1	3	3	3	2	1	1	2	3	1	2	2	2
Bvumbwe	42	1	5	17	3	2	3	3	0	2	1	1	1	1	1	3	2	2
Bvumbwe	43	1	5	59	1	3	5	3	0	2	1	1	3	1	2	1	2	2
Bvumbwe	44	1	5	79	3	3	5	3	0	2	1	1	3	1	1	3	2	1
Bvumbwe	45	1	5	36	3	3	3	3	2	2	1	1	4	1	2	2	8	1
Bvumbwe	46	1	6	23	3	3	3	3	3	2	1	1	3	1	2	3	2	2
Bvumbwe	47	1	6	16	3	2	5	3	0	2	1	1	3	1	2	3	2	2
Bvumbwe	48	1	6	61	1	3	5	3	0	2	1	1	3	1	1	1	2	2
Bvumbwe	49	1	6	9	1	2	5	3	1	2	1	1	4	1	2	1	2	2
Bvumbwe	50	1	6	60	3	2	5	3	1	2	1	1	4	1	2	2	2	2
Bvumbwe	51	1	6	77	3	2	5	3	2	2	1	1	3	1	1	2	2	2
Bvumbwe	52	1	6	27	1	2	5	3	1	2	1	1	4	1	2	1	2	2
Bvumbwe	53	1	6	25	3	2	5	3	3	2	1	1	3	1	2	2	5	2
Bvumbwe	54	1	6	7	3	3	3	3	0	2	1	1	1	1	4	3	2	2
Bvumbwe	55	1	7	71	1	1	3	3	0	2	1	2	2	1	1	3	2	1
Bvumbwe	56	1	7	44	3	1	3	3	0	2	1	1	1	1	1	2	2	2
Bvumbwe	57	1	7	15	3	1	3	3	2	2	1	1	1	1	1	3	2	2
Bvumbwe	58	1	7	67	2	1	3	3	0	2	1	1	1	1	2	3	2	2
Bvumbwe	59	1	7	62	3	2	5	3	2	2	1	1	1	1	0	0	0	0
Bvumbwe	60	1	7	11	3	3	3	3	3	2	1	1	1	1	1	3	2	2
Bvumbwe	61	1	7	46	2	3	5	3	0	2	1	1	2	1	2	2	5	1
Bvumbwe	62	1	7	69	2	1	5	3	0	2	1	1	4	1	3	2	2	2
Bvumbwe	63	1	7	65	3	3	3	3	0	2	1	1	1	1	2	3	2	2
Bvumbwe	64	1	8	33	2	2	3	3	0	2	1	1	1	1	2	1	2	2
Bvumbwe	65	1	8	39	3	2	5	3	1	2	1	1	4	1	2	1	2	2
Bvumbwe	66	1	8	54	1	3	5	3	0	2	1	1	1	1	1	2	2	1
Bvumbwe	67	1	8	75	3	1	3	3	2	2	1	1	1	1	1	3	2	2
Bvumbwe	68	1	8	20	3	1	3	3	2	2	1	1	1	1	1	2	2	2
Bvumbwe	69	1	8	43	3	1	5	3	3	2	1	1	4	1	2	3	2	2
Bvumbwe	70	1	8	26	1	2	5	3	2	2	1	1	3	1	2	2	5	1
Bvumbwe	71	1	8	81	2	1	3	3	0	2	1	1	1	1	1	3	2	1
Bvumbwe	72	1	8	42	1	2	3	3	0	2	1	1	3	1	1	1	2	1
Bvumbwe	73	1	9	71	3	2	3	3	1	2	1	1	1	1	2	3	2	2
Bvumbwe	74	1	9	44	3	1	3	3	3	2	1	1	1	1	1	3	2	2
Bvumbwe	75	1	9	15	3	1	3	3	0	2	1	1	1	1	1	3	2	2
Bvumbwe	76	1	9	67	3	2	3	3	2	2	1	1	1	1	2	2	2	2
Bvumbwe	77	1	9	62	2	2	5	3	1	2	1	1	1	1	2	2	2	2
Bvumbwe	78	1	9	11	3	2	3	3	2	2	1	1	1	1	1	3	2	2
Bvumbwe	79	1	9	46	3	2	5	3	0	2	1	1	3	1	2	1	2	1
Bvumbwe	80	1	9	69	3	2	3	3	2	2	1	1	1	1	1	3	2	2
Bvumbwe	81	1	9	65	0	0	0	0	0	2	1	1	1	1	1	3	2	2
Bvumbwe	1	2	1	17	3	1	3	3	0	2	1	1	1	1	2	1	2	2
Bvumbwe	2	2	1	53	1	3	1	3	0	2	1	1	3	1	2	1	2	2
Bvumbwe	3	2	1	47	1	2	5	3	0	2	1	1	4	1	2	1	2	2
Bvumbwe	4	2	1	36	2	3	5	3	2	2	1	1	4	1	2	1	2	2
Bvumbwe	5	2	1	61	2	3	3	3	2	2	1	1	1	1	1	3	2	2
Bvumbwe	6	2	1	12	3	2	3	3	0	2	1	1	1	1	2	2	2	2
Bvumbwe	7	2	1	43	3	2	5	3	2	2	1	1	4	1	2	1	2	2
Bvumbwe	8	2	1	15	2	3	3	3	0	2	1	1	1	1	2	3	2	2
Bvumbwe	9	2	1	37	2	3	5	3	0	2	1	1	4	1	2	2	5	2
Bvumbwe	10	2	2	28	1	2	5	3	0	2	1	1	4	1	2	1	5	2
Bvumbwe	11	2	2	20	3	3	3	3	0	2	1	1	1	1	1	1	2	2
Bvumbwe	12	2	2	29	3	3	3	3	3	2	1	1	1	1	2	1	2	2
Bvumbwe	13	2	2	5	3	3	3	3	0	2	1	1	1	1	2	1	2	2
Bvumbwe	14	2	2	44	3	2	3	3	3	2	1	1	1	1	2	3	2	2
Bvumbwe	15	2	2	72	2	1	3	3	3	2	1	1	1	1	1	1	2	2
Bvumbwe	16	2	2	60	3	2	5	3	0	2	1	2	1	1	1	1	2	2
Bvumbwe	17	2	2	64	3	2	2	3	2	2	1	1	3	1	1	1	2	2
Bvumbwe	18	2	2	34	3	2	5	3	0	2	1	1	3	1	2	2	2	2
Bvumbwe	19	2	3	9	3	2	3	3	0	2	1	1	1	1	2	2	2	2
Bvumbwe	20	2	3	54	3	2	3	3	0	2	1	1	1	1	2	1	2	2
Bvumbwe	21	2	3	11	3	3	3	3	2	2	1	1	1	1	1	1	2	2
Bvumbwe	22	2	3	66	3	3	3	3	3	2	1	1	1	1	1	2	2	2
Bvumbwe	23	2	3	55	1	3	5	3	0	2	1	1	3	1	2	1	2	2
Bvumbwe	24	2	3	80	3	2	3	3	0	2	1	1	1	1	1	3	2	2
Bvumbwe	25	2	3	81	3	2	3	3	0	2	1	1	1	1	1	3	2	2
Bvumbwe	26	2	3	79	2	3	5	3	0	2	1	1	1	1	1	2	2	2
Bvumbwe	27	2	3	50	1	2	5	3	0	2	1	1	1	1	1	3	2	2
Bvumbwe	28	2	4	40	2	2	3	3	0	2	1	1	1	1	2	2	4	2
Bvumbwe	29	2	4	71	3	3	3	3	2	2	1	1	3	1	2	1	2	1
Bvumbwe	30	2	4	76	2	3	5	3	0	2	1	1	4	1	2	1	4	2
Bvumbwe	31	2	4	73	1	3	5	3	0	2	1	2	3	1	2	2	2	2
Bvumbwe	32	2	4	45	1	3	6	3	0	2	1	1	4	1	2	1	2	2
Bvumbwe	33	2	4	59	1	3	5	3	0	2	1	1	3	1	2	2	2	2
Bvumbwe	34	2	4	25	1	3	5	3	0	2	1	2	3	1	2	1	2	2
Bvumbwe	35	2	4	67	3	3	3	3	2	2	1	1	1	1	2	1	2	2
Bvumbwe	36	2	4	33	1	1	6	3	0	2	1	1	4	1	2	2	2	2
Bvumbwe	37	2	5	46	2	3	5	3	0	2	1	1	3	1	2	2	2	2
Bvumbwe	38	2	5	42	1	3	1	3	0	2	1	1	3	1	1	1	2	1
Bvumbwe	39	2	5	78	2	3	5	3	0	2	1	1	3	1	1	2	2	2
Bvumbwe	40	2	5	23	2	2	2	3	0	2	1	2	2	1	1	3	2	1
Bvumbwe	41	2	5	38	1	1	6	3	0	2	1	1	4	1	2	3	2	2
Bvumbwe	42	2	5	70	1	3	0	0	0	2	1	0	0	1	2	1	6	2
Bvumbwe	43	2	5	51	1	1	5	3	0	2	1	1	1	1	2	3	2	2
Bvumbwe	44	2	5	1	3	3	3	3	0	2	1	1	1	1	2	1	2	2
Bvumbwe	45	2	5	24	3	2	3	3	0	2	1	2	1	1	1	2	2	2
Bvumbwe	46	2	6	65	3	1	3	3	0	2	1	1	1	1	2	1	2	2
Bvumbwe	47	2	6	21	3	2	5	3	3	2	1	1	1	1	1	3	2	2
Bvumbwe	48	2	6	18	3	2	3	3	0	2	1	1	1	1	1	2	2	2
Bvumbwe	49	2	6	74	3	2	3	3	2	2	1	1	1	1	1	2	2	2
Bvumbwe	50	2	6	7	2	2	3	3	0	2	1	1	1	1	1	2	2	2
Bvumbwe	51	2	6	4	3	2	3	3	0	2	1	1	1	1	2	1	2	2
Bvumbwe	52	2	6	13	3	2	3	3	0	2	1	1	1	1	1	1	2	2
Bvumbwe	53	2	6	75	3	2	3	3	0	2	1	2	1	1	2	3	2	2
Bvumbwe	54	2	6	68	3	3	3	3	0	2	1	1	1	1	1	3	2	2
Bvumbwe	55	2	7	62	2	2	3	3	0	2	1	1	1	1	2	2	2	2
Bvumbwe	56	2	7	26	2	3	5	3	2	2	1	1	3	1	2	2	5	1
Bvumbwe	57	2	7	48	1	2	5	3	0	2	1	1	3	1	2	3	5	2
Bvumbwe	58	2	7	49	1	2	1	3	0	2	1	1	3	1	2	1	2	1
Bvumbwe	59	2	7	3	3	2	3	3	0	2	1	1	1	1	1	2	2	2
Bvumbwe	60	2	7	35	2	3	5	3	0	2	1	1	4	1	1	3	2	2
Bvumbwe	61	2	7	58	2	3	3	3	0	2	1	2	1	3	2	1	2	2
Bvumbwe	62	2	7	14	2	3	3	3	0	2	1	1	1	1	1	3	2	2
Bvumbwe	63	2	7	32	2	3	3	3	0	2	1	1	3	1	1	2	2	2
Bvumbwe	64	2	8	69	1	3	5	3	0	2	1	1	1	1	2	1	2	2
Bvumbwe	65	2	8	16	1	1	2	3	0	2	1	2	4	1	1	3	2	1
Bvumbwe	66	2	8	52	2	3	5	3	0	2	1	1	4	1	1	2	2	2
Bvumbwe	67	2	8	2	1	3	5	3	0	2	1	1	1	1	1	2	5	2
Bvumbwe	68	2	8	63	2	3	3	3	2	2	1	1	1	1	2	1	2	2
Bvumbwe	69	2	8	27	3	2	3	3	0	2	1	1	1	1	2	3	2	2
Bvumbwe	70	2	8	22	1	3	5	3	0	2	1	2	3	1	1	2	2	2
Bvumbwe	71	2	8	6	3	2	3	3	0	2	1	1	1	1	2	2	2	2
Bvumbwe	72	2	8	57	3	3	2	3	0	2	1	1	3	1	1	1	2	2
Bvumbwe	73	2	9	56	1	3	5	3	0	2	1	1	1	1	1	3	2	2
Bvumbwe	74	2	9	77	2	3	3	3	3	2	1	1	1	1	2	1	2	2
Bvumbwe	75	2	9	10	2	3	3	3	0	2	1	1	1	1	1	3	2	2
Bvumbwe	76	2	9	31	2	3	3	3	2	2	1	1	1	1	2	1	2	2
Bvumbwe	77	2	9	8	2	2	2	3	0	2	1	1	1	1	2	2	2	2
Bvumbwe	78	2	9	41	1	2	5	4	0	2	1	1	3	3	2	1	4	2
Bvumbwe	79	2	9	19	2	2	3	3	3	2	1	1	1	1	1	3	2	1
Bvumbwe	80	2	9	39	2	3	5	4	0	2	1	1	4	1	2	1	6	2
Bvumbwe	81	2	9	76	2	3	5	4	0	2	1	1	4	1	2	3	2	2
Chitedze	1	1	1	63	2	3	3	3	1	2	1	1	3	1	4	2	2	2
Chitedze	2	1	1	72	2	2	3	3	0	2	1	2	1	1	1	1	2	2
Chitedze	3	1	1	24	3	2	3	3	1	2	1	2	1	1	1	1	2	2
Chitedze	4	1	1	50	3	2	4	4	0	2	1	2	1	1	1	1	2	2
Chitedze	5	1	1	35	3	2	3	3	0	2	1	2	5	1	1	3	3	2
Chitedze	6	1	1	28	2	2	3	1	0	2	4	2	3	1	3	2	2	2
Chitedze	7	1	1	45	3	2	3	4	2	2	1	2	3	1	3	2	1	2
Chitedze	8	1	1	8	3	2	1	3	0	2	4	2	3	1	3	1	2	2
Chitedze	9	1	1	13	3	2	4	2	0	2	1	2	1	1	1	2	1	2
Chitedze	10	1	2	70	2	2	4	2	3	2	1	2	4	3	1	3	2	2
Chitedze	11	1	2	53	2	2	4	2	0	2	1	2	5	3	1	3	2	2
Chitedze	12	1	2	76	2	2	1	3	0	2	1	2	5	1	2	2	2	2
Chitedze	13	1	2	74	3	2	3	2	0	2	4	2	1	4	1	1	2	2
Chitedze	14	1	2	3	3	2	1	2	0	2	1	2	2	1	4	1	2	2
Chitedze	15	1	2	31	3	2	3	3	0	2	4	2	2	1	1	3	2	2
Chitedze	16	1	2	80	2	1	3	2	0	2	1	2	1	1	1	1	2	2
Chitedze	17	1	2	2	3	2	3	4	2	2	4	2	3	1	1	1	2	2
Chitedze	18	1	2	51	3	2	2	3	0	2	4	2	1	1	0	0	0	0
Chitedze	19	1	3	78	3	2	3	2	3	2	4	2	1	3	1	3	2	2
Chitedze	20	1	3	22	2	2	3	4	3	2	4	2	3	1	1	2	2	2
Chitedze	21	1	3	41	3	2	4	2	0	2	1	2	3	1	4	1	3	7
Chitedze	22	1	3	29	3	2	3	5	4	2	1	2	1	1	1	2	2	2
Chitedze	23	1	3	49	3	2	3	3	0	3	1	2	1	1	1	2	2	1
Chitedze	24	1	3	32	3	2	3	4	2	2	1	2	1	1	1	2	2	2
Chitedze	25	1	3	4	2	1	2	2	0	2	4	2	3	1	3	1	2	2
Chitedze	26	1	3	12	2	2	2	2	0	2	4	2	3	1	1	3	2	2
Chitedze	27	1	3	40	2	2	2	4	2	2	4	2	3	1	1	2	1	2
Chitedze	28	1	4	56	3	2	3	3	0	2	1	2	1	1	2	2	9	2
Chitedze	29	1	4	64	3	2	3	2	0	2	4	2	1	1	0	0	0	0
Chitedze	30	1	4	21	3	2	3	3	0	2	4	2	5	1	1	3	2	2
Chitedze	31	1	4	52	2	2	2	2	0	2	4	2	0	1	1	2	2	2
Chitedze	32	1	4	58	3	2	3	2	0	2	1	2	3	1	1	2	2	2
Chitedze	33	1	4	1	2	2	2	2	0	2	4	2	3	1	1	3	2	2
Chitedze	34	1	4	56	2	1	2	2	0	2	1	2	0	1	1	3	2	2
Chitedze	35	1	4	68	3	2	3	3	0	2	4	2	3	1	1	3	2	2
Chitedze	36	1	4	37	2	1	2	2	0	2	1	2	1	1	1	2	2	2
Chitedze	37	1	5	6	3	2	3	4	3	2	4	2	3	1	1	1	2	2
Chitedze	38	1	5	48	3	2	3	3	0	2	1	2	3	1	4	2	5	2
Chitedze	39	1	5	18	3	2	1	3	0	2	4	2	1	1	1	3	2	2
Chitedze	40	1	5	19	3	2	3	3	0	2	4	2	3	1	1	3	2	2
Chitedze	41	1	5	5	3	2	3	2	3	2	1	2	1	3	4	2	2	2
Chitedze	42	1	5	17	2	2	1	3	0	2	4	2		1	1	2	2	2
Chitedze	43	1	5	59	3	2	1	2	0	2	1	2	3	1	1	1	2	2
Chitedze	44	1	5	79	2	2	3	3	0	2	1	2	3	1	1	2	2	1
Chitedze	45	1	5	36	2	2	1	3	0	2	1	2	1	1	1	2	2	2
Chitedze	46	1	6	23	3	2	3	3	0	2	4	2	3	1	3	3	2	2
Chitedze	47	1	6	16	3	2	3	5	3	2	1	2	1	1	3	1	2	2
Chitedze	48	1	6	61	3	2	3	3	0	2	4	2	1	1	1	2	2	2
Chitedze	49	1	6	9	2	2	3	3	0	2	1	2	1	1	5	1	1	2
Chitedze	50	1	6	60	3	2	3	3	0	2	1	2	1	1	1	3	2	2
Chitedze	51	1	6	77	2	2	4	2	0	2	1	2	1	1	4	2	2	2
Chitedze	52	1	6	27	2	2	3	2	0	2	1	2	1	1	4	2	1	2
Chitedze	53	1	6	25	2	1	1	3	0	2	4	2	5	1	1	2	2	2
Chitedze	54	1	6	7	2	2	3	3	0	2	1	2	3	1	1	3	2	2
Chitedze	55	1	7	71	2	2	3	3	0	2	1	2	1	1	1	3	2	2
Chitedze	56	1	7	44	2	2	3	2	0	2	1	2	1	1	1	3	2	2
Chitedze	57	1	7	15	2	2	1	3	0	2	1	2	3	1	1	1	2	2
Chitedze	58	1	7	67	2	2	3	2	0	2	1	1	1	1	1	3	2	2
Chitedze	59	1	7	62	3	1	3	3	0	2	4	2	3	1	4	2	2	2
Chitedze	60	1	7	11	3	2	3	4	3	2	1	2	3	1	2	2	2	2
Chitedze	61	1	7	46	2	2	1	3	0	2	1	2	1	1	1	2	2	2
Chitedze	62	1	7	69	3	2	3	3	0	2	1	2	1	1	1	2	2	2
Chitedze	63	1	7	65	2	2	3	3	2	2	1	2	1	1	1	1	2	2
Chitedze	64	1	8	33	2	1	3	2	0	2	4	2	1	1	2	1	2	2
Chitedze	65	1	8	39	2	2	3	2	0	2	4	2	3	1	1	2	2	2
Chitedze	66	1	8	54	3	2	3	3	0	2	1	2	2	1	3	3	2	2
Chitedze	67	1	8	75	2	2	3	3	0	2	1	2	1	1	1	1	2	1
Chitedze	68	1	8	20	3	2	3	4	3	2	4	2	1	1	3	1	2	2
Chitedze	69	1	8	43	2	2	3	2	0	2	1	2	1	1	1	2	2	2
Chitedze	70	1	8	26	2	2	4	2	0	2	1	2	3	1	2	1	2	2
Chitedze	71	1	8	81	2	2	1	3	0	2	1	2	2	1	1	1	2	2
Chitedze	72	1	8	42	3	2	2	2	0	2	1	2	3	1	1	1	2	2
Chitedze	73	1	9	71	3	2	4	4	0	2	1	2	1	1	1	1	2	2
Chitedze	74	1	9	44	2	2	3	3	3	2	1	2	1	1	1	2	2	2
Chitedze	75	1	9	15	3	2	3	3	0	2	1	2	3	1	1	3	2	2
Chitedze	76	1	9	67	2	2	3	3	0	2	1	2	3	1	1	2	2	2
Chitedze	77	1	9	62	3	2	4	4	3	2	1	2	1	1	1	3	2	2
Chitedze	78	1	9	11	3	2	4	4	3	2	1	2	1	1	1	3	1	2
Chitedze	79	1	9	46	2	1	2	2	0	2	1	2	3	1	4	3	2	1
Chitedze	80	1	9	69	2	1	2	2	0	2	4	2	3	1	1	3	2	2
Chitedze	81	1	9	65	3	2	4	4	3	2	4	2	3	1	1	2	1	1
Chitedze	1	2	1	17	3	2	3	3	3	2	4	2	1	1	3	3	2	2
Chitedze	2	2	1	53	3	2	4	4	2	2	1	2	3	1	1	1	2	1
Chitedze	3	2	1	47	2	1	2	2	0	2	1	2	1	1	1	1	2	1
Chitedze	4	2	1	36	2	2	3	3	0	2	4	2	3	1	1	2	2	2
Chitedze	5	2	1	61	3	2	3	3	0	2	1	2	1	1	1	3	2	2
Chitedze	6	2	1	12	3	2	2	2	0	2	1	2	1	1	1	3	2	2
Chitedze	7	2	1	43	3	2	4	4	3	2	1	2	5	1	1	3	2	2
Chitedze	8	2	1	15	3	2	3	3	0	2	1	2	1	1	1	3	2	2
Chitedze	9	2	1	37	2	2	2	2	0	2	1	1	1	1	1	3	3	2
Chitedze	10	2	2	28	2	1	3	3	0	2	4	2	3	1	1	3	3	2
Chitedze	11	2	2	20	2	2	3	3	0	2	1	2	1	1	1	3	3	2
Chitedze	12	2	2	29	1	2	3	3	0	2	1	2	1	1	1	3	3	2
Chitedze	13	2	2	5	3	2	3	4	3	2	1	2	1	1	1	3	3	2
Chitedze	14	2	2	44	2	2	3	2	0	2	1	2	1	1	1	3	2	2
Chitedze	15	2	2	72	3	2	3	3	0	2	1	2	3	1	1	2	7	2
Chitedze	16	2	2	60	2	2	2	4	4	2	1	2	1	1	3	3	2	2
Chitedze	17	2	2	64	2	2	3	4	3	2	1	2	4	1	3	3	2	2
Chitedze	18	2	2	34	2	1	2	2	0	2	1	2	1	1	4	1	8	2
Chitedze	19	2	3	9	2	3	3	1	0	2	4	2	3	1	1	3	2	2
Chitedze	20	2	3	54	2	2	4	2	0	2	1	2	3	1	3	3	2	2
Chitedze	21	2	3	11	2	2	4	2	0	2	1	2	4	1	1	3	2	2
Chitedze	22	2	3	66	3	2	3	2	0	2	1	2	5	1	1	3	2	2
Chitedze	23	2	3	55	2	2	1	3	0	2	1	2	5	1	1	3	2	2
Chitedze	24	2	3	80	3	2	3	2	0	2	1	2	3	1	1	1	2	2
Chitedze	25	2	3	81	2	1	3	2	0	2	1	2	2	1	1	1	2	2
Chitedze	26	2	3	79	2	1	3	2	0	2	4	2	3	1	1	3	2	1
Chitedze	27	2	3	50	2	2	3	3	0	2	4	2	3	1	1	3	2	2
Chitedze	28	2	4	40	2	2	1	3	0	2	4	2	1	1	3	1	2	2
Chitedze	29	2	4	71	2	1	3	2	0	2	1	2	3	1	1	3	2	2
Chitedze	30	2	4	76	2	2	3	3	0	2	4	2	3	1	3	2	1	2
Chitedze	31	2	4	73	2	2	3	2	0	2	1	2	1	1	1	3	2	2
Chitedze	32	2	4	45	3	2	4	2	0	2	1	2	5	1	1	2	2	2
Chitedze	33	2	4	59	2	2	3	3	0	2	1	2	5	1	5	1	9	2
Chitedze	34	2	4	25	3	2	3	3	1	2	1	2	1	1	1	3	2	2
Chitedze	35	2	4	67	2	2	3	3	0	2	1	2	1	1	1	2	2	2
Chitedze	36	2	4	33	2	2	1	3	0	2	1	2	1	1	1	2	2	1
Chitedze	37	2	5	46	2	2	1	3	0	2	1	2	3	1	3	2	7	2
Chitedze	38	2	5	42	2	2	3	4	3	2	4	2	1	1	1	2	2	1
Chitedze	39	2	5	78	1	2	3	2	0	2	4	2	1	1	1	3	2	1
Chitedze	40	2	5	23	2	2	1	2	0	2	1	2	1	1	1	1	2	2
Chitedze	41	2	5	38	2	1	3	2	0	2	1	2	3	1	0	0	0	9
Chitedze	42	2	5	70	2	2	3	3	0	2	4	2	3	1	1	3	2	2
Chitedze	43	2	5	51	2	2	3	3	0	2	1	2	1	1	1	3	2	2
Chitedze	44	2	5	1	2	2	3	4	3	2	1	2	1	1	1	3	2	2
Chitedze	45	2	5	24	3	2	2	4	3	2	1	2	3	1	1	2	2	2
Chitedze	46	2	6	65	2	2	1	3	0	2	1	2	4	1	1	3	2	2
Chitedze	47	2	6	21	3	2	3	3	0	2	1	2	1	1	1	3	2	2
Chitedze	48	2	6	18	3	2	4	2	0	2	1	2	1	1	1	3	2	2
Chitedze	49	2	6	74	3	2	3	3	0	2	1	2	4	1	1	3	2	2
Chitedze	50	2	6	7	3	2	4	2	0	2	1	2	1	1	1	3	2	2
Chitedze	51	2	6	4	2	2	2	2	0	2	1	2	4	1	1	1	2	2
Chitedze	52	2	6	13	2	1	3	2	0	2	4	2	5	1	1	3	2	2
Chitedze	53	2	6	75	3	2	1	3	0	2	4	2	3	1	1	2	2	2
Chitedze	54	2	6	68	3	2	3	3	0	2	1	2	1	1	1	3	2	2
Chitedze	55	2	7	62	2	2	3	3	0	2	1	2	1	1	1	3	2	2
Chitedze	56	2	7	26	2	2	1	3	0	2	1	2	1	1	4	1	2	2
Chitedze	57	2	7	48	2	2	3	4	3	2	1	2	1	1	3	2	2	1
Chitedze	58	2	7	49	2	2	1	3	0	2	1	2	3	1	1	2	2	1
Chitedze	59	2	7	3	2	2	3	3	0	2	1	2	1	1	1	3	2	2
Chitedze	60	2	7	35	3	2	3	4	3	2	1	2	1	1	1	2	2	2
Chitedze	61	2	7	58	2	2	3	2	0	2	4	2	5	3	1	3	2	2
Chitedze	62	2	7	14	3	2	3	4	3	2	4	2	3	1	1	3	2	2
Chitedze	63	2	7	32	2	1	3	2	0	2	1	2	1	1	1	2	2	1
Chitedze	64	2	8	69	2	2	3	4	3	2	4	2	3	1	3	3	2	2
Chitedze	65	2	8	16	2	2	3	2	0	2	1	2	3	1	1	3	2	2
Chitedze	66	2	8	52	2	2	1	3	0	2	4	2	3	1	1	3	2	2
Chitedze	67	2	8	2	3	2	1	3	0	2	4	1	1	1	1	3	2	2
Chitedze	68	2	8	63	2	2	1	3	0	2	4	2	3	1	5	2	2	2
Chitedze	69	2	8	27	2	2	4	2	0	2	1	2	3	1	3	3	2	2
Chitedze	70	2	8	22	2	2	3	3	0	2	1	2	2	1	1	3	2	2
Chitedze	71	2	8	6	2	2	3	4	3	2	1	2	1	1	1	3	2	2
Chitedze	72	2	8	57	2	2	1	4	3	2	1	2	1	1	1	3	2	2
Chitedze	73	2	9	56	3	2	3	3	0	2	1	2	1	1	1	3	2	2
Chitedze	74	2	9	77	2	2	3	3	0	2	4	2	1	1	1	2	2	2
Chitedze	75	2	9	10	2	2	3	4	3	2	1	2	1	1	1	2	2	2
Chitedze	76	2	9	31	2	2	3	3	0	2	4	2	3	1	1	2	2	2
Chitedze	77	2	9	8	3	2	4	2	0	2	1	2	1	1	1	2	2	2
Chitedze	78	2	9	41	3	2	4	2	0	2	1	2	3	3	2	2	2	2
Chitedze	79	2	9	19	3	2	4	2	4	2	4	2	2	1	1	3	2	2
Chitedze	80	2	9	39	3	2	1	3	2	2	1	2	3	1	5	2	9	1
Chitedze	81	2	9	76	2	1	3	4	0	2	4	2	3	1	5	2	10	2
Makoka	1	1	1	63	3	1	3	4	2	2	4	2	3	1	4	2	2	2
Makoka	2	1	1	72	3	2	3	3	0	2	1	1	1	1	1	3	2	2
Makoka	3	1	1	24	3	2	3	3	1	2	1	2	1	1	1	1	2	2
Makoka	4	1	1	50	1	2	4	2	0	2	1	2	3	1	1	1	2	2
Makoka	5	1	1	35	3	1	3	4	1	2	1	2	4	1	1	3	3	2
Makoka	6	1	1	28	3	2	4	2	0	2	1	1	4	1	3	2	2	2
Makoka	7	1	1	45	1	2	1	2	0	2	1	2	4	1	3	2	1	2
Makoka	8	1	1	8	3	3	2	3	0	2	1	2	3	1	3	1	2	2
Makoka	9	1	1	13	3	3	3	3	0	2	1	2	4	1	1	2	1	2
Makoka	10	1	2	70	1	1	3	2	0	2	1	2	3	3	1	3	2	2
Makoka	11	1	2	53	3	2	3	3	0	2	1	1	1	3	1	3	2	2
Makoka	12	1	2	76	3	2	3	3	0	2	1	1	1	1	2	2	2	2
Makoka	13	1	2	74	3	2	3	4	3	2	1	1	1	4	1	1	2	2
Makoka	14	1	2	3	3	3	3	4	2	2	1	1	1	1	4	1	2	2
Makoka	15	1	2	31	3	2	3	3	0	2	1	1	1	1	1	3	2	2
Makoka	16	1	2	80	1	1	4	2	0	2	1	2	3	1	1	1	2	2
Makoka	17	1	2	2	1	1	4	2	0	2	1	2	3	1	1	1	2	2
Makoka	18	1	2	51	3	1	1	1	0	2	1	1	1	1	1	1	2	1
Makoka	19	1	3	78	3	3	1	2	0	2	1	2	1	3	1	3	2	2
Makoka	20	1	3	22	3	1	3	4	3	2	1	2	4	1	1	2	2	2
Makoka	21	1	3	41	3	2	4	2	0	2	1	2	4	1	4	1	3	7
Makoka	22	1	3	29	3	1	4	2	0	2	1	2	3	1	1	2	2	2
Makoka	23	1	3	49	3	2	2	3	0	2	1	2	4	1	1	2	2	1
Makoka	24	1	3	32	3	2	3	4	2	2	1	2	1	1	1	2	2	2
Makoka	25	1	3	4	3	1	3	4	2	2	1	2	3	1	3	1	2	2
Makoka	26	1	3	12	3	2	3	3	0	2	1	2	1	1	1	3	2	2
Makoka	27	1	3	40	3	2	1	2	0	2	1	2	4	1	1	2	1	2
Makoka	28	1	4	56	3	3	4	2	0	2	1	2	3	1	2	2	9	2
Makoka	29	1	4	64	1	1	4	2	0	2	1	2	1	1	2	2	1	2
Makoka	30	1	4	21	3	2	4	2	0	2	1	1	3	1	1	3	2	2
Makoka	31	1	4	52	3	1	3	3	0	2	1	1	1	1	1	2	2	2
Makoka	32	1	4	58	3	2	3	4	1	2	1	2	1	1	1	2	2	2
Makoka	33	1	4	1	3	1	4	2	0	2	1	2	3	1	1	3	2	2
Makoka	34	1	4	56	3	1	3	3	0	2	1	2	1	1	1	3	2	2
Makoka	35	1	4	68	1	1	4	2	0	2	1	2	3	1	1	3	2	2
Makoka	36	1	4	37	3	2	3	3	0	2	1	2	1	1	1	2	2	2
Makoka	37	1	5	6	3	1	1	1	0	2	1	1	1	1	1	1	2	2
Makoka	38	1	5	48	3	1	4	2	0	2	1	1	3	1	4	2	5	2
Makoka	39	1	5	18	3	2	3	4	2	2	1	1	1	1	1	3	2	2
Makoka	40	1	5	19	3	2	3	4	1	2	1	1	1	1	1	3	2	2
Makoka	41	1	5	5	3	1	3	3	0	2	1	1	1	3	4	2	2	2
Makoka	42	1	5	17	3	3	3	3	0	2	1	2	2	1	1	2	2	2
Makoka	43	1	5	59	1	1	4	2	0	2	1	2	3	1	1	1	2	2
Makoka	44	1	5	79	3	2	3	2	0	2	1	1	1	1	1	2	2	1
Makoka	45	1	5	36	1	1	4	2	0	2	1	1	4	1	1	2	2	2
Makoka	46	1	6	23	3	3	3	4	2	2	1	2	3	1	3	3	2	2
Makoka	47	1	6	16	3	3	3	3	0	2	1	2	1	1	3	1	2	2
Makoka	48	1	6	61	1	1	4	2	0	2	1	2	3	1	1	2	2	2
Makoka	49	1	6	9	1	2	1	2	0	2	1	2	4	1	5	1	1	2
Makoka	50	1	6	60	3	2	4	2	2	2	1	2	4	1	1	3	2	2
Makoka	51	1	6	77	3	2	1	2	0	2	1	2	4	1	4	2	2	2
Makoka	52	1	6	27	3	2	4	2	0	2	1	2	3	1	4	2	1	2
Makoka	53	1	6	25	1	1	4	2	0	2	1	2	4	1	1	2	2	2
Makoka	54	1	6	7	3	2	3	4	2	2	1	2	1	1	1	3	2	2
Makoka	55	1	7	71	3	1	1	1	0	2	1	2	3	1	1	3	2	2
Makoka	56	1	7	44	3	2	3	3	0	2	1	2	1	1	1	3	2	2
Makoka	57	1	7	15	3	3	3	3	1	2	1	2	1	1	1	1	2	2
Makoka	58	1	7	67	3	3	3	3	1	2	1	2	1	1	1	3	2	2
Makoka	59	1	7	62	3	2	3	4	2	2	1	2	1	1	4	2	2	2
Makoka	60	1	7	11	3	2	4	2	1	2	1	2	4	1	2	2	2	2
Makoka	61	1	7	46	3	3	4	2	0	2	1	2	4	1	1	2	2	2
Makoka	62	1	7	69	3	3	3	3	0	2	1	2	1	1	1	2	2	2
Makoka	63	1	7	65	3	2	4	2	0	2	1	2	4	1	1	1	2	2
Makoka	64	1	8	33	3	2	3	1	0	2	1	1	1	1	2	1	2	2
Makoka	65	1	8	39	3	2	4	2	0	2	1	2	4	1	1	2	2	2
Makoka	66	1	8	54	1	1	4	2	0	2	1	2	3	1	3	3	2	2
Makoka	67	1	8	75	3	2	3	4	0	2	1	2	3	1	1	1	2	1
Makoka	68	1	8	20	3	2	3	4	0	2	1	2	3	1	3	1	2	2
Makoka	69	1	8	43	3	1	4	2	0	2	1	2	3	1	1	2	2	2
Makoka	70	1	8	26	1	2	4	2	0	2	1	2	4	1	2	1	2	2
Makoka	71	1	8	81	3	2	3	3	0	2	1	2	4	1	1	1	2	2
Makoka	72	1	8	42	1	2	1	2	0	2	1	2	3	1	1	1	2	2
Makoka	73	1	9	71	3	3	3	4	0	2	1	2	3	1	1	1	2	2
Makoka	74	1	9	44	3	1	3	4	4	2	1	2	1	1	1	2	2	2
Makoka	75	1	9	15	3	1	1	1	0	2	1	1	1	1	1	3	2	2
Makoka	76	1	9	67	3	2	3	4	0	2	1	2	1	1	1	2	2	2
Makoka	77	1	9	62	3	2	3	3	0	2	1	2	1	1	1	3	2	2
Makoka	78	1	9	11	3	2	3	4	1	2	1	2	1	1	1	3	2	2
Makoka	79	1	9	46	3	2	4	2	0	2	1	2	3	1	4	3	2	1
Makoka	80	1	9	69	3	1	3	1	0	2	1	1	1	1	1	3	2	2
Makoka	81	1	9	65	3	2	3	3	0	2	1	1	1	1	1	2	1	1
Makoka	1	2	1	17	3	3	3	3	0	2	1	2	2	1	3	3	2	2
Makoka	2	2	1	53	3	2	3	3	0	2	1	1	1	1	1	1	2	1
Makoka	3	2	1	47	3	2	1	2	0	2	1	2	4	1	1	1	2	1
Makoka	4	2	1	36	1	1	4	2	0	2	1	1	4	1	1	2	2	2
Makoka	5	2	1	61	3	3	3	3	1	2	1	2	1	1	1	3	2	2
Makoka	6	2	1	12	3	2	3	3	0	2	1	2	1	1	1	3	2	2
Makoka	7	2	1	43	3	1	4	2	0	2	1	2	3	1	1	3	2	2
Makoka	8	2	1	15	3	3	3	3	1	2	1	2	1	1	1	3	2	2
Makoka	9	2	1	37	3	2	3	3	0	2	1	2	1	1	1	3	3	2
Makoka	10	2	2	28	3	2	4	2	0	2	1	1	4	1	1	3	3	2
Makoka	11	2	2	20	3	2	3	4	0	2	1	2	3	1	1	3	3	2
Makoka	12	2	2	29	3	1	4	2	0	2	1	2	3	1	1	3	3	2
Makoka	13	2	2	5	3	1	3	3	0	2	1	2	2	1	1	3	3	2
Makoka	14	2	2	44	3	2	3	3	0	2	1	2	1	1	1	3	2	2
Makoka	15	2	2	72	3	2	3	3	0	2	1	1	1	1	1	2	7	2
Makoka	16	2	2	60	3	2	3	4	2	2	1	2	1	1	3	3	2	2
Makoka	17	2	2	64	1	1	4	2	0	2	1	2	1	1	3	3	2	2
Makoka	18	2	2	34	3	3	3	3	0	2	1	2	1	1	4	1	8	2
Makoka	19	2	3	9	3	3	3	3	1	2	1	2	1	1	1	3	2	2
Makoka	20	2	3	54	1	1	4	2	0	2	1	2	3	1	3	3	2	2
Makoka	21	2	3	11	3	2	4	2	1	2	1	2	4	1	1	3	2	2
Makoka	22	2	3	66	3	2	3	4	2	2	1	2	1	1	1	3	2	2
Makoka	23	2	3	55	3	3	4	2	0	2	1	2	3	1	1	3	2	2
Makoka	24	2	3	80	1	1	4	2	0	2	1	2	3	1	1	1	2	2
Makoka	25	2	3	81	3	2	3	3	0	2	1	2	4	1	1	1	2	1
Makoka	26	2	3	79	3	2	3	2	0	2	1	1	1	1	1	3	2	1
Makoka	27	2	3	50	1	2	4	2	0	2	1	2	3	1	1	3	2	2
Makoka	28	2	4	40	3	2	1	2	0	2	1	2	4	1	3	1	2	2
Makoka	29	2	4	71	3	3	3	4	0	2	1	1	1	1	1	3	2	2
Makoka	30	2	4	76	3	2	3	3	0	2	1	1	1	1	3	2	1	2
Makoka	31	2	4	73	1	2	1	2	0	2	1	2	4	1	1	3	2	2
Makoka	32	2	4	45	1	2	1	2	0	2	1	2	4	1	1	2	2	2
Makoka	33	2	4	59	1	1	4	2	0	2	1	2	3	1	5	1	9	2
Makoka	34	2	4	25	3	3	3	3	0	2	1	2	1	1	1	3	2	2
Makoka	35	2	4	67	3	2	3	4	0	2	1	2	1	1	1	2	2	2
Makoka	36	2	4	33	3	2	3	1	0	2	1	1	1	1	1	2	2	1
Makoka	37	2	5	46	3	2	4	2	0	2	1	2	3	1	3	2	7	2
Makoka	38	2	5	42	1	2	1	2	0	2	1	2	3	1	1	2	2	1
Makoka	39	2	5	78	1	3	1	2	0	2	1	2	1	1	1	3	2	1
Makoka	40	2	5	23	3	1	1	1	0	2	1	2	3	1	1	1	2	2
Makoka	41	2	5	38	1	1	4	2	0	2	1	2	3	1	1	1	2	2
Makoka	42	2	5	70	1	1	3	2	0	2	1	2	3	1	1	3	2	2
Makoka	43	2	5	51	3	1	1	1	0	2	1	1	1	1	1	3	2	2
Makoka	44	2	5	1	1	1	4	2	0	2	1	2	3	1	1	3	2	2
Makoka	45	2	5	24	3	2	3	3	1	2	1	2	1	1	1	2	2	2
Makoka	46	2	6	65	3	2	3	3	0	2	1	1	1	1	1	3	2	2
Makoka	47	2	6	21	3	2	4	2	0	2	1	1	3	1	1	3	2	2
Makoka	48	2	6	18	3	2	3	4	1	2	1	1	1	1	1	3	2	2
Makoka	49	2	6	74	3	2	3	4	3	2	1	1	1	1	1	3	2	2
Makoka	50	2	6	7	3	2	4	2	0	2	1	2	4	1	1	3	2	2
Makoka	51	2	6	4	3	2	3	4	2	2	1	2	3	1	1	1	2	2
Makoka	52	2	6	13	3	2	3	3	0	2	1	2	3	1	1	3	2	2
Makoka	53	2	6	75	3	1	3	4	0	2	1	2	1	1	1	2	2	2
Makoka	54	2	6	68	1	3	4	2	0	2	1	2	4	1	1	3	2	2
Makoka	55	2	7	62	3	2	3	3	0	2	1	2	3	1	1	3	2	2
Makoka	56	2	7	26	1	1	4	2	0	2	1	2	4	1	4	1	2	2
Makoka	57	2	7	48	3	1	4	2	0	2	1	2	1	1	3	2	2	1
Makoka	58	2	7	49	3	2	4	3	0	2	1	1	1	1	1	2	2	1
Makoka	59	2	7	3	3	3	3	4	2	2	1	2	1	1	1	3	2	2
Makoka	60	2	7	35	3	3	4	2	0	2	1	1	3	1	1	2	2	2
Makoka	61	2	7	58	1	2	3	4	0	2	1	2	1	3	1	3	2	2
Makoka	62	2	7	14	3	3	3	4	2	2	1	2	3	1	1	3	2	2
Makoka	63	2	7	32	3	2	3	4	2	2	1	2	1	1	1	2	2	1
Makoka	64	2	8	69	3	1	3	1	0	2	1	1	1	1	3	3	2	2
Makoka	65	2	8	16	3	2	3	3	0	2	1	2	1	1	1	3	2	2
Makoka	66	2	8	52	3	1	3	3	1	2	1	1	1	1	1	3	2	2
Makoka	67	2	8	2	1	1	4	2	0	2	1	2	3	1	1	3	2	2
Makoka	68	2	8	63	3	1	3	4	2	2	1	2	1	1	5	2	2	2
Makoka	69	2	8	27	3	3	4	2	0	2	1	2	4	1	3	3	2	2
Makoka	70	2	8	22	3	1	3	4	2	2	1	2	4	1	1	3	2	2
Makoka	71	2	8	6	3	1	1	1	0	2	1	2	1	1	1	3	2	2
Makoka	72	2	8	57	3	2	4	2	0	2	1	2	3	1	1	3	2	2
Makoka	73	2	9	56	3	1	3	3	0	2	1	2	1	1	1	3	2	2
Makoka	74	2	9	77	3	2	4	2	1	2	1	2	4	1	1	2	2	2
Makoka	75	2	9	10	3	1	4	2	0	2	1	2	4	1	1	2	2	2
Makoka	76	2	9	31	3	2	3	3	0	2	1	1	1	1	1	2	2	2
Makoka	77	2	9	8	3	3	2	3	0	2	1	2	3	1	1	2	2	2
Makoka	78	2	9	41	3	2	4	2	0	2	1	2	4	3	2	2	2	2
Makoka	79	2	9	19	3	3	3	4	1	2	1	1	1	1	1	3	2	2
Makoka	80	2	9	39	3	2	4	2	0	2	1	2	4	1	5	2	9	1
Makoka	81	2	9	76	3	2	4	2	2	2	1	2	4	1	5	2	10	2

## Sheet: quantitative
Season	Site	Plot no	Rep	Block	Entry_ no.	Grain Yield (kg/plot)	100 seed wt	Grain yld kg/ha)	Plant Height(CM)	Pod Length	Number of primary branches	No. of Secondary Branches	No. of racemes/ plant	No. of pods/plant	No. seeds/pod	DF50%	DM75%
1	Chitedze	1	1	1	63	0.8	15	1422.22	204	9	3	14	170	14	5	110	151
1	Chitedze	2	1	1	72	0.92	18	1635.56	197	8	0	12	364	12	5	115	159
1	Chitedze	3	1	1	24	0.48	15	853.333	150	7	6	15	101	112	6	93	127
1	Chitedze	4	1	1	50	0.65	15	1155.56	196	7	10	5	137	120	6	104	140
1	Chitedze	5	1	1	35	0.57	20	1013.33	162	9	12	3	740	157	5	97	144
1	Chitedze	6	1	1	28	1.48	20	2631.11	236	8	10	5	556	132	5	125	187
1	Chitedze	7	1	1	45	0.97	15	1724.44	207	9	5	10	332	50	5	108	138
1	Chitedze	8	1	1	8	0.81	15	1440	174	11	17	20	636	351	6	119	157
1	Chitedze	9	1	1	13	0.34	15	604.444	189	8	18	9	298	65	6	102	144
1	Chitedze	10	1	2	70	0.55	19	977.778	152	7	12	4	432	181	5	90	122
1	Chitedze	11	1	2	53	0.19	16	337.778	138	8	12	9	149	160	5	87	125
1	Chitedze	12	1	2	76	0.47	15	835.556	181	10	14	6	234	144	2	127	166
1	Chitedze	13	1	2	74	0.32	10	568.889	156	8	10	5	110	115	5	96	132
1	Chitedze	14	1	2	3	1.12	18	1991.11	175	9	43	5	312	78	5	92	129
1	Chitedze	15	1	2	31	0.81	17	1440	189	8	12	8	298	64	5	123	160
1	Chitedze	16	1	2	80	0.67	22	1191.11	112	7	7	16	240	90	6	68	98
1	Chitedze	17	1	2	2	0.76	18	1351.11	144	8	15	10	180	117	5	103	139
1	Chitedze	18	1	2	51	0.7	19	1244.44	167	8	16	11	740	132	5	90	127
1	Chitedze	19	1	3	78	0.42	17	746.667	195	9	12	8	161	129	6	104	145
1	Chitedze	20	1	3	22	0.72	16	1280	143	9	13	13	255	224	5	116	166
1	Chitedze	21	1	3	41	0.49	15	871.111	141	7	13	12	275	253	7	93	133
1	Chitedze	22	1	3	29	0.71	15	1262.22	152	8	16	38	410	80	5	104	141
1	Chitedze	23	1	3	49	0.25	10	444.444	143	8	10	15	543	142	5	97	138
1	Chitedze	24	1	3	32	0.39	13	693.333	192	9	10	5	386	170	5	123	162
1	Chitedze	25	1	3	4	0.44	14	782.222	104	7	14	8	178	93	5	83	110
1	Chitedze	26	1	3	12	0.58	15	1031.11	194	8	21	10	466	103	5	101	134
1	Chitedze	27	1	3	40	0.63	15	1120	208	9	8	16	165	141	5	97	136
1	Chitedze	28	1	4	56	0.96	20	1706.67	225	8	11	13	378	128	5	84	120
1	Chitedze	29	1	4	64	0.37	14	657.778	143	8	19	22	465	141	6	97	136
1	Chitedze	30	1	4	21	0.63	14	1120	193	9	13	7	162	192	5	95	141
1	Chitedze	31	1	4	52	1.22	15	2168.89	154	8	15	14	624	150	5	104	145
1	Chitedze	32	1	4	58	0.29	15	515.556	162	7	13	16	92	133	6	112	159
1	Chitedze	33	1	4	1	0.71	16	1262.22	182	8	11	4	404	149	5	80	125
1	Chitedze	34	1	4	56	0.63	15	1120	101	8	10	10	150	105	4	60	97
1	Chitedze	35	1	4	68	0.8	15	1422.22	131	7	18	12	180	100	5	90	124
1	Chitedze	36	1	4	37	0.71	16	1262.22	95	8	15	11	106	68	6	66	95
1	Chitedze	37	1	5	6	0.8	17	1422.22	215	8	18	7	379	143	6	125	189
1	Chitedze	38	1	5	48	0.4	11	711.111	266	8	16	8	217	154	6	146	194
1	Chitedze	39	1	5	18	0.27	10	480	175	8	18	10	287	107	5	97	137
1	Chitedze	40	1	5	19	0.26	10	462.222	153	10	14	19	293	102	5	127	164
1	Chitedze	41	1	5	5	1.2	18	2133.33	163	8	14	10	166	148	7	104	147
1	Chitedze	42	1	5	17	0.36	12	640	157	8	8	21	142	87	5	105	140
1	Chitedze	43	1	5	59	1.15	20	2044.44	175	7	17	8	115	327	5	103	142
1	Chitedze	44	1	5	79	0.7	15	1244.44	177	11	11	6	222	189	5	117	153
1	Chitedze	45	1	5	36	0.65	17	1155.56	237	9	7	6	420	117	7	128	183
1	Chitedze	46	1	6	23	0.3	13	533.333	136	7	14	10	225	182	5	124	160
1	Chitedze	47	1	6	16	0.74	18	1315.56	201	8	14	10	388	139	7	88	130
1	Chitedze	48	1	6	61	0.72	15	1280	228	9	16	22	175	212	6	105	152
1	Chitedze	49	1	6	9	1.62	17	2880	198	8	17	26	450	167	5	115	166
1	Chitedze	50	1	6	60	0.42	12	746.667	190	9	15	19	367	89	5	113	160
1	Chitedze	51	1	6	77	2.03	16	3608.89	166	9	16	12	432	122	7	90	136
1	Chitedze	52	1	6	27	0.56	11	995.556	100	7	13	11	336	72	5	71	120
1	Chitedze	53	1	6	25	0.65	14	1155.56	142	8	9	18	224	124	5	118	159
1	Chitedze	54	1	6	7	0.71	14	1262.22	205	8	18	4	430	108	6	74	119
1	Chitedze	55	1	7	71	0.29	14	515.556	174	8	11	11	285	188	6	118	160
1	Chitedze	56	1	7	44	1.31	20	2328.89	185	8	16	11	512	232	6	101	140
1	Chitedze	57	1	7	15	0.41	11	728.889	176	8	18	4	575	140	6	106	149
1	Chitedze	58	1	7	67	0.85	12	1511.11	118	8	22	10	174	88	7	65	98
1	Chitedze	59	1	7	62	0.91	15	1617.78	106	9	14	7	559	226	6	121	167
1	Chitedze	60	1	7	11	0.83	15	1475.56	220	9	10	12	303	124	6	132	174
1	Chitedze	61	1	7	46	0.76	16	1351.11	187	8	15	8	513	126	6	125	182
1	Chitedze	62	1	7	69	0.8	18	1422.22	168	8	16	8	519	251	5	115	174
1	Chitedze	63	1	7	65	0.36	10	640	214	7	18	8	588	271	6	120	189
1	Chitedze	64	1	8	33	0.63	14	1120	126	8	18	10	115	67	5	65	95
1	Chitedze	65	1	8	39	1.86	10	3306.67	130	8	15	12	233	147	5	92	128
1	Chitedze	66	1	8	54	0.88	18	1564.44	167	8	16	10	449	157	6	117	155
1	Chitedze	67	1	8	75	0.69	18	1226.67	219	8	10	7	523	359	6	119	166
1	Chitedze	68	1	8	20	1.93	20	3431.11	183	8	12	6	381	181	6	87	123
1	Chitedze	69	1	8	43	0.33	10	586.667	162	7	19	29	152	109	5	72	118
1	Chitedze	70	1	8	26	0.62	15	1102.22	163	8	19	13	219	198	5	82	125
1	Chitedze	71	1	8	81	2.14	20	3804.44	213	9	15	17	599	254	5	125	196
1	Chitedze	72	1	8	42	0.47	14	835.556	151	8	9	2	303	80	6	91	136
1	Chitedze	73	1	9	71	0.45	14	800	137	9	15	6	280	178	5	115	158
1	Chitedze	74	1	9	44	0.52	16	924.444	162	8	8	6	328	109	6	105	147
1	Chitedze	75	1	9	15	0.58	16	1031.11	209	8	10	7	169	158	6	126	186
1	Chitedze	76	1	9	67	0.48	12	853.333	178	9	14	9	255	146	5	117	161
1	Chitedze	77	1	9	62	0.64	15	1137.78	178	9	10	10	501	143	5	102	149
1	Chitedze	78	1	9	11	0.68	15	1208.89	183	9	18	8	439	148	5	123	177
1	Chitedze	79	1	9	46	0.62	13	1102.22	108	7	13	9	157	147	6	68	100
1	Chitedze	80	1	9	69	0.94	18	1671.11	106	8	12	10	235	192	5	74	112
1	Chitedze	81	1	9	65	1.61	22	2862.22	171	8	18	14	283	109	6	102	148
1	Chitedze	1	2	1	17	0.52	14	924.444	225	8	19	19	425	156	5	137	192
1	Chitedze	2	2	1	53	0.86	18	1528.89	200	8	11	11	323	132	6	128	170
1	Chitedze	3	2	1	47	0.69	16	1226.67	91	8	13	10	139	82	5	62	100
1	Chitedze	4	2	1	36	0.31	13	551.111	219	10	15	6	307	111	3	97	130
1	Chitedze	5	2	1	61	0.4	11	711.111	243	8	16	5	486	250	6	132	183
1	Chitedze	6	2	1	12	1.21	20	2151.11	159	8	40	7	301	97	6	96	131
1	Chitedze	7	2	1	43	0.64	10	1137.78	152	7	10	10	305	118	5	108	140
1	Chitedze	8	2	1	15	1.02	17	1813.33	168	9	13	3	515	139	6	85	115
1	Chitedze	9	2	1	37	0.79	16	1404.44	191	9	17	18	516	164	6	83	110
1	Chitedze	10	2	2	28	0.43	12	764.444	128	9	11	8	247	150	6	129	186
1	Chitedze	11	2	2	20	0.85	17	1511.11	200	7	6	10	101	178	5	115	166
1	Chitedze	12	2	2	29	0.57	13	1013.33	215	9	20	21	283	94	6	129	186
1	Chitedze	13	2	2	5	0.39	10	693.333	166	8	9	7	547	157	6	106	140
1	Chitedze	14	2	2	44	0.61	15	1084.44	165	8	11	8	495	134	5	94	136
1	Chitedze	15	2	2	72	1.02	5	1813.33	206	8	10	11	575	18	5	106	148
1	Chitedze	16	2	2	60	0.47	10	835.556	194	9	6	3	393	156	6	128	182
1	Chitedze	17	2	2	64	0.28	10	497.778	160	11	13	7	310	80	5	118	156
1	Chitedze	18	2	2	34	0.7	17	1244.44	116	7	8	8	222	98	5	66	97
1	Chitedze	19	2	3	9	1.78	20	3164.44	231	9	18	17	473	225	5	128	205
1	Chitedze	20	2	3	54	0.44	12	782.222	143	9	19	9	498	128	5	89	130
1	Chitedze	21	2	3	11	0.39	12	693.333	152	7	10	8	320	220	5	90	128
1	Chitedze	22	2	3	66	0.46	12	817.778	211	9	11	8	420	128	5	91	120
1	Chitedze	23	2	3	55	0.64	14	1137.78	163	6	12	4	501	162	5	106	136
1	Chitedze	24	2	3	80	1.5	18	2666.67	127	8	13	2	553	102	5	94	128
1	Chitedze	25	2	3	81	0.62	15	1102.22	102	8	9	5	170	128	5	72	108
1	Chitedze	26	2	3	79	0.88	16	1564.44	123	8	7	5	287	193	5	70	110
1	Chitedze	0	2	3	50	0.85	15	1511.11	162	8	17	2	483	223	5	106	145
1	Chitedze	28	2	4	40	0.71	16	1262.22	223	7	20	6	426	122	6	138	190
1	Chitedze	29	2	4	71	0.66	14	1173.33	117	7	14	6	159	119	6	69	101
1	Chitedze	30	2	4	76	0.82	16	1457.78	140	7	14	6	189	111	5	106	135
1	Chitedze	31	2	4	73	0.79	15	1404.44	182	7	14	8	145	116	5	110	142
1	Chitedze	32	2	4	45	0.75	16	1333.33	159	8	10	14	190	123	5	100	140
1	Chitedze	33	2	4	59	1.4	20	2488.89	130	9	11	4	66	148	5	124	168
1	Chitedze	34	2	4	25	0.39	11	693.333	167	9	9	6	118	126	5	105	140
1	Chitedze	35	2	4	67	1.17	18	2080	162	8	11	4	258	129	6	107	141
1	Chitedze	36	2	4	33	0.46	13	817.778	149	7	9	14	158	69	5	98	130
1	Chitedze	37	2	5	46	0.65	15	1155.56	200	9	16	10	479	139	5	122	189
1	Chitedze	38	2	5	42	0.58	14	1031.11	207	9	12	5	403	80	6	122	165
1	Chitedze	39	2	5	78	1.42	20	2524.44	146	9	20	12	592	220	6	100	144
1	Chitedze	40	2	5	23	1.23	15	2186.67	146	9	13	8	523	183	6	92	131
1	Chitedze	41	2	5	38	0.29	10	515.556	118	8	11	9	163	98	5	80	128
1	Chitedze	42	2	5	70	0.92	15	1635.56	185	8	17	7	397	116	6	81	130
1	Chitedze	43	2	5	51	1.05	17	1866.67	128	9	16	4	480	155	6	118	157
1	Chitedze	44	2	5	1	0.61	11	1084.44	152	9	12	9	232	165	5	121	166
1	Chitedze	45	2	5	24	0.44	10	782.222	149	7	15	6	131	105	6	78	115
1	Chitedze	46	2	6	65	0.77	14	1368.89	153	8	18	8	297	166	6	106	133
1	Chitedze	47	2	6	21	0.69	15	1226.67	204	10	14	5	152	201	5	101	130
1	Chitedze	48	2	6	18	0.9	14	1600	202	7	20	14	208	126	5	106	138
1	Chitedze	49	2	6	74	0.89	18	1582.22	159	7	16	12	165	120	5	85	118
1	Chitedze	50	2	6	7	0.85	18	1511.11	143	7	13	6	428	168	5	104	140
1	Chitedze	51	2	6	4	0.9	18	1600	164	8	15	11	94	121	5	103	142
1	Chitedze	52	2	6	13	0.66	10	1173.33	103	8	12	8	305	84	5	83	142
1	Chitedze	53	2	6	75	1.08	19	1920	141	10	12	16	527	279	5	107	147
1	Chitedze	54	2	6	68	0.92	18	1635.56	127	8	8	18	107	320	5	108	145
1	Chitedze	55	2	7	62	0.43	10	764.444	126	8	10	3	88	254	6	116	159
1	Chitedze	56	2	7	26	1.09	18	1937.78	181	8	16	12	214	110	3	129	165
1	Chitedze	57	2	7	48	0.95	17	1688.89	134	11	12	4	136	237	6	117	149
1	Chitedze	58	2	7	49	1.01	18	1795.56	221	9	15	9	204	140	5	125	175
1	Chitedze	59	2	7	3	0.74	15	1315.56	166	10	12	11	234	201	6	116	158
1	Chitedze	60	2	7	35	0.82	17	1457.78	162	8	13	9	173	180	6	94	132
1	Chitedze	61	2	7	58	1.08	18	1920	151	8	18	6	265	133	6	96	135
1	Chitedze	62	2	7	14	0.95	16	1688.89	166	9	9	6	414	177	5	88	128
1	Chitedze	63	2	7	32	0.86	15	1528.89	93	8	11	6	135	103	5	61	98
1	Chitedze	64	2	8	69	0.65	17	1155.56	198	8	12	16	188	123	5	96	130
1	Chitedze	65	2	8	16	0.68	13	1208.89	157	9	8	6	87	140	5	108	153
1	Chitedze	66	2	8	52	0.55	10	977.778	271	7	18	6	229	165	5	140	191
1	Chitedze	67	2	8	2	1.55	18	2755.56	168	7	8	7	108	339	5	106	157
1	Chitedze	68	2	8	63	1.42	18	2524.44	233	9	15	20	498	146	5	132	166
1	Chitedze	69	2	8	27	1.08	20	1920	153	11	9	6	395	91	4	94	135
1	Chitedze	70	2	8	22	1.28	18	2275.56	207	8	10	5	505	365	5	112	155
1	Chitedze	71	2	8	6	1.03	18	1831.11	145	8	12	10	149	400	5	96	133
1	Chitedze	72	2	8	57	0.56	13	995.556	194	8	16	7	319	167	5	125	189
1	Chitedze	73	2	9	56	0.47	11	835.556	125	11	10	7	426	224	5	98	137
1	Chitedze	74	2	9	77	0.65	14	1155.56	148	10	11	5	429	223	6	123	166
1	Chitedze	75	2	9	10	0.4	10	711.111	157	8	7	5	69	205	6	98	140
1	Chitedze	76	2	9	31	0.89	16	1582.22	182	8	7	5	180	162	5	124	187
1	Chitedze	77	2	9	8	0.63	13	1120	161	8	11	5	262	276	5	91	129
1	Chitedze	78	2	9	41	0.59	13	1048.89	155	8	15	22	245	193	5	91	130
1	Chitedze	79	2	9	19	0.52	12	924.444	136	7	15	11	166	151	5	85	122
1	Chitedze	80	2	9	39	0.59	10	1048.89	161	7	13	5	260	111	5	105	150
1	Chitedze	81	2	9	76	0.65	11	1155.56	95	7	11	3	140	85	5	69	100
1	Makoka	1	1	1	63	0.88	10	1564.44	113	8	18	6	177	140	6	110	165
1	Makoka	2	1	1	72	1.65	13	2933.33	178	9	23	15	136	149	6	113	168
1	Makoka	3	1	1	24	0.3	10	533.333	171	7	19	33	147	96	5	133	186
1	Makoka	4	1	1	50	0.6	12	1066.67	120	7	15	2	101	83	5	118	169
1	Makoka	5	1	1	35	1.41	15	2506.67	204	7	14	51	144	123	6	102	176
1	Makoka	6	1	1	28	1.5	10	2666.67	167	7	22	14	98	81	5	111	172
1	Makoka	7	1	1	45	0.695	12	1235.56	132	9	20	17	54	36	5	98	161
1	Makoka	8	1	1	8	0.5	12	888.889	146	10	17	17	99	148	5	139	183
1	Makoka	9	1	1	13	0.825	15	1466.67	164	9	19	5	52	48	5	135	188
1	Makoka	10	1	2	70	0.4	15	711.111	129	8	15	14	164	119	5	116	172
1	Makoka	11	1	2	53	0.21	10	373.333	178	11	16	18	159	110	5	100	152
1	Makoka	12	1	2	76	0.705	13	1253.33	182	8	26	10	116	131	5	105	155
1	Makoka	13	1	2	74	0.52	15	924.444	167	10	22	9	98	70	5	110	158
1	Makoka	14	1	2	3	0.91	15	1617.78	160	8	16	26	77	91	5	125	186
1	Makoka	15	1	2	31	0.355	10	631.111	178	9	19	9	130	101	5	104	161
1	Makoka	16	1	2	80	0.56	17	995.556	92	6	20	4	33	48	5	163	222
1	Makoka	17	1	2	2	0.58	11	1031.11	86	7	24	12	85	61	5	121	172
1	Makoka	18	1	2	51	0.44	16	782.222	107	7	12	10	69	50	5	113	152
1	Makoka	19	1	3	78	0.29	10	515.556	153	9	18	8	146	98	5	110	148
1	Makoka	20	1	3	22	0.46	12	817.778	156	9	15	18	121	103	5	128	174
1	Makoka	21	1	3	41	0.85	15	1511.11	144	7	29	19	98	63	6	94	134
1	Makoka	22	1	3	29	0.28	10	497.778	231	9	14	7	93	66	5	95	137
1	Makoka	23	1	3	49	0.31	11	551.111	154	7	18	10	87	76	5	117	145
1	Makoka	24	1	3	32	0.625	15	1111.11	148	9	18	8	91	82	5	100	142
1	Makoka	25	1	3	4	0.835	15	1484.44	205	7	12	2	61	61	4	149	172
1	Makoka	26	1	3	12	0.39	18	693.333	138	9	19	12	62	74	4	112	144
1	Makoka	27	1	3	40	0.13	5	231.111	163	10	17	9	101	62	4	116	151
1	Makoka	28	1	4	56	0.59	10	1048.89	180	8	18	8	84	78	4	80	110
1	Makoka	29	1	4	64	0.32	14	568.889	161	8	20	9	126	117	4	83	120
1	Makoka	30	1	4	21	0.525	11	933.333	94	7	17	10	112	88	4	127	179
1	Makoka	31	1	4	52	1.24	11	2204.44	159	8	16	4	98	86	4	112	157
1	Makoka	32	1	4	58	0.41	10	728.889	169	7	13	15	103	70	5	117	165
1	Makoka	33	1	4	1	0.9	15	1600	110	8	10	8	87	65	5	122	171
1	Makoka	34	1	4	56	0.595	14	1057.78	156	8	13	14	139	127	4	64	102
1	Makoka	35	1	4	68	0.6	12	1066.67	86	8	25	22	80	58	5	120	162
1	Makoka	36	1	4	37	0.325	10	577.778	127	7	20	15	44	36	6	115	160
1	Makoka	37	1	5	6	0.465	10	826.667	214	10	13	14	86	126	4	130	180
1	Makoka	38	1	5	48	0.425	10	755.556	174	9	16	4	86	75	5	101	156
1	Makoka	39	1	5	18	0.375	10	666.667	141	10	15	6	63	73	5	137	174
1	Makoka	40	1	5	19	0.565	15	1004.44	128	12	13	10	148	77	5	129	170
1	Makoka	41	1	5	5	0.5	5	888.889	169	8	15	10	77	106	6	131	182
1	Makoka	42	1	5	17	0.49	18	871.111	190	8	11	9	73	100	5	125	173
1	Makoka	43	1	5	59	1.57	12	2791.11	94	8	14	7	101	64	5	115	156
1	Makoka	44	1	5	79	0.26	10	462.222	141	9	17	5	93	61	4	105	149
1	Makoka	45	1	5	36	0.6	15	1066.67	143	7	17	5	85	92	6	116	157
1	Makoka	46	1	6	23	0.98	16	1742.22	188	8	17	18	75	74	5	126	176
1	Makoka	47	1	6	16	0.64	15	1137.78	188	8	18	7	78	61	6	135	184
1	Makoka	48	1	6	61	1.6	19	2844.44	125	8	23	9	83	85	6	131	180
1	Makoka	49	1	6	9	1.53	10	2720	153	8	23	6	87	79	5	120	167
1	Makoka	50	1	6	60	0.25	10	444.444	176	7	19	5	61	82	8	134	183
1	Makoka	51	1	6	77	0.6	14	1066.67	194	8	17	11	72	104	5	114	162
1	Makoka	52	1	6	27	1	16	1777.78	114	8	10	6	310	99	5	87	139
1	Makoka	53	1	6	25	0.45	10	800	147	8	14	2	45	54	5	118	166
1	Makoka	54	1	6	7	0.765	15	1360	153	9	16	6	66	74	5	119	156
1	Makoka	55	1	7	71	0.635	15	1128.89	155	8	18	7	113	60	5	127	169
1	Makoka	56	1	7	44	0.7	13	1244.44	157	9	26	12	75	68	7	137	176
1	Makoka	57	1	7	15	0.97	15	1724.44	211	8	20	7	77	100	5	82	138
1	Makoka	58	1	7	67	0.4	16	711.111	185	8	19	3	71	78	5	139	172
1	Makoka	59	1	7	62	0.5	10	888.889	225	8	18	1	79	92	5	91	147
1	Makoka	60	1	7	11	0.64	11	1137.78	186	8	16	18	88	102	5	111	152
1	Makoka	61	1	7	46	0.98	19	1742.22	175	8	16	3	101	92	5	100	145
1	Makoka	62	1	7	69	0.283	10	503.111	189	7	21	18	86	140	6	80	139
1	Makoka	63	1	7	65	0.43	20	764.444	208	8	14	11	76	113	6	113	156
1	Makoka	64	1	8	33	0.23	5	408.889	204	0	17	7	66	34	5	102	161
1	Makoka	65	1	8	39	0.9	5	1600	193	9	9	8	55	80	4	80	133
1	Makoka	66	1	8	54	0.33	16	586.667	105	8	13	7	66	39	5	65	99
1	Makoka	67	1	8	75	1.23	18	2186.67	188	8	21	6	71	58	5	141	222
1	Makoka	68	1	8	20	0.69	18	1226.67	208	8	19	6	63	59	6	145	226
1	Makoka	69	1	8	43	0.695	12	1235.56	172	8	18	11	63	71	6	141	240
1	Makoka	70	1	8	26	0.321	10	570.667	175	6	13	5	69	78	6	106	154
1	Makoka	71	1	8	81	1.8	15	3200	191	9	13	4	82	78	5	165	262
1	Makoka	72	1	8	42	0.39	18	693.333	149	8	14	6	74	48	5	120	180
1	Makoka	73	1	9	71	0.5	15	888.889	172	8	15	6	65	82	5	80	139
1	Makoka	74	1	9	44	0.1	5	177.778	161	8	14	17	78	105	5	76	141
1	Makoka	75	1	9	15	0.285	5	506.667	180	9	18	6	88	32	6	149	184
1	Makoka	76	1	9	67	0.585	10	1040	189	8	18	14	152	148	6	117	158
1	Makoka	77	1	9	62	0.67	20	1191.11	197	8	16	2	52	59	6	109	141
1	Makoka	78	1	9	11	0.66	20	1173.33	207	9	19	7	75	75	6	134	189
1	Makoka	79	1	9	46	0.52	15	924.444	164	8	17	12	68	90	6	119	153
1	Makoka	80	1	9	69	0.735	15	1306.67	194	8	18	6	88	82	6	120	162
1	Makoka	81	1	9	65	0.9	16	1600	169	8	17	32	148	105	5	115	158
1	Makoka	1	2	1	17	0.335	10	595.556	172	10	20	23	56	47	5	151	241
1	Makoka	2	2	1	53	0.43	10	764.444	104	8	26	10	82	61	5	103	165
1	Makoka	3	2	1	47	0.335	10	595.556	129	9	22	17	57	84	7	133	168
1	Makoka	4	2	1	36	0.495	10	880	129	8	13	13	64	46	5	133	183
1	Makoka	5	2	1	61	0.875	15	1555.56	154	7	21	25	87	99	5	118	148
1	Makoka	6	2	1	12	1.3	10	2311.11	132	10	20	19	42	43	5	112	176
1	Makoka	7	2	1	43	0.672	14	1194.67	151	8	15	9	102	75	6	111	172
1	Makoka	8	2	1	15	0.63	10	1120	148	9	19	8	76	118	6	98	161
1	Makoka	9	2	1	37	0.42	10	746.667	210	8	15	4	68	105	5	139	183
1	Makoka	10	2	2	28	0.3	10	533.333	133	9	25	7	51	39	6	135	188
1	Makoka	11	2	2	20	0.875	15	1555.56	136	7	15	7	148	143	6	116	181
1	Makoka	12	2	2	29	0.46	17	817.778	149	7	13	5	68	68	5	100	152
1	Makoka	13	2	2	5	0.4	10	711.111	164	8	21	5	50	49	5	105	155
1	Makoka	14	2	2	44	0.655	12	1164.44	141	10	13	7	45	47	6	110	158
1	Makoka	15	2	2	72	1.4	19	2488.89	160	9	19	13	129	138	7	112	172
1	Makoka	16	2	2	60	2	18	3555.56	201	8	25	8	83	98	6	104	142
1	Makoka	17	2	2	64	0.2	5	355.556	151	9	19	11	103	91	6	156	226
1	Makoka	18	2	2	34	0.585	10	1040	175	10	15	3	82	48	6	121	188
1	Makoka	19	2	3	9	1.33	16	2364.44	191	8	24	15	88	60	5	145	245
1	Makoka	20	2	3	54	0.635	15	1128.89	154	10	16	5	133	82	5	147	227
1	Makoka	21	2	3	11	0.41	15	728.889	138	9	16	12	77	72	7	149	189
1	Makoka	22	2	3	66	0.335	10	595.556	143	9	29	9	88	75	7	112	144
1	Makoka	23	2	3	55	0.48	10	853.333	194	9	16	15	87	145	7	116	167
1	Makoka	24	2	3	80	0.8	16	1422.22	142	8	29	9	176	56	6	80	115
1	Makoka	25	2	3	81	0.4	10	711.111	151	9	16	4	71	109	7	83	120
1	Makoka	26	2	3	79	0.98	15	1742.22	91	8	12	8	115	63	5	127	179
1	Makoka	27	2	3	50	1.49	19	2648.89	129	9	15	1	94	57	5	110	153
1	Makoka	28	2	4	40	0.76	15	1351.11	159	8	19	5	117	67	5	117	150
1	Makoka	29	2	4	71	0.6	15	1066.67	160	9	14	9	153	123	6	64	102
1	Makoka	30	2	4	76	0.7	18	1244.44	113	0	13	20	193	139	6	122	171
1	Makoka	31	2	4	73	0.5	15	888.889	142	9	16	9	105	113	5	120	162
1	Makoka	32	2	4	45	0.92	16	1635.56	177	8	12	6	129	118	5	115	160
1	Makoka	33	2	4	59	1.39	12	2471.11	174	8	18	7	105	51	5	130	180
1	Makoka	34	2	4	25	0.75	16	1333.33	139	8	18	10	165	115	5	101	148
1	Makoka	35	2	4	67	1.64	15	2915.56	196	9	21	6	128	89	7	118	160
1	Makoka	36	2	4	33	0.29	10	515.556	161	9	21	2	101	79	5	129	170
1	Makoka	37	2	5	46	1.015	18	1804.44	175	8	14	12	195	160	4	125	181
1	Makoka	38	2	5	42	0.62	15	1102.22	135	9	18	11	135	80	5	125	173
1	Makoka	39	2	5	78	1.9	16	3377.78	178	7	19	11	65	34	5	106	153
1	Makoka	40	2	5	23	1.08	16	1920	233	8	22	13	86	81	5	105	149
1	Makoka	41	2	5	38	0.83	19	1475.56	225	8	20	10	111	67	5	116	151
1	Makoka	42	2	5	70	0.7	16	1244.44	218	11	18	16	129	54	4	126	176
1	Makoka	43	2	5	51	0.87	14	1546.67	150	10	10	3	100	78	6	110	164
1	Makoka	44	2	5	1	0.6	15	1066.67	182	9	21	13	99	96	6	131	180
1	Makoka	45	2	5	24	0.49	15	871.111	179	9	17	7	73	48	6	120	167
1	Makoka	46	2	6	65	0.34	10	604.444	218	8	15	1	47	56	5	134	183
1	Makoka	47	2	6	21	0.41	10	728.889	159	10	18	7	116	28	5	114	162
1	Makoka	48	2	6	18	0.85	16	1511.11	210	7	18	10	93	72	6	120	175
1	Makoka	49	2	6	74	0.7	17	1244.44	196	9	21	4	124	70	6	129	180
1	Makoka	50	2	6	7	0.3	15	533.333	221	8	21	9	104	63	5	119	156
1	Makoka	51	2	6	4	0.37	15	657.778	178	9	14	17	111	54	8	127	169
1	Makoka	52	2	6	13	0.89	19	1582.22	185	7	18	16	87	20	6	127	172
1	Makoka	53	2	6	75	0.54	18	960	163	9	19	11	106	47	7	82	138
1	Makoka	54	2	6	68	0.648	15	1152	172	8	22	7	115	76	7	139	188
1	Makoka	55	2	7	62	0.82	14	1457.78	205	8	20	9	95	44	6	91	124
1	Makoka	56	2	7	26	0.61	15	1084.44	224	9	18	7	105	45	6	111	152
1	Makoka	57	2	7	48	0.75	19	1333.33	205	10	10	5	138	115	7	89	130
1	Makoka	58	2	7	49	0.87	18	1546.67	223	7	20	10	130	116	5	62	96
1	Makoka	59	2	7	3	0.8	18	1422.22	127	9	18	8	67	49	6	113	156
1	Makoka	60	2	7	35	0.72	19	1280	234	9	9	4	103	76	5	102	161
1	Makoka	61	2	7	58	0.863	15	1534.22	190	8	18	5	76	38	6	108	133
1	Makoka	62	2	7	14	0.995	15	1768.89	170	8	26	6	81	58	6	116	145
1	Makoka	63	2	7	32	0.4557	11	810.133	187	9	18	9	59	25	6	135	205
1	Makoka	64	2	8	69	0.771	15	1370.67	208	10	15	5	100	62	6	121	162
1	Makoka	65	2	8	16	0.4	10	711.111	164	8	19	13	159	115	5	167	220
1	Makoka	66	2	8	52	0.864	15	1536	210	9	32	17	100	71	5	106	154
1	Makoka	67	2	8	2	1.5	18	2666.67	196	7	17	6	164	87	6	123	167
1	Makoka	68	2	8	63	1.65	20	2933.33	117	7	17	9	70	47	6	120	159
1	Makoka	69	2	8	27	0.432	10	768	183	10	12	10	117	59	5	110	141
1	Makoka	70	2	8	22	0.576	12	1024	193	7	18	8	128	132	6	127	175
1	Makoka	71	2	8	6	0.465	10	826.667	165	9	14	5	73	70	6	149	210
1	Makoka	72	2	8	57	0.725	15	1288.89	180	9	21	8	73	34	6	117	158
1	Makoka	73	2	9	56	0.675	15	1200	199	8	17	7	165	66	5	115	136
1	Makoka	74	2	9	77	0.655	15	1164.44	187	10	20	9	92	43	6	112	130
1	Makoka	75	2	9	10	0.59	15	1048.89	199	9	17	10	126	53	5	119	153
1	Makoka	76	2	9	31	0.43	10	764.444	114	9	19	14	165	118	5	91	137
1	Makoka	77	2	9	8	0.405	10	720	198	9	18	7	142	112	6	113	152
1	Makoka	78	2	9	41	0.19	5	337.778	109	7	20	5	118	100	5	115	152
1	Makoka	79	2	9	19	0.925	15	1644.44	135	10	15	7	105	102	6	128	174
1	Makoka	80	2	9	39	0.765	15	1360	156	9	15	7	131	77	6	94	134
1	Makoka	81	2	9	76	0.47	12	835.556	202	9	24	13	97	70	6	60	95
1	Bvumbwe	1	1	1	63	0.892	16	1585.78	170	8	9	6	136	96	7	128	176
1	Bvumbwe	2	1	1	72	1.235	18	2195.56	194	8	17	9	169	137	6	122	181
1	Bvumbwe	3	1	1	24	0.66	12	1173.33	163	8	15	3	207	103	6	122	188
1	Bvumbwe	4	1	1	50	0.633	15	1125.33	147	8	14	6	134	53	6	110	163
1	Bvumbwe	5	1	1	35	0.89	20	1582.22	161	9	12	4	165	97	6	117	156
1	Bvumbwe	6	1	1	28	1.261	18	2241.78	155	8	25	19	221	103	6	153	214
1	Bvumbwe	7	1	1	45	0.9	17	1600	157	9	17	16	173	80	7	157	187
1	Bvumbwe	8	1	1	8	0.634	13	1127.11	211	8	24	31	267	117	6	160	192
1	Bvumbwe	9	1	1	13	0.37	10	657.778	185	8	13	8	128	143	6	153	190
1	Bvumbwe	10	1	2	70	0.28	10	497.778	225	8	15	5	154	95	7	82	104
1	Bvumbwe	11	1	2	53	0.276	10	490.667	200	8	11	4	154	69	5	88	102
1	Bvumbwe	12	1	2	76	0.264	10	469.333	175	8	15	9	257	118	6	101	132
1	Bvumbwe	13	1	2	74	0.994	15	1767.11	189	7	16	8	290	122	5	135	165
1	Bvumbwe	14	1	2	3	1.065	18	1893.33	208	8	23	23	210	79	6	113	159
1	Bvumbwe	15	1	2	31	0.582	11	1034.67	204	7	16	7	288	153	6	137	190
1	Bvumbwe	16	1	2	80	0.65	13	1155.56	201	9	18	10	159	127	6	62	97
1	Bvumbwe	17	1	2	2	0.48	11	853.333	105	8	17	19	381	273	6	116	143
1	Bvumbwe	18	1	2	51	0.864	15	1536	188	8	15	10	96	83	6	124	169
1	Bvumbwe	19	1	3	78	0.593	15	1054.22	208	8	18	12	173	101	5	122	156
1	Bvumbwe	20	1	3	22	1.05	20	1866.67	172	8	15	2	174	192	6	120	150
1	Bvumbwe	21	1	3	41	0.59	17	1048.89	175	6	11	2	162	70	6	120	155
1	Bvumbwe	22	1	3	29	0.471	12	837.333	207	9	8	0	121	58	6	117	148
1	Bvumbwe	23	1	3	49	0.79	17	1404.44	149	8	18	12	161	138	7	136	175
1	Bvumbwe	24	1	3	32	0.84	15	1493.33	172	8	16	13	259	123	6	133	178
1	Bvumbwe	25	1	3	4	0.52	18	924.444	161	8	11	3	158	129	6	104	131
1	Bvumbwe	26	1	3	12	0.201	5	357.333	170	9	11	2	105	35	6	117	138
1	Bvumbwe	27	1	3	40	0.57	15	1013.33	189	8	12	0	137	98	6	114	140
1	Bvumbwe	28	1	4	56	0.938	15	1667.56	197	8	16	4	90	76	5	124	163
1	Bvumbwe	29	1	4	64	0.34	10	604.444	207	9	11	4	145	87	6	106	139
1	Bvumbwe	30	1	4	21	0.962	15	1710.22	166	8	11	1	153	70	7	102	141
1	Bvumbwe	31	1	4	52	1.4	16	2488.89	194	8	12	1	144	42	6	100	140
1	Bvumbwe	32	1	4	58	0.637	15	1132.44	169	8	14	3	212	45	6	117	147
1	Bvumbwe	33	1	4	1	0.824	14	1464.89	172	10	12	3	127	124	6	113	151
1	Bvumbwe	34	1	4	56	0.896	15	1592.89	104	8	18	20	407	157	7	60	86
1	Bvumbwe	35	1	4	68	0.872	15	1550.22	129	9	19	12	190	162	6	145	188
1	Bvumbwe	36	1	4	37	0.67	11	1191.11	129	8	18	8	163	70	6	68	95
1	Bvumbwe	37	1	5	6	0.73	13	1297.78	154	7	17	5	168	154	6	120	165
1	Bvumbwe	38	1	5	48	0.572	12	1016.89	132	10	17	2	172	95	5	142	192
1	Bvumbwe	39	1	5	18	0.483	11	858.667	151	8	16	1	92	92	5	153	191
1	Bvumbwe	40	1	5	19	1.056	17	1877.33	148	9	22	24	332	176	7	157	196
1	Bvumbwe	41	1	5	5	0.99	18	1760	210	8	25	4	193	122	3	102	134
1	Bvumbwe	42	1	5	17	0.161	5	286.222	133	9	12	8	125	89	5	114	149
1	Bvumbwe	43	1	5	59	1.029	18	1829.33	136	7	11	10	100	120	5	126	154
1	Bvumbwe	44	1	5	79	0.39	10	693.333	149	7	18	12	120	48	5	142	183
1	Bvumbwe	45	1	5	36	0.52	16	924.444	164	8	13	6	176	71	6	111	137
1	Bvumbwe	46	1	6	23	0.637	15	1132.44	141	10	20	8	203	130	6	104	130
1	Bvumbwe	47	1	6	16	0.7	10	1244.44	130	9	15	20	197	203	5	112	139
1	Bvumbwe	48	1	6	61	0.48	12	853.333	201	8	20	15	251	127	5	128	148
1	Bvumbwe	49	1	6	9	1.458	19	2592	151	9	10	4	153	75	7	154	192
1	Bvumbwe	50	1	6	60	0.484	10	860.444	175	10	16	3	133	74	6	127	142
1	Bvumbwe	51	1	6	77	0.833	15	1480.89	198	9	15	8	167	109	6	118	150
1	Bvumbwe	52	1	6	27	0.621	14	1104	109	7	15	5	121	75	6	116	136
1	Bvumbwe	53	1	6	25	0.65	21	1155.56	135	10	23	14	204	129	6	146	190
1	Bvumbwe	54	1	6	7	0.8	18	1422.22	156	9	13	3	187	123	5	127	177
1	Bvumbwe	55	1	7	71	0.625	15	1111.11	114	9	11	1	127	83	7	114	145
1	Bvumbwe	56	1	7	44	1.202	10	2136.89	191	8	13	2	138	49	6	137	182
1	Bvumbwe	57	1	7	15	0.427	10	759.111	154	10	14	8	107	102	5	129	170
1	Bvumbwe	58	1	7	67	0.81	16	1440	138	9	12	1	162	162	6	62	101
1	Bvumbwe	59	1	7	62	0.992	19	1763.56	143	9	17	5	163	59	6	120	166
1	Bvumbwe	60	1	7	11	0.609	15	1082.67	194	9	10	6	106	67	6	117	158
1	Bvumbwe	61	1	7	46	1.048	18	1863.11	142	8	16	13	217	140	7	147	192
1	Bvumbwe	62	1	7	69	0.372	10	661.333	151	9	14	7	219	50	7	126	167
1	Bvumbwe	63	1	7	65	0.91	16	1617.78	91	8	16	3	168	112	5	124	174
1	Bvumbwe	64	1	8	33	0.731	15	1299.56	129	9	11	3	79	83	6	63	97
1	Bvumbwe	65	1	8	39	0.87	15	1546.67	159	8	6	1	63	56	6	128	155
1	Bvumbwe	66	1	8	54	0.66	15	1173.33	113	0	15	3	165	112	6	149	190
1	Bvumbwe	67	1	8	75	0.77	15	1368.89	160	9	12	1	144	86	6	127	163
1	Bvumbwe	68	1	8	20	0.72	15	1280	142	9	17	6	152	144	6	119	145
1	Bvumbwe	69	1	8	43	0.4	12	711.111	177	8	15	5	124	92	6	105	144
1	Bvumbwe	70	1	8	26	0.602	15	1070.22	174	8	13	3	69	86	5	117	150
1	Bvumbwe	71	1	8	81	2.045	20	3635.56	139	8	14	12	204	172	6	164	219
1	Bvumbwe	72	1	8	42	0.7	15	1244.44	196	9	13	6	150	114	7	101	139
1	Bvumbwe	73	1	9	71	0.72	15	1280	161	9	11	0	123	93	6	146	178
1	Bvumbwe	74	1	9	44	0.39	10	693.333	175	8	10	3	123	48	6	137	170
1	Bvumbwe	75	1	9	15	1.002	17	1781.33	135	9	20	19	299	128	7	122	166
1	Bvumbwe	76	1	9	67	0.416	11	739.556	178	7	11	9	99	59	6	120	155
1	Bvumbwe	77	1	9	62	0.5	16	888.889	233	8	13	3	167	102	6	113	152
1	Bvumbwe	78	1	9	11	0.63	18	1120	225	8	16	12	215	78	6	142	186
1	Bvumbwe	79	1	9	46	0.71	16	1262.22	218	11	16	20	311	179	6	139	180
1	Bvumbwe	80	1	9	69	0.8	16	1422.22	176	10	16	6	182	128	6	122	171
1	Bvumbwe	81	1	9	65	1.43	18	2542.22	182	9	12	2	145	104	6	120	162
1	Bvumbwe	1	2	1	17	0.6	15	1066.67	179	9	21	9	260	158	6	137	180
1	Bvumbwe	2	2	1	53	1.02	16	1813.33	218	8	15	7	182	173	6	158	201
1	Bvumbwe	3	2	1	47	0.436	11	775.111	159	10	13	7	166	106	6	60	99
1	Bvumbwe	4	2	1	36	0.824	15	1464.89	210	7	17	10	245	203	6	122	141
1	Bvumbwe	5	2	1	61	0.509	15	904.889	196	9	10	5	58	80	5	118	149
1	Bvumbwe	6	2	1	12	1.835	21	3262.22	221	8	16	5	61	74	6	102	135
1	Bvumbwe	7	2	1	43	0.58	15	1031.11	178	9	13	2	144	144	6	104	136
1	Bvumbwe	8	2	1	15	0.806	16	1432.89	185	7	22	23	234	96	6	111	102
1	Bvumbwe	9	2	1	37	0.52	15	924.444	163	9	20	10	202	202	6	117	132
1	Bvumbwe	10	2	2	28	0.94	16	1671.11	172	8	18	2	199	116	6	117	165
1	Bvumbwe	11	2	2	20	0.882	16	1568	205	8	12	8	90	109	5	117	159
1	Bvumbwe	12	2	2	29	1.02	15	1813.33	224	9	16	14	171	169	7	124	163
1	Bvumbwe	13	2	2	5	0.91	15	1617.78	205	10	16	2	129	79	7	110	164
1	Bvumbwe	14	2	2	44	0.782	15	1390.22	223	7	15	7	277	112	6	110	148
1	Bvumbwe	15	2	2	72	1.72	18	3057.78	127	9	10	6	140	97	7	108	143
1	Bvumbwe	16	2	2	60	0.879	14	1562.67	234	9	12	9	185	109	6	101	169
1	Bvumbwe	17	2	2	64	0.578	12	1027.56	190	8	13	8	130	115	6	138	188
1	Bvumbwe	18	2	2	34	0.79	16	1404.44	170	8	16	9	255	146	6	67	102
1	Bvumbwe	19	2	3	9	1.59	19	2826.67	187	9	12	6	195	107	6	161	211
1	Bvumbwe	20	2	3	54	0.34	14	604.444	208	10	16	8	155	147	6	108	148
1	Bvumbwe	21	2	3	11	0.611	15	1086.22	164	8	11	2	171	70	6	67	95
1	Bvumbwe	22	2	3	66	0.608	15	1080.89	210	9	9	3	81	35	5	157	211
1	Bvumbwe	23	2	3	55	0.52	20	924.444	196	7	7	2	105	94	6	111	155
1	Bvumbwe	24	2	3	80	1.125	17	2000	117	7	17	11	225	182	6	98	129
1	Bvumbwe	25	2	3	81	0.67	16	1191.11	183	10	16	24	274	194	7	64	93
1	Bvumbwe	26	2	3	79	0.7	15	1244.44	193	7	17	12	203	122	7	114	143
1	Bvumbwe	27	2	3	50	0.9	16	1600	165	9	12	1	78	67	1	131	187
1	Bvumbwe	28	2	4	40	1.059	17	1882.67	180	9	17	9	210	67	7	129	168
1	Bvumbwe	29	2	4	71	0.783	16	1392	199	8	8	2	112	86	7	66	104
1	Bvumbwe	30	2	4	76	0.99	15	1760	187	10	11	8	166	91	6	110	152
1	Bvumbwe	31	2	4	73	0.608	15	1080.89	199	9	24	15	244	145	6	123	157
1	Bvumbwe	32	2	4	45	1.201	17	2135.11	202	9	11	4	190	169	6	131	168
1	Bvumbwe	33	2	4	59	1.543	18	2743.11	176	7	19	14	214	129	6	139	172
1	Bvumbwe	34	2	4	25	0.601	15	1068.44	194	8	11	4	280	179	6	107	133
1	Bvumbwe	35	2	4	67	1.2	18	2133.33	174	8	11	5	121	96	5	110	139
1	Bvumbwe	36	2	4	33	0.64	15	1137.78	147	8	15	6	119	109	6	114	141
1	Bvumbwe	37	2	5	46	0.685	12	1217.78	153	9	10	6	130	145	7	100	135
1	Bvumbwe	38	2	5	42	0.62	15	1102.22	155	8	13	6	127	71	6	101	146
1	Bvumbwe	39	2	5	78	1.051	16	1868.44	157	9	8	3	58	57	6	110	154
1	Bvumbwe	40	2	5	23	0.995	15	1768.89	109	7	14	2	158	85	6	122	160
1	Bvumbwe	41	2	5	38	0.356	10	632.889	135	10	10	3	217	138	6	65	90
1	Bvumbwe	42	2	5	70	0.451	11	801.778	156	9	16	3	205	133	6	109	149
1	Bvumbwe	43	2	5	51	0.79	17	1404.44	114	9	14	5	101	145	6	132	189
1	Bvumbwe	44	2	5	1	0.81	17	1440	191	8	8	1	124	147	5	117	140
1	Bvumbwe	45	2	5	24	0.7	15	1244.44	154	10	7	4	118	113	6	122	181
1	Bvumbwe	46	2	6	65	1.388	19	2467.56	138	9	12	11	233	141	6	131	188
1	Bvumbwe	47	2	6	21	0.7	20	1244.44	143	9	17	11	285	243	6	100	140
1	Bvumbwe	48	2	6	18	1.1	19	1955.56	194	9	14	7	142	170	6	139	190
1	Bvumbwe	49	2	6	74	0.975	16	1733.33	142	8	9	4	168	130	6	130	183
1	Bvumbwe	50	2	6	7	0.65	15	1155.56	151	9	15	3	201	87	6	117	162
1	Bvumbwe	51	2	6	4	0.441	11	784	91	8	19	8	200	80	5	103	133
1	Bvumbwe	52	2	6	13	0.644	12	1144.89	129	9	20	15	110	83	5	117	145
1	Bvumbwe	53	2	6	75	1.886	20	3352.89	159	8	13	1	165	120	5	107	130
1	Bvumbwe	54	2	6	68	1.101	16	1957.33	113	0	20	19	299	128	7	124	142
1	Bvumbwe	55	2	7	62	1.17	17	2080	160	9	12	16	211	187	6	104	140
1	Bvumbwe	56	2	7	26	1	17	1777.78	142	9	15	16	217	157	8	100	138
1	Bvumbwe	57	2	7	48	0.925	16	1644.44	177	8	13	4	207	141	6	129	169
1	Bvumbwe	58	2	7	49	2.331	21	4144	174	8	12	6	183	117	6	101	137
1	Bvumbwe	59	2	7	3	0.858	15	1525.33	189	8	17	10	190	147	7	110	150
1	Bvumbwe	60	2	7	35	0.974	16	1731.56	197	8	12	7	142	67	6	137	168
1	Bvumbwe	61	2	7	58	0.764	15	1358.22	207	9	7	7	110	80	6	112	172
1	Bvumbwe	62	2	7	14	0.878	16	1560.89	164	8	16	21	234	136	6	142	190
1	Bvumbwe	63	2	7	32	0.835	16	1484.44	194	8	16	9	267	197	6	139	177
1	Bvumbwe	64	2	8	69	0.926	16	1646.22	169	8	13	6	95	73	5	115	155
1	Bvumbwe	65	2	8	16	1.95	20	3466.67	172	10	12	1	121	109	5	133	175
1	Bvumbwe	66	2	8	52	1.632	18	2901.33	104	8	14	9	145	146	7	118	139
1	Bvumbwe	67	2	8	2	1.882	21	3345.78	129	9	14	8	170	110	6	123	155
1	Bvumbwe	68	2	8	63	2.3	19	4088.89	129	8	15	10	148	123	7	134	174
1	Bvumbwe	69	2	8	27	0.511	15	908.444	154	7	17	5	144	115	7	145	180
1	Bvumbwe	70	2	8	22	0.916	16	1628.44	132	10	16	12	188	168	7	117	143
1	Bvumbwe	71	2	8	6	1.25	18	2222.22	151	8	20	3	221	111	6	65	98
1	Bvumbwe	72	2	8	57	1.165	18	2071.11	148	9	11	3	155	87	6	122	155
1	Bvumbwe	73	2	9	56	1.322	19	2350.22	210	8	11	2	156	100	6	130	188
1	Bvumbwe	74	2	9	77	0.975	16	1733.33	133	9	11	9	224	123	6	116	147
1	Bvumbwe	75	2	9	10	0.879	16	1562.67	136	7	12	4	138	134	6	135	184
1	Bvumbwe	76	2	9	31	0.53	5	942.222	149	7	11	2	137	82	6	104	136
1	Bvumbwe	77	2	9	8	0.456	10	810.667	164	8	14	11	147	113	6	126	163
1	Bvumbwe	78	2	9	41	0.479	11	851.556	141	10	10	4	194	122	6	109	142
1	Bvumbwe	79	2	9	19	0.678	11	1205.33	130	9	17	10	271	220	6	111	140
1	Bvumbwe	80	2	9	39	0.876	15	1557.33	201	8	21	6	237	178	6	118	143
1	Bvumbwe	81	2	9	76	0.65	15	1155.56	151	9	12	4	237	151	5	59	92
2	Bvumbwe	1	1	1	63	0.405	14	720	169	12	18	9	247	52	6	108	132
2	Bvumbwe	2	1	1	72	0.301	12	535.111	195	8	14	8	167	56	5	121	138
2	Bvumbwe	3	1	1	24	0.2	10	355.556	168	8	14	5	182	65	6	130	160
2	Bvumbwe	4	1	1	50	0.79	15	1404.44	94	8	18	7	130	59	4	110	156
2	Bvumbwe	5	1	1	35	0.328	15	583.111	173	8	15	0	154	52	5	118	153
2	Bvumbwe	6	1	1	28	0.208	14	369.778	185	9	12	1	213	32	4	116	150
2	Bvumbwe	7	1	1	45	0.448	15	796.444	110	8	14	5	242	75	5	108	148
2	Bvumbwe	8	1	1	8	0.51	14	906.667	126	9	13	1	191	60	5	131	149
2	Bvumbwe	9	1	1	13	0.273	12	485.333	151	12	15	5	193	30	6	129	157
2	Bvumbwe	10	1	2	70	0.4	12	711.111	97	8	18	1	96	13	5	130	162
2	Bvumbwe	11	1	2	53	0.227	10	403.556	161	10	12	1	187	61	6	60	95
2	Bvumbwe	12	1	2	76	0.212	12	376.889	176	9	16	8	180	58	5	55	87
2	Bvumbwe	13	1	2	74	0.227	12	403.556	137	8	13	3	163	45	5	89	127
2	Bvumbwe	14	1	2	3	0.249	12	442.667	158	9	8	4	106	39	5	120	158
2	Bvumbwe	15	1	2	31	0.9	16	1600	95	9	13	1	156	45	5	115	146
2	Bvumbwe	16	1	2	80	0.38	15	675.556	104	7	15	0	112	42	5	133	160
2	Bvumbwe	17	1	2	2	0.45	15	800	140	7	22	0	164	26	5	121	163
2	Bvumbwe	18	1	2	51	0.6	17	1066.67	143	8	18	2	239	68	5	59	91
2	Bvumbwe	19	1	3	78	0.454	15	807.111	149	9	19	5	294	85	6	108	131
2	Bvumbwe	20	1	3	22	0.238	13	423.111	124	8	15	7	205	79	5	120	160
2	Bvumbwe	21	1	3	41	0.37	14	657.778	159	8	13	9	171	15	5	112	159
2	Bvumbwe	22	1	3	29	0.23	14	408.889	129	9	9	7	138	31	5	110	151
2	Bvumbwe	23	1	3	49	0.364	14	647.111	132	8	19	6	223	34	5	119	158
2	Bvumbwe	24	1	3	32	0.475	12	844.444	148	8	14	4	204	45	6	113	155
2	Bvumbwe	25	1	3	4	0.29	10	515.556	162	10	15	4	114	59	6	134	174
2	Bvumbwe	26	1	3	12	0.263	10	467.556	143	9	13	2	272	88	6	122	170
2	Bvumbwe	27	1	3	40	0.454	14	807.111	131	8	10	4	222	42	5	100	143
2	Bvumbwe	28	1	4	56	0.506	16	899.556	101	8	16	3	213	58	5	56	90
2	Bvumbwe	29	1	4	64	0.29	15	515.556	89	7	23	8	162	49	5	107	140
2	Bvumbwe	30	1	4	21	0.33	15	586.667	161	7	19	8	113	28	5	125	167
2	Bvumbwe	31	1	4	52	0.86	16	1528.89	169	8	16	15	137	82	6	102	144
2	Bvumbwe	32	1	4	58	0.286	15	508.444	82	9	11	3	185	28	5	105	146
2	Bvumbwe	33	1	4	1	0.31	16	551.111	122	7	19	8	144	31	5	119	158
2	Bvumbwe	34	1	4	56	0.76	16	1351.11	291	7	19	0	115	41	5	56	99
2	Bvumbwe	35	1	4	68	0.6	17	1066.67	89	8	13	7	122	35	5	110	155
2	Bvumbwe	36	1	4	37	0.56	14	995.556	175	7	18	11	165	28	4	101	153
2	Bvumbwe	37	1	5	6	0.223	12	396.444	142	8	14	0	129	29	5	119	152
2	Bvumbwe	38	1	5	48	0.324	13	576	83	8	9	1	412	31	4	103	149
2	Bvumbwe	39	1	5	18	0.129	13	229.333	126	6	4	5	160	10	5	121	162
2	Bvumbwe	40	1	5	19	0.55	18	977.778	170	11	14	8	103	43	6	126	165
2	Bvumbwe	41	1	5	5	0.224	16	398.222	160	9	11	5	130	55	6	124	168
2	Bvumbwe	42	1	5	17	0.422	15	750.222	89	8	12	7	99	63	5	127	170
2	Bvumbwe	43	1	5	59	0.7	15	1244.44	122	6	19	18	159	36	5	116	152
2	Bvumbwe	44	1	5	79	0.409	16	727.111	148	8	18	4	194	40	6	108	140
2	Bvumbwe	45	1	5	36	0.89	17	1582.22	116	6	11	4	116	64	5	119	157
2	Bvumbwe	46	1	6	23	0.61	16	1084.44	73	7	16	12	225	36	5	122	161
2	Bvumbwe	47	1	6	16	0.604	19	1073.78	177	9	20	15	315	87	5	120	166
2	Bvumbwe	48	1	6	61	0.162	15	288	90	9	18	6	127	27	5	87	120
2	Bvumbwe	49	1	6	9	0.93	20	1653.33	94	7	17	5	180	42	5	106	160
2	Bvumbwe	50	1	6	60	0.263	14	467.556	133	8	20	0	166	79	5	111	154
2	Bvumbwe	51	1	6	77	0.21	12	373.333	144	8	17	4	183	26	5	110	159
2	Bvumbwe	52	1	6	27	0.165	24	293.333	120	9	17	5	237	32	6	109	155
2	Bvumbwe	53	1	6	25	0.16	16	284.444	102	8	14	6	111	18	5	121	161
2	Bvumbwe	54	1	6	7	0.36	13	640	134	8	15	10	132	45	5	102	146
2	Bvumbwe	55	1	7	71	0.47	15	835.556	127	10	11	3	136	18	5	124	166
2	Bvumbwe	56	1	7	44	0.8	19	1422.22	129	11	15	0	127	23	5	128	160
2	Bvumbwe	57	1	7	15	0.166	12	295.111	135	9	10	3	141	55	5	105	148
2	Bvumbwe	58	1	7	67	0.5	15	888.889	162	10	14	14	171	76	6	123	164
2	Bvumbwe	59	1	7	62	0.42	15	746.667	155	10	16	23	115	114	5	120	168
2	Bvumbwe	60	1	7	11	0.386	13	686.222	159	8	14	3	206	75	5	109	144
2	Bvumbwe	61	1	7	46	0.471	12	837.333	133	8	17	18	281	61	6	111	157
2	Bvumbwe	62	1	7	69	0.371	13	659.556	161	9	16	0	225	55	6	105	148
2	Bvumbwe	63	1	7	65	0.386	16	686.222	154	9	18	8	187	84	6	120	168
2	Bvumbwe	64	1	8	33	0.602	15	1070.22	160	9	15	23	172	115	5	107	147
2	Bvumbwe	65	1	8	39	0.68	19	1208.89	167	6	12	4	228	43	6	106	138
2	Bvumbwe	66	1	8	54	0.562	15	999.111	88	7	22	22	199	33	5	60	96
2	Bvumbwe	67	1	8	75	0.488	16	867.556	185	9	13	2	163	150	5	119	162
2	Bvumbwe	68	1	8	20	0.491	16	872.889	142	9	13	1	127	46	5	122	166
2	Bvumbwe	69	1	8	43	0.285	13	506.667	148	9	13	1	146	24	5	109	150
2	Bvumbwe	70	1	8	26	0.207	14	368	120	10	18	2	201	35	6	110	152
2	Bvumbwe	71	1	8	81	2.1	19	3733.33	146	9	16	3	99	33	4	136	173
2	Bvumbwe	72	1	8	42	0.32	12	568.889	101	8	14	2	87	17	5	104	142
2	Bvumbwe	73	1	9	71	0.64	18	1137.78	158	8	15	2	147	71	4	100	140
2	Bvumbwe	74	1	9	44	0.155	12	275.556	151	8	14	3	98	43	5	113	153
2	Bvumbwe	75	1	9	15	0.42	16	746.667	152	8	13	7	119	50	5	129	157
2	Bvumbwe	76	1	9	67	0.43	14	764.444	147	9	17	4	103	24	4	121	158
2	Bvumbwe	77	1	9	62	0.389	14	691.556	167	7	13	0	103	33	5	112	153
2	Bvumbwe	78	1	9	11	0.24	12	426.667	163	10	12	6	86	50	6	124	160
2	Bvumbwe	79	1	9	46	0.142	10	252.444	154	9	21	8	269	70	6	107	148
2	Bvumbwe	80	1	9	69	0.34	12	604.444	156	8	14	8	165	69	4	128	161
2	Bvumbwe	81	1	9	65	0.926	17	1646.22	126	8	20	11	169	42	5	111	167
2	Bvumbwe	1	2	1	17	0.523	16	929.778	178	9	14	1	130	77	5	128	164
2	Bvumbwe	2	2	1	53	0.087	15	154.667	101	6	23	0	136	23	4	55	91
2	Bvumbwe	3	2	1	47	0.135	10	240	100	8	17	1	144	30	5	92	140
2	Bvumbwe	4	2	1	36	0.316	12	561.778	128	8	21	9	243	42	5	99	149
2	Bvumbwe	5	2	1	61	0.206	10	366.222	131	8	14	6	211	78	4	102	154
2	Bvumbwe	6	2	1	12	0.843	18	1498.67	149	10	14	3	129	112	6	126	164
2	Bvumbwe	7	2	1	43	0.284	13	504.889	190	9	10	7	123	47	4	106	142
2	Bvumbwe	8	2	1	15	0.317	14	563.556	151	10	14	0	99	51	6	130	177
2	Bvumbwe	9	2	1	37	0.444	14	789.333	143	7	17	4	300	56	4	109	142
2	Bvumbwe	10	2	2	28	0.262	12	465.778	111	7	16	10	217	82	5	103	140
2	Bvumbwe	11	2	2	20	0.335	12	595.556	138	7	15	3	120	38	5	120	160
2	Bvumbwe	12	2	2	29	0.506	15	899.556	146	10	12	7	87	93	4	108	142
2	Bvumbwe	13	2	2	5	0.934	18	1660.44	183	11	14	6	192	100	5	120	159
2	Bvumbwe	14	2	2	44	0.517	17	919.111	174	8	9	0	134	52	5	109	146
2	Bvumbwe	15	2	2	72	0.287	12	510.222	154	10	11	3	91	62	5	124	165
2	Bvumbwe	16	2	2	60	0.102	14	181.333	177	10	13	1	157	30	5	110	159
2	Bvumbwe	17	2	2	64	0.302	17	536.889	157	9	8	3	70	38	6	106	144
2	Bvumbwe	18	2	2	34	0.232	18	412.444	191	8	13	3	131	51	5	107	149
2	Bvumbwe	19	2	3	9	1.2	19	2133.33	175	8	20	5	79	88	5	128	168
2	Bvumbwe	20	2	3	54	0.461	15	819.556	171	6	12	0	107	50	5	59	94
2	Bvumbwe	21	2	3	11	0.486	16	864	156	10	11	0	117	29	5	122	161
2	Bvumbwe	22	2	3	66	0.306	16	544	134	11	12	1	153	41	5	106	146
2	Bvumbwe	23	2	3	55	0.128	15	227.556	95	7	15	6	96	30	4	57	92
2	Bvumbwe	24	2	3	80	0.371	15	659.556	150	8	15	8	147	77	5	138	186
2	Bvumbwe	25	2	3	81	0.272	12	483.556	180	10	10	2	116	42	5	130	180
2	Bvumbwe	26	2	3	79	0.321	13	570.667	180	9	13	1	195	76	6	104	142
2	Bvumbwe	27	2	3	50	0.98	18	1742.22	134	8	17	11	155	32	5	100	140
2	Bvumbwe	28	2	4	40	0.64	17	1137.78	105	7	13	12	191	135	6	115	148
2	Bvumbwe	29	2	4	71	0.407	14	723.556	178	9	16	10	110	60	5	118	155
2	Bvumbwe	30	2	4	76	0.362	15	643.556	163	7	14	4	216	50	5	60	95
2	Bvumbwe	31	2	4	73	0.111	12	197.333	135	7	19	11	171	26	4	119	150
2	Bvumbwe	32	2	4	45	0.78	16	1386.67	98	11	17	3	164	48	5	110	149
2	Bvumbwe	33	2	4	59	0.81	15	1440	106	8	16	7	98	28	4	112	151
2	Bvumbwe	34	2	4	25	0.39	15	693.333	76	8	17	0	80	26	4	117	165
2	Bvumbwe	35	2	4	67	0.77	17	1368.89	76	7	9	0	60	31	6	120	169
2	Bvumbwe	36	2	4	33	0.22	12	391.111	120	9	16	5	202	61	5	113	158
2	Bvumbwe	37	2	5	46	0.441	14	784	171	10	16	5	249	60	5	114	160
2	Bvumbwe	38	2	5	42	0.198	10	352	126	8	21	6	223	21	5	107	143
2	Bvumbwe	39	2	5	78	0.75	16	1333.33	112	0	10	6	134	29	6	105	144
2	Bvumbwe	40	2	5	23	0.8	15	1422.22	134	8	8	10	89	23	5	126	160
2	Bvumbwe	41	2	5	38	0.275	12	488.889	115	8	16	4	190	51	5	121	157
2	Bvumbwe	42	2	5	70	0.42	15	746.667	115	9	25	11	118	47	5	123	159
2	Bvumbwe	43	2	5	51	0.211	13	375.111	105	9	21	11	197	41	5	59	87
2	Bvumbwe	44	2	5	1	0.639	15	1136	150	9	12	2	159	57	6	120	146
2	Bvumbwe	45	2	5	24	0.487	14	865.778	228	10	14	1	109	80	4	125	148
2	Bvumbwe	46	2	6	65	0.281	14	499.556	157	12	15	1	136	87	4	112	138
2	Bvumbwe	47	2	6	21	0.485	16	862.222	176	10	12	10	122	73	5	134	172
2	Bvumbwe	48	2	6	18	0.62	17	1102.22	124	10	10	4	103	30	5	123	155
2	Bvumbwe	49	2	6	74	0.45	15	800	168	10	11	3	146	56	4	106	140
2	Bvumbwe	50	2	6	7	0.24	16	426.667	155	11	12	6	167	55	6	125	156
2	Bvumbwe	51	2	6	4	0.234	15	416	168	6	14	0	118	62	4	128	158
2	Bvumbwe	52	2	6	13	0.151	10	268.444	141	9	12	5	152	86	6	122	155
2	Bvumbwe	53	2	6	75	0.66	18	1173.33	136	8	14	0	88	84	4	119	150
2	Bvumbwe	54	2	6	68	0.232	12	412.444	165	8	12	3	108	56	4	105	145
2	Bvumbwe	55	2	7	62	0.256	17	455.111	156	7	15	4	187	45	5	101	142
2	Bvumbwe	56	2	7	26	0.76	18	1351.11	153	8	15	1	153	42	5	100	138
2	Bvumbwe	57	2	7	48	0.433	15	769.778	131	9	14	2	144	50	5	102	141
2	Bvumbwe	58	2	7	49	0.226	23	401.778	121	8	18	4	165	23	5	102	142
2	Bvumbwe	59	2	7	3	0.061	14	108.444	121	9	12	0	43	33	4	124	149
2	Bvumbwe	60	2	7	35	0.5	13	888.889	162	7	9	4	125	24	5	106	140
2	Bvumbwe	61	2	7	58	0.328	16	583.111	195	9	15	3	156	82	5	104	141
2	Bvumbwe	62	2	7	14	1	18	1777.78	178	8	16	7	192	50	5	127	154
2	Bvumbwe	63	2	7	32	0.692	15	1230.22	172	9	14	6	224	89	6	100	139
2	Bvumbwe	64	2	8	69	0.264	17	469.333	102	8	21	11	117	58	5	126	157
2	Bvumbwe	65	2	8	16	0.241	10	428.444	191	7	16	3	239	29	3	130	172
2	Bvumbwe	66	2	8	52	0.221	14	392.889	168	8	11	2	135	72	5	107	143
2	Bvumbwe	67	2	8	2	0.92	18	1635.56	137	9	16	5	149	56	5	125	165
2	Bvumbwe	68	2	8	63	0.98	16	1742.22	149	8	12	0	146	34	5	103	139
2	Bvumbwe	69	2	8	27	0.202	12	359.111	181	10	11	4	143	47	5	107	143
2	Bvumbwe	70	2	8	22	0.77	16	1368.89	106	8	20	3	104	43	5	126	168
2	Bvumbwe	71	2	8	6	0.356	13	632.889	161	7	10	0	147	34	6	126	169
2	Bvumbwe	72	2	8	57	0.253	12	449.778	186	10	19	12	260	111	4	104	142
2	Bvumbwe	73	2	9	56	0.66	16	1173.33	106	9	20	15	256	64	4	57	85
2	Bvumbwe	74	2	9	77	0.291	12	517.333	162	8	12	2	172	37	4	104	140
2	Bvumbwe	75	2	9	10	0.742	16	1319.11	201	9	16	3	165	51	5	120	160
2	Bvumbwe	76	2	9	31	0.166	10	295.111	151	8	11	8	260	54	3	102	146
2	Bvumbwe	77	2	9	8	0.481	17	855.111	136	9	11	0	175	40	5	127	163
2	Bvumbwe	78	2	9	41	0.05	10	88.8889	109	8	11	1	90	17	5	108	140
2	Bvumbwe	79	2	9	19	0.223	12	396.444	143	11	9	5	165	33	5	119	156
2	Bvumbwe	80	2	9	39	0.26	12	462.222	176	8	15	3	217	29	6	104	140
2	Bvumbwe	81	2	9	76	0.201	15	357.333	135	7	10	0	106	45	5	100	135
2	Chitedze	1	1	1	63	0.265	15	471.111	193	8	13	6	71	63	5	115	167
2	Chitedze	2	1	1	72	0.45	16	800	138.8	0	11	17	114	23	5	127	176
2	Chitedze	3	1	1	24	0.4	15	711.111	265.3	0	16	36	196	46	4	131	173
2	Chitedze	4	1	1	50	1.075	18	1911.11	148	8	19	9	112	200	6	104	156
2	Chitedze	5	1	1	35	0.62	15	1102.22	250.8	8	16	1	104	84	5	107	147
2	Chitedze	6	1	1	28	0.39	15	693.333	199.3	9	16	8	136	111	6	112	155
2	Chitedze	7	1	1	45	0.35	10	622.222	219.5	8	13	6	141	83	5	108	147
2	Chitedze	8	1	1	8	0.2	15	355.556	198	9	16	3	120	94	5	127	159
2	Chitedze	9	1	1	13	0.105	15	186.667	214.5	9	9	0	65	31	4	122	167
2	Chitedze	10	1	2	70	0.455	15	808.889	139.8	7	13	1	61	108	5	128	163
2	Chitedze	11	1	2	53	0.111	5	197.333	211.8	9	13	1	108	98	5	68	107
2	Chitedze	12	1	2	76	0.2	15	355.556	239.8	5	19	4	90	44	5	64	95
2	Chitedze	13	1	2	74	0.2	10	355.556	205.8	8	12	5	93	26	4	96	159
2	Chitedze	14	1	2	3	0.71	16	1262.22	217.5	8	11	0	62	74	5	120	167
2	Chitedze	15	1	2	31	1.18	20	2097.78	178.5	9	13	1	95	96	7	107	142
2	Chitedze	16	1	2	80	0.22	15	391.111	111.5	6	15	13	142	186	4	140	220
2	Chitedze	17	1	2	2	0.665	15	1182.22	105	7	16	5	77	93	5	120	159
2	Chitedze	18	1	2	51	0.33	13	586.667	103	0	20	6	102	0	0	68	111
2	Chitedze	19	1	3	78	0.518	15	920.889	154.8	3	12	7	85	86	5	89	125
2	Chitedze	20	1	3	22	0.9	18	1600	215.5	8	11	1	67	62	4	120	166
2	Chitedze	21	1	3	41	0.65	15	1155.56	202	8	14	2	89	107	6	93	139
2	Chitedze	22	1	3	29	0.926	20	1646.22	227.5	10	13	6	139	121	7	104	138
2	Chitedze	23	1	3	49	0.61	15	1084.44	197.5	7	4	1	88	39	4	97	125
2	Chitedze	24	1	3	32	1.349	20	2398.22	221.3	9	13	3	101	92	5	102	142
2	Chitedze	25	1	3	4	0.187	10	332.444	237.8	8	14	1	104	14	4	123	189
2	Chitedze	26	1	3	12	0.285	15	506.667	180	8	11	2	70	69	5	101	156
2	Chitedze	27	1	3	40	0.534	16	949.333	204.3	7	13	2	85	17	4	97	127
2	Chitedze	28	1	4	56	0.665	16	1182.22	209	8	11	0	85	53	5	48	80
2	Chitedze	29	1	4	64	0.29	12	515.556	207.5	0	12	6	75	0	0	97	132
2	Chitedze	30	1	4	21	0.6	16	1066.67	130.3	9	16	3	75	71	4	121	160
2	Chitedze	31	1	4	52	0.795	15	1413.33	213.3	8	17	1	95	77	6	104	145
2	Chitedze	32	1	4	58	0.327	17	581.333	240	7	17	4	116	42	3	92	139
2	Chitedze	33	1	4	1	0.76	15	1351.11	130.5	9	21	1	94	115	6	118	165
2	Chitedze	34	1	4	56	0.62	15	1102.22	209.5	8	10	0	60	94	6	61	92
2	Chitedze	35	1	4	68	0.01	10	17.7778	186.5	0	14	13	84	0	0	108	141
2	Chitedze	36	1	4	37	0.24	15	426.667	128.8	10	12	0	66	64	7	101	140
2	Chitedze	37	1	5	6	0.245	15	435.556	235.3	9	10	1	72	57	5	125	187
2	Chitedze	38	1	5	48	1.52	20	2702.22	208.8	8	13	2	103	47	6	112	152
2	Chitedze	39	1	5	18	0.269	20	478.222	214	10	15	1	101	116	5	146	184
2	Chitedze	40	1	5	19	0.45	15	800	152.3	9	15	14	104	49	4	120	158
2	Chitedze	41	1	5	5	0.475	20	844.444	204.3	8	15	3	107	53	4	104	157
2	Chitedze	42	1	5	17	0.135	20	240	229.5	8	11	1	60	47	4	105	166
2	Chitedze	43	1	5	59	1.135	15	2017.78	215.5	7	12	0	77	24	4	105	147
2	Chitedze	44	1	5	79	1.255	20	2231.11	165.8	8	10	2	120	53	6	107	149
2	Chitedze	45	1	5	36	0.895	17	1591.11	182.8	7	18	4	131	94	4	108	145
2	Chitedze	46	1	6	23	0.54	17	960	187.5	6	11	5	78	57	6	122	164
2	Chitedze	47	1	6	16	0.91	15	1617.78	207.8	7	12	2	85	96	5	88	120
2	Chitedze	48	1	6	61	0.63	15	1120	129.3	8	17	7	72	117	6	105	134
2	Chitedze	49	1	6	9	0.45	25	800	202.5	9	13	2	95	73	6	115	152
2	Chitedze	50	1	6	60	1.935	20	3440	207.5	7	16	3	125	97	6	109	149
2	Chitedze	51	1	6	77	0.185	15	328.889	182.5	7	8	0	57	61	6	90	139
2	Chitedze	52	1	6	27	1.015	20	1804.44	215.8	8	15	5	66	99	5	71	128
2	Chitedze	53	1	6	25	1.365	25	2426.67	207.3	8	19	3	103	102	5	128	167
2	Chitedze	54	1	6	7	0.995	18	1768.89	215	8	17	2	74	79	6	104	142
2	Chitedze	55	1	7	71	0.04	10	71.1111	231.3	8	21	28	188	193	5	118	153
2	Chitedze	56	1	7	44	1.67	20	2968.89	223.5	9	12	1	89	196	6	127	169
2	Chitedze	57	1	7	15	0.99	17	1760	236.3	7	17	1	478	115	5	106	147
2	Chitedze	58	1	7	67	0.22	10	391.111	224.8	7	13	4	78	95	5	106	140
2	Chitedze	59	1	7	62	0.4	15	711.111	233.3	7	12	0	55	130	4	101	139
2	Chitedze	60	1	7	11	0.28	13	497.778	225	7	21	7	157	111	6	109	146
2	Chitedze	61	1	7	46	0.425	14	755.556	194.5	7	13	2	87	97	6	105	142
2	Chitedze	62	1	7	69	0.035	5	62.2222	200.3	7	11	3	66	80	5	91	133
2	Chitedze	63	1	7	65	0.84	18	1493.33	202.3	6	15	2	76	123	5	127	169
2	Chitedze	64	1	8	33	1.17	20	2080	266.3	6	16	2	102	100	4	75	128
2	Chitedze	65	1	8	39	0.85	19	1511.11	248	6	9	5	68	104	4	92	137
2	Chitedze	66	1	8	54	0.67	18	1191.11	126	6	14	5	127	142	5	61	98
2	Chitedze	67	1	8	75	0.57	16	1013.33	299	6	14	8	116	73	4	119	150
2	Chitedze	68	1	8	20	1.05	19	1866.67	274.8	5	16	1	87	51	5	125	194
2	Chitedze	69	1	8	43	0.13	13	231.111	188.3	7	13	1	93	77	4	107	145
2	Chitedze	70	1	8	26	0.52	14	924.444	225.3	5	19	5	85	101	6	101	138
2	Chitedze	71	1	8	81	0.11	11	195.556	212	6	13	6	80	60	4	135	196
2	Chitedze	72	1	8	42	0.142	11	252.444	241.3	5	15	5	90	116	4	105	147
2	Chitedze	73	1	9	71	0.08	10	142.222	210	7	17	6	91	43	6	97	135
2	Chitedze	74	1	9	44	0.26	5	462.222	218.5	7	13	3	81	61	5	105	155
2	Chitedze	75	1	9	15	0.24	10	426.667	211	8	12	3	91	63	6	126	186
2	Chitedze	76	1	9	67	0.125	10	222.222	225.5	5	16	3	116	81	4	120	167
2	Chitedze	77	1	9	62	0.212	5	376.889	224	6	12	3	73	51	5	102	143
2	Chitedze	78	1	9	11	0.602	14	1070.22	207.5	6	16	8	83	11	4	123	175
2	Chitedze	79	1	9	46	0.005	5	8.88889	198.5	4	7	21	135	58	4	108	136
2	Chitedze	80	1	9	69	0.41	11	728.889	197.5	7	15	1	102	119	5	124	172
2	Chitedze	81	1	9	65	0.34	5	604.444	195	6	47	0	55	72	4	82	137
2	Chitedze	1	2	1	17	0.06	10	106.667	190.3	6	25	0	49	48	4	137	165
2	Chitedze	2	2	1	53	0.289	11	513.778	109.8	6	15	0	49	95	5	106	159
2	Chitedze	3	2	1	47	0.06	10	106.667	182.5	6	15	5	76	28	5	73	143
2	Chitedze	4	2	1	36	0.115	5	204.444	177.3	6	15	5	97	26	3	97	145
2	Chitedze	5	2	1	61	0.5	10	888.889	194.8	7	15	4	102	61	5	120	176
2	Chitedze	6	2	1	12	0.295	10	524.444	194.8	6	13	3	77	74	6	96	160
2	Chitedze	7	2	1	43	0.196	10	348.444	178.8	7	10	1	61	50	4	98	158
2	Chitedze	8	2	1	15	0.067	5	119.111	105.8	4	11	0	58	43	4	85	145
2	Chitedze	9	2	1	37	0.22	5	391.111	153.5	7	15	2	79	77	4	83	168
2	Chitedze	10	2	2	28	0.025	10	44.4444	179.8	6	11	0	61	54	4	139	166
2	Chitedze	11	2	2	20	0.35	5	622.222	202.5	8	16	0	84	44	5	139	166
2	Chitedze	12	2	2	29	0.44	5	782.222	142.3	3	11	1	60	57	5	95	186
2	Chitedze	13	2	2	5	0.554	0	984.889	191	2	10	1	41	20	6	106	166
2	Chitedze	14	2	2	44	1.465	20	2604.44	187.5	7	13	1	68	44	5	94	159
2	Chitedze	15	2	2	72	0.52	5	924.444	201	10	12	1	74	50	4	106	165
2	Chitedze	16	2	2	60	0.41	10	728.889	229.5	5	12	1	81	76	6	97	191
2	Chitedze	17	2	2	64	0.771	16	1370.67	160.8	7	13	0	59	12	3	124	189
2	Chitedze	18	2	2	34	0.15	10	266.667	208.5	7	10	1	69	56	4	132	140
2	Chitedze	19	2	3	9	1.14	19	2026.67	124.3	7	11	0	58	79	4	150	225
2	Chitedze	20	2	3	54	1	28	1777.78	217.5	8	15	5	52	60	5	89	160
2	Chitedze	21	2	3	11	0.2	5	355.556	193.8	7	12	3	69	40	4	90	160
2	Chitedze	22	2	3	66	0.6	5	1066.67	138.8	9	14	6	94	86	5	91	186
2	Chitedze	23	2	3	55	0.52	20	924.444	238.5	9	14	2	71	79	6	106	168
2	Chitedze	24	2	3	80	0.42	13	746.667	88	0	17	5	71	90	5	94	159
2	Chitedze	25	2	3	81	0.68	15	1208.89	165	8	10	9	76	0	0	72	140
2	Chitedze	26	2	3	79	1.695	20	3013.33	124.8	8	14	3	94	105	6	103	140
2	Chitedze	27	2	3	50	0.919	17	1633.78	244	7	13	2	48	88	6	106	165
2	Chitedze	28	2	4	40	1.03	18	1831.11	230	8	13	0	73	68	4	138	0
2	Chitedze	29	2	4	71	0.57	15	1013.33	209.3	8	16	5	100	104	5	72	140
2	Chitedze	30	2	4	76	1.52	20	2702.22	213	8	12	4	74	94	6	106	165
2	Chitedze	31	2	4	73	2.6	25	4622.22	227.5	8	13	4	88	120	5	85	160
2	Chitedze	32	2	4	45	1.002	19	1781.33	175.8	8	13	4	89	125	6	89	160
2	Chitedze	33	2	4	59	0.394	15	700.444	101.8	6	18	7	93	151	5	124	168
2	Chitedze	34	2	4	25	0.28	10	497.778	208	8	19	28	106	160	5	105	165
2	Chitedze	35	2	4	67	0.17	10	302.222	194.3	7	18	15	106	142	6	107	167
2	Chitedze	36	2	4	33	1.84	20	3271.11	186	9	14	3	100	86	4	98	166
2	Chitedze	37	2	5	46	0.295	15	524.444	190.8	8	15	11	110	90	5	122	167
2	Chitedze	38	2	5	42	0.43	13	764.444	141.3	6	13	6	96	124	5	122	165
2	Chitedze	39	2	5	78	2.065	16	3671.11	179.3	6	16	38	237	133	4	126	189
2	Chitedze	40	2	5	23	0.975	17	1733.33	207	9	29	56	297	306	5	92	144
2	Chitedze	41	2	5	38	0.924	17	1642.67	239.8	0	16	6	74	114	6	80	138
2	Chitedze	42	2	5	70	1.97	22	3502.22	142.5	7	19	16	94	0	0	125	187
2	Chitedze	43	2	5	51	0.665	16	1182.22	167.5	8	16	4	38	118	6	108	187
2	Chitedze	44	2	5	1	1.89	20	3360	263.8	7	15	2	71	121	6	121	166
2	Chitedze	45	2	5	24	0.105	10	186.667	238.3	7	19	17	101	120	6	121	140
2	Chitedze	46	2	6	65	0.29	10	515.556	264.5	8	20	10	160	164	5	106	165
2	Chitedze	47	2	6	21	0.52	13	924.444	219.3	10	13	0	70	92	4	140	160
2	Chitedze	48	2	6	18	1.408	20	2503.11	233.3	8	14	1	78	116	6	106	166
2	Chitedze	49	2	6	74	1.295	20	2302.22	195.3	7	17	2	77	82	6	85	159
2	Chitedze	50	2	6	7	1.17	17	2080	208.3	8	18	2	84	177	7	104	154
2	Chitedze	51	2	6	4	0.439	15	780.444	213	9	16	3	78	85	6	87	139
2	Chitedze	52	2	6	13	1.035	18	1840	221.3	7	19	5	95	92	5	83	145
2	Chitedze	53	2	6	75	0.375	10	666.667	234.8	8	19	12	96	125	5	107	189
2	Chitedze	54	2	6	68	1.638	20	2912	224.3	7	14	2	95	120	6	98	165
2	Chitedze	55	2	7	62	0.315	14	560	207.5	8	16	7	111	90	5	106	166
2	Chitedze	56	2	7	26	0.26	10	462.222	213	8	15	7	117	98	6	139	165
2	Chitedze	57	2	7	48	1.229	18	2184.89	194.8	6	9	3	51	90	6	107	159
2	Chitedze	58	2	7	49	0.045	10	80	229.8	8	17	6	82	27	2	95	175
2	Chitedze	59	2	7	3	0.179	13	318.222	240.8	6	10	1	77	66	5	106	158
2	Chitedze	60	2	7	35	0.827	15	1470.22	183.3	7	15	1	76	84	5	94	156
2	Chitedze	61	2	7	58	0.54	15	960	190.3	7	14	1	76	58	4	96	166
2	Chitedze	62	2	7	14	0.85	15	1511.11	114.3	8	16	4	93	34	4	121	166
2	Chitedze	63	2	7	32	0.564	15	1002.67	227.5	7	14	2	71	116	5	106	140
2	Chitedze	64	2	8	69	0.445	11	791.111	204.8	8	13	12	68	71	6	96	164
2	Chitedze	65	2	8	16	0.42	12	746.667	177	4	15	3	57	15	4	92	159
2	Chitedze	66	2	8	52	0.311	11	552.889	194.3	7	14	1	53	33	6	102	179
2	Chitedze	67	2	8	2	0.155	10	275.556	220.3	7	12	6	79	47	4	106	167
2	Chitedze	68	2	8	63	0.178	13	316.444	144.5	9	10	1	62	54	6	138	223
2	Chitedze	69	2	8	27	0.385	10	684.444	208.5	7	11	2	92	62	5	94	160
2	Chitedze	70	2	8	22	0.935	17	1662.22	200.5	9	14	5	67	92	5	92	165
2	Chitedze	71	2	8	6	0.308	11	547.556	104.5	9	18	5	90	87	5	96	164
2	Chitedze	72	2	8	57	0.267	10	474.667	189.5	6	11	0	64	95	6	125	189
2	Chitedze	73	2	9	56	0.176	11	312.889	163.8	8	20	12	55	135	6	98	187
2	Chitedze	74	2	9	77	0.09	5	160	199.8	6	18	3	79	114	3	123	166
2	Chitedze	75	2	9	10	0.998	15	1774.22	189.3	7	11	1	75	93	7	98	165
2	Chitedze	76	2	9	31	0.75	16	1333.33	162.5	8	15	8	107	19	4	124	187
2	Chitedze	77	2	9	8	0.49	10	871.111	183.3	8	13	0	67	86	5	91	159
2	Chitedze	78	2	9	41	0.43	11	764.444	185.9	8	14	2	67	66	6	91	142
2	Chitedze	79	2	9	19	0.067	5	119.111	110.8	9	12	4	89	68	4	85	143
2	Chitedze	80	2	9	39	0.43	15	764.444	200.8	7	11	2	73	70	6	117	167
2	Chitedze	81	2	9	76	0.143	10	254.222	171.8	7	14	1	80	70	6	69	107
2	Makoka	1	1	1	63	0.121	15	215.111	113	8	12	4	33	56	6	119	152
2	Makoka	2	1	1	72	0.389	10	691.556	178	9	10	2	74	33	7	134	179
2	Makoka	3	1	1	24	0.176	15	312.889	171	7	12	1	46	52	6	126	181
2	Makoka	4	1	1	50	0.64	11	1137.78	120	7	10	4	63	52	5	90	128
2	Makoka	5	1	1	35	1.138	20	2023.11	204	7	16	5	102	74	6	117	178
2	Makoka	6	1	1	28	0.951	17	1690.67	167	7	11	5	91	66	5	134	221
2	Makoka	7	1	1	45	1.356	18	2410.67	132	9	16	3	89	72	7	109	182
2	Makoka	8	1	1	8	1.067	11	1896.89	146	10	12	5	80	70	7	120	163
2	Makoka	9	1	1	13	1.26	17	2240	164	9	13	6	83	64	7	115	154
2	Makoka	10	1	2	70	0.572	14	1016.89	129	8	13	5	46	81	5	112	182
2	Makoka	11	1	2	53	1.186	18	2108.44	178	11	7	0	60	58	6	95	162
2	Makoka	12	1	2	76	0.991	15	1761.78	182	8	12	2	89	101	7	120	198
2	Makoka	13	1	2	74	0.829	14	1473.78	167	10	9	5	64	92	6	126	161
2	Makoka	14	1	2	3	1.252	18	2225.78	160	8	12	2	51	95	7	120	160
2	Makoka	15	1	2	31	0.719	12	1278.22	178	9	11	6	61	87	6	126	168
2	Makoka	16	1	2	80	0.334	13	593.778	92	6	12	5	37	34	6	61	105
2	Makoka	17	1	2	2	0.466	13	828.444	86	7	10	2	37	41	5	124	166
2	Makoka	18	1	2	51	0.239	10	424.889	107	7	12	2	115	40	5	57	88
2	Makoka	19	1	3	78	0.618	15	1098.67	153	9	13	2	36	91	7	105	139
2	Makoka	20	1	3	22	0.461	15	819.556	156	9	1	2	36	87	6	128	173
2	Makoka	21	1	3	41	0.376	15	668.444	144	7	11	3	33	85	5	115	158
2	Makoka	22	1	3	29	1.036	19	1841.78	231	9	16	3	69	104	5	98	148
2	Makoka	23	1	3	49	0.701	18	1246.22	154	7	14	3	48	69	5	109	145
2	Makoka	24	1	3	32	0.541	11	961.778	148	9	11	3	52	89	8	112	150
2	Makoka	25	1	3	4	0.953	13	1694.22	205	7	6	0	54	84	6	130	170
2	Makoka	26	1	3	12	1.105	16	1964.44	138	9	9	7	53	94	5	122	175
2	Makoka	27	1	3	40	1.101	17	1957.33	163	10	15	6	61	114	6	102	137
2	Makoka	28	1	4	56	1.953	19	3472	180	8	9	2	63	102	5	67	96
2	Makoka	29	1	4	64	0.61	12	1084.44	161	8	13	4	66	75	7	116	152
2	Makoka	30	1	4	21	0.268	10	476.444	94	7	10	1	34	45	5	96	146
2	Makoka	31	1	4	52	0.608	11	1080.89	159	8	15	8	42	269	5	107	148
2	Makoka	32	1	4	58	0.694	14	1233.78	169	7	11	1	56	68	6	114	156
2	Makoka	33	1	4	1	0.949	16	1687.11	110	8	11	2	46	57	5	132	178
2	Makoka	34	1	4	56	0.947	16	1683.56	156	8	10	1	47	90	6	62	115
2	Makoka	35	1	4	68	0.149	10	264.889	86	8	17	5	46	32	5	110	153
2	Makoka	36	1	4	37	0.942	13	1674.67	127	7	18	7	49	92	6	114	155
2	Makoka	37	1	5	6	0.876	13	1557.33	214	10	12	3	33	37	7	132	205
2	Makoka	38	1	5	48	0.687	19	1221.33	174	9	9	2	52	96	6	110	180
2	Makoka	39	1	5	18	0.203	10	360.889	141	10	12	3	36	65	5	122	199
2	Makoka	40	1	5	19	0.973	14	1729.78	128	12	16	6	44	47	7	118	184
2	Makoka	41	1	5	5	1.144	16	2033.78	169	8	9	2	53	84	6	127	167
2	Makoka	42	1	5	17	0.415	13	737.778	190	8	12	3	52	69	6	131	179
2	Makoka	43	1	5	59	0.822	15	1461.33	94	8	9	1	49	88	5	85	141
2	Makoka	44	1	5	79	0.669	15	1189.33	141	9	13	5	57	93	6	109	142
2	Makoka	45	1	5	36	0.635	15	1128.89	143	7	16	8	53	106	6	124	207
2	Makoka	46	1	6	23	1.362	20	2421.33	188	8	10	3	55	125	5	121	193
2	Makoka	47	1	6	16	0.676	16	1201.78	188	8	9	1	42	101	6	108	158
2	Makoka	48	1	6	61	0.491	11	872.889	125	8	14	5	42	79	5	95	139
2	Makoka	49	1	6	9	1.184	16	2104.89	153	8	15	9	50	85	6	121	190
2	Makoka	50	1	6	60	0.933	17	1658.67	176	7	14	5	59	98	5	116	185
2	Makoka	51	1	6	77	0.575	13	1022.22	194	8	12	6	59	84	6	87	144
2	Makoka	52	1	6	27	0.686	19	1219.56	174	8	11	3	52	88	5	69	132
2	Makoka	53	1	6	25	0.545	11	968.889	147	8	8	4	32	81	6	126	198
2	Makoka	54	1	6	7	0.826	16	1468.44	153	9	10	3	60	93	6	65	149
2	Makoka	55	1	7	71	0.254	10	451.556	155	8	12	2	92	0	5	124	193
2	Makoka	56	1	7	44	0.886	12	1575.11	157	9	14	2	46	90	6	101	170
2	Makoka	57	1	7	15	0.706	15	1255.11	211	8	13	8	59	127	5	111	184
2	Makoka	58	1	7	67	0.665	15	1182.22	185	8	13	8	55	110	5	62	91
2	Makoka	59	1	7	62	1.212	17	2154.67	225	8	13	7	88	162	6	110	181
2	Makoka	60	1	7	11	0.701	12	1246.22	186	8	9	3	49	110	5	119	193
2	Makoka	61	1	7	46	0.727	10	1292.44	175	8	10	3	58	102	6	109	182
2	Makoka	62	1	7	69	0.793	17	1409.78	189	7	15	4	46	131	5	109	166
2	Makoka	63	1	7	65	1.852	20	3292.44	208	8	14	8	92	154	7	131	237
2	Makoka	64	1	8	33	0.901	0	1601.78	204	0	9	2	85	0	0	113	159
2	Makoka	65	1	8	39	0.999	15	1776	193	9	12	2	74	99	6	104	184
2	Makoka	66	1	8	54	0.179	10	318.222	105	8	12	2	38	34	6	127	196
2	Makoka	67	1	8	75	0.808	17	1436.44	188	8	8	0	47	122	6	121	205
2	Makoka	68	1	8	20	0.645	14	1146.67	208	8	8	2	62	97	7	127	166
2	Makoka	69	1	8	43	0.28	10	497.778	172	8	11	2	42	75	5	109	137
2	Makoka	70	1	8	26	0.372	12	661.333	175	6	12	5	58	86	4	108	135
2	Makoka	71	1	8	81	1.013	17	1800.89	191	9	13	1	41	92	7	138	237
2	Makoka	72	1	8	42	0.383	10	680.889	149	8	11	2	67	89	4	120	193
2	Makoka	73	1	9	71	0.298	17	529.778	172	8	13	7	72	102	7	115	201
2	Makoka	74	1	9	44	0.797	11	1416.89	161	8	9	0	43	80	6	117	155
2	Makoka	75	1	9	15	1.193	10	2120.89	180	9	11	2	33	87	6	126	191
2	Makoka	76	1	9	67	0.75	17	1333.33	189	8	12	4	54	74	6	124	192
2	Makoka	77	1	9	62	0.967	18	1719.11	197	8	13	2	77	104	6	116	188
2	Makoka	78	1	9	11	0.85	16	1511.11	207	9	11	3	63	117	7	119	195
2	Makoka	79	1	9	46	0.55	18	977.778	164	8	11	2	65	85	6	55	112
2	Makoka	80	1	9	69	0.929	17	1651.56	194	8	12	6	50	85	6	126	172
2	Makoka	81	1	9	65	0.55	15	977.778	169	8	15	6	48	62	6	116	157
2	Makoka	1	2	1	17	1.429	18	2540.44	172	10	11	2	61	107	6	131	176
2	Makoka	2	2	1	53	0.289	10	513.778	104	8	12	1	65	54	6	97	124
2	Makoka	3	2	1	47	0.437	11	776.889	129	9	11	4	63	76	5	56	105
2	Makoka	4	2	1	36	1.254	18	2229.33	129	8	11	3	77	88	6	114	156
2	Makoka	5	2	1	61	0.282	10	501.333	154	7	15	4	79	89	6	121	199
2	Makoka	6	2	1	12	0.967	15	1719.11	132	10	10	4	67	73	8	119	165
2	Makoka	7	2	1	43	0.929	16	1651.56	151	8	15	7	52	84	6	121	170
2	Makoka	8	2	1	15	0.517	15	919.111	148	9	11	6	49	87	7	80	179
2	Makoka	9	2	1	37	1.849	19	3287.11	210	8	12	2	57	102	6	105	152
2	Makoka	10	2	2	28	1.464	17	2602.67	133	9	16	7	91	95	6	109	155
2	Makoka	11	2	2	20	0.653	12	1160.89	136	7	14	5	36	55	5	128	163
2	Makoka	12	2	2	29	0.479	10	851.556	149	7	15	3	50	85	6	117	150
2	Makoka	13	2	2	5	0.492	10	874.667	164	8	11	4	72	102	6	127	172
2	Makoka	14	2	2	44	0.306	10	544	141	10	19	11	34	50	5	127	170
2	Makoka	15	2	2	72	1.164	18	2069.33	130	9	11	2	41	82	5	133	179
2	Makoka	16	2	2	60	0.588	12	1045.33	201	8	14	3	58	73	5	105	147
2	Makoka	17	2	2	64	0.863	14	1534.22	151	9	17	10	52	103	6	126	163
2	Makoka	18	2	2	34	0.99	15	1760	175	10	16	8	68	97	6	58	102
2	Makoka	19	2	3	9	0.395	10	702.222	198	9	15	3	39	71	6	121	210
2	Makoka	20	2	3	54	0.807	14	1434.67	109	7	11	1	61	80	6	99	148
2	Makoka	21	2	3	11	0.537	11	954.667	135	10	15	4	44	78	8	119	155
2	Makoka	22	2	3	66	1.046	18	1859.56	156	9	14	6	51	102	6	100	138
2	Makoka	23	2	3	55	0.244	10	433.778	114	9	16	4	56	61	5	102	144
2	Makoka	24	2	3	80	0.98	16	1742.22	191	8	12	1	64	82	5	141	191
2	Makoka	25	2	3	81	0.58	11	1031.11	154	10	13	6	45	59	6	43	124
2	Makoka	26	2	3	79	0.999	12	1776	138	9	18	11	42	83	6	100	140
2	Makoka	27	2	3	50	0.466	10	828.444	143	9	14	5	49	89	7	122	166
2	Makoka	28	2	4	40	0.905	15	1608.89	194	9	15	5	66	90	6	109	146
2	Makoka	29	2	4	71	0.937	16	1665.78	142	8	12	2	55	58	5	48	127
2	Makoka	30	2	4	76	1.151	17	2046.22	151	9	12	4	47	90	6	55	89
2	Makoka	31	2	4	73	0.369	10	656	91	8	14	2	54	64	5	104	148
2	Makoka	32	2	4	45	1.196	17	2126.22	129	9	15	5	61	86	6	107	151
2	Makoka	33	2	4	59	0.963	15	1712	159	8	10	0	71	92	4	105	150
2	Makoka	34	2	4	25	0.65	0	1155.56	113	0	16	6	54	59	0	98	132
2	Makoka	35	2	4	67	1.443	19	2565.33	160	9	21	10	92	81	6	119	155
2	Makoka	36	2	4	33	1.059	16	1882.67	142	9	14	7	71	71	5	109	144
2	Makoka	37	2	5	46	1.408	18	2503.11	177	8	17	2	67	92	6	120	162
2	Makoka	38	2	5	42	1.229	16	2184.89	174	8	16	3	101	76	4	118	160
2	Makoka	39	2	5	78	1.194	16	2122.67	139	8	12	2	62	90	7	108	152
2	Makoka	40	2	5	23	0.189	10	336	196	9	14	5	56	35	6	66	135
2	Makoka	41	2	5	38	1.559	18	2771.56	161	9	11	2	63	95	6	72	140
2	Makoka	42	2	5	70	0.419	11	744.889	175	8	14	6	102	95	6	68	141
2	Makoka	43	2	5	51	0.566	12	1006.22	135	9	12	4	47	82	6	125	95
2	Makoka	44	2	5	1	1.609	18	2860.44	178	7	10	1	54	89	6	119	170
2	Makoka	45	2	5	24	0.118	0	209.778	233	8	12	3	75	0	5	126	177
2	Makoka	46	2	6	65	0.494	10	878.222	225	8	10	14	93	101	6	126	179
2	Makoka	47	2	6	21	1.286	18	2286.22	218	11	13	2	78	106	6	129	188
2	Makoka	48	2	6	18	0.784	15	1393.78	176	10	12	4	52	97	6	120	180
2	Makoka	49	2	6	74	0.854	15	1518.22	182	9	15	5	54	85	7	65	183
2	Makoka	50	2	6	7	0.115	10	204.444	179	9	16	3	58	90	6	114	166
2	Makoka	51	2	6	4	1.729	19	3073.78	218	8	12	3	69	129	6	130	189
2	Makoka	52	2	6	13	0.183	10	325.333	159	10	15	4	40	80	7	117	157
2	Makoka	53	2	6	75	1.99	19	3537.78	210	7	16	10	81	110	5	109	148
2	Makoka	54	2	6	68	1.024	16	1820.44	196	9	10	3	87	91	6	115	158
2	Makoka	55	2	7	62	1.901	17	3379.56	221	8	19	17	73	125	5	117	160
2	Makoka	56	2	7	26	1.014	12	1802.67	178	9	16	8	66	121	5	102	150
2	Makoka	57	2	7	48	1.611	18	2864	185	7	11	4	51	92	5	120	155
2	Makoka	58	2	7	49	0.561	13	997.333	163	9	16	7	47	108	5	118	158
2	Makoka	59	2	7	3	1.344	17	2389.33	172	8	16	7	47	96	5	121	167
2	Makoka	60	2	7	35	1.32	17	2346.67	205	8	13	4	64	82	6	106	146
2	Makoka	61	2	7	58	0.801	13	1424	224	9	12	1	51	97	6	112	150
2	Makoka	62	2	7	14	1.669	18	2967.11	205	10	14	3	70	128	6	118	160
2	Makoka	63	2	7	32	0.827	14	1470.22	223	7	15	4	68	146	6	62	129
2	Makoka	64	2	8	69	2	21	3555.56	127	9	11	2	58	90	6	129	170
2	Makoka	65	2	8	16	0.454	11	807.111	234	9	16	8	46	79	6	120	166
2	Makoka	66	2	8	52	1.223	16	2174.22	190	8	11	4	53	110	7	102	140
2	Makoka	67	2	8	2	1.507	17	2679.11	170	8	10	1	44	101	6	123	172
2	Makoka	68	2	8	63	0.976	13	1735.11	187	9	15	4	62	93	6	140	201
2	Makoka	69	2	8	27	1.021	15	1815.11	208	10	13	2	57	102	6	110	160
2	Makoka	70	2	8	22	0.832	12	1479.11	164	8	14	5	60	80	6	128	179
2	Makoka	71	2	8	6	1.858	19	3303.11	210	9	8	4	58	95	8	66	134
2	Makoka	72	2	8	57	0.541	12	961.778	196	7	10	3	39	106	5	101	141
2	Makoka	73	2	9	56	0.449	11	798.222	117	7	12	1	45	71	5	60	93
2	Makoka	74	2	9	77	1.3	17	2311.11	183	10	10	1	59	101	6	119	155
2	Makoka	75	2	9	10	1.302	17	2314.67	193	7	15	3	48	103	5	122	165
2	Makoka	76	2	9	31	0.876	15	1557.33	165	9	13	4	48	111	6	109	150
2	Makoka	77	2	9	8	1.087	16	1932.44	180	9	10	7	56	108	7	118	160
2	Makoka	78	2	9	41	1.025	16	1822.22	199	8	14	2	61	102	6	107	154
2	Makoka	79	2	9	19	0.42	10	746.667	187	10	11	2	54	99	7	125	177
2	Makoka	80	2	9	39	1.2	16	2133.33	199	9	12	3	71	116	7	106	148
2	Makoka	81	2	9	76	1.004	16	1784.89	202	9	9	4	81	123	6	101	140
