# Supplementary material for: Genetic diversity and grouping of pigeonpea [Cajanus cajan Millspaugh] Germplasm using SNP markers and agronomic traits
Source: PLoS One. 2022 Nov 3;17(11):e0275060. doi: 10.1371/journal.pone.0275060 (PMC9632774; doi:10.1371/journal.pone.0275060)
Supplement: S3 File — (TXT) [file pone.0275060.s006.txt]

{
   "orders" : {
      "DPp18-2627" : {
         "clientemail" : "nyirendaesnart@yahoo.com",
         "sequencing" : {
            "1" : {
               "HiSeq" : "2018-12-21 15:52:38"
            },
            "3" : {
               "HiSeq" : "2019-03-15 12:56:07"
            },
            "2" : {
               "HiSeq" : "2019-03-02 17:48:20"
            }
         },
         "orderdatetime" : "2018-10-24 19:47:19",
         "clientname" : "Mrs. Esnart Nyirenda",
         "productname" : "Pigeaonpea GBS (1.0)"
      }
   },
   "errormsg" : "OK",
   "error" : 0,
   "datafiles" : {
      "Report_DPp18-2627_SilicoDArT_1.csv" : {
         "filetype" : "SilicoDArT",
         "exportdetails" : {
            "metacolsdetails" : {
               "Reproducibility" : "The proportion of technical replicate assay pairs for which the marker score is consistent",
               "Qpmr" : "The average of the normalized non-zero tag read counts divided by the standard deviation of the normalized non-zero tag read counts (If standard deviation is zero or near zero, the Qpmr value will be 100).",
               "PIC" : "Polymorphism Information Content",
               "CallRate" : "The proportion of samples for which the genotype call is either \"1\" or \"0\", rather than \"-\" ",
               "OneRatio" : "The proportion of samples for which the genotype score is \"1\" ",
               "AvgReadDepth" : "The sum of the tag read counts for all samples, divided by the number of samples with non-zero tag read counts.",
               "AlleleSequence" : "The sequence of the tag which is present in samples with genotype score \"1\"",
               "TrimmedSequence" : "Same as the full sequence, but with removed adapters in short marker tags",
               "CloneID" : "Unique identifier of the sequence tag",
               "StDevReadDepth" : "The standard deviation of the number of tag reads for all samples with non-zero tag read counts"
            },
            "headerrowsnumber" : 7,
            "lastdatacol" : 113,
            "notdescribedmetacolumns" : 0,
            "idcolposition" : 1,
            "firstdatacol" : 15,
            "alncoldetails" : {
               "Chrom_" : "Contig(s) with the best alignment of marker / tag to an existing model genome",
               "AlnEvalue_" : "E value of the best alignment to an existing model genome",
               "ChromPos_" : "Position(s) on contig(s) with the best alignment of marker / tag to an existing model genome",
               "AlnCnt_" : "Total count of aligning markers / tags with selection criteria described below"
            },
            "metacolspositions" : [
               2,
               3,
               4,
               5,
               6,
               7,
               8,
               9,
               10,
               11,
               12,
               13,
               14
            ],
            "headerrowsdescr" : {
               "6" : "genotype name",
               "4" : "well column position",
               "1" : "DArT plate barcode",
               "3" : "well row position",
               "0" : "Order number where sample belongs to - important for multi-orders reports",
               "2" : "client plate barcode",
               "5" : "sample comments"
            },
            "modelreferences" : {
               "ccajan_genome_v1" : ""
            }
         },
         "description" : "SilicoDArT Format: SilicoDArTs are scored in a binary fashion, representing genetically \"dominant\" markers, with \"1\"=Presence and \"0\"=Absence of a restriction fragment with the marker sequence in genomic representation of the sample. \"-\" represents calls with non-zero counts, but too low counts to score confidently as \"1\" (often representing heterozygotes)",
         "exportsnp" : {},
         "sampleheaders" : {
            "notreportedsamples" : {
               "709221" : [
                  "DPp18-2627",
                  "1",
                  "B",
                  "10",
                  "74"
               ]
            },
            "headers" : {
               "911018327001_G_4" : [
                  "911018327001",
                  "1",
                  "G",
                  "4",
                  "31",
                  "Pigeonpea",
                  "709178",
                  "none",
                  "2554"
               ],
               "911018327001_D_5" : [
                  "911018327001",
                  "1",
                  "D",
                  "5",
                  "36",
                  "Pigeonpea",
                  "709183",
                  "none",
                  "2554"
               ],
               "911018327001_H_1" : [
                  "911018327001",
                  "1",
                  "H",
                  "1",
                  "8",
                  "Pigeonpea",
                  "709155",
                  "none",
                  "2554"
               ],
               "911018327001_E_6" : [
                  "911018327001",
                  "1",
                  "E",
                  "6",
                  "45",
                  "Pigeonpea",
                  "709192",
                  "none",
                  "2554"
               ],
               "911018327001_E_4" : [
                  "911018327001",
                  "1",
                  "E",
                  "4",
                  "29",
                  "Pigeonpea",
                  "709176",
                  "none",
                  "2554"
               ],
               "911018327001_B_8" : [
                  "911018327001",
                  "1",
                  "B",
                  "8",
                  "58",
                  "Pigeonpea",
                  "709205",
                  "none",
                  "2554"
               ],
               "911018327001_E_11" : [
                  "911018327001",
                  "1",
                  "E",
                  "11",
                  "85",
                  "Pigeonpea",
                  "709232",
                  "none",
                  "2554"
               ],
               "911018327001_D_7" : [
                  "911018327001",
                  "1",
                  "D",
                  "7",
                  "52",
                  "Pigeonpea",
                  "709199",
                  "none",
                  "2554"
               ],
               "911018327001_B_9" : [
                  "911018327001",
                  "1",
                  "B",
                  "9",
                  "66",
                  "Pigeonpea",
                  "709213",
                  "none",
                  "2554"
               ],
               "911018327001_G_3" : [
                  "911018327001",
                  "1",
                  "G",
                  "3",
                  "23",
                  "Pigeonpea",
                  "709170",
                  "none",
                  "2554"
               ],
               "911018327001_D_6" : [
                  "911018327001",
                  "1",
                  "D",
                  "6",
                  "44",
                  "Pigeonpea",
                  "709191",
                  "none",
                  "2554"
               ],
               "911018327001_G_8" : [
                  "911018327001",
                  "1",
                  "G",
                  "8",
                  "63",
                  "Pigeonpea",
                  "709210",
                  "none",
                  "2554"
               ],
               "911018327001_A_3" : [
                  "911018327001",
                  "1",
                  "A",
                  "3",
                  "17",
                  "Pigeonpea",
                  "709164",
                  "none",
                  "2554"
               ],
               "911018327001_A_4" : [
                  "911018327001",
                  "1",
                  "A",
                  "4",
                  "25",
                  "Pigeonpea",
                  "709172",
                  "none",
                  "2554"
               ],
               "911018327001_G_2" : [
                  "911018327001",
                  "1",
                  "G",
                  "2",
                  "15",
                  "Pigeonpea",
                  "709162",
                  "none",
                  "2554"
               ],
               "911018327001_H_7" : [
                  "911018327001",
                  "1",
                  "H",
                  "7",
                  "56",
                  "Pigeonpea",
                  "709203",
                  "none",
                  "2554"
               ],
               "911018327001_G_5" : [
                  "911018327001",
                  "1",
                  "G",
                  "5",
                  "39",
                  "Pigeonpea",
                  "709186",
                  "none",
                  "2554"
               ],
               "911018327001_F_3" : [
                  "911018327001",
                  "1",
                  "F",
                  "3",
                  "22",
                  "Pigeonpea",
                  "709169",
                  "none",
                  "2554"
               ],
               "911018327001_C_8" : [
                  "911018327001",
                  "1",
                  "C",
                  "8",
                  "59",
                  "Pigeonpea",
                  "709206",
                  "none",
                  "2554"
               ],
               "911018327001_E_12" : [
                  "911018327001",
                  "1",
                  "E",
                  "12",
                  "93",
                  "Pigeonpea",
                  "709240",
                  "none",
                  "2554"
               ],
               "911018327001_B_1" : [
                  "911018327001",
                  "1",
                  "B",
                  "1",
                  "2",
                  "Pigeonpea",
                  "709149",
                  "none",
                  "2554"
               ],
               "911018327001_H_9" : [
                  "911018327001",
                  "1",
                  "H",
                  "9",
                  "72",
                  "Pigeonpea",
                  "709219",
                  "none",
                  "2554"
               ],
               "911018327001_F_12" : [
                  "911018327001",
                  "1",
                  "F",
                  "12",
                  "94",
                  "Pigeonpea",
                  "709241",
                  "none",
                  "2554"
               ],
               "911018327001_F_11" : [
                  "911018327001",
                  "1",
                  "F",
                  "11",
                  "86",
                  "Pigeonpea",
                  "709233",
                  "none",
                  "2554"
               ],
               "911018327001_B_6" : [
                  "911018327001",
                  "1",
                  "B",
                  "6",
                  "42",
                  "Pigeonpea",
                  "709189",
                  "none",
                  "2554"
               ],
               "911018327001_H_6" : [
                  "911018327001",
                  "1",
                  "H",
                  "6",
                  "48",
                  "Pigeonpea",
                  "709195",
                  "none",
                  "2554"
               ],
               "911018327001_D_1" : [
                  "911018327001",
                  "1",
                  "D",
                  "1",
                  "4",
                  "Pigeonpea",
                  "709151",
                  "none",
                  "2554"
               ],
               "911018327001_C_9" : [
                  "911018327001",
                  "1",
                  "C",
                  "9",
                  "67",
                  "Pigeonpea",
                  "709214",
                  "none",
                  "2554"
               ],
               "911018327001_C_6" : [
                  "911018327001",
                  "1",
                  "C",
                  "6",
                  "43",
                  "Pigeonpea",
                  "709190",
                  "none",
                  "2554"
               ],
               "911018327001_D_2" : [
                  "911018327001",
                  "1",
                  "D",
                  "2",
                  "12",
                  "Pigeonpea",
                  "709159",
                  "none",
                  "2554"
               ],
               "911018327001_G_6" : [
                  "911018327001",
                  "1",
                  "G",
                  "6",
                  "47",
                  "Pigeonpea",
                  "709194",
                  "none",
                  "2554"
               ],
               "911018327001_F_7" : [
                  "911018327001",
                  "1",
                  "F",
                  "7",
                  "54",
                  "Pigeonpea",
                  "709201",
                  "none",
                  "2554"
               ],
               "911018327001_B_7" : [
                  "911018327001",
                  "1",
                  "B",
                  "7",
                  "50",
                  "Pigeonpea",
                  "709197",
                  "none",
                  "2554"
               ],
               "911018327001_G_7" : [
                  "911018327001",
                  "1",
                  "G",
                  "7",
                  "55",
                  "Pigeonpea",
                  "709202",
                  "none",
                  "2554"
               ],
               "911018327001_D_11" : [
                  "911018327001",
                  "1",
                  "D",
                  "11",
                  "84",
                  "Pigeonpea",
                  "709231",
                  "none",
                  "2554"
               ],
               "911018327001_A_7" : [
                  "911018327001",
                  "1",
                  "A",
                  "7",
                  "49",
                  "Pigeonpea",
                  "709196",
                  "none",
                  "2554"
               ],
               "911018327001_B_3" : [
                  "911018327001",
                  "1",
                  "B",
                  "3",
                  "18",
                  "Pigeonpea",
                  "709165",
                  "none",
                  "2554"
               ],
               "911018327001_A_12" : [
                  "911018327001",
                  "1",
                  "A",
                  "12",
                  "89",
                  "Pigeonpea",
                  "709236",
                  "none",
                  "2554"
               ],
               "911018327001_C_2" : [
                  "911018327001",
                  "1",
                  "C",
                  "2",
                  "11",
                  "Pigeonpea",
                  "709158",
                  "none",
                  "2554"
               ],
               "911018327001_D_4" : [
                  "911018327001",
                  "1",
                  "D",
                  "4",
                  "28",
                  "Pigeonpea",
                  "709175",
                  "none",
                  "2554"
               ],
               "911018327001_B_2" : [
                  "911018327001",
                  "1",
                  "B",
                  "2",
                  "10",
                  "Pigeonpea",
                  "709157",
                  "none",
                  "2554"
               ],
               "911018327001_D_10" : [
                  "911018327001",
                  "1",
                  "D",
                  "10",
                  "76",
                  "Pigeonpea",
                  "709223",
                  "none",
                  "2554"
               ],
               "911018327001_B_4" : [
                  "911018327001",
                  "1",
                  "B",
                  "4",
                  "26",
                  "Pigeonpea",
                  "709173",
                  "none",
                  "2554"
               ],
               "911018327001_G_9" : [
                  "911018327001",
                  "1",
                  "G",
                  "9",
                  "71",
                  "Pigeonpea",
                  "709218",
                  "none",
                  "2554"
               ],
               "911018327001_D_12" : [
                  "911018327001",
                  "1",
                  "D",
                  "12",
                  "92",
                  "Pigeonpea",
                  "709239",
                  "none",
                  "2554"
               ],
               "911018327001_H_11" : [
                  "911018327001",
                  "1",
                  "H",
                  "11",
                  "88",
                  "Pigeonpea",
                  "709235",
                  "none",
                  "2554"
               ],
               "911018327001_A_8" : [
                  "911018327001",
                  "1",
                  "A",
                  "8",
                  "57",
                  "Pigeonpea",
                  "709204",
                  "none",
                  "2554"
               ],
               "911018327001_F_6" : [
                  "911018327001",
                  "1",
                  "F",
                  "6",
                  "46",
                  "Pigeonpea",
                  "709193",
                  "none",
                  "2554"
               ],
               "911018327001_H_3" : [
                  "911018327001",
                  "1",
                  "H",
                  "3",
                  "24",
                  "Pigeonpea",
                  "709171",
                  "none",
                  "2554"
               ],
               "911018327001_F_5" : [
                  "911018327001",
                  "1",
                  "F",
                  "5",
                  "38",
                  "Pigeonpea",
                  "709185",
                  "none",
                  "2554"
               ],
               "911018327001_F_8" : [
                  "911018327001",
                  "1",
                  "F",
                  "8",
                  "62",
                  "Pigeonpea",
                  "709209",
                  "none",
                  "2554"
               ],
               "911018327001_C_1" : [
                  "911018327001",
                  "1",
                  "C",
                  "1",
                  "3",
                  "Pigeonpea",
                  "709150",
                  "none",
                  "2554"
               ],
               "911018327001_F_1" : [
                  "911018327001",
                  "1",
                  "F",
                  "1",
                  "6",
                  "Pigeonpea",
                  "709153",
                  "none",
                  "2554"
               ],
               "911018327001_E_3" : [
                  "911018327001",
                  "1",
                  "E",
                  "3",
                  "21",
                  "Pigeonpea",
                  "709168",
                  "none",
                  "2554"
               ],
               "911018327001_H_5" : [
                  "911018327001",
                  "1",
                  "H",
                  "5",
                  "40",
                  "Pigeonpea",
                  "709187",
                  "none",
                  "2554"
               ],
               "911018327001_B_12" : [
                  "911018327001",
                  "1",
                  "B",
                  "12",
                  "90",
                  "Pigeonpea",
                  "709237",
                  "none",
                  "2554"
               ],
               "911018327001_F_4" : [
                  "911018327001",
                  "1",
                  "F",
                  "4",
                  "30",
                  "Pigeonpea",
                  "709177",
                  "none",
                  "2554"
               ],
               "911018327001_F_9" : [
                  "911018327001",
                  "1",
                  "F",
                  "9",
                  "70",
                  "Pigeonpea",
                  "709217",
                  "none",
                  "2554"
               ],
               "911018327001_B_11" : [
                  "911018327001",
                  "1",
                  "B",
                  "11",
                  "82",
                  "Pigeonpea",
                  "709229",
                  "none",
                  "2554"
               ],
               "911018327001_A_1" : [
                  "911018327001",
                  "1",
                  "A",
                  "1",
                  "1",
                  "Pigeonpea",
                  "709148",
                  "none",
                  "2554"
               ],
               "911018327001_E_1" : [
                  "911018327001",
                  "1",
                  "E",
                  "1",
                  "5",
                  "Pigeonpea",
                  "709152",
                  "none",
                  "2554"
               ],
               "911018327001_G_1" : [
                  "911018327001",
                  "1",
                  "G",
                  "1",
                  "7",
                  "Pigeonpea",
                  "709154",
                  "none",
                  "2554"
               ],
               "911018327001_G_11" : [
                  "911018327001",
                  "1",
                  "G",
                  "11",
                  "87",
                  "Pigeonpea",
                  "709234",
                  "none",
                  "2554"
               ],
               "911018327001_D_3" : [
                  "911018327001",
                  "1",
                  "D",
                  "3",
                  "20",
                  "Pigeonpea",
                  "709167",
                  "none",
                  "2554"
               ],
               "911018327001_A_2" : [
                  "911018327001",
                  "1",
                  "A",
                  "2",
                  "9",
                  "Pigeonpea",
                  "709156",
                  "none",
                  "2554"
               ],
               "911018327001_A_5" : [
                  "911018327001",
                  "1",
                  "A",
                  "5",
                  "33",
                  "Pigeonpea",
                  "709180",
                  "none",
                  "2554"
               ],
               "911018327001_E_9" : [
                  "911018327001",
                  "1",
                  "E",
                  "9",
                  "69",
                  "Pigeonpea",
                  "709216",
                  "none",
                  "2554"
               ],
               "911018327001_C_3" : [
                  "911018327001",
                  "1",
                  "C",
                  "3",
                  "19",
                  "Pigeonpea",
                  "709166",
                  "none",
                  "2554"
               ],
               "911018327001_D_9" : [
                  "911018327001",
                  "1",
                  "D",
                  "9",
                  "68",
                  "Pigeonpea",
                  "709215",
                  "none",
                  "2554"
               ],
               "911018327001_C_7" : [
                  "911018327001",
                  "1",
                  "C",
                  "7",
                  "51",
                  "Pigeonpea",
                  "709198",
                  "none",
                  "2554"
               ],
               "911018327001_E_5" : [
                  "911018327001",
                  "1",
                  "E",
                  "5",
                  "37",
                  "Pigeonpea",
                  "709184",
                  "none",
                  "2554"
               ],
               "911018327001_H_4" : [
                  "911018327001",
                  "1",
                  "H",
                  "4",
                  "32",
                  "Pigeonpea",
                  "709179",
                  "none",
                  "2554"
               ],
               "911018327001_C_11" : [
                  "911018327001",
                  "1",
                  "C",
                  "11",
                  "83",
                  "Pigeonpea",
                  "709230",
                  "none",
                  "2554"
               ],
               "911018327001_A_6" : [
                  "911018327001",
                  "1",
                  "A",
                  "6",
                  "41",
                  "Pigeonpea",
                  "709188",
                  "none",
                  "2554"
               ],
               "911018327001_F_2" : [
                  "911018327001",
                  "1",
                  "F",
                  "2",
                  "14",
                  "Pigeonpea",
                  "709161",
                  "none",
                  "2554"
               ],
               "911018327001_B_5" : [
                  "911018327001",
                  "1",
                  "B",
                  "5",
                  "34",
                  "Pigeonpea",
                  "709181",
                  "none",
                  "2554"
               ],
               "911018327001_D_8" : [
                  "911018327001",
                  "1",
                  "D",
                  "8",
                  "60",
                  "Pigeonpea",
                  "709207",
                  "none",
                  "2554"
               ],
               "911018327001_G_10" : [
                  "911018327001",
                  "1",
                  "G",
                  "10",
                  "79",
                  "Pigeonpea",
                  "709226",
                  "none",
                  "2554"
               ],
               "911018327001_H_2" : [
                  "911018327001",
                  "1",
                  "H",
                  "2",
                  "16",
                  "Pigeonpea",
                  "709163",
                  "none",
                  "2554"
               ],
               "911018327001_A_9" : [
                  "911018327001",
                  "1",
                  "A",
                  "9",
                  "65",
                  "Pigeonpea",
                  "709212",
                  "none",
                  "2554"
               ],
               "911018327001_C_10" : [
                  "911018327001",
                  "1",
                  "C",
                  "10",
                  "75",
                  "Pigeonpea",
                  "709222",
                  "none",
                  "2554"
               ],
               "911018327001_E_10" : [
                  "911018327001",
                  "1",
                  "E",
                  "10",
                  "77",
                  "Pigeonpea",
                  "709224",
                  "none",
                  "2554"
               ],
               "911018327001_C_4" : [
                  "911018327001",
                  "1",
                  "C",
                  "4",
                  "27",
                  "Pigeonpea",
                  "709174",
                  "none",
                  "2554"
               ],
               "911018327001_A_11" : [
                  "911018327001",
                  "1",
                  "A",
                  "11",
                  "81",
                  "Pigeonpea",
                  "709228",
                  "none",
                  "2554"
               ],
               "911018327001_H_8" : [
                  "911018327001",
                  "1",
                  "H",
                  "8",
                  "64",
                  "Pigeonpea",
                  "709211",
                  "none",
                  "2554"
               ],
               "911018327001_E_2" : [
                  "911018327001",
                  "1",
                  "E",
                  "2",
                  "13",
                  "Pigeonpea",
                  "709160",
                  "none",
                  "2554"
               ],
               "911018327001_E_8" : [
                  "911018327001",
                  "1",
                  "E",
                  "8",
                  "61",
                  "Pigeonpea",
                  "709208",
                  "none",
                  "2554"
               ],
               "911018327001_C_5" : [
                  "911018327001",
                  "1",
                  "C",
                  "5",
                  "35",
                  "Pigeonpea",
                  "709182",
                  "none",
                  "2554"
               ],
               "911018327001_A_10" : [
                  "911018327001",
                  "1",
                  "A",
                  "10",
                  "73",
                  "Pigeonpea",
                  "709220",
                  "none",
                  "2554"
               ],
               "911018327001_F_10" : [
                  "911018327001",
                  "1",
                  "F",
                  "10",
                  "78",
                  "Pigeonpea",
                  "709225",
                  "none",
                  "2554"
               ],
               "911018327001_H_10" : [
                  "911018327001",
                  "1",
                  "H",
                  "10",
                  "80",
                  "Pigeonpea",
                  "709227",
                  "none",
                  "2554"
               ],
               "911018327001_E_7" : [
                  "911018327001",
                  "1",
                  "E",
                  "7",
                  "53",
                  "Pigeonpea",
                  "709200",
                  "none",
                  "2554"
               ],
               "911018327001_C_12" : [
                  "911018327001",
                  "1",
                  "C",
                  "12",
                  "91",
                  "Pigeonpea",
                  "709238",
                  "none",
                  "2554"
               ]
            },
            "outsideordersamples" : {},
            "multigenotypesamples" : {}
         }
      },
      "Report_DPp18-2627_SNP_2.csv" : {
         "filetype" : "SNP",
         "exportdetails" : {
            "metacolsdetails" : {
               "SNP" : "In 2 rows format: this column is blank in the Reference row, and contains the base position and base variant details in the SNP row. In 1 row format: contains the base position and base variant details",
               "FreqHomSnp" : "The proportion of samples which score as homozygous for the SNP allele",
               "CallRate" : "The proportion of samples for which the genotype call is either \"1\" or \"0\", rather than \"-\" ",
               "AlleleSequence" : "In 1 row format: the sequence of the Reference allele. In 2 rows format: the sequence of the Reference allele is in the Ref row, the sequence of the SNP allele in the SNP row",
               "TrimmedSequence" : "Same as the full sequence, but with removed adapters in short marker tags",
               "OneRatioRef" : "The proportion of samples for which the genotype score is \"1\", in the Reference allele row",
               "AvgCountRef" : "The sum of the tag read counts for all samples, divided by the number of samples with non-zero tag read counts, for the Reference allele row",
               "FreqHets" : "The proportion of samples which score as heterozygous.",
               "AvgCountSnp" : "The sum of the tag read counts for all samples, divided by the number of samples with non-zero tag read counts, for the SNP allele row",
               "AlleleID" : "Unique identifier for the sequence in which the SNP marker occurs",
               "AvgPIC" : "The average of the polymorphism information content (PIC) of the Reference and SNP allele rows",
               "RepAvg" : "The proportion of technical replicate assay pairs for which the marker score is consistent",
               "FreqHomRef" : "The proportion of samples which score as homozygous for the Reference allele",
               "PICSnp" : "The polymorphism information content (PIC) for the SNP allele row",
               "PICRef" : "The polymorphism information content (PIC) for the Reference allele row",
               "SnpPosition" : "The position (zero indexed) in the sequence tag at which the defined SNP variant base occurs",
               "OneRatioSnp" : "The proportion of samples for which the genotype score is \"1\", in the SNP allele row"
            },
            "headerrowsnumber" : 7,
            "lastdatacol" : 130,
            "notdescribedmetacolumns" : 0,
            "idcolposition" : 1,
            "firstdatacol" : 22,
            "alncoldetails" : {
               "Chrom_" : "Contig(s) with the best alignment of marker / tag to an existing model genome",
               "AlnEvalue_" : "E value of the best alignment to an existing model genome",
               "ChromPos_" : "Position(s) on contig(s) with the best alignment of marker / tag to an existing model genome",
               "AlnCnt_" : "Total count of aligning markers / tags with selection criteria described below"
            },
            "metacolspositions" : [
               "2",
               "3",
               "4",
               "5",
               "6",
               "7",
               "8",
               "9",
               "10",
               "11",
               "12",
               "13",
               "14",
               "15",
               "16",
               "17",
               "18",
               "19",
               "20",
               "21"
            ],
            "headerrowsdescr" : {
               "6" : "genotype name",
               "4" : "well column position",
               "1" : "DArT plate barcode",
               "3" : "well row position",
               "0" : "Order number where sample belongs to - important for multi-orders reports",
               "2" : "client plate barcode",
               "5" : "sample comments"
            },
            "modelreferences" : {
               "ccajan_genome_v1" : ""
            }
         },
         "description" : "SNP 2 Rows Format: Each allele scored in a binary fashion (\"1\"=Presence and \"0\"=Absence). Heterozygotes are therefore scored as 1/1 (presence for both alleles/both rows)",
         "exportsnp" : {
            "filename" : "Report_DPp18-2627_SNP_singlerow_2.csv",
            "type" : "mapping",
            "description" : "SNP 1 Row Mapping Format: \"0\" = Reference allele homozygote, \"1\" = SNP allele homozygote, \"2\"= heterozygote and \"-\" = double null/null allele homozygote (absence of fragment with SNP in genomic representation)"
         },
         "sampleheaders" : {
            "notreportedsamples" : {
               "709221" : [
                  "DPp18-2627",
                  "1",
                  "B",
                  "10",
                  "74"
               ]
            },
            "headers" : {
               "911018327001_G_4" : [
                  "911018327001",
                  "1",
                  "G",
                  "4",
                  "31",
                  "Pigeonpea",
                  "709178",
                  "none",
                  "2554"
               ],
               "911018327001_D_5" : [
                  "911018327001",
                  "1",
                  "D",
                  "5",
                  "36",
                  "Pigeonpea",
                  "709183",
                  "none",
                  "2554"
               ],
               "911018327001_H_1" : [
                  "911018327001",
                  "1",
                  "H",
                  "1",
                  "8",
                  "Pigeonpea",
                  "709155",
                  "none",
                  "2554"
               ],
               "911018327001_E_6" : [
                  "911018327001",
                  "1",
                  "E",
                  "6",
                  "45",
                  "Pigeonpea",
                  "709192",
                  "none",
                  "2554"
               ],
               "911018327001_E_4" : [
                  "911018327001",
                  "1",
                  "E",
                  "4",
                  "29",
                  "Pigeonpea",
                  "709176",
                  "none",
                  "2554"
               ],
               "911018327001_B_8" : [
                  "911018327001",
                  "1",
                  "B",
                  "8",
                  "58",
                  "Pigeonpea",
                  "709205",
                  "none",
                  "2554"
               ],
               "911018327001_E_11" : [
                  "911018327001",
                  "1",
                  "E",
                  "11",
                  "85",
                  "Pigeonpea",
                  "709232",
                  "none",
                  "2554"
               ],
               "911018327001_D_7" : [
                  "911018327001",
                  "1",
                  "D",
                  "7",
                  "52",
                  "Pigeonpea",
                  "709199",
                  "none",
                  "2554"
               ],
               "911018327001_B_9" : [
                  "911018327001",
                  "1",
                  "B",
                  "9",
                  "66",
                  "Pigeonpea",
                  "709213",
                  "none",
                  "2554"
               ],
               "911018327001_G_3" : [
                  "911018327001",
                  "1",
                  "G",
                  "3",
                  "23",
                  "Pigeonpea",
                  "709170",
                  "none",
                  "2554"
               ],
               "911018327001_D_6" : [
                  "911018327001",
                  "1",
                  "D",
                  "6",
                  "44",
                  "Pigeonpea",
                  "709191",
                  "none",
                  "2554"
               ],
               "911018327001_G_8" : [
                  "911018327001",
                  "1",
                  "G",
                  "8",
                  "63",
                  "Pigeonpea",
                  "709210",
                  "none",
                  "2554"
               ],
               "911018327001_A_3" : [
                  "911018327001",
                  "1",
                  "A",
                  "3",
                  "17",
                  "Pigeonpea",
                  "709164",
                  "none",
                  "2554"
               ],
               "911018327001_A_4" : [
                  "911018327001",
                  "1",
                  "A",
                  "4",
                  "25",
                  "Pigeonpea",
                  "709172",
                  "none",
                  "2554"
               ],
               "911018327001_G_2" : [
                  "911018327001",
                  "1",
                  "G",
                  "2",
                  "15",
                  "Pigeonpea",
                  "709162",
                  "none",
                  "2554"
               ],
               "911018327001_H_7" : [
                  "911018327001",
                  "1",
                  "H",
                  "7",
                  "56",
                  "Pigeonpea",
                  "709203",
                  "none",
                  "2554"
               ],
               "911018327001_G_5" : [
                  "911018327001",
                  "1",
                  "G",
                  "5",
                  "39",
                  "Pigeonpea",
                  "709186",
                  "none",
                  "2554"
               ],
               "911018327001_F_3" : [
                  "911018327001",
                  "1",
                  "F",
                  "3",
                  "22",
                  "Pigeonpea",
                  "709169",
                  "none",
                  "2554"
               ],
               "911018327001_C_8" : [
                  "911018327001",
                  "1",
                  "C",
                  "8",
                  "59",
                  "Pigeonpea",
                  "709206",
                  "none",
                  "2554"
               ],
               "911018327001_E_12" : [
                  "911018327001",
                  "1",
                  "E",
                  "12",
                  "93",
                  "Pigeonpea",
                  "709240",
                  "none",
                  "2554"
               ],
               "911018327001_B_1" : [
                  "911018327001",
                  "1",
                  "B",
                  "1",
                  "2",
                  "Pigeonpea",
                  "709149",
                  "none",
                  "2554"
               ],
               "911018327001_H_9" : [
                  "911018327001",
                  "1",
                  "H",
                  "9",
                  "72",
                  "Pigeonpea",
                  "709219",
                  "none",
                  "2554"
               ],
               "911018327001_F_12" : [
                  "911018327001",
                  "1",
                  "F",
                  "12",
                  "94",
                  "Pigeonpea",
                  "709241",
                  "none",
                  "2554"
               ],
               "911018327001_F_11" : [
                  "911018327001",
                  "1",
                  "F",
                  "11",
                  "86",
                  "Pigeonpea",
                  "709233",
                  "none",
                  "2554"
               ],
               "911018327001_B_6" : [
                  "911018327001",
                  "1",
                  "B",
                  "6",
                  "42",
                  "Pigeonpea",
                  "709189",
                  "none",
                  "2554"
               ],
               "911018327001_H_6" : [
                  "911018327001",
                  "1",
                  "H",
                  "6",
                  "48",
                  "Pigeonpea",
                  "709195",
                  "none",
                  "2554"
               ],
               "911018327001_D_1" : [
                  "911018327001",
                  "1",
                  "D",
                  "1",
                  "4",
                  "Pigeonpea",
                  "709151",
                  "none",
                  "2554"
               ],
               "911018327001_C_9" : [
                  "911018327001",
                  "1",
                  "C",
                  "9",
                  "67",
                  "Pigeonpea",
                  "709214",
                  "none",
                  "2554"
               ],
               "911018327001_C_6" : [
                  "911018327001",
                  "1",
                  "C",
                  "6",
                  "43",
                  "Pigeonpea",
                  "709190",
                  "none",
                  "2554"
               ],
               "911018327001_D_2" : [
                  "911018327001",
                  "1",
                  "D",
                  "2",
                  "12",
                  "Pigeonpea",
                  "709159",
                  "none",
                  "2554"
               ],
               "911018327001_G_6" : [
                  "911018327001",
                  "1",
                  "G",
                  "6",
                  "47",
                  "Pigeonpea",
                  "709194",
                  "none",
                  "2554"
               ],
               "911018327001_F_7" : [
                  "911018327001",
                  "1",
                  "F",
                  "7",
                  "54",
                  "Pigeonpea",
                  "709201",
                  "none",
                  "2554"
               ],
               "911018327001_B_7" : [
                  "911018327001",
                  "1",
                  "B",
                  "7",
                  "50",
                  "Pigeonpea",
                  "709197",
                  "none",
                  "2554"
               ],
               "911018327001_G_7" : [
                  "911018327001",
                  "1",
                  "G",
                  "7",
                  "55",
                  "Pigeonpea",
                  "709202",
                  "none",
                  "2554"
               ],
               "911018327001_D_11" : [
                  "911018327001",
                  "1",
                  "D",
                  "11",
                  "84",
                  "Pigeonpea",
                  "709231",
                  "none",
                  "2554"
               ],
               "911018327001_A_7" : [
                  "911018327001",
                  "1",
                  "A",
                  "7",
                  "49",
                  "Pigeonpea",
                  "709196",
                  "none",
                  "2554"
               ],
               "911018327001_B_3" : [
                  "911018327001",
                  "1",
                  "B",
                  "3",
                  "18",
                  "Pigeonpea",
                  "709165",
                  "none",
                  "2554"
               ],
               "911018327001_A_12" : [
                  "911018327001",
                  "1",
                  "A",
                  "12",
                  "89",
                  "Pigeonpea",
                  "709236",
                  "none",
                  "2554"
               ],
               "911018327001_C_2" : [
                  "911018327001",
                  "1",
                  "C",
                  "2",
                  "11",
                  "Pigeonpea",
                  "709158",
                  "none",
                  "2554"
               ],
               "911018327001_D_4" : [
                  "911018327001",
                  "1",
                  "D",
                  "4",
                  "28",
                  "Pigeonpea",
                  "709175",
                  "none",
                  "2554"
               ],
               "911018327001_B_2" : [
                  "911018327001",
                  "1",
                  "B",
                  "2",
                  "10",
                  "Pigeonpea",
                  "709157",
                  "none",
                  "2554"
               ],
               "911018327001_D_10" : [
                  "911018327001",
                  "1",
                  "D",
                  "10",
                  "76",
                  "Pigeonpea",
                  "709223",
                  "none",
                  "2554"
               ],
               "911018327001_B_4" : [
                  "911018327001",
                  "1",
                  "B",
                  "4",
                  "26",
                  "Pigeonpea",
                  "709173",
                  "none",
                  "2554"
               ],
               "911018327001_G_9" : [
                  "911018327001",
                  "1",
                  "G",
                  "9",
                  "71",
                  "Pigeonpea",
                  "709218",
                  "none",
                  "2554"
               ],
               "911018327001_D_12" : [
                  "911018327001",
                  "1",
                  "D",
                  "12",
                  "92",
                  "Pigeonpea",
                  "709239",
                  "none",
                  "2554"
               ],
               "911018327001_H_11" : [
                  "911018327001",
                  "1",
                  "H",
                  "11",
                  "88",
                  "Pigeonpea",
                  "709235",
                  "none",
                  "2554"
               ],
               "911018327001_A_8" : [
                  "911018327001",
                  "1",
                  "A",
                  "8",
                  "57",
                  "Pigeonpea",
                  "709204",
                  "none",
                  "2554"
               ],
               "911018327001_F_6" : [
                  "911018327001",
                  "1",
                  "F",
                  "6",
                  "46",
                  "Pigeonpea",
                  "709193",
                  "none",
                  "2554"
               ],
               "911018327001_H_3" : [
                  "911018327001",
                  "1",
                  "H",
                  "3",
                  "24",
                  "Pigeonpea",
                  "709171",
                  "none",
                  "2554"
               ],
               "911018327001_F_5" : [
                  "911018327001",
                  "1",
                  "F",
                  "5",
                  "38",
                  "Pigeonpea",
                  "709185",
                  "none",
                  "2554"
               ],
               "911018327001_F_8" : [
                  "911018327001",
                  "1",
                  "F",
                  "8",
                  "62",
                  "Pigeonpea",
                  "709209",
                  "none",
                  "2554"
               ],
               "911018327001_C_1" : [
                  "911018327001",
                  "1",
                  "C",
                  "1",
                  "3",
                  "Pigeonpea",
                  "709150",
                  "none",
                  "2554"
               ],
               "911018327001_F_1" : [
                  "911018327001",
                  "1",
                  "F",
                  "1",
                  "6",
                  "Pigeonpea",
                  "709153",
                  "none",
                  "2554"
               ],
               "911018327001_E_3" : [
                  "911018327001",
                  "1",
                  "E",
                  "3",
                  "21",
                  "Pigeonpea",
                  "709168",
                  "none",
                  "2554"
               ],
               "911018327001_H_5" : [
                  "911018327001",
                  "1",
                  "H",
                  "5",
                  "40",
                  "Pigeonpea",
                  "709187",
                  "none",
                  "2554"
               ],
               "911018327001_B_12" : [
                  "911018327001",
                  "1",
                  "B",
                  "12",
                  "90",
                  "Pigeonpea",
                  "709237",
                  "none",
                  "2554"
               ],
               "911018327001_F_4" : [
                  "911018327001",
                  "1",
                  "F",
                  "4",
                  "30",
                  "Pigeonpea",
                  "709177",
                  "none",
                  "2554"
               ],
               "911018327001_F_9" : [
                  "911018327001",
                  "1",
                  "F",
                  "9",
                  "70",
                  "Pigeonpea",
                  "709217",
                  "none",
                  "2554"
               ],
               "911018327001_B_11" : [
                  "911018327001",
                  "1",
                  "B",
                  "11",
                  "82",
                  "Pigeonpea",
                  "709229",
                  "none",
                  "2554"
               ],
               "911018327001_A_1" : [
                  "911018327001",
                  "1",
                  "A",
                  "1",
                  "1",
                  "Pigeonpea",
                  "709148",
                  "none",
                  "2554"
               ],
               "911018327001_E_1" : [
                  "911018327001",
                  "1",
                  "E",
                  "1",
                  "5",
                  "Pigeonpea",
                  "709152",
                  "none",
                  "2554"
               ],
               "911018327001_G_1" : [
                  "911018327001",
                  "1",
                  "G",
                  "1",
                  "7",
                  "Pigeonpea",
                  "709154",
                  "none",
                  "2554"
               ],
               "911018327001_G_11" : [
                  "911018327001",
                  "1",
                  "G",
                  "11",
                  "87",
                  "Pigeonpea",
                  "709234",
                  "none",
                  "2554"
               ],
               "911018327001_D_3" : [
                  "911018327001",
                  "1",
                  "D",
                  "3",
                  "20",
                  "Pigeonpea",
                  "709167",
                  "none",
                  "2554"
               ],
               "911018327001_A_2" : [
                  "911018327001",
                  "1",
                  "A",
                  "2",
                  "9",
                  "Pigeonpea",
                  "709156",
                  "none",
                  "2554"
               ],
               "911018327001_A_5" : [
                  "911018327001",
                  "1",
                  "A",
                  "5",
                  "33",
                  "Pigeonpea",
                  "709180",
                  "none",
                  "2554"
               ],
               "911018327001_E_9" : [
                  "911018327001",
                  "1",
                  "E",
                  "9",
                  "69",
                  "Pigeonpea",
                  "709216",
                  "none",
                  "2554"
               ],
               "911018327001_C_3" : [
                  "911018327001",
                  "1",
                  "C",
                  "3",
                  "19",
                  "Pigeonpea",
                  "709166",
                  "none",
                  "2554"
               ],
               "911018327001_D_9" : [
                  "911018327001",
                  "1",
                  "D",
                  "9",
                  "68",
                  "Pigeonpea",
                  "709215",
                  "none",
                  "2554"
               ],
               "911018327001_C_7" : [
                  "911018327001",
                  "1",
                  "C",
                  "7",
                  "51",
                  "Pigeonpea",
                  "709198",
                  "none",
                  "2554"
               ],
               "911018327001_E_5" : [
                  "911018327001",
                  "1",
                  "E",
                  "5",
                  "37",
                  "Pigeonpea",
                  "709184",
                  "none",
                  "2554"
               ],
               "911018327001_H_4" : [
                  "911018327001",
                  "1",
                  "H",
                  "4",
                  "32",
                  "Pigeonpea",
                  "709179",
                  "none",
                  "2554"
               ],
               "911018327001_C_11" : [
                  "911018327001",
                  "1",
                  "C",
                  "11",
                  "83",
                  "Pigeonpea",
                  "709230",
                  "none",
                  "2554"
               ],
               "911018327001_A_6" : [
                  "911018327001",
                  "1",
                  "A",
                  "6",
                  "41",
                  "Pigeonpea",
                  "709188",
                  "none",
                  "2554"
               ],
               "911018327001_F_2" : [
                  "911018327001",
                  "1",
                  "F",
                  "2",
                  "14",
                  "Pigeonpea",
                  "709161",
                  "none",
                  "2554"
               ],
               "911018327001_B_5" : [
                  "911018327001",
                  "1",
                  "B",
                  "5",
                  "34",
                  "Pigeonpea",
                  "709181",
                  "none",
                  "2554"
               ],
               "911018327001_D_8" : [
                  "911018327001",
                  "1",
                  "D",
                  "8",
                  "60",
                  "Pigeonpea",
                  "709207",
                  "none",
                  "2554"
               ],
               "911018327001_G_10" : [
                  "911018327001",
                  "1",
                  "G",
                  "10",
                  "79",
                  "Pigeonpea",
                  "709226",
                  "none",
                  "2554"
               ],
               "911018327001_H_2" : [
                  "911018327001",
                  "1",
                  "H",
                  "2",
                  "16",
                  "Pigeonpea",
                  "709163",
                  "none",
                  "2554"
               ],
               "911018327001_A_9" : [
                  "911018327001",
                  "1",
                  "A",
                  "9",
                  "65",
                  "Pigeonpea",
                  "709212",
                  "none",
                  "2554"
               ],
               "911018327001_C_10" : [
                  "911018327001",
                  "1",
                  "C",
                  "10",
                  "75",
                  "Pigeonpea",
                  "709222",
                  "none",
                  "2554"
               ],
               "911018327001_E_10" : [
                  "911018327001",
                  "1",
                  "E",
                  "10",
                  "77",
                  "Pigeonpea",
                  "709224",
                  "none",
                  "2554"
               ],
               "911018327001_C_4" : [
                  "911018327001",
                  "1",
                  "C",
                  "4",
                  "27",
                  "Pigeonpea",
                  "709174",
                  "none",
                  "2554"
               ],
               "911018327001_A_11" : [
                  "911018327001",
                  "1",
                  "A",
                  "11",
                  "81",
                  "Pigeonpea",
                  "709228",
                  "none",
                  "2554"
               ],
               "911018327001_H_8" : [
                  "911018327001",
                  "1",
                  "H",
                  "8",
                  "64",
                  "Pigeonpea",
                  "709211",
                  "none",
                  "2554"
               ],
               "911018327001_E_2" : [
                  "911018327001",
                  "1",
                  "E",
                  "2",
                  "13",
                  "Pigeonpea",
                  "709160",
                  "none",
                  "2554"
               ],
               "911018327001_E_8" : [
                  "911018327001",
                  "1",
                  "E",
                  "8",
                  "61",
                  "Pigeonpea",
                  "709208",
                  "none",
                  "2554"
               ],
               "911018327001_C_5" : [
                  "911018327001",
                  "1",
                  "C",
                  "5",
                  "35",
                  "Pigeonpea",
                  "709182",
                  "none",
                  "2554"
               ],
               "911018327001_A_10" : [
                  "911018327001",
                  "1",
                  "A",
                  "10",
                  "73",
                  "Pigeonpea",
                  "709220",
                  "none",
                  "2554"
               ],
               "911018327001_F_10" : [
                  "911018327001",
                  "1",
                  "F",
                  "10",
                  "78",
                  "Pigeonpea",
                  "709225",
                  "none",
                  "2554"
               ],
               "911018327001_H_10" : [
                  "911018327001",
                  "1",
                  "H",
                  "10",
                  "80",
                  "Pigeonpea",
                  "709227",
                  "none",
                  "2554"
               ],
               "911018327001_E_7" : [
                  "911018327001",
                  "1",
                  "E",
                  "7",
                  "53",
                  "Pigeonpea",
                  "709200",
                  "none",
                  "2554"
               ],
               "911018327001_C_12" : [
                  "911018327001",
                  "1",
                  "C",
                  "12",
                  "91",
                  "Pigeonpea",
                  "709238",
                  "none",
                  "2554"
               ]
            },
            "outsideordersamples" : {},
            "multigenotypesamples" : {}
         }
      }
   },
   "company" : {
      "webpage" : "https://ordering.igss-africa.org/clients",
      "namefull" : "Integrated Genotyping Service and Support (IGSS)",
      "address" : "Old Naivasha Road, P.O Box 30709 Nairobi, 00100, Kenya"
   },
   "blast" : {
      "evalue" : "5e-10",
      "modelrefs" : [
         "ccajan_genome_v1"
      ],
      "pctidentity" : "90"
   }
}
