# Supplementary material for: Genetic diversity and grouping of pigeonpea [Cajanus cajan Millspaugh] Germplasm using SNP markers and agronomic traits
Source: PLoS One. 2022 Nov 3;17(11):e0275060. doi: 10.1371/journal.pone.0275060 (PMC9632774; doi:10.1371/journal.pone.0275060)
Supplement: S4 File — (CSV) [file pone.0275060.s007.csv]

*	*	*	*	*	*	*	*	*	*	*	*	*	*	DPp18-2627	DPp18-2627	DPp18-2627	DPp18-2627	DPp18-2627	DPp18-2627	DPp18-2627	DPp18-2627	DPp18-2627	DPp18-2627	DPp18-2627	DPp18-2627	DPp18-2627	DPp18-2627	DPp18-2627	DPp18-2627	DPp18-2627	DPp18-2627	DPp18-2627	DPp18-2627	DPp18-2627	DPp18-2627	DPp18-2627	DPp18-2627	DPp18-2627	DPp18-2627	DPp18-2627	DPp18-2627	DPp18-2627	DPp18-2627	DPp18-2627	DPp18-2627	DPp18-2627	DPp18-2627	DPp18-2627	DPp18-2627
*	*	*	*	*	*	*	*	*	*	*	*	*	*	911018327001	911018327001	911018327001	911018327001	911018327001	911018327001	911018327001	911018327001	911018327001	911018327001	911018327001	911018327001	911018327001	911018327001	911018327001	911018327001	911018327001	911018327001	911018327001	911018327001	911018327001	911018327001	911018327001	911018327001	911018327001	911018327001	911018327001	911018327001	911018327001	911018327001	911018327001	911018327001	911018327001	911018327001	911018327001	911018327001
*	*	*	*	*	*	*	*	*	*	*	*	*	*	1	1	1	1	1	1	1	1	1	1	1	1	1	1	1	1	1	1	1	1	1	1	1	1	1	1	1	1	1	1	1	1	1	1	1	1
*	*	*	*	*	*	*	*	*	*	*	*	*	*	A	A	A	A	A	A	A	A	A	A	A	A	B	B	B	B	B	B	B	B	B	B	B	C	C	C	C	C	C	C	C	C	C	C	C	D
*	*	*	*	*	*	*	*	*	*	*	*	*	*	1	10	11	12	2	3	4	5	6	7	8	9	1	11	12	2	3	4	5	6	7	8	9	1	10	11	12	2	3	4	5	6	7	8	9	1
*	*	*	*	*	*	*	*	*	*	*	*	*	*	none	none	none	none	none	none	none	none	none	none	none	none	none	none	none	none	none	none	none	none	none	none	none	none	none	none	none	none	none	none	none	none	none	none	none	none
CloneID	AlleleSequence	TrimmedSequence	Chrom_ccajan_genome_v1	ChromPos_ccajan_genome_v1	AlnCnt_ccajan_genome_v1	AlnEvalue_ccajan_genome_v1	CallRate	OneRatio	PIC	AvgReadDepth	StDevReadDepth	Qpmr	Reproducibility	1	73	81	89	9	17	25	33	41	49	57	65	2	82	90	10	18	26	34	42	50	58	66	3	75	83	91	11	19	27	35	43	51	59	67	4
100455648,TGCAGCAACCAAAACAGTAGGCTTTGATGCTCCAACAAGCATGATAACACCCTGAAAATAGATAAAGTT,TGCAGCAACCAAAACAGTAGGCTTTGATGCTCCAACAAGCATGATAACACCCTGAAAATAGATAAAGTT,"Chr 3",73946,1,2.28593e-019,0.924731,0.5,0.5,47.25806,28.89354,1.64897,0.952381,0,0,0,0,1,1,1,1,1,0,1,0,0,1,0,0,0,1,1,1,1,0,0,1,-,-,0,-,0,1,0,1,1,1,0,1,1,0,0,1,1,1,1,1,0,1,0,0,0,0,0,-,1,1,1,1,0,0,-,1,0,0,0,1,1,-,1,0,1,0,0,1,1,1,0,0,-,1,1,1,0,0,0,0,…
100433444	TGCAGTACAAGAAAAAAAAAGGTTCAATAATATGTATACATAAATTTTTTTGGGATATGTTTTCAGAAG	TGCAGTACAAGAAAAAAAAAGGTTCAATAATATGTATACATAAATTTTTTTGGGATATGTTTTCAGAAG		0	0	999	0.946237	0.534091	0.497676	12.11268	8.71222	1.39292	1	0	-	1	1	0	0	0	1	1	1	0	0	1	1	1	-	1	1	-	1	1	1	0	1	0	-	0	0	1	1	1	1	1	0	0	1
100542353,TGCAGTAGTCACATCATTTGAATTATATTCATACTGATTTGAAATTCGGTTAGCGGGGCCCAACTCTTT,TGCAGTAGTCACATCATTTGAATTATATTCATACTGATTTGAAATTCGGTTAGCGGGGCCCAACTCTTT,"Chr 7",5526892,1,2.25381e-029,0.924731,0.581395,0.48675,52.47945,32.70839,1.49406,0.952381,0,0,0,1,0,-,0,0,1,1,1,0,0,0,0,1,0,0,-,0,1,1,1,1,1,-,0,1,1,-,1,1,0,0,0,0,1,0,0,1,1,1,1,0,1,1,1,-,0,1,0,1,0,1,1,1,0,1,1,0,1,1,1,1,1,1,-,0,1,0,-,1,0,0,0,1,1,0,1…
100358221,TGCAGGTAACTGATTTACTCATTTGAACCTTTGACAAGTGGCGCATTCCCTGATCCACCGCTTTACATC,TGCAGGTAACTGATTTACTCATTTGAACCTTTGACAAGTGGCGCATTCCCTGATCCACCGCTTTACATC,"Chr 6",15338886,1,2.25381e-029,0.967742,0.411111,0.484198,20.02041,15.67071,1.30355,0.95,1,0,-,1,1,1,0,1,1,1,1,0,0,0,0,-,0,1,0,0,0,0,1,-,1,0,1,1,1,1,1,0,0,0,1,1,0,0,0,1,0,1,1,0,0,0,1,1,0,1,1,0,0,0,1,0,1,0,0,0,0,1,0,0,0,0,0,0,0,1,1,1,0,0,0,0,1,0,0,1…
100481337	TGCAGATACCTCGTAAGAGGCTCAAAATAAGGAATAAAATACATTACAGATCGGAAGAGCGGTTCAGCA	TGCAGATACCTCGTAAGAGGCTCAAAATAAGGAATAAAATACATTAC		0	0	999	0.935484	0.402299	0.480909	54.87273	37.04644	1.50713	0.95	0	0	0	0	0	0	0	1	1	1	0	0	0	0	0	0	0	0	1	1	1	0	1	0	0	-	1	0	0	1	1	1	1	0	0	0
100491986	TGCAGAGGTTTTTCGTGTTGAGGTATTTTTTATTTTTTTTCTGTAAAATTACAGATCGGAAGAGCGGTT	TGCAGAGGTTTTTCGTGTTGAGGTATTTTTTATTTTTTTTCTGTAAAATTAC		0	0	999	0.967742	0.6	0.48	21.98684	14.69469	1.29042	0.95	0	1	0	1	0	0	1	1	1	0	1	0	1	0	0	0	1	1	1	1	1	1	1	1	0	1	1	1	0	1	1	1	1	1	0	-
100484945	TGCAGACAAGTTCTTTTACTTTTTTGAGAGTCGGGTAACCAAGCGTAGCATTTGGGTGTCGATGAGCGG	TGCAGACAAGTTCTTTTACTTTTTTGAGAGTCGGGTAACCAAGCGTAGCATTTGGGTGTCGATGAGCGG		0	0	999	0.956989	0.640449	0.460548	30.89333	22.6024	1.35039	1	1	1	1	0	1	1	1	0	1	1	0	1	1	1	0	1	1	1	0	0	0	0	1	1	-	-	1	1	1	0	0	1	0	0	1	1
100459825,TGCAGACAACTTTGCAAGATTAGTGTCATGTTTGATATGGAGAAATAATCGTATACTTTTTACAGATCG,TGCAGACAACTTTGCAAGATTAGTGTCATGTTTGATATGGAGAAATAATCGTATACTTTTTAC,"Chr 10",17457332,1,1.52072e-025,0.946237,0.352273,0.456353,53.4,33.72121,1.53298,0.95,0,0,1,0,0,0,0,1,1,0,1,0,0,0,0,0,0,0,0,1,1,0,0,0,0,-,0,0,0,1,1,1,1,1,0,0,0,0,0,0,0,1,1,1,1,0,0,0,0,0,0,-,0,1,1,0,1,1,-,0,0,0,1,0,0,1,1,0,1,0,1,0,1,0,-,0,-,0,1,1,0,0,0,0,…
100513855,TGCAGATCCTATTTCACACGCCGATCAACGTGAATCGATTACAGATCGGAAGAGCGGTTCAGCAGGAAT,TGCAGATCCTATTTCACACGCCGATCAACGTGAATCGATTAC,"Chr 5",1473137,1,3.49601e-014,0.946237,0.647727,0.456353,103.39286,72.06578,1.32949,1,1,0,0,0,0,0,0,1,1,1,1,1,0,0,1,1,1,0,1,1,1,0,1,0,1,-,1,-,1,1,1,1,0,1,1,-,1,1,0,1,1,1,1,1,1,0,0,1,0,1,1,0,0,1,1,1,1,1,-,1,-,0,0,1,0,1,0,1,1,1,1,0,0,0,0,1,1,1,1,1,0,1,0,1,0,1,1,1,0,1,1,1,0
100446823,TGCAGGTAAGTCCACGGTCTCTTGGTAGTTGCCAACAGCTTTCTTACAGATCGGAAGAGCGGTTCAGCA,TGCAGGTAAGTCCACGGTCTCTTGGTAGTTGCCAACAGCTTTCTTAC,"Chr 3",27582415,1,2.63902e-016,0.956989,0.348315,0.453983,42.78261,27.26274,1.408,0.95,0,0,0,0,1,0,0,0,0,1,1,0,0,0,1,0,1,1,0,0,0,1,0,0,1,1,1,-,0,0,0,0,0,1,1,0,0,1,0,0,0,0,0,0,1,0,1,1,0,1,1,1,0,0,0,0,1,1,-,0,0,1,0,0,0,-,0,0,1,0,1,0,0,0,1,0,-,0,0,1,0,0,1,1,0,0,1,0,0,0,1,1…
100485172,TGCAGATCCCAGATTGAGTAAAATAAGTGATTTATCCTCTTCCAAGAAACTAAATTTTTTCTACTTTTG,TGCAGATCCCAGATTGAGTAAAATAAGTGATTTATCCTCTTCCAAGAAACTAAATTTTTTCTACTTTTG,"Chr 8",6423535,1,1.0486e-027,0.989247,0.347826,0.453686,23.56098,18.31839,1.29944,0.95,1,1,0,0,0,1,0,0,1,0,1,0,0,1,1,0,0,1,1,0,0,1,0,0,1,0,0,0,1,0,0,0,0,1,0,0,1,0,0,0,0,1,1,0,1,0,1,0,0,1,0,0,1,0,0,0,1,0,1,0,1,1,0,0,1,0,0,0,1,0,-,0,0,1,0,0,1,1,0,1,0…
100459415	TGCAGAGGCAGGACCCGGTTATAATTGTAATTGCTCTGCTGGTTGGAGGGGGAACCCTTACCTCCTTCA	TGCAGAGGCAGGACCCGGTTATAATTGTAATTGCTCTGCTGGTTGGAGGGGGAACCCTTACCTCCTTCA		0	0	999	0.978495	0.340659	0.449221	35.54762	25.34449	1.37458	0.95	-	-	0	0	1	0	0	0	1	1	0	0	1	0	1	0	1	1	0	0	0	0	1	1	0	0	1	1	1	1	0	0	0	0	1	0
100520864,TGCAGAACTAGCTAGTATATGATTTAGTTATAAAGGTTGACTATAAAAGGGTACCACTCTATTGTTTTT,TGCAGAACTAGCTAGTATATGATTTAGTTATAAAGGTTGACTATAAAAGGGTACCACTCTATTGTTTTT,"Chr 10",21169820,1,4.87864e-026,0.935484,0.321839,0.436517,20.62222,11.94113,1.59667,0.954545,1,0,0,0,0,0,0,1,1,0,1,1,0,0,0,0,0,0,1,1,1,0,0,-,-,-,1,0,0,-,-,1,1,0,0,0,0,0,1,0,0,1,1,1,0,1,0,0,0,0,0,0,0,1,1,1,1,0,0,0,0,0,1,0,0,1,1,0,0,0,0,0,0,0,0,0,-,…
100360040	TGCAGCAAATACTCTGAATTCTGAAGAGGACATAAATGCAATCATGATTGACTCAAAGAGAACAATAAC	TGCAGCAAATACTCTGAATTCTGAAGAGGACATAAATGCAATCATGATTGACTCAAAGAGAACAATAAC		0	0	999	0.946237	0.681818	0.433884	15	9.66774	1.42285	1	1	0	0	1	1	1	0	1	1	1	1	1	0	0	1	1	-	0	1	1	1	0	-	0	1	1	-	1	1	-	1	1	1	1	1	1
100524670	TGCAGTTTTGTTGTGTCGGTATGAGTATCGTAATGACAAAATTAGATTTTGTAGTATTCAAGAAAGTTG	TGCAGTTTTGTTGTGTCGGTATGAGTATCGTAATGACAAAATTAGATTTTGTAGTATTCAAGAAAGTTG		0	0	999	1	0.688172	0.429183	7.05882	4.97134	1.2655	1	0	1	0	1	0	1	0	1	1	1	1	0	0	0	1	1	1	1	1	1	1	1	0	1	1	1	1	1	1	1	0	1	1	0	1	1
100024266,TGCAGAACTTAATCTCGGTTGTTGTGGCAATGTTTTGTGCACGTAAACATGTGAAATATTTACAGATCG,TGCAGAACTTAATCTCGGTTGTTGTGGCAATGTTTTGTGCACGTAAACATGTGAAATATTTAC,"Chr 2",32559407,1,1.52072e-025,0.967742,0.311111,0.428642,17.44737,10.56234,1.64138,0.95,0,0,0,0,0,0,0,1,1,0,1,0,0,0,0,1,0,1,1,0,1,0,0,1,0,-,-,1,1,0,1,1,1,0,0,0,1,0,0,0,0,0,-,0,1,0,0,0,0,0,1,1,0,0,0,1,1,0,1,0,0,0,0,0,0,1,0,0,0,0,1,0,0,0,1,0,1,0,0,0,0,0,0…
100024300,TGCAGAAGTTAAATTTTACAAATAATTTCAAGGTGCTATTCTGAAAGCTAAGAAACTAACAAATGGTAA,TGCAGAAGTTAAATTTTACAAATAATTTCAAGGTGCTATTCTGAAAGCTAAGAAACTAACAAATGGTAA,"Chr 11",9707516,1,2.25381e-029,0.967742,0.3,0.42,5.75,3.53062,1.5052,0.95,1,1,1,0,1,0,0,0,1,0,0,0,0,0,1,1,1,0,1,0,1,0,0,0,0,-,1,-,1,0,1,1,0,0,0,0,0,0,0,0,0,0,-,0,1,0,0,0,0,0,0,0,0,1,0,0,0,0,1,0,1,0,0,0,0,1,0,1,0,1,0,1,0,0,1,0,1,0,0,0,0,0,1,0,0,0,0,…
100473866,TGCAGTAATCTCACCCTTTATCATGATTTTTCATAATTTCTTTTTATATAAAGACATCATTACAGATCG,TGCAGTAATCTCACCCTTTATCATGATTTTTCATAATTTCTTTTTATATAAAGACATCATTAC,"Chr 3",2617026,1,2.5447e-023,0.967742,0.3,0.42,17.31429,11.42621,1.45187,0.952381,1,1,0,0,0,1,0,0,1,0,0,0,0,0,0,0,0,1,0,0,0,0,1,1,0,0,0,-,1,1,1,0,0,0,0,0,0,0,0,1,0,0,-,0,0,1,0,0,1,0,1,1,1,0,1,0,0,1,0,1,1,0,0,1,1,-,0,0,0,1,0,0,1,0,0,0,1,0,0,0,1,0,0,0,0,0,…
100519844,TGCAGAAATCAAACATAGGAGCACCGGATCAACTTTGTGTCTCAAATTAGTACACTAGCACCAACTACG,TGCAGAAATCAAACATAGGAGCACCGGATCAACTTTGTGTCTCAAATTAGTACACTAGCACCAACTACG,"Chr 5",2987015,2,2.25381e-029,0.967742,0.7,0.42,46.91358,30.78367,1.41464,1,1,1,0,1,0,0,1,0,1,0,1,1,1,1,1,1,1,1,1,0,0,0,1,1,1,-,1,1,1,0,1,1,0,1,1,1,1,0,0,1,1,1,1,0,1,1,1,1,1,0,0,1,1,0,1,1,1,1,1,1,1,1,1,1,1,-,0,1,0,1,1,1,1,0,-,1,1,0,0,1,0,1,1,1,1,0,…
100510127,TGCAGTAGTGGATGGATTTATGGTGTCCCTACACCGATTCTTCAATTCTCTCTGACTCTCTCTTGAAGA,TGCAGTAGTGGATGGATTTATGGTGTCCCTACACCGATTCTTCAATTCTCTCTGACTCTCTCTTGAAGA,"Chr 2",18257732,1,2.25381e-029,0.935484,0.701149,0.419078,32.64706,19.87295,1.47936,1,1,1,0,0,1,1,1,0,1,1,-,0,1,1,1,1,1,1,1,0,-,1,1,1,1,0,1,-,1,1,0,1,0,1,1,1,0,1,0,-,0,0,-,0,0,1,1,1,0,0,1,1,1,0,0,1,1,1,1,1,1,1,1,1,1,1,0,1,0,1,1,1,-,1,1,1,1,1,1,0,0,…
100037829,TGCAGTTGTGTTTGTTGTAGCTATAAGCAAGTCTTGGCAACTGCAAATTACAGATCGGAAGAGCGGTTC,TGCAGTTGTGTTTGTTGTAGCTATAAGCAAGTCTTGGCAACTGCAAATTAC,"Chr 1",13108919,2,5.1157e-019,0.967742,0.288889,0.410864,40.05714,26.98671,1.44122,0.954545,0,0,1,0,0,0,0,1,0,0,0,0,0,0,0,0,0,0,1,1,1,0,0,0,1,0,1,-,0,1,0,1,1,0,0,0,0,0,1,0,0,1,1,1,0,0,0,0,0,0,0,1,0,0,0,0,0,0,-,0,0,0,1,1,0,-,1,0,0,0,0,0,0,0,0,0,0,1,1,0,0,0,0,1,0,0,1,…
100474252,TGCAGTTCTCAGATCACTTATATCTGGGATGAGGGTTGGAAATGAGATTTATTATAGGGAGTCCAAAAT,TGCAGTTCTCAGATCACTTATATCTGGGATGAGGGTTGGAAATGAGATTTATTATAGGGAGTCCAAAAT,"Chr 1",7269558,1,6.31092e-025,0.903226,0.714286,0.408163,43.85057,26.55531,1.56562,1,0,1,0,0,1,0,1,1,1,0,1,0,1,1,1,0,1,1,1,1,1,1,0,0,0,-,1,1,0,1,0,1,1,1,-,-,1,0,1,1,1,-,1,1,1,1,1,-,1,1,1,0,1,1,1,1,1,0,1,1,1,1,1,-,1,1,1,1,1,0,0,0,1,0,1,1,-,-,1,1,0,-…
100014060,TGCAGTTGAGTAATGCTTTGGAATCCGAATCAAAGTTCCGAATCAACATTCCAAACCATTCAATGATTT,TGCAGTTGAGTAATGCTTTGGAATCCGAATCAAAGTTCCGAATCAACATTCCAAACCATTCAATGATTT,"Chr 11",30550968,1,2.25381e-029,0.989247,0.282609,0.405482,15.78378,11.00402,1.49648,1,0,0,0,0,0,0,0,0,0,0,1,0,0,0,1,0,0,0,0,0,1,1,1,1,1,1,1,0,0,0,0,0,0,1,1,0,1,0,0,0,0,0,0,0,1,0,0,0,0,0,1,0,0,0,0,0,1,-,1,0,0,1,1,0,0,0,0,0,1,1,0,0,0,0,1,0,1,0,0,1,0…
100013215,TGCAGGGGGAAAACAGACCATTCAAGCCTTATACTTCTCGCTATCATGTACCATACGAAGTATCAAATA,TGCAGGGGGAAAACAGACCATTCAAGCCTTATACTTCTCGCTATCATGTACCATACGAAGTATCAAATA,"Chr 7",14909159,1,2.25381e-029,0.924731,0.72093,0.40238,8.48889,5.47366,1.51478,1,1,0,0,0,1,1,1,1,1,1,1,0,1,0,0,1,0,0,1,1,1,1,1,1,1,1,1,1,-,1,0,1,1,1,1,0,-,0,0,1,0,1,1,1,1,1,1,0,1,0,0,1,0,0,-,1,1,1,1,1,-,1,-,1,-,1,1,1,1,1,0,1,-,1,0,1,1,1,1,1,0,1,1,…
100557695,TGCAGGATCAGTAATGACGGCAACCCCAACATTCATCTTATCTTGCCAAAAGAAATTACAGATCGGAAG,TGCAGGATCAGTAATGACGGCAACCCCAACATTCATCTTATCTTGCCAAAAGAAATTAC,"Chr 11",17753253,1,5.08458e-020,0.924731,0.72093,0.40238,51.11364,32.54627,1.61021,1,1,0,1,1,1,1,0,-,1,1,1,0,1,1,1,1,-,1,-,1,1,0,0,1,0,-,1,1,1,1,1,1,0,0,1,1,0,0,0,1,0,1,1,1,1,1,0,1,1,1,1,1,1,1,1,0,1,0,1,0,0,1,1,0,1,-,1,1,1,1,1,1,1,0,1,0,1,1,1,1,0,1,-,1,-,0,1…
100429280,TGCAGCTATTTGCTATTTCCCTAACACTAGCCTTCTCGAAAACCATGGTATATAGTTTTGAATATACAG,TGCAGCTATTTGCTATTTCCCTAACACTAGCCTTCTCGAAAACCATGGTATATAGTTTTGAATATACAG,"Chr 11",44855963,1,2.25381e-029,0.967742,0.722222,0.401235,18.86364,13.5321,1.31328,0.952381,-,1,1,1,1,1,0,1,1,1,1,0,1,1,0,-,1,1,1,1,1,1,0,0,0,1,1,1,1,0,1,1,1,0,0,-,0,0,0,1,0,0,1,1,1,1,1,1,1,1,0,1,1,0,1,1,1,1,1,0,1,1,1,1,1,1,0,1,1,1,1,1,1,1,1,0,1,0…
100485234,TGCAGATTAGCAAGCATGAGTAGGAAAAATAATACTGTGAAGATAATATTCTTATTAGGTCCTTTGCTA,TGCAGATTAGCAAGCATGAGTAGGAAAAATAATACTGTGAAGATAATATTCTTATTAGGTCCTTTGCTA,"Chr 11",29670258,1,2.25381e-029,0.978495,0.725275,0.398503,32.68889,21.59611,1.28095,0.95,1,1,1,1,0,0,0,1,1,1,1,1,0,1,1,1,1,1,1,1,1,1,1,0,0,1,0,1,-,0,1,1,1,1,1,1,0,0,0,1,1,0,1,1,0,1,0,1,1,0,0,1,1,-,1,1,1,1,1,0,1,1,0,1,1,1,0,1,1,1,0,1,0,1,1,0,1,1,1,…
100491731,TGCAGTTCGCAGAGAAATGATATACTGGCTCCCAACCAATTATTTACAGATCGGAAGAGCGGTTCAGCA,TGCAGTTCGCAGAGAAATGATATACTGGCTCCCAACCAATTATTTAC,"Chr 11",13393393,1,7.33746e-017,0.913978,0.729412,0.39474,68.67045,37.20695,1.85941,1,1,-,1,0,1,1,0,1,1,1,-,1,1,0,1,1,1,1,1,1,1,0,1,1,1,0,1,1,1,1,1,1,0,0,1,1,0,0,-,1,1,1,1,0,1,1,0,1,1,0,-,1,1,1,1,1,1,1,1,0,1,-,0,1,-,-,1,1,0,1,1,1,1,0,1,1,1,1,1,1,0,-,1,1,0,0,0,0,0,1,1,1,0
100003486,TGCAGCGACTGGACCAGATATCAGTAAGTAATCTATCAGCTGACTTTCTTTTTTAGTTTTTTTGTTGTC,TGCAGCGACTGGACCAGATATCAGTAAGTAATCTATCAGCTGACTTTCTTTTTTAGTTTTTTTGTTGTC,"Chr 1",7997557,1,2.25381e-029,0.924731,0.732558,0.391833,20.24176,14.29235,1.43365,1,1,-,1,1,1,1,1,0,1,1,1,0,1,-,0,1,1,1,1,1,1,1,0,1,1,1,-,1,0,0,1,1,0,1,1,1,1,0,0,0,1,1,1,1,1,0,0,1,1,0,0,1,1,1,1,1,1,1,1,1,1,1,1,0,1,-,-,1,1,0,0,-,-,1,1,1,1,1,1,1,0,1…
100490759	TGCAGAGCTCAGCAATAAAAGCATGCCTCTCCAATTTACAGATCGGAAGAGCGGTTCAGCAGGAATGCC	TGCAGAGCTCAGCAATAAAAGCATGCCTCTCCAATTTAC		0	0	999	0.978495	0.263736	0.388359	33.54286	22.16734	1.34206	0.954545	1	0	0	0	0	0	0	1	1	0	1	0	0	0	0	0	0	0	0	1	1	0	0	0	0	-	0	0	0	1	1	1	1	0	0	0
100429712,TGCAGGATGGTCAAATTCTCAGTGGCGTTCATTGAAGGTTGAACCTATGTTCTAAACCACCCATTTACA,TGCAGGATGGTCAAATTCTCAGTGGCGTTCATTGAAGGTTGAACCTATGTTCTAAACCACCCATTTACA,"Chr 11",8689533,1,2.91549e-028,0.946237,0.738636,0.386105,37.41573,22.38218,1.6015,1,1,1,1,1,1,0,0,1,1,0,1,0,1,0,1,1,1,1,1,-,1,0,0,1,0,-,1,1,1,1,0,1,1,0,1,1,1,0,0,0,0,1,1,1,1,1,0,1,1,1,1,1,1,0,-,1,1,1,1,1,1,1,0,1,1,-,1,1,1,1,1,-,1,1,1,0,1,1,1,1,0,0…
100445674,TGCAGGACAGCAGAGCGAGTTATGTATTAGAAATATATCTGATAGTAAAAGGTGTAATTACAGATCGGA,TGCAGGACAGCAGAGCGAGTTATGTATTAGAAATATATCTGATAGTAAAAGGTGTAATTAC,"Chr 11",45897176,1,1.91673e-024,0.935484,0.747126,0.377857,34.89011,20.5995,1.59768,0.95,1,1,1,0,0,1,1,1,1,1,0,0,1,1,1,0,0,1,1,1,1,0,-,1,1,-,0,1,1,-,1,1,1,1,1,1,1,0,1,1,1,1,1,1,0,1,1,-,1,0,1,1,1,0,1,1,1,1,1,0,1,-,0,0,1,-,0,1,1,1,0,1,1,1,1,1,1,1,1,1,0,1,1,1…
100431863,TGCAGAGGATAATTAGCACAAAATTCAATCAATATATGCATAGTATAACCAAAATCACAATATATGCTT,TGCAGAGGATAATTAGCACAAAATTCAATCAATATATGCATAGTATAACCAAAATCACAATATATGCTT,"Chr 7",14756922,1,2.25381e-029,0.913978,0.752941,0.372042,16.29474,9.85994,1.59483,1,1,1,0,0,1,0,0,0,1,1,1,0,0,1,0,1,1,-,0,1,1,1,1,-,1,1,-,1,-,-,1,1,1,1,1,-,1,1,0,-,1,0,1,1,0,1,1,1,1,0,0,1,0,0,1,1,1,1,1,0,1,1,1,1,1,1,0,1,1,1,1,1,1,1,1,0,1,1,1,1,1,-…
100473267	TGCAGCTCAGATTTACCAACCGACTAACAGAGTAACCGGTTGCTGACGTGGACACCTCTCCATCCGACA	TGCAGCTCAGATTTACCAACCGACTAACAGAGTAACCGGTTGCTGACGTGGACACCTCTCCATCCGACA		0	0	999	0.913978	0.752941	0.372042	35.85556	21.15685	1.56119	0.95	0	1	0	0	1	1	1	0	1	1	1	0	0	1	1	1	1	1	-	1	1	0	1	1	1	-	1	1	1	1	-	1	1	1	1	-
100002021,TGCAGAAAATGCCACAAAGGCCTACCTCAGCACTTTGAAAATGGTGAGTATAGTGTTGATAACTTGATA,TGCAGAAAATGCCACAAAGGCCTACCTCAGCACTTTGAAAATGGTGAGTATAGTGTTGATAACTTGATA,"Chr 2",27543206,1,2.25381e-029,0.967742,0.755556,0.369383,19.75,12.29583,1.55318,1,1,1,1,1,1,1,0,1,1,1,1,0,0,1,1,1,1,1,1,1,1,1,1,1,1,-,1,1,1,1,0,1,1,1,1,1,0,1,1,0,0,0,1,1,1,1,1,1,1,0,1,-,1,0,0,1,1,1,1,1,1,1,1,1,1,-,1,0,0,1,1,1,1,0,1,0,1,0,1,1,0,1,1…
100432585	TGCAGCTTTTGTTCATAATGCAATTTTTGGCACAACTACTTATCACTTATTGTAGTTTCTGAATTGCTG	TGCAGCTTTTGTTCATAATGCAATTTTTGGCACAACTACTTATCACTTATTGTAGTTTCTGAATTGCTG		0	0	999	0.924731	0.755814	0.369118	18.78261	11.13926	1.66742	1	1	-	0	1	1	1	-	1	1	1	1	1	0	1	1	1	1	1	1	1	1	1	0	-	1	1	1	1	-	-	1	1	1	1	0	0
100013738	TGCAGTCTGATGGTGATTGCATGCAGGGTTACATGGTGGGAAATGGTGTTACAGATGAAGAGTTTGATG	TGCAGTCTGATGGTGATTGCATGCAGGGTTACATGGTGGGAAATGGTGTTACAGATGAAGAGTTTGATG		0	0	999	0.978495	0.241758	0.366622	12.18182	8.17407	1.5218	0.95	0	0	1	1	0	0	0	0	0	0	1	0	0	0	0	0	0	0	0	0	0	0	0	0	1	1	1	0	0	0	1	0	0	1	1	0
100002874	TGCAGATGGCAAACAAAAGTCCCAGATAGTGAATCTGGTGCAAGATATTGCAGCAATTATCACACACGA	TGCAGATGGCAAACAAAAGTCCCAGATAGTGAATCTGGTGCAAGATATTGCAGCAATTATCACACACGA		0	0	999	0.935484	0.758621	0.366231	19.12766	12.63079	1.50215	1	0	1	1	1	0	1	1	1	1	1	1	0	1	1	0	1	1	0	-	1	1	0	1	1	1	1	1	1	1	1	1	1	1	1	0	0
100005229	TGCAGTTTTTCTACTTTGACTCTGTGGAATCACTCCCTTCAGAACCAGTGGATCCAAATGATTTCAAAC	TGCAGTTTTTCTACTTTGACTCTGTGGAATCACTCCCTTCAGAACCAGTGGATCCAAATGATTTCAAAC		0	0	999	0.935484	0.758621	0.366231	10.14286	6.28896	1.43549	0.954545	1	1	0	0	1	-	1	1	1	1	1	0	1	0	-	1	1	-	1	1	1	1	1	1	1	1	0	1	-	1	1	1	1	1	0	0
100368190	TGCAGAAGTAATTGCAATACATCTGAAGAATGTGCTTGAATGTTCTAAACAATGAAAAGACAATACCAA	TGCAGAAGTAATTGCAATACATCTGAAGAATGTGCTTGAATGTTCTAAACAATGAAAAGACAATACCAA		0	0	999	0.989247	0.23913	0.363894	21.19355	15.37577	1.33812	0.95	1	0	0	0	0	1	0	-	1	0	0	0	0	0	0	0	0	0	1	1	1	0	0	0	0	0	0	1	0	1	0	1	1	0	0	0
100486706,TGCAGTAACCACACACTGGCTCAATATACAAGAATGCATGCATCACTAAATTCTCATTCGTCATCTTAC,TGCAGTAACCACACACTGGCTCAATATACAAGAATGCATGCATCACTAAATTCTCATTCGTCATCTTAC,"Chr 8",16372553,1,8.10614e-029,0.946237,0.761364,0.363378,47.73913,32.85669,1.4999,0.95,1,0,0,0,1,1,0,1,1,1,1,0,1,1,0,1,0,0,1,1,1,1,1,1,1,1,1,1,-,1,1,1,1,1,0,1,1,1,0,1,1,1,-,1,1,1,1,1,1,0,1,1,0,-,1,1,1,1,1,0,1,1,0,1,-,-,1,1,1,1,1,1,0,1,0,1,1,1,1,1,…
100495506	TGCAGGAGCTCCGCAATCTATGCTGATGAATTCTAAAACACAAAAATGCATATATATGCAGGGGACATG	TGCAGGAGCTCCGCAATCTATGCTGATGAATTCTAAAACACAAAAATGCATATATATGCAGGGGACATG		0	0	999	0.956989	0.764045	0.360561	42.57955	29.63057	1.2743	0.95	1	1	1	0	1	1	1	-	1	1	1	0	1	-	1	1	1	1	0	0	1	0	0	1	1	1	0	1	1	1	-	1	0	1	1	1
100512970,TGCAGCAGTGCCTCCAGTTGTGGTGTCCGTGACATCAACCAGTTCGTTGACTAGTTTACAGATCGGAAG,TGCAGCAGTGCCTCCAGTTGTGGTGTCCGTGACATCAACCAGTTCGTTGACTAGTTTAC,"Chr 1",10010258,1,2.34895e-023,0.956989,0.764045,0.360561,50.18478,31.22705,1.31257,0.952381,1,1,0,0,1,1,0,1,1,1,1,1,0,0,1,1,1,-,0,1,1,1,1,1,1,-,1,1,1,1,1,1,1,1,1,1,0,0,0,1,0,1,1,1,0,1,-,1,1,1,1,1,1,0,1,1,1,1,1,1,1,1,1,1,0,1,0,1,1,0,1,1,1,1,1,1,1,-,1,1,1,0,1…
100455426,TGCAGATATCTCCTCAGAAAAGAATATAAAAAAATGCTGTTTGATTTTGACTGTGATCTTTTCATAAAG,TGCAGATATCTCCTCAGAAAAGAATATAAAAAAATGCTGTTTGATTTTGACTGTGATCTTTTCATAAAG,"Chr 6",8268514,1,4.87864e-026,0.913978,0.764706,0.359862,14.04211,11.16189,1.25082,1,1,0,1,1,-,0,1,0,1,1,1,1,0,0,1,1,1,1,1,1,1,1,1,0,0,1,1,-,-,1,1,1,0,-,1,1,0,1,-,1,1,1,1,1,0,0,1,1,0,1,1,1,-,0,1,1,1,1,1,-,1,1,1,1,1,1,0,1,1,1,1,1,1,-,1,1,1,1,1,0,1,1…
100455271,TGCAGAGATCTACTGCATGAACAGAGAAAACTACAAGAAGCATCACACTGAAAAAAAAAAAATTGATTT,TGCAGAGATCTACTGCATGAACAGAGAAAACTACAAGAAGCATCACACTGAAAAAAAAAAAATTGATTT,"Chr 7",9090635,1,2.25381e-029,0.924731,0.767442,0.35695,14.32258,9.48361,1.5117,1,1,0,1,0,1,1,0,1,1,1,1,0,1,0,1,-,1,1,0,0,1,1,1,1,1,-,1,1,-,1,1,1,0,0,0,-,1,0,1,0,1,1,1,0,1,1,1,1,1,1,1,1,1,1,1,1,1,1,1,0,-,1,1,-,-,1,1,1,0,1,1,0,0,0,1,1,1,1,1,1,1,1,1,…
100013357	TGCAGGTGCATCGATTGACTATTGCTATGCTTTTCTTCTGTCAACTTGTACTGATAAAGCCTTATAATT	TGCAGGTGCATCGATTGACTATTGCTATGCTTTTCTTCTGTCAACTTGTACTGATAAAGCCTTATAATT		0	0	999	0.88172	0.768293	0.356038	18.28421	10.38892	1.71327	1	1	1	1	0	1	1	1	1	1	1	1	1	1	0	1	1	1	1	1	1	1	1	1	0	1	-	0	1	1	1	-	1	1	1	0	1
100432647,TGCAGGAGATGTCGGTGAGGTTGAAATCGGGTGAGGAATTGCATGACCATTGTTCGCTGCGAGATTGTG,TGCAGGAGATGTCGGTGAGGTTGAAATCGGGTGAGGAATTGCATGACCATTGTTCGCTGCGAGATTGTG,"Chr 2",32559474,1,2.25381e-029,0.956989,0.775281,0.348441,40.76344,25.65084,1.49917,0.95,1,0,1,0,0,1,1,1,1,1,1,0,1,1,1,1,1,1,-,1,1,1,1,0,1,-,1,1,0,0,1,1,1,1,1,1,0,1,0,1,1,1,1,1,1,1,0,1,1,1,1,1,0,0,1,1,0,1,1,0,1,1,1,1,1,-,-,1,1,1,1,1,1,1,1,0,1,1,1,1…
100351944,TGCAGCAAGCATTTGCGCTCATGTGGCGTCCCTCTGGCAGAGGCTATATCTCTTTTGAGCTTCTTACAG,TGCAGCAAGCATTTGCGCTCATGTGGCGTCCCTCTGGCAGAGGCTATATCTCTTTTGAGCTTCTTACAG,"Chr 5",4654360,1,1.0486e-027,0.913978,0.776471,0.347128,37.20652,23.24283,1.4636,0.952381,1,-,1,1,1,1,1,1,1,0,1,0,0,1,1,1,1,-,-,1,1,0,1,1,1,-,1,1,1,1,0,1,1,1,0,-,1,0,0,1,0,0,1,1,1,1,1,1,1,1,1,1,1,1,-,1,1,1,1,0,1,1,1,1,-,1,1,1,1,1,0,0,1,1,0,0,1,1,1,…
100516454,TGCAGCGAAAAGTGGGTACACCTATTCACACAAACAAGAAACAAAACCAGTTCAGGATCATATCATATC,TGCAGCGAAAAGTGGGTACACCTATTCACACAAACAAGAAACAAAACCAGTTCAGGATCATATCATATC,"Chr 11",30083283,1,2.25381e-029,0.913978,0.776471,0.347128,31.66667,15.70474,1.90953,1,1,0,1,0,1,1,1,0,1,0,1,1,1,1,0,1,1,1,-,1,1,0,1,1,1,1,-,1,1,1,-,1,1,0,1,1,0,0,0,-,1,1,1,1,0,1,0,1,-,1,1,1,0,1,1,1,1,1,1,1,1,1,1,0,1,1,1,1,1,1,-,0,1,1,-,1,1,1,1,1,1…
100352126,TGCAGCAGCCAAATCCACGTTCAAGGAATCACCAACTCTGCTCATCTTCACACAACAATGCAACCCACA,TGCAGCAGCCAAATCCACGTTCAAGGAATCACCAACTCTGCTCATCTTCACACAACAATGCAACCCACA,"Chr 11",5467084,1,2.25381e-029,0.870968,0.777778,0.345679,9.45833,5.28346,1.78494,1,1,1,0,0,-,-,1,1,1,1,1,0,0,1,1,1,1,1,1,1,1,1,-,1,1,-,1,1,1,1,-,1,1,1,1,0,1,0,1,1,0,-,1,1,1,1,0,1,-,0,1,1,1,1,0,1,1,1,1,0,-,1,1,1,0,1,-,1,1,1,1,1,0,1,1,0,1,1,1,-,0,0,…
100357182,TGCAGCATGCGGTGAAGCAATTTGTGGCAAAACAGTTGCCAGATTGGATAATCTGTGATTTTAGTCCCC,TGCAGCATGCGGTGAAGCAATTTGTGGCAAAACAGTTGCCAGATTGGATAATCTGTGATTTTAGTCCCC,"Chr 1",17156877,1,2.25381e-029,0.967742,0.222222,0.345679,22.78571,15.18307,1.45022,0.95,0,1,0,0,0,0,1,0,0,0,0,0,0,1,0,0,0,0,1,0,0,0,0,0,1,1,0,0,0,0,0,0,0,1,1,1,0,0,0,0,0,0,-,0,0,0,1,0,1,0,0,0,0,0,0,0,0,0,0,0,0,1,1,0,0,-,0,0,1,0,0,1,0,1,0,0,0,0,0,1…
100004854	TGCAGTGGCTGAAGAGATGGATCACTAAGTGGTAACAAAGTCTTGTTTATCTCATCAAGTTTCAAAAGA	TGCAGTGGCTGAAGAGATGGATCACTAAGTGGTAACAAAGTCTTGTTTATCTCATCAAGTTTCAAAAGA		0	0	999	0.924731	0.77907	0.34424	7.36842	4.57005	1.56957	1	1	1	1	1	1	1	0	0	1	1	1	1	1	0	1	-	0	1	1	1	1	1	0	1	1	-	1	1	1	0	-	1	1	1	1	1
100427963,TGCAGAATGCAGATTGTAAAGGAAAGAAAAATGTATATATGATTTTGCCATGCAAAGATATAAACCTGG,TGCAGAATGCAGATTGTAAAGGAAAGAAAAATGTATATATGATTTTGCCATGCAAAGATATAAACCTGG,"Chr 9",7598487,1,2.25381e-029,0.924731,0.77907,0.34424,22.96875,14.23644,1.54904,1,1,1,1,0,0,1,0,1,1,-,1,0,0,0,1,1,1,1,-,1,1,0,0,1,1,1,1,1,1,-,-,1,1,1,0,1,0,0,1,-,0,1,1,1,1,1,0,1,1,1,1,1,1,1,1,1,1,1,1,1,1,1,0,1,1,1,-,1,0,1,1,-,0,1,1,0,1,1,1,1,1,1,1…
100515217,TGCAGACCGACGCCACCGTGGGGAACTCTTGATACGACACCCGTATCAGACAGTCCCGGGCCACGTCCT,TGCAGACCGACGCCACCGTGGGGAACTCTTGATACGACACCCGTATCAGACAGTCCCGGGCCACGTCCT,"Chr 11",3755637,1,2.25381e-029,0.924731,0.77907,0.34424,35.62105,23.3523,1.49592,1,1,1,0,1,1,0,1,1,1,1,1,0,1,1,0,1,1,1,1,1,1,1,-,-,1,-,0,-,1,1,1,1,0,1,1,1,1,0,0,1,0,1,1,1,1,1,1,-,1,1,1,-,1,1,1,1,1,1,1,0,0,1,1,0,1,-,0,1,1,1,1,1,1,0,1,1,1,0,1,0,0,1,1…
100402627	TGCAGTGTGAATCTTCTCCACTTTTTCTTTCTTTGTTTACAAAATATGACTTACAGATCGGAAGAGCGG	TGCAGTGTGAATCTTCTCCACTTTTTCTTTCTTTGTTTACAAAATATGACTTAC		0	0	999	0.978495	0.21978	0.342954	50.5	33.27136	1.56033	1	0	0	1	1	0	0	0	0	0	0	0	0	0	0	1	0	0	0	0	0	0	0	0	0	1	-	0	0	0	0	0	0	0	1	0	0
100474798	TGCAGAAAAATATTTGGTATAAGATTATCACATGTTTCTTTTACCAGTAATATCTTTGTAAGATGTAAT	TGCAGAAAAATATTTGGTATAAGATTATCACATGTTTCTTTTACCAGTAATATCTTTGTAAGATGTAAT		0	0	999	0.978495	0.21978	0.342954	19.74194	12.44334	1.44207	0.95	0	0	0	0	0	0	0	1	1	0	1	0	0	0	0	0	0	1	1	0	1	1	0	0	0	-	0	0	0	1	0	1	0	0	0	0
100503403	TGCAGGAGCTTCTTCTCCCCTTCTCTGATTCCAACTGCTATAGCAAGTCTTGAATCTAGCTTTGTTTCT	TGCAGGAGCTTCTTCTCCCCTTCTCTGATTCCAACTGCTATAGCAAGTCTTGAATCTAGCTTTGTTTCT		0	0	999	0.88172	0.780488	0.342653	28.91667	13.76716	2.06459	0.95	1	1	0	0	0	1	1	1	1	1	1	1	1	0	1	1	1	1	-	1	1	1	-	1	1	1	-	-	1	1	1	1	1	1	1	1
100495888,TGCAGTCCTTGTGTTTGTCAAAAGATGTGTACATTTGATCCGTACTCCAGTGCAAATTATGTATTGCTA,TGCAGTCCTTGTGTTTGTCAAAAGATGTGTACATTTGATCCGTACTCCAGTGCAAATTATGTATTGCTA,"Chr 11",40893608,1,2.25381e-029,0.935484,0.781609,0.341393,45.07368,28.33864,1.47644,1,1,-,0,1,1,1,1,1,1,1,1,0,1,1,1,1,1,-,1,1,1,0,0,1,0,1,1,1,0,1,1,1,1,1,1,1,0,1,0,1,1,1,1,1,1,1,0,1,1,1,0,1,1,1,1,1,1,0,1,0,1,-,1,1,0,1,0,1,0,1,-,-,1,1,1,0,1,1,1,1,1…
100499832	TGCAGCTCCATTTGCCCATGCTTCCCCCAATTTTACAGATCGGAAGAGCGGTTCAGCAGGAATGCCGAG	TGCAGCTCCATTTGCCCATGCTTCCCCCAATTTTAC		0	0	999	0.935484	0.781609	0.341393	54.3617	32.29941	1.50838	1	1	1	1	0	1	1	1	-	-	1	1	0	1	1	0	1	1	1	1	1	1	0	1	1	0	-	1	1	1	1	-	1	1	1	0	0
100350505	TGCAGAAATAATCTATCGATGATTCCATTGCATTGGAAGCTAGACATCATGGCATGGCAAGCATGACAT	TGCAGAAATAATCTATCGATGATTCCATTGCATTGGAAGCTAGACATCATGGCATGGCAAGCATGACAT		0	0	999	0.946237	0.784091	0.338585	14.08421	8.25854	1.56102	1	1	-	1	1	1	1	0	1	1	1	1	0	0	1	0	1	1	1	1	1	1	0	1	1	1	1	1	1	-	1	1	1	1	1	1	1
100012336	TGCAGCATGCTGGGCCAGGTCCACACTCTTCTAATGGGCCTGTTTCGTTGTTTGTTATGGTCTGTTTTG	TGCAGCATGCTGGGCCAGGTCCACACTCTTCTAATGGGCCTGTTTCGTTGTTTGTTATGGTCTGTTTTG		0	0	999	0.903226	0.785714	0.336735	14.01042	9.7772	1.39425	1	1	1	1	0	1	1	1	0	1	0	1	0	0	1	1	1	1	1	1	1	1	1	1	0	-	1	-	1	0	-	-	1	1	1	1	1
100486990,TGCAGAAAACCAACAACACATTATTCCTATGGTTCTATCAAGTATACAGATGATTGTGTTTATGTTGTG,TGCAGAAAACCAACAACACATTATTCCTATGGTTCTATCAAGTATACAGATGATTGTGTTTATGTTGTG,"Chr 2",17363403,1,2.25381e-029,0.903226,0.785714,0.336735,51.05208,29.37451,1.63304,1,1,1,0,1,1,1,1,1,1,-,1,1,1,0,1,1,1,0,1,1,1,1,1,1,1,1,1,1,1,1,-,1,0,1,0,1,0,0,1,1,1,1,1,1,1,1,1,-,1,1,0,1,0,1,0,1,1,1,1,1,0,-,-,1,1,1,1,1,1,1,0,0,0,-,-,0,1,-,1,1,0,…
100466308	TGCAGGAAAGACATAAAGGTGCACAACAGCAGCAACGCCCATCTGTTACAGATCGGAAGAGCGGTTCAG	TGCAGGAAAGACATAAAGGTGCACAACAGCAGCAACGCCCATCTGTTAC		0	0	999	0.913978	0.788235	0.333841	41.26316	22.08939	1.7431	1	1	1	0	1	1	1	0	1	1	1	1	0	1	0	1	1	1	1	0	1	1	1	1	-	1	-	-	1	1	1	1	1	1	0	1	-
100506797,TGCAGCAAATGCCAAAGGAAGGCCTTTACAATTGCATTACAGATCGGAAGAGCGGTTCAGCAGGAATGC,TGCAGCAAATGCCAAAGGAAGGCCTTTACAATTGCATTAC,"Chr 1",3435989,1,4.04634e-013,0.913978,0.788235,0.333841,74.42857,52.55665,1.39281,1,1,1,0,1,1,1,1,1,-,1,1,1,1,1,1,1,1,1,1,0,-,1,1,1,0,-,1,1,1,0,1,1,0,1,1,1,1,0,1,1,1,-,1,0,1,0,1,-,-,1,1,1,1,0,0,0,1,1,1,0,1,1,1,1,1,-,0,1,1,1,1,1,1,1,1,1,1,1,0,1,0,1,1,1,1,1,1,0,0,0,1,1,-
100003740,TGCAGCTTCGCATCCCCGAGAGCGCCTGCCAAGGCCCGGTTCTCCTCTGTCAAGGCCTTGTTCTCTTCT,TGCAGCTTCGCATCCCCGAGAGCGCCTGCCAAGGCCCGGTTCTCCTCTGTCAAGGCCTTGTTCTCTTCT,"Chr 6",2444183,1,2.25381e-029,0.967742,0.211111,0.333086,10.76923,8.11128,1.2957,1,1,0,0,0,0,0,0,0,1,0,0,0,0,0,0,1,0,1,0,0,1,0,0,0,0,-,1,-,0,0,1,1,0,0,0,0,0,0,0,1,0,0,0,0,0,0,0,1,0,1,0,1,1,0,1,0,0,0,0,0,0,0,0,0,0,-,0,0,0,0,0,1,1,0,0,0,1,0,0,0,0,0,0…
100351341,TGCAGAGTATATAGTGGGAAACCAGTCATGAAGACTAGTATCATACCAGAAAATTTGACCACCCCGCTT,TGCAGAGTATATAGTGGGAAACCAGTCATGAAGACTAGTATCATACCAGAAAATTTGACCACCCCGCTT,"Chr 4",1656802,1,2.25381e-029,0.924731,0.790698,0.33099,12.85106,7.30193,1.44655,0.952381,-,1,1,0,1,1,-,1,1,0,1,0,1,1,1,-,1,1,1,1,1,1,1,1,1,1,-,1,1,0,1,1,1,1,0,1,0,0,0,1,1,0,1,1,0,1,1,1,1,1,0,1,1,1,1,1,1,0,1,0,1,1,1,0,1,1,1,1,1,1,1,-,1,0,1,1,1,1,1,…
100427777	TGCAGAACAATTTTTCAATGAGAAATTGGTGATTGAAGTCCTGCAAATTGGGGTACCTGTTGGTTCTAA	TGCAGAACAATTTTTCAATGAGAAATTGGTGATTGAAGTCCTGCAAATTGGGGTACCTGTTGGTTCTAA		0	0	999	0.924731	0.790698	0.33099	9.22917	5.16293	1.75999	1	1	1	1	0	1	1	1	0	1	1	1	0	1	1	0	1	-	1	1	1	1	0	1	-	1	1	1	1	-	1	1	1	0	1	0	1
100500572	TGCAGATCATTTCGACAAAGGTATGATGGTCGATTGTGTAGTTAGTAGGTTTTTACAGATCGGAAGAGC	TGCAGATCATTTCGACAAAGGTATGATGGTCGATTGTGTAGTTAGTAGGTTTTTAC		0	0	999	0.924731	0.790698	0.33099	58.15464	35.82959	1.48477	1	1	1	1	1	1	-	1	-	1	1	1	1	0	0	1	1	1	1	0	1	1	0	-	1	1	-	-	1	1	1	1	1	1	1	0	1
100361126,TGCAGAACAACACCTCACACTACTAGAATATGCATACATAAAAGAATATATACATATATCCAGCCTTGA,TGCAGAACAACACCTCACACTACTAGAATATGCATACATAAAAGAATATATACATATATCCAGCCTTGA,"Chr 9",550195,1,1.0486e-027,0.978495,0.208791,0.330395,6.88462,4.86215,1.40451,0.95,1,1,0,0,0,0,0,0,0,0,0,0,0,0,0,0,0,0,0,0,0,0,0,0,1,-,0,0,1,0,0,1,1,0,0,0,0,0,0,0,0,1,1,0,0,0,0,0,1,0,0,0,0,0,0,0,1,0,0,0,0,0,0,1,1,-,0,1,0,0,0,0,1,0,0,0,1,0,0,0,0,0,…
100400917,TGCAGTAGTCGCGCGTGCCTCTGCGGTGGTCATCTTGACCAATAAATTTATATCTTACAGATCGGAAGA,TGCAGTAGTCGCGCGTGCCTCTGCGGTGGTCATCTTGACCAATAAATTTATATCTTAC,"Chr 2",16583928,1,8.21365e-023,0.88172,0.792683,0.328673,39.7766,21.80189,1.79409,1,1,1,1,0,1,1,1,-,1,1,1,0,1,0,-,1,1,1,0,1,-,0,1,-,1,-,1,1,1,1,0,1,1,1,-,1,0,0,0,1,1,0,1,1,1,1,1,1,1,1,0,1,-,1,1,1,1,0,1,0,1,-,1,1,1,-,1,1,1,0,1,1,1,-,1,1,1,1,-,1,0,1,1,1,1,0,1,1…
100491532,TGCAGTATGTGAGTACTCTTCTGTTTTGAACCGGTATACATCGTTACAGATCGGAAGAGCGGTTCAGCA,TGCAGTATGTGAGTACTCTTCTGTTTTGAACCGGTATACATCGTTAC,"Chr 7",18101193,1,7.33746e-017,0.935484,0.793103,0.328181,54.24742,34.60678,1.48202,1,1,1,1,0,-,1,1,1,1,0,1,0,1,1,1,1,0,1,0,1,1,1,1,-,1,-,1,1,1,1,1,1,1,1,1,1,0,-,0,1,1,0,1,1,1,1,1,1,1,0,1,-,1,1,1,1,1,1,1,0,1,1,0,0,1,1,1,1,1,1,1,-,1,1,1,1,1,1,1,1,1,0,0,1,1,0,0,0,1,1,1,1,0
100456957,TGCAGTCCTAGGGTTATCCCCAAAACTTTGCTTATCTAAATATTAGTCGGCAAACAAAAGCATTACGCT,TGCAGTCCTAGGGTTATCCCCAAAACTTTGCTTATCTAAATATTAGTCGGCAAACAAAAGCATTACGCT,"Chr 11",47995338,1,2.25381e-029,0.946237,0.795455,0.325413,16.05102,11.36444,1.39788,1,1,1,1,1,1,1,1,0,1,0,1,0,1,1,1,1,0,0,0,1,1,1,0,1,1,-,-,1,1,1,1,1,1,1,1,1,1,0,0,1,1,1,1,1,0,1,1,1,1,1,0,1,1,0,-,1,1,1,1,1,1,0,0,1,-,1,1,1,1,1,1,1,1,1,1,1,1,1,1,1,1…
100479982	TGCAGAGGTTATTCGTGTTGAGGTAATTTTTTTTTTTGGTTTCTGTAATTTACAGATCGGAAGAGCGGT	TGCAGAGGTTATTCGTGTTGAGGTAATTTTTTTTTTTGGTTTCTGTAATTTAC		0	0	999	0.849462	0.797468	0.323025	22.24742	13.95651	1.54728	0.952381	1	1	1	1	1	0	0	-	1	1	1	0	1	0	1	1	-	1	1	1	1	1	-	-	1	1	1	1	1	-	1	1	1	1	1	0
100473054	TGCAGCATCAATAGTTCTAACTACTTGATTACTTTACATTATTTCTCTCAAGATCATAACTGAATGTTT	TGCAGCATCAATAGTTCTAACTACTTGATTACTTTACATTATTTCTCTCAAGATCATAACTGAATGTTT		0	0	999	0.956989	0.797753	0.322687	36.61053	20.74217	1.57069	0.95	0	1	1	0	1	1	0	1	1	0	1	0	0	1	1	1	1	1	1	1	1	0	1	1	1	-	1	1	1	1	1	1	1	1	1	1
100357062	TGCAGCAGCAATTCATGATATTCATTTTAGACTAAAATATGGATAAGGATCTGAAACAAAATCAAATAA	TGCAGCAGCAATTCATGATATTCATTTTAGACTAAAATATGGATAAGGATCTGAAACAAAATCAAATAA		0	0	999	0.967742	0.2	0.32	29.32143	21.05275	1.42875	0.95	0	0	0	0	0	0	0	0	0	0	1	0	0	0	0	0	0	0	1	0	1	1	0	0	-	1	1	-	0	1	1	1	0	0	0	0
100445412,TGCAGCCAAAAATTGATCACCAATCTCAGATGTGAGAGGGCACAGGTAAAATTTACAGATCGGAAGAGC,TGCAGCCAAAAATTGATCACCAATCTCAGATGTGAGAGGGCACAGGTAAAATTTAC,"Chr 8",15776353,1,1.00179e-021,0.913978,0.8,0.32,47.5,24.11431,1.83831,1,1,1,0,0,1,1,1,1,1,0,1,0,0,1,-,1,1,1,1,1,1,0,1,1,1,-,0,1,1,1,0,1,1,1,0,1,1,0,1,1,0,1,1,1,0,1,1,1,1,0,1,1,1,0,-,1,1,1,1,1,1,1,1,0,1,-,1,1,1,1,-,1,1,1,1,1,1,-,1,1,1,1,1,-,1,1,0,1,0,1,1,1,-
100491103	TGCAGCGTAGGTTAGCAGGCTGACTACTTGGTTGCTTTACAGATCGGAAGAGCGGTTCAGCAGGAATGC	TGCAGCGTAGGTTAGCAGGCTGACTACTTGGTTGCTTTAC		0	0	999	0.913978	0.8	0.32	47.90625	29.04633	1.61766	1	1	1	1	1	1	0	1	0	1	1	1	0	0	0	-	-	1	-	-	1	1	0	1	1	1	-	-	1	1	1	1	1	1	0	1	1
100041022,TGCAGCCGAATTTCTTAGCTGTTTGGATATCCAAGAAATTGTGCGTGCTTCCACTGTCTTTCAAAATGT,TGCAGCCGAATTTCTTAGCTGTTTGGATATCCAAGAAATTGTGCGTGCTTCCACTGTCTTTCAAAATGT,"Chr 6",1873950,1,1.05604e-022,0.978495,0.197802,0.317353,10.54545,6.73341,1.56514,0.952381,1,1,0,0,1,0,1,0,0,0,0,0,0,0,0,1,0,1,0,0,0,0,0,1,0,0,0,1,1,0,0,0,0,0,0,0,0,0,0,1,0,0,-,0,0,0,0,1,0,0,0,1,0,0,0,0,0,0,-,0,1,0,0,0,1,0,0,0,0,0,0,0,0,1,0,0,1,0,1…
100494714,TGCAGAAGACATAGTTTATCAAACACTACACTACAGCAAATGACAATGTTACGGCTGACTAAATAATTA,TGCAGAAGACATAGTTTATCAAACACTACACTACAGCAAATGACAATGTTACGGCTGACTAAATAATTA,"Chr 7",14185236,1,1.0486e-027,0.978495,0.802198,0.317353,37.29474,23.72956,1.39856,0.95,1,1,0,1,1,1,-,1,1,1,1,0,0,1,1,1,1,1,1,1,1,1,0,1,1,1,-,1,1,1,1,1,1,1,1,1,1,0,0,1,0,0,1,1,1,0,0,1,1,0,1,1,1,0,1,1,1,1,1,1,1,0,0,1,1,1,1,1,1,1,1,1,1,1,1,0,1,1,1,1,…
100376614,TGCAGGGAATGACGGCTCCGGTGAGTTGTTCGATTTGGGGGATAGTTCGAGAGCGCTCGAGGAATCAAT,TGCAGGGAATGACGGCTCCGGTGAGTTGTTCGATTTGGGGGATAGTTCGAGAGCGCTCGAGGAATCAAT,"Chr 6",16652399,1,3.7982e-022,0.989247,0.195652,0.314745,5.22727,3.45006,1.51249,0.95,0,1,1,0,1,0,0,0,1,0,0,0,0,0,0,1,0,0,0,0,0,0,0,0,1,0,1,0,0,0,0,0,0,0,0,0,0,0,0,0,0,0,0,0,0,0,0,0,1,0,1,1,0,0,0,0,1,0,0,1,0,0,1,0,1,0,0,0,0,0,0,0,0,1,0,0,-,1,0,0,0,…
100352582,TGCAGCGTATACAGCAAGAAAGAAGCATCAATATTATGCAGACACTAATGCATTGTGCATACCAATTAC,TGCAGCGTATACAGCAAGAAAGAAGCATCAATATTATGCAGACACTAATGCATTGTGCATACCAATTAC,"Chr 8",12873903,1,2.25381e-029,0.935484,0.804598,0.31444,30.76042,17.38339,1.6243,1,1,-,1,1,1,1,1,1,1,1,1,0,1,1,0,1,1,1,1,1,1,1,1,1,1,-,0,1,1,0,1,1,1,1,1,1,1,0,1,1,1,0,1,1,1,0,0,1,1,1,1,1,1,0,1,1,1,0,1,0,1,-,1,1,1,1,1,1,1,1,-,-,1,0,1,1,1,0,1,0,0,1,…
100485094,TGCAGAGTTCCAAGAGAAACTTGGGATGGCTAAGGATGAATTTTACAAGTTGCCAAAATGGAAACAGAA,TGCAGAGTTCCAAGAGAAACTTGGGATGGCTAAGGATGAATTTTACAAGTTGCCAAAATGGAAACAGAA,"Chr 11",40608901,1,2.25381e-029,0.935484,0.804598,0.31444,40.5567,28.94038,1.35935,0.952381,1,-,0,0,1,1,0,1,1,1,1,0,1,1,0,1,1,-,-,1,1,1,1,1,1,-,1,1,0,1,1,1,1,1,0,1,0,0,0,1,0,1,1,1,1,1,1,1,1,-,1,1,1,1,1,1,1,1,1,0,1,1,1,0,1,1,1,1,1,1,1,1,1,-,1,0,1,1,…
100352050,TGCAGCACGAGGCACTGAATGAATCTCCTATTGGACATAATCAATCACCGGATGTCACCTCAAAATCTG,TGCAGCACGAGGCACTGAATGAATCTCCTATTGGACATAATCAATCACCGGATGTCACCTCAAAATCTG,"Chr 11",14077999,1,2.25381e-029,0.88172,0.804878,0.314099,44.45918,23.96263,1.78214,1,1,1,1,1,0,1,0,0,1,1,1,1,1,1,0,-,1,1,1,1,1,0,-,-,1,-,1,1,1,1,-,1,1,1,1,1,1,0,1,1,0,0,-,1,1,1,1,1,1,0,1,1,1,0,1,1,1,1,1,0,1,1,0,1,1,-,1,1,1,1,-,0,1,-,1,0,1,1,1,1,1,…
100354115	TGCAGTCACTGTCGCAGATTTATTGAAATCCTTGACATTGCAGTAAATTACAGACAATGCAAACACAAT	TGCAGTCACTGTCGCAGATTTATTGAAATCCTTGACATTGCAGTAAATTACAGACAATGCAAACACAAT		0	0	999	0.88172	0.804878	0.314099	21.97	12.38746	1.74496	1	1	1	0	-	0	1	0	-	1	1	1	1	0	1	-	1	1	1	1	1	1	1	1	1	1	1	1	1	0	1	1	1	1	1	1	1
100427759,TGCAGAAATTTGATAGTGTCCAAGTAGCATTTCTCAGCATAGAAAGCTTGGCATGCTCATTCAATTGTG,TGCAGAAATTTGATAGTGTCCAAGTAGCATTTCTCAGCATAGAAAGCTTGGCATGCTCATTCAATTGTG,"Chr 3",22236200,1,2.25381e-029,0.892473,0.807229,0.311221,16.73469,10.5449,1.47438,0.95,1,1,1,0,1,0,1,1,1,1,1,0,1,0,0,-,1,1,-,1,1,1,1,0,1,1,1,1,-,1,0,1,0,1,1,1,0,0,0,1,-,0,1,1,1,1,0,1,1,0,0,1,1,1,1,1,1,1,1,1,1,-,1,1,1,-,-,1,1,1,1,-,1,-,1,1,1,0,1,1,…
100430158	TGCAGTAAGGAAGTTGTTGTATGAAGCAATGTGTACATGCAATTTACCCCAATCCTCCTTTATGATCTT	TGCAGTAAGGAAGTTGTTGTATGAAGCAATGTGTACATGCAATTTACCCCAATCCTCCTTTATGATCTT		0	0	999	0.892473	0.807229	0.311221	17.78	11.6461	1.57073	1	1	0	0	0	1	-	-	1	1	1	1	0	0	0	0	1	1	1	1	1	1	1	1	1	1	1	-	1	1	1	-	1	1	0	1	1
100447052,TGCAGTTAGCAATACCTCATCACCAAAGCATGTGATTACAGATCGGAAGAGCGGTTCAGCAGGAATGCC,TGCAGTTAGCAATACCTCATCACCAAAGCATGTGATTAC,"Chr 11",31609672,1,1.45532e-012,0.903226,0.809524,0.30839,69.66667,42.55834,1.58672,0.95,1,1,1,0,1,1,1,0,1,1,1,0,1,1,-,1,0,1,-,1,1,1,1,1,-,-,1,1,1,1,-,1,1,1,1,1,0,0,0,1,1,1,1,1,1,1,1,-,-,0,1,1,0,0,1,1,1,1,1,0,1,1,1,1,1,-,1,1,1,0,1,1,1,1,1,0,-,1,1,1,0,1,1,1,1,1,1,0,0,1,1,1,1
100456975,TGCAGTCTAAAACAAGCAATATGTAAGTCATGAAACAACATCCCTTTTACTAATATCCCTATTTATAAA,TGCAGTCTAAAACAAGCAATATGTAAGTCATGAAACAACATCCCTTTTACTAATATCCCTATTTATAAA,"Chr 3",11325352,1,2.25381e-029,0.903226,0.809524,0.30839,13.59184,8.64827,1.48468,1,1,-,1,1,1,-,1,1,1,1,1,-,0,0,1,1,1,1,1,1,1,1,1,1,0,-,-,1,1,1,1,1,1,1,0,1,1,1,0,-,0,1,1,1,1,1,1,-,1,0,0,1,1,1,0,1,1,1,1,1,1,1,1,1,1,1,-,1,1,1,1,1,1,1,1,1,1,1,1,0,0,1,…
100480690,TGCAGGCTTAGTATCTACAGAGTGTTTTACTTGAGCAACTTTACAGATCGGAAGAGCGGTTCAGCAGGA,TGCAGGCTTAGTATCTACAGAGTGTTTTACTTGAGCAACTTTAC,"Chr 3",10194582,1,2.98706e-015,0.903226,0.809524,0.30839,68.36364,38.30169,1.78368,1,1,1,1,0,1,1,1,1,1,0,-,0,1,1,0,-,1,0,1,1,1,1,0,1,1,-,1,1,1,1,1,1,1,1,0,1,0,1,0,1,1,1,-,1,1,1,1,1,1,1,0,-,1,1,1,1,1,1,1,0,1,1,0,1,1,-,1,1,1,1,1,-,1,0,1,1,1,-,1,1,0,1,1,1,1,1,-,0,0,1,1,1,1
100485207,TGCAGATGCAGTTTCTATTTGCAACCATGTGAAGGCTCTTCCGTCCAGATCCTCACACAAGGGAAGCTA,TGCAGATGCAGTTTCTATTTGCAACCATGTGAAGGCTCTTCCGTCCAGATCCTCACACAAGGGAAGCTA,"Chr 3",27104786,1,2.25381e-029,0.903226,0.809524,0.30839,43.73737,28.05355,1.49071,1,1,1,1,0,0,-,1,1,1,1,1,1,-,1,1,1,-,1,1,1,1,1,1,1,-,1,1,1,1,1,-,1,1,1,0,1,0,1,0,1,0,0,1,1,1,1,0,-,1,0,0,1,1,1,1,1,1,1,1,1,1,-,1,1,1,1,1,1,1,1,1,1,0,0,-,1,1,-,1,1,0,1…
100486089	TGCAGTAACAAAGGGAAGTAGGCTACCAGCGTTTGTTTTGCGTCTCGCCTTGTATTTTACACGCGTTGC	TGCAGTAACAAAGGGAAGTAGGCTACCAGCGTTTGTTTTGCGTCTCGCCTTGTATTTTACACGCGTTGC		0	0	999	0.903226	0.809524	0.30839	32.92857	19.53764	1.64657	0.95	0	1	0	0	1	1	0	1	1	1	1	0	1	0	1	1	1	1	1	1	1	1	0	1	0	1	1	1	1	1	-	1	1	1	0	1
100485621	TGCAGCTCTTACGGCACCTGTTCAAGCCTTCAAAAATTCAAGTATACATGTAACTAACAACAGTTTCAC	TGCAGCTCTTACGGCACCTGTTCAAGCCTTCAAAAATTCAAGTATACATGTAACTAACAACAGTTTCAC		0	0	999	0.849462	0.810127	0.307643	49.73	33.5192	1.38564	0.952381	-	-	0	0	0	0	1	1	1	1	1	0	0	-	1	-	1	-	1	1	1	1	0	1	1	1	1	1	1	1	1	1	1	1	1	1
100430347,TGCAGTCAGAAGTTTGTCATTTGGAATAACTATCAGCGTGTCAACATTATCTCTCAAGGCTGCAATTCC,TGCAGTCAGAAGTTTGTCATTTGGAATAACTATCAGCGTGTCAACATTATCTCTCAAGGCTGCAATTCC,"Chr 3",20745419,1,2.25381e-029,0.967742,0.811111,0.30642,8.12371,5.71714,1.25266,1,0,1,1,1,1,1,1,1,1,1,1,1,1,0,1,1,0,0,1,1,1,1,1,1,0,1,0,1,1,1,0,1,1,0,1,1,1,1,0,1,1,0,1,1,1,1,0,-,1,-,1,1,1,0,1,1,1,1,1,1,1,1,-,1,1,1,0,1,1,1,1,1,1,1,1,1,1,0,1,1,0,1,1…
100455612,TGCAGCAAAAGAGCTTATCTAGATGTTTTAGTTTCTGCTCATTTAGAACTTTTCATTTTTTTCTTCTGG,TGCAGCAAAAGAGCTTATCTAGATGTTTTAGTTTCTGCTCATTTAGAACTTTTCATTTTTTTCTTCTGG,"Chr 1",14485485,1,2.25381e-029,0.967742,0.811111,0.30642,20,14.01239,1.32082,0.95,1,1,0,1,1,1,0,1,1,1,1,0,1,1,1,1,1,-,1,1,1,1,1,1,1,1,1,1,1,-,-,1,1,1,0,1,1,0,0,0,1,1,1,1,1,1,1,1,1,1,1,1,1,0,1,1,1,1,1,1,1,1,0,0,1,1,1,1,1,1,1,1,1,0,0,0,1,1,1,1,1,1,1,…
100460097,TGCAGCTCTCATTCTTTCTTGAATTTGTTTCACCTTTTCAGTAGTCTGTAAGATGATCTCTGGCCCCAC,TGCAGCTCTCATTCTTTCTTGAATTTGTTTCACCTTTTCAGTAGTCTGTAAGATGATCTCTGGCCCCAC,"Chr 11",41440088,5,3.77142e-027,0.967742,0.188889,0.30642,8.91304,6.31019,1.44328,0.952381,0,0,0,0,0,1,0,1,0,0,1,0,1,1,0,-,0,0,0,0,0,0,0,0,0,-,0,0,0,1,1,1,1,0,0,0,0,0,1,0,0,1,0,0,0,0,0,0,1,0,0,0,0,0,1,0,1,0,0,0,0,0,0,0,1,0,0,0,0,0,1,0,0,0,0,0,0,0,1…
100516426	TGCAGCAACAATTGCAAGCACTACTGGAAACTCTCAGTGCCACTGAGCCCCACTACATTCGCTGTGTTA	TGCAGCAACAATTGCAAGCACTACTGGAAACTCTCAGTGCCACTGAGCCCCACTACATTCGCTGTGTTA		0	0	999	0.967742	0.811111	0.30642	48.26531	33.10637	1.36748	1	1	1	0	1	0	0	0	1	1	1	1	0	0	0	1	1	1	-	1	1	1	1	0	1	1	1	1	1	1	1	1	1	1	1	1	1
100429432,TGCAGCTTCAAGTGACTTCAACAACCAAGCTAAGCTACGATAACACTATCAAGAGACTTCTAACATTCA,TGCAGCTTCAAGTGACTTCAACAACCAAGCTAAGCTACGATAACACTATCAAGAGACTTCTAACATTCA,"Chr 6",17428440,1,2.25381e-029,0.913978,0.811765,0.305606,23.06122,13.98601,1.59747,0.95,1,1,1,0,1,1,1,0,1,1,1,0,1,0,1,1,0,1,1,1,1,1,1,-,1,-,0,1,1,-,1,1,0,1,1,1,1,0,0,1,1,1,1,1,1,1,1,1,1,1,1,1,1,0,1,1,1,1,1,0,-,-,0,1,-,1,1,1,0,1,1,1,1,1,1,0,1,-,1,0…
100465738,TGCAGACATGTTTCTTGCCCTTGATAAAGATACAAATGGGACATTACAGATCGGAAGAGCGGTTCAGCA,TGCAGACATGTTTCTTGCCCTTGATAAAGATACAAATGGGACATTAC,"Chr 11",46435009,1,7.33746e-017,0.913978,0.811765,0.305606,64,36.39375,1.69597,1,-,0,-,0,1,1,0,1,1,1,1,0,1,1,1,1,1,-,1,1,1,1,1,1,1,1,1,1,1,1,1,1,1,1,1,1,1,1,1,1,1,0,1,1,0,1,1,1,1,-,1,1,1,0,1,1,1,1,1,1,0,1,1,1,1,-,1,1,0,-,1,1,1,0,-,0,1,1,0,1,1,0,0,1,-,0,1,1,0,1,1,1,1
100467045,TGCAGACAATTTTTCCTTTGAGATTTCAGGAGACCCAAGAGCATCACTTACAGATCGGAAGAGCGGTTC,TGCAGACAATTTTTCCTTTGAGATTTCAGGAGACCCAAGAGCATCACTTAC,"Chr 3",15915254,1,5.1157e-019,0.913978,0.811765,0.305606,51.41237,32.6123,1.43836,0.95,1,0,1,1,1,1,1,1,1,1,-,1,1,0,1,1,1,1,0,1,1,1,1,1,0,-,-,1,1,-,0,1,1,1,1,1,1,1,0,1,1,0,1,1,1,1,1,1,1,1,1,1,0,0,1,1,1,1,1,0,0,1,1,1,1,-,1,0,1,1,1,0,1,1,1,1,1,-,0,1,1,1,1,1,1,0,-,1,-,1…
100467802,TGCAGATGCTGCAACAAGCATCTTCAGAGCCTTTACAGATCGGAAGAGCGGTTCAGCAGGAATGCCGAG,TGCAGATGCTGCAACAAGCATCTTCAGAGCCTTTAC,"Chr 3",8224921,1,5.57608e-011,0.913978,0.811765,0.305606,41.70707,25.28354,1.54926,1,1,1,0,0,1,0,1,1,1,1,1,0,0,1,1,1,1,1,1,1,1,1,1,1,1,-,-,1,1,1,1,-,1,1,1,0,0,0,0,1,1,1,1,1,0,1,1,1,1,1,-,1,0,0,-,1,1,1,1,1,-,0,1,1,1,-,1,1,1,1,1,-,1,1,1,0,1,1,1,1,0,1,1,1,1,1,1,1,0,1,1,1,1
100473939,TGCAGTATATTACAATTTTTTTCATTGCAAGTCATTAGTAATTTTTTGTTCAGGACTTTGGGTCTTTCA,TGCAGTATATTACAATTTTTTTCATTGCAAGTCATTAGTAATTTTTTGTTCAGGACTTTGGGTCTTTCA,"Chr 11",45435246,1,2.25381e-029,0.913978,0.811765,0.305606,29.81633,19.55127,1.39903,0.95,1,1,0,0,0,1,1,-,1,1,1,0,1,1,-,1,-,1,0,1,1,1,1,0,1,1,1,1,1,1,-,1,1,1,1,-,0,0,0,1,1,1,1,1,1,1,1,1,1,1,1,1,1,0,1,1,1,-,1,1,1,1,-,1,0,1,1,1,1,1,1,1,1,1,-,1,1,1,1,…
100400759	TGCAGGCTTGAGTGGGCTGTGTTGGGCCAATTACAGATCGGAAGAGCGGTTCAGCAGGAATGCCGAGAC	TGCAGGCTTGAGTGGGCTGTGTTGGGCCAATTAC		0	0	999	0.860215	0.8125	0.304688	49.9902	27.68184	1.76251	1	1	0	1	0	-	1	1	1	1	1	-	1	1	1	0	-	1	1	1	1	1	1	0	-	0	-	1	1	-	-	1	1	1	1	1	1
100006912	TGCAGCAATTGAACATTTCTCCCAAACTTTACCATTACAGATCGGAAGAGCGGTTCAGCAGGAATGCCG	TGCAGCAATTGAACATTTCTCCCAAACTTTACCATTAC		0	0	999	0.978495	0.186813	0.303828	19.09524	10.76106	1.59963	0.95	0	0	1	0	0	0	0	0	0	0	0	0	0	0	0	0	0	0	0	0	0	0	0	0	0	0	0	0	0	0	1	0	0	0	1	0
100491663,TGCAGTGTGTTTTCGTTCTGTTAGTGTTGGCAATCTTTACAGATCGGAAGAGCGGTTCAGCAGGAATGC,TGCAGTGTGTTTTCGTTCTGTTAGTGTTGGCAATCTTTAC,"Chr 5",2963180,1,4.04634e-013,0.978495,0.813187,0.303828,74.33684,49.96264,1.41447,1,1,1,0,0,1,1,1,0,1,1,1,1,1,1,1,1,1,1,1,0,0,1,1,1,1,-,1,1,1,1,1,1,0,1,1,1,1,1,1,1,1,1,-,0,1,1,1,1,1,1,1,1,1,0,1,1,1,1,1,0,1,1,0,1,1,1,0,1,1,1,1,1,1,1,1,1,1,0,1,1,0,1,1,1,1,0,1,0,0,0,1,1,1
100494645,TGCAGAAACAAACATTGAGTTGAAGCCATGACACAACTAGATTCTAAATACACAGTACATATGACAGAA,TGCAGAAACAAACATTGAGTTGAAGCCATGACACAACTAGATTCTAAATACACAGTACATATGACAGAA,"Chr 6",15463030,1,2.25381e-029,0.978495,0.813187,0.303828,45.53125,28.14803,1.45016,0.95,1,1,1,0,1,1,1,1,1,0,1,0,1,1,1,1,1,0,1,1,1,1,1,1,1,1,1,1,1,1,1,1,1,1,1,1,1,0,0,0,0,1,1,1,0,0,1,1,1,1,1,1,1,0,-,1,1,1,-,0,1,1,1,1,1,1,1,1,1,1,1,1,1,0,1,1,1,1,1,1…
100528548,TGCAGGTGAGAAGAGAAAGCTTCAGTTACATGAGTTTGAGGAAATGCAGTTACAGGCCTATGAATCTTC,TGCAGGTGAGAAGAGAAAGCTTCAGTTACATGAGTTTGAGGAAATGCAGTTACAGGCCTATGAATCTTC,"Chr 2",4088775,1,2.26981e-024,0.978495,0.186813,0.303828,15.90476,11.80357,1.25995,0.954545,0,0,0,0,0,0,0,0,1,0,0,0,0,1,0,1,0,1,0,0,0,0,0,1,0,0,0,-,0,0,1,0,1,0,0,0,0,0,0,0,0,0,0,0,0,0,1,0,0,0,1,1,0,1,1,1,0,0,1,0,0,0,0,0,0,-,0,0,0,0,0,0,1,0,0,0,1,0,…
100013453	TGCAGTAAAACGAGAGGGTTGGAGCTTCTGCGACGTGTGAAATACGTGTTTGGTTGGGGATAGAATGGA	TGCAGTAAAACGAGAGGGTTGGAGCTTCTGCGACGTGTGAAATACGTGTTTGGTTGGGGATAGAATGGA		0	0	999	0.924731	0.813953	0.302866	7.67708	4.98434	1.39834	0.952381	1	-	0	1	1	1	1	1	1	1	1	0	0	1	0	1	0	1	-	1	1	1	1	1	-	1	1	1	0	1	-	1	1	1	1	1
100349812	TGCAGTTGTGACTGTATCAGCTGTATTTCTCCATAATTTCCCGCAATGTCAAGGATCATGGAAAAATCG	TGCAGTTGTGACTGTATCAGCTGTATTTCTCCATAATTTCCCGCAATGTCAAGGATCATGGAAAAATCG		0	0	999	0.924731	0.813953	0.302866	40.67677	24.01928	1.59773	1	1	1	1	1	1	1	0	0	1	1	1	0	0	0	0	1	1	1	-	1	1	0	1	1	-	1	1	1	1	1	-	1	1	1	1	1
100352662,TGCAGCTAGGAGAAGCTTGGAAGGACACAATGAAATTTTTGAAATTTTTTTTTGAAAACTAGAAACTAG,TGCAGCTAGGAGAAGCTTGGAAGGACACAATGAAATTTTTGAAATTTTTTTTTGAAAACTAGAAACTAG,"Chr 11",45875854,1,2.25381e-029,0.924731,0.813953,0.302866,13.73,7.60639,1.83467,1,1,1,1,0,1,1,1,1,1,1,1,1,1,0,0,1,0,1,1,1,1,1,-,1,1,-,1,1,0,1,1,1,1,1,1,1,1,0,0,1,1,1,1,1,0,1,0,1,1,1,1,1,1,1,-,1,1,1,1,0,1,1,1,1,1,1,0,1,1,1,1,-,-,-,1,0,1,-,1,0,1,1,1…
100520255,TGCAGGAGCACAAAATCAAGAGAAATCTGCTGGAAATATTGTGAATAAGTCCAATTCCAAGGATCCACA,TGCAGGAGCACAAAATCAAGAGAAATCTGCTGGAAATATTGTGAATAAGTCCAATTCCAAGGATCCACA,"Chr 7",10205022,1,2.25381e-029,0.924731,0.813953,0.302866,51.28283,29.99395,1.70644,1,1,1,1,1,1,1,1,-,1,1,1,0,1,1,0,1,1,1,1,1,1,0,-,1,-,1,0,1,1,1,1,1,1,1,1,-,0,0,1,1,0,0,1,1,0,1,1,1,1,1,1,1,1,1,1,1,1,1,-,1,1,-,0,0,1,1,1,1,1,1,1,1,1,1,1,0,-,1,1,1,0,…
100520970	TGCAGCTACTGAGGATGCTGCCACTGCTGCTGATCCCAAAAAAACAAAACCTGCAATTGCAACCTATTA	TGCAGCTACTGAGGATGCTGCCACTGCTGCTGATCCCAAAAAAACAAAACCTGCAATTGCAACCTATTA		0	0	999	0.870968	0.814815	0.301783	50.15152	25.236	1.95657	1	1	-	1	1	1	1	0	1	1	1	1	1	0	-	1	1	0	-	-	1	1	1	0	1	1	-	1	-	1	1	1	1	1	1	-	1
100466057	TGCAGCAGCAGCATGACTTCTACCAGGTGCGGAAGGTTTTGGATTACAGATCGGAAGAGCGGTTCAGCA	TGCAGCAGCAGCATGACTTCTACCAGGTGCGGAAGGTTTTGGATTAC		0	0	999	0.935484	0.816092	0.300172	44.68367	24.04231	1.86323	1	1	0	1	0	0	-	1	1	1	1	1	0	0	0	1	1	1	1	1	1	1	0	1	1	1	-	-	-	1	1	1	1	1	0	1	1
100472598	TGCAGAGAGGAAACCACCAAGAAGGAGATTACTTTATAAAACTTCCAACAAATTCATATATGAAACTGA	TGCAGAGAGGAAACCACCAAGAAGGAGATTACTTTATAAAACTTCCAACAAATTCATATATGAAACTGA		0	0	999	0.935484	0.816092	0.300172	41.73958	25.35138	1.6714	1	1	1	1	0	1	1	1	1	1	1	1	0	1	0	1	1	1	1	1	1	1	0	1	1	-	-	0	1	0	1	1	1	1	1	0	1
100487346,TGCAGCTGATTCAGATAGGAGTTTCTTTTTGTATTTTTGAGTGCGCATTTCATGTGCTAACAGCAACGC,TGCAGCTGATTCAGATAGGAGTTTCTTTTTGTATTTTTGAGTGCGCATTTCATGTGCTAACAGCAACGC,"Chr 10",3749635,2,2.25381e-029,0.935484,0.816092,0.300172,11.04082,7.18121,1.35168,0.95,1,1,1,1,1,-,0,1,1,1,1,0,0,0,-,1,1,1,1,1,1,1,1,0,1,1,1,1,0,1,1,1,1,1,1,1,1,0,1,1,1,-,1,1,1,1,1,1,1,0,1,1,0,0,1,1,1,1,1,-,1,1,1,1,-,1,0,1,1,1,-,1,1,0,1,1,1,0,1,1,…
100496904	TGCAGTAACTTATCCCCGTATAAGCTAACCTTTATTGAGGAAAAAATGAAATGAGAAACACAAGAGACC	TGCAGTAACTTATCCCCGTATAAGCTAACCTTTATTGAGGAAAAAATGAAATGAGAAACACAAGAGACC		0	0	999	0.935484	0.816092	0.300172	49.44	29.7383	1.63658	1	1	1	1	1	1	1	1	1	1	0	1	1	1	1	1	1	-	0	1	1	1	1	1	1	1	-	1	1	1	1	1	1	1	1	0	0
100530866,TGCAGTGCAACATCAAACTTTGTGTCACATGCATACTTGCATTATAACATGAGACATTGCATAACATTA,TGCAGTGCAACATCAAACTTTGTGTCACATGCATACTTGCATTATAACATGAGACATTGCATAACATTA,"Chr 8",3459017,1,2.25381e-029,0.935484,0.816092,0.300172,68.34694,42.82644,1.55347,1,1,1,1,0,1,1,0,1,1,1,1,0,1,1,0,1,1,1,1,1,1,1,1,-,1,-,1,1,1,1,1,1,1,1,1,-,1,0,1,1,0,1,1,1,1,1,0,1,1,1,1,1,1,0,0,1,1,0,1,1,1,1,0,1,1,1,-,1,0,1,1,-,1,-,1,1,1,1,1,1,0,1…
100485760,TGCAGGAAAAGACAAAGTATATTGTGAAATCACCCTGTATATAAATCTGCCCTTTGTTTTGGCGTAACA,TGCAGGAAAAGACAAAGTATATTGTGAAATCACCCTGTATATAAATCTGCCCTTTGTTTTGGCGTAACA,"Chr 1",1460017,1,2.25381e-029,0.88172,0.817073,0.298929,49.08163,26.10562,1.68059,0.952381,1,-,1,0,0,-,1,1,1,1,1,0,1,1,-,1,1,1,1,1,1,1,1,1,1,-,1,1,1,-,-,1,1,1,1,1,1,0,1,1,1,1,1,1,1,1,0,1,1,1,1,1,1,-,-,1,1,1,1,0,0,1,1,1,1,-,1,1,1,1,0,1,-,0,1,0,1,-,1…
100011415	TGCAGAATCGAATTTTTTCAATGCTGATTGATGGCAGGGTACCTTTGAATGATGCATCGCCAGTGAAAT	TGCAGAATCGAATTTTTTCAATGCTGATTGATGGCAGGGTACCTTTGAATGATGCATCGCCAGTGAAAT		0	0	999	1	0.182796	0.298763	10.57143	6.70161	1.5142	0.95	0	1	0	0	1	0	0	0	0	0	0	0	0	0	0	1	1	1	1	1	0	0	0	0	0	0	0	1	0	0	0	0	0	1	0	1
100041026	TGCAGCCGCCACTTCAACATCGGTTCTCTTTCCCGATTTTTCGGGCTTTGTGAATAAAATCTAGATGCT	TGCAGCCGCCACTTCAACATCGGTTCTCTTTCCCGATTTTTCGGGCTTTGTGAATAAAATCTAGATGCT		0	0	999	1	0.182796	0.298763	16.22222	12.67787	1.26568	0.952381	0	1	0	0	0	0	0	0	0	0	0	0	1	1	0	1	1	0	1	1	0	0	0	0	0	0	0	1	0	1	0	0	0	0	0	0
100409426	TGCAGGTCTCTTTCGACTTTCATTTGTTCATTCTTTACAGATCGGAAGAGCGGTTCAGCAGGAATGCCG	TGCAGGTCTCTTTCGACTTTCATTTGTTCATTCTTTAC		0	0	999	1	0.182796	0.298763	24.66667	14.95177	1.64955	0.952381	0	1	0	0	0	1	0	0	0	0	0	0	1	0	0	0	0	1	1	1	0	1	0	0	0	0	0	1	0	0	0	0	0	0	0	0
100004788	TGCAGTGCAATACCAGTCAGATTGCATTTGCTTATGGTAATACAGACAACAAAATTTCTTGAAAACAAT	TGCAGTGCAATACCAGTCAGATTGCATTTGCTTATGGTAATACAGACAACAAAATTTCTTGAAAACAAT		0	0	999	0.892473	0.819277	0.296124	7.69	5.36972	1.37883	1	1	1	1	1	1	1	1	1	1	1	1	0	-	0	1	-	-	1	1	1	1	1	-	1	1	1	1	1	-	1	-	1	1	1	1	1
100481557,TGCAGGACTTGAGCAGCTTCCCGGGTGACCTTTACAGATCGGAAGAGCGGTTCAGCAGGAATGCCGAGA,TGCAGGACTTGAGCAGCTTCCCGGGTGACCTTTAC,"Chr 7",8236741,1,1.86226e-010,0.892473,0.819277,0.296124,48.27273,26.32041,1.80657,1,1,-,1,0,0,1,1,1,1,1,1,1,0,1,-,1,0,-,1,1,1,1,1,1,-,-,1,1,1,1,1,1,1,1,1,-,1,1,1,1,1,1,1,-,1,1,1,1,1,0,1,1,0,1,1,1,1,1,1,0,1,1,0,0,1,-,1,1,1,1,1,-,-,1,1,1,1,0,1,1,0,1,1,0,1,0,0,1,0,1,1,1,1
100499935,TGCAGGAGAGACTGAACATCCAAAATTCCAATCCAAAGGCAATTACAGATCGGAAGAGCGGTTCAGCAG,TGCAGGAGAGACTGAACATCCAAAATTCCAATCCAAAGGCAATTAC,"Chr 11",25581977,1,2.52906e-016,0.892473,0.819277,0.296124,68.80808,32.00842,1.81686,1,1,-,0,0,1,1,1,1,1,0,1,1,0,0,0,1,1,1,1,1,1,1,0,1,1,-,1,-,1,1,1,1,1,1,1,1,1,0,0,1,1,1,1,1,1,1,1,1,1,0,1,1,1,1,1,1,1,1,1,0,-,1,-,1,1,-,1,1,1,1,1,1,1,-,1,-,1,-,1,1,1,-,1,1,0,1,0,0,0,1,1,1,1
100352319,TGCAGCCAACTTCGAACATAAAGCAATTTACCAGAAAGCAAACTTAGTATAATTCAAGTCTCTGAGAGT,TGCAGCCAACTTCGAACATAAAGCAATTTACCAGAAAGCAAACTTAGTATAATTCAAGTCTCTGAGAGT,"Chr 4",4651940,1,2.25381e-029,0.956989,0.820225,0.294912,54.08,28.39918,1.61819,1,1,1,1,1,1,1,0,1,1,1,1,0,0,1,1,1,1,1,1,1,1,1,0,1,-,1,1,1,1,1,1,1,0,1,0,1,1,0,0,1,1,1,1,0,1,1,1,1,1,0,0,1,1,1,1,1,1,1,1,0,-,1,1,-,1,1,1,1,1,1,1,1,1,1,1,0,1,1,1,1,1,-,1,…
100484805,TGCAGAACCAGAGTCTGCTCCTCAGTCCCTTGAAACCGGTCAGCAAACTCGAGTAATCAAAGTGGTGCC,TGCAGAACCAGAGTCTGCTCCTCAGTCCCTTGAAACCGGTCAGCAAACTCGAGTAATCAAAGTGGTGCC,"Chr 3",13021649,1,2.25381e-029,0.956989,0.820225,0.294912,35.47,21.28636,1.52507,1,1,1,1,1,0,1,1,1,1,1,1,1,1,1,1,1,1,1,1,1,1,0,0,1,1,1,1,1,1,1,1,1,1,1,1,1,0,0,0,1,1,1,1,1,1,-,1,-,1,0,1,1,1,1,1,1,1,1,1,1,1,1,0,0,1,-,1,1,0,1,1,1,1,1,1,0,1,1,0,1,0,1,-…
100495563,TGCAGGCTACAAAAACTTCTATAAATATTTCTTCTCAGCTTTCCAAGCCAGTAATTTTTCATTCATGAT,TGCAGGCTACAAAAACTTCTATAAATATTTCTTCTCAGCTTTCCAAGCCAGTAATTTTTCATTCATGAT,"Chr 6",19197244,1,2.25381e-029,0.956989,0.820225,0.294912,30.21429,22.32151,1.34283,0.95,1,0,1,1,0,1,0,0,1,1,1,0,1,0,1,1,-,1,1,1,1,1,1,1,1,1,0,1,1,1,1,1,1,1,0,1,1,0,1,1,0,1,1,1,1,1,0,1,1,0,1,1,-,1,1,1,1,1,1,0,1,1,1,0,-,1,1,1,1,1,1,1,1,1,1,1,1,1,1,1…
100513741,TGCAGGCAGATAGGGTTGACAAAGAAAAGAAGAAACATTAGTGTGACCACGTTACAGATCGGAAGAGCG,TGCAGGCAGATAGGGTTGACAAAGAAAAGAAGAAACATTAGTGTGACCACGTTAC,"Chr 2",27467212,1,3.49389e-021,0.956989,0.820225,0.294912,49.19792,36.24673,1.37329,0.95,1,1,0,1,1,1,0,1,1,1,1,0,0,1,-,1,1,-,1,1,1,0,0,1,1,1,-,1,1,1,1,1,1,1,1,1,1,1,0,1,1,1,1,1,1,1,0,1,1,1,1,1,0,0,1,1,1,1,1,1,1,1,0,1,1,1,1,1,1,1,1,1,1,1,1,0,1,1,1,1,0,1,1,1,1,0,0…
100518226,TGCAGGTGTCCTGCAACGGCAGGTGAAGCATGCTGTATAACATTACAGATCGGAAGAGCGGTTCAGCAG,TGCAGGTGTCCTGCAACGGCAGGTGAAGCATGCTGTATAACATTAC,"Chr 11",247026,1,5.47445e-013,0.83871,0.820513,0.294543,59.79412,34.3301,1.62514,1,1,1,0,0,1,1,-,1,1,1,1,0,1,0,1,1,1,1,1,1,1,1,0,1,1,-,1,1,-,-,-,1,1,1,1,1,1,0,0,1,1,1,1,1,1,1,0,1,-,1,-,-,0,0,1,1,-,1,1,1,1,1,1,1,1,1,-,1,1,-,1,1,-,-,-,0,1,-,1,1,1,0,1,1,1,1,1,0,0,1,1,1,1
100455183,TGCAGACGCAGAAGATAATCCAATTTGATTAGATGAATATACTTTCTTTTCACTTTTCCACATTTACAA,TGCAGACGCAGAAGATAATCCAATTTGATTAGATGAATATACTTTCTTTTCACTTTTCCACATTTACAA,"Chr 7",7924564,1,2.25381e-029,0.903226,0.821429,0.293367,48.74,25.79559,1.78847,1,1,-,0,1,1,1,1,-,1,1,1,0,0,0,1,1,1,1,1,1,1,1,1,1,0,1,-,1,1,-,-,1,1,1,1,1,1,0,0,1,1,0,1,1,1,-,1,1,1,1,1,1,1,1,1,1,1,1,1,1,1,-,0,1,1,1,-,1,0,1,1,1,1,1,-,0,1,1,1,1,0,1,1,…
100522627	TGCAGGTAGCAATGCTGATCAAGTTCAACTTCTCTACTCTAGTAATTCGGTCAAACTTTACAGATCGGA	TGCAGGTAGCAATGCTGATCAAGTTCAACTTCTCTACTCTAGTAATTCGGTCAAACTTTAC		0	0	999	0.967742	0.822222	0.292346	68.05	34.31133	1.76819	1	-	1	0	0	1	1	1	1	1	0	1	0	0	1	1	1	1	1	1	1	1	0	1	1	1	-	1	1	1	1	0	1	1	1	1	1
100473111	TGCAGCCAATGTTTTACAAAAATCAAGAGCCATGTCTTTTATTCTTTCCCTGGAAACCCAACCCCATTG	TGCAGCCAATGTTTTACAAAAATCAAGAGCCATGTCTTTTATTCTTTCCCTGGAAACCCAACCCCATTG		0	0	999	0.849462	0.822785	0.29162	37.01031	22.93042	1.58982	1	1	1	1	1	1	1	1	1	0	1	1	1	0	1	1	1	1	1	1	0	-	1	1	1	1	-	-	1	1	-	-	-	0	1	1	1
100429935,TGCAGGGTTTTCTCGGGAAAACGGAAATTTTGAAGGGAACAGCGTGAAATTCGACGACCCGGTAGTGTC,TGCAGGGTTTTCTCGGGAAAACGGAAATTTTGAAGGGAACAGCGTGAAATTCGACGACCCGGTAGTGTC,"Chr 7",19400081,1,2.25381e-029,0.913978,0.823529,0.290657,21.17822,12.12345,1.58758,0.95,1,0,1,0,1,-,1,1,1,1,1,0,0,0,1,1,1,-,1,1,1,1,1,1,1,1,-,1,1,1,1,1,1,1,1,1,1,1,0,1,1,0,1,1,0,1,0,1,1,1,1,1,1,1,1,1,1,1,1,1,1,1,0,0,1,1,-,1,1,1,-,1,-,1,-,1,1,0,1,1…
100001981	TGCAGAAAAATAAAGCAAAAGCCAAATGAAACCTTTAGCAACATAGCACTAACATTCTTCATTAGAATT	TGCAGAAAAATAAAGCAAAAGCCAAATGAAACCTTTAGCAACATAGCACTAACATTCTTCATTAGAATT		0	0	999	0.978495	0.824176	0.28982	19.875	13.51485	1.3379	0.95	1	1	0	1	1	1	-	0	1	1	1	0	0	1	1	1	0	1	1	1	1	0	1	1	0	1	1	1	1	0	1	1	1	1	1	0
100404060	TGCAGATAAATGCAATACACGCCTCAAGAGTTTAATTACAGATCGGAAGAGCGGTTCAGCAGGAATGCC	TGCAGATAAATGCAATACACGCCTCAAGAGTTTAATTAC		0	0	999	0.978495	0.175824	0.28982	20.47368	14.36505	1.36888	0.952381	1	0	0	0	0	0	0	0	0	0	0	0	0	0	0	1	0	0	0	0	0	0	0	1	0	-	0	1	0	1	0	0	0	0	1	0
100456625,TGCAGGTAGGTGCGGAGCGGATGTGCATGCCATCGCCTACTGTGGAGCAGTTTGTGGAAGCTGTAAAGG,TGCAGGTAGGTGCGGAGCGGATGTGCATGCCATCGCCTACTGTGGAGCAGTTTGTGGAAGCTGTAAAGG,"Chr 11",42176777,1,6.31092e-025,0.924731,0.825581,0.287994,24.59,12.37182,2.0062,1,1,1,1,1,1,1,0,1,1,1,1,1,1,0,1,-,1,1,-,1,1,1,1,1,1,-,1,1,-,1,1,1,1,1,1,1,0,0,0,0,0,0,1,1,1,1,1,1,1,1,1,1,1,1,1,1,1,0,1,0,1,-,0,1,1,1,1,1,1,1,-,1,1,1,1,0,1,1,0,1,1,1,1…
100473822,TGCAGGTTTTGCCTTGTGCAACTGTACTCCAACAAGAGTGAATGTGTGAGGGACCCACTTTCTCCATCA,TGCAGGTTTTGCCTTGTGCAACTGTACTCCAACAAGAGTGAATGTGTGAGGGACCCACTTTCTCCATCA,"Chr 3",26604751,1,2.25381e-029,0.924731,0.825581,0.287994,24.95,15.7546,1.46213,1,1,1,0,1,-,1,1,1,1,1,1,1,1,1,1,1,-,-,1,1,1,1,1,0,1,1,1,1,0,1,1,1,1,1,1,-,1,1,1,1,1,1,1,1,1,1,0,1,1,0,1,1,1,0,0,1,1,1,1,1,-,1,0,1,1,1,-,1,1,1,1,1,1,0,1,0,1,0,1,1,0,1,1,…
100475625,TGCAGTGGAGTTGAATCTTGAACGCAACTCTGGATGCAGAGGAAGCAAGGCTATCTGTGGGTTGGAATC,TGCAGTGGAGTTGAATCTTGAACGCAACTCTGGATGCAGAGGAAGCAAGGCTATCTGTGGGTTGGAATC,"Chr 6",8542297,1,2.25381e-029,0.924731,0.825581,0.287994,51.57576,31.07374,1.56571,1,1,-,1,1,1,1,1,0,1,1,1,0,1,0,1,1,1,1,1,-,1,0,1,1,1,1,1,1,1,1,1,1,1,1,1,1,0,1,0,1,0,1,1,1,1,1,1,1,1,0,0,1,0,0,1,1,1,1,1,1,1,1,1,-,1,1,1,1,1,1,1,1,-,1,-,1,1,-,1,1,0,-…
100486006,TGCAGGTATACGTGGTGTTTTTGATGGTGTCATTGAGAATATGCATTTGCATTGGAAACATCGAGAACT,TGCAGGTATACGTGGTGTTTTTGATGGTGTCATTGAGAATATGCATTTGCATTGGAAACATCGAGAACT,"Chr 8",2703700,1,2.25381e-029,0.924731,0.825581,0.287994,52.70707,30.90103,1.69016,1,1,-,1,1,0,1,-,1,1,1,1,0,1,1,1,1,1,1,-,1,1,1,1,1,1,-,1,1,0,1,-,1,1,1,1,1,1,0,0,1,1,1,1,1,0,1,1,1,1,1,1,1,-,1,1,1,1,1,1,0,0,-,1,1,1,1,1,1,1,1,1,1,1,1,0,0,1,1,1,1,0,1…
100503355,TGCAGGAAATAATGAGCAAATAATAGCAGGTGAAAATAACAGTTCATGCTTCCAATATGGCAAACACTG,TGCAGGAAATAATGAGCAAATAATAGCAGGTGAAAATAACAGTTCATGCTTCCAATATGGCAAACACTG,"Chr 3",24516760,1,2.25381e-029,0.924731,0.825581,0.287994,37.74747,22.57439,1.66908,1,-,0,0,1,0,1,1,-,1,1,1,1,1,1,1,1,1,1,1,1,1,1,1,1,1,1,1,1,1,1,-,1,0,1,1,1,1,0,1,1,1,0,1,1,1,1,1,1,1,1,0,1,1,0,1,1,1,0,1,1,1,1,0,1,1,-,1,1,1,0,1,1,1,1,-,0,1,1,1,1,0,…
100485546	TGCAGCGATGGCCAATTCTCTTGCTTCATGAGGCTGTAGCCTGAGGGCTGATGGTGGAAAGGTTGGTGG	TGCAGCGATGGCCAATTCTCTTGCTTCATGAGGCTGTAGCCTGAGGGCTGATGGTGGAAAGGTTGGTGG		0	0	999	0.870968	0.82716	0.285932	44.13861	24.9804	1.72369	1	1	1	1	1	1	1	1	1	1	1	1	0	1	1	-	1	1	1	1	1	1	1	0	1	1	1	1	1	1	1	1	1	1	1	1	-
100372407	TGCAGCCAATATACTGCGCAGGTATATATTGTAGGACAATAACCATATGAGTATAAAAAAGATTTACAG	TGCAGCCAATATACTGCGCAGGTATATATTGTAGGACAATAACCATATGAGTATAAAAAAGATTTACAG		0	0	999	1	0.172043	0.284888	16.35	12.6936	1.338	1	0	1	0	0	0	1	0	0	0	0	0	0	0	0	0	1	0	0	1	1	0	0	0	0	0	0	0	1	0	0	0	1	0	0	0	0
100409304	TGCAGCTTCACGATAATCGTCAAGAAAATCATCATCCCAGAGACGTGAATTACAGATCGGAAGAGCGGT	TGCAGCTTCACGATAATCGTCAAGAAAATCATCATCCCAGAGACGTGAATTAC		0	0	999	1	0.172043	0.284888	31.94118	23.898	1.32955	0.952381	0	1	0	0	0	0	0	0	0	0	0	0	1	0	0	0	1	0	1	0	0	0	0	0	0	0	0	1	0	1	0	1	0	0	0	0
100437236	TGCAGAGGTCGAGAGACAGTATTGTGCTTGAATAGGAAGTCAATTATATTGACTACACATCGGGGTACT	TGCAGAGGTCGAGAGACAGTATTGTGCTTGAATAGGAAGTCAATTATATTGACTACACATCGGGGTACT		0	0	999	1	0.172043	0.284888	19.05556	12.19505	1.4941	0.952381	0	1	0	0	1	0	0	0	0	0	0	0	0	0	0	0	1	1	0	1	0	0	0	0	0	0	0	1	0	0	0	1	0	0	0	1
100515172,TGCAGAATCTGAGAACATGCACATTGTTAGAACATATGAAAATTATCCAGCTGGATCTTTACAGATCGG,TGCAGAATCTGAGAACATGCACATTGTTAGAACATATGAAAATTATCCAGCTGGATCTTTAC,"Chr 2",25820550,1,5.32922e-025,1,0.827957,0.284888,61.7449,39.63412,1.51962,1,1,0,0,1,1,1,1,1,1,1,1,1,1,1,0,1,1,1,1,1,1,0,1,1,1,1,0,1,1,1,1,1,0,1,0,1,1,0,0,1,1,1,1,1,1,1,1,1,1,0,1,1,1,1,1,1,1,1,1,1,1,1,0,1,1,1,1,1,1,0,1,1,1,1,1,0,1,1,1,1,0,0,1,1,1,1,1,1,0…
100472463,TGCAGAATTACCAATAAATGACTGCACAGAAGAAAAGGACATAGAAGCGTGTAAGCTACAACCAAAATG,TGCAGAATTACCAATAAATGACTGCACAGAAGAAAAGGACATAGAAGCGTGTAAGCTACAACCAAAATG,"Chr 6",23210051,1,2.25381e-029,0.88172,0.829268,0.283165,36.88119,18.3747,1.98937,1,1,1,1,0,1,1,-,1,1,1,1,1,0,1,-,-,-,1,1,1,1,1,1,1,1,1,1,1,-,1,-,1,1,1,1,1,1,0,1,1,0,1,1,1,1,1,0,1,1,0,0,1,1,0,1,1,1,1,1,1,1,1,0,1,-,-,-,1,1,1,-,1,0,1,1,0,1,-,1,1,1,1,…
100446397,TGCAGAGGCTTGATCTCAAGTTTACAGGTGGAAAAGAAGGGCATTACAGATCGGAAGAGCGGTTCAGCA,TGCAGAGGCTTGATCTCAAGTTTACAGGTGGAAAAGAAGGGCATTAC,"Chr 2",3435639,1,7.33746e-017,0.946237,0.829545,0.2828,56.88776,31.20043,1.64202,1,1,1,1,0,1,1,1,1,1,1,1,0,0,1,1,1,1,1,1,1,1,1,1,1,1,-,1,1,1,1,1,1,1,1,0,1,1,0,0,-,0,0,1,1,1,0,1,1,1,0,1,-,0,1,-,1,1,1,1,1,1,1,1,1,1,1,1,1,1,1,1,-,1,0,1,1,1,1,1,1,0,1,1,1,1,1,1,0,1,1,1,1,0
100480362,TGCAGCCATTGCTGTGTCACAAAATGAATGGCTTACAGATCGGAAGAGCGGTTCAGCAGGAATGCCGAG,TGCAGCCATTGCTGTGTCACAAAATGAATGGCTTAC,"Chr 5",3668550,1,5.57608e-011,0.946237,0.829545,0.2828,41.61616,24.77687,1.54958,1,0,1,0,1,1,1,1,0,1,1,1,0,0,0,1,1,1,1,1,1,1,1,1,1,0,1,1,1,1,1,1,1,1,1,1,1,1,0,1,1,0,1,1,1,1,1,0,1,-,1,1,1,-,-,1,1,1,1,1,-,1,1,1,1,1,-,1,0,1,1,1,1,1,0,1,1,1,1,1,1,0,1,1,1,1,1,1,0,0,1,1,1,1
100527505,TGCAGATGTTTCTACCATGGATCGAAGATCGTTGATTGAAGAAGTCAGAAAGCAGTTGCGCAACAAGAG,TGCAGATGTTTCTACCATGGATCGAAGATCGTTGATTGAAGAAGTCAGAAAGCAGTTGCGCAACAAGAG,"Chr 3",25379572,4,2.25381e-029,0.946237,0.829545,0.2828,21.90909,15.00713,1.3379,0.952381,1,1,1,1,1,0,1,1,1,0,1,1,1,1,1,1,0,1,1,1,1,1,1,1,1,1,1,1,0,1,1,1,1,1,1,1,0,0,0,-,1,1,1,1,1,1,1,0,1,0,-,-,1,1,1,1,1,1,1,1,1,1,1,0,1,1,1,1,1,1,1,-,-,1,0,0,1,1,1,…
100011277,TGCAGAACGTGGCATCCGGTCACAACCATCATATAGGTAGAAAATACTAGTTATCAACATTTACACTTG,TGCAGAACGTGGCATCCGGTCACAACCATCATATAGGTAGAAAATACTAGTTATCAACATTTACACTTG,"Chr 8",5849279,1,2.25381e-029,0.892473,0.831325,0.280447,22.52,13.29246,1.59106,0.95,1,1,1,1,1,-,1,0,1,1,1,0,0,0,0,1,1,1,1,1,1,1,1,1,1,1,1,1,1,1,-,1,1,1,1,-,-,0,0,1,0,1,1,1,1,1,-,1,1,1,0,1,0,1,-,1,1,1,1,0,1,1,1,1,-,1,-,1,1,1,1,-,1,1,1,0,1,-,1,1,1,1…
100003865,TGCAGGAATAGTTGTTTATTTTTTTATTTTTATTTTTTTATCATGACCGAGAGCCAGAGATTCTGCATA,TGCAGGAATAGTTGTTTATTTTTTTATTTTTATTTTTTTATCATGACCGAGAGCCAGAGATTCTGCATA,"Chr 11",18139644,1,2.25381e-029,0.956989,0.831461,0.280268,18.56,11.17884,1.68676,1,1,1,0,0,1,1,1,0,1,1,1,0,1,-,0,1,1,1,1,1,1,1,1,1,1,1,1,1,1,0,1,1,0,1,1,1,-,0,0,1,1,1,1,1,1,1,0,1,1,1,0,1,1,1,1,1,1,1,1,0,1,1,1,1,1,1,1,1,1,-,-,1,1,1,1,1,1,1,1,1,0,1,…
100357024,TGCAGCACGCAGTTTAGCCTCAGCCTCAGTAGATTGTTTCTGTGCTTCGTCTATCAATCGGAGTGCTTC,TGCAGCACGCAGTTTAGCCTCAGCCTCAGTAGATTGTTTCTGTGCTTCGTCTATCAATCGGAGTGCTTC,"Chr 6",20692858,1,2.25381e-029,0.956989,0.831461,0.280268,11.32,8.26303,1.28425,1,1,1,0,1,1,1,1,1,1,1,1,1,0,1,1,1,1,0,1,1,1,1,1,1,1,1,-,1,-,1,1,1,1,1,1,1,0,0,1,1,1,1,1,1,1,1,1,1,1,0,0,1,0,0,1,1,1,0,1,1,1,1,0,1,1,1,1,1,1,1,1,1,0,-,1,0,1,1,0,1,1,-,1,…
100428186	TGCAGAGATAGGGCCACAGAAAAAAAAATCCAAACAGCAATCGATGAGCGTGGGGTTTTTACAGATCGG	TGCAGAGATAGGGCCACAGAAAAAAAAATCCAAACAGCAATCGATGAGCGTGGGGTTTTTAC		0	0	999	0.956989	0.831461	0.280268	7.13	4.4151	1.43188	1	1	1	1	1	1	1	0	1	1	1	0	0	0	0	0	1	1	1	-	1	1	1	1	1	1	1	1	1	1	1	-	1	1	1	0	1
100527015	TGCAGCAAGTTGGATAGTTGAAGGGCTTTCATGCTGAAGTCCTTACAGATCGGAAGAGCGGTTCAGCAG	TGCAGCAAGTTGGATAGTTGAAGGGCTTTCATGCTGAAGTCCTTAC		0	0	999	0.956989	0.168539	0.280268	21.42857	15.45984	1.35964	0.954545	0	0	0	0	0	0	0	0	0	0	0	0	1	0	0	0	0	0	0	0	1	0	0	1	0	-	0	-	0	0	0	0	0	0	0	0
100430937	TGCAGTTTTGGTTTTCTATGACTGACTTTCTTTTCTTCTCCACTGTCCATACAAATATTCTTCCGATCC	TGCAGTTTTGGTTTTCTATGACTGACTTTCTTTTCTTCTCCACTGTCCATACAAATATTCTTCCGATCC		0	0	999	0.967742	0.166667	0.277778	18.4	11.42629	1.43968	1	0	0	1	0	0	0	0	1	0	0	0	0	0	0	0	0	0	0	0	1	1	0	0	0	0	0	0	-	0	1	0	1	1	0	0	0
100455572	TGCAGATTGAAATAGTGTCATGAAGATAGGTAGTTGGTTTTTTTATTGGGGATACCAAGATACCAACTG	TGCAGATTGAAATAGTGTCATGAAGATAGGTAGTTGGTTTTTTTATTGGGGATACCAAGATACCAACTG		0	0	999	0.967742	0.833333	0.277778	24.03922	14.88974	1.40956	1	1	1	1	1	1	1	0	1	1	1	1	0	-	0	1	1	1	1	1	1	1	0	1	0	0	-	1	1	1	1	-	1	1	1	1	1
100512772	TGCAGAGAATCCATTCCCCTTTGAGGTGATAATCACTGATCTTTACAGATCGGAAGAGCGGTTCAGCAG	TGCAGAGAATCCATTCCCCTTTGAGGTGATAATCACTGATCTTTAC		0	0	999	0.903226	0.833333	0.277778	70.21569	39.87201	1.71659	1	1	-	0	-	1	-	1	1	1	1	1	1	1	1	1	1	1	-	1	1	1	1	1	1	1	-	0	1	1	1	1	1	1	1	0	1
100515403,TGCAGCAAAACGGGCCGTACTGTTTTCAGTACGCCCTGTTCCGCAAGCAGTACGTCACGTTCTTCAATC,TGCAGCAAAACGGGCCGTACTGTTTTCAGTACGCCCTGTTCCGCAAGCAGTACGTCACGTTCTTCAATC,"Chr 6",9814813,2,2.25381e-029,0.967742,0.166667,0.277778,6.3913,4.23997,1.54355,1,0,1,0,0,0,0,1,0,1,0,0,0,0,0,0,1,0,0,0,1,0,0,0,0,0,0,-,0,0,0,-,1,1,0,0,0,0,0,0,0,0,0,1,1,0,0,0,0,0,0,0,0,0,0,1,0,0,0,1,0,0,0,0,0,0,0,0,0,0,0,0,1,0,1,0,0,0,0,1,0,0,0,0,…
100428243	TGCAGAGCGTAGGCTTGCTTTGAGCACTCTAATTTCTTCAAAGTAACAACACCGGAGGCACGACCCGGC	TGCAGAGCGTAGGCTTGCTTTGAGCACTCTAATTTCTTCAAAGTAACAACACCGGAGGCACGACCCGGC		0	0	999	0.978495	0.164835	0.275329	9.78947	4.58348	2.28176	0.95	0	0	0	0	0	0	0	0	0	0	0	0	0	0	0	0	0	0	-	0	0	0	1	0	0	0	0	0	1	0	0	0	0	0	0	0
100461613	TGCAGCTATCTATCAAGCAAGTTTTGAAAGTGTGAGTAAATGCATTCTACATTCCTTATGACTCTAGCT	TGCAGCTATCTATCAAGCAAGTTTTGAAAGTGTGAGTAAATGCATTCTACATTCCTTATGACTCTAGCT		0	0	999	0.978495	0.164835	0.275329	22.75	15.773	1.47447	0.952381	0	0	0	0	0	1	0	0	0	0	0	0	1	0	0	1	1	0	1	1	0	1	0	0	0	0	0	1	0	0	0	1	0	0	0	0
100532081	TGCAGCAAATTCTAAAGCCCCAAAAATACCTTACAGATCGGAAGAGCGGTTCAGCAGGAATGCCGAGAC	TGCAGCAAATTCTAAAGCCCCAAAAATACCTTAC		0	0	999	0.978495	0.164835	0.275329	18.05	10.47127	1.84891	0.952381	0	0	0	0	0	0	0	1	0	0	0	0	1	0	0	0	0	0	0	0	0	0	0	0	1	0	0	0	0	0	1	1	0	0	0	1
100351478,TGCAGATATCTAGAGGAGATATCACTATTAGAGGTGTGGTACTTTAGAGGAACCCAGCGCTGCATATAA,TGCAGATATCTAGAGGAGATATCACTATTAGAGGTGTGGTACTTTAGAGGAACCCAGCGCTGCATATAA,"Chr 6",17183976,1,2.25381e-029,0.913978,0.835294,0.275156,19.82,11.22709,1.6295,1,1,1,1,1,1,1,1,1,1,1,1,0,-,0,0,1,0,1,1,1,1,1,1,-,1,-,1,1,-,1,1,1,1,1,1,1,1,-,0,1,0,1,1,1,1,1,0,1,1,1,1,1,1,0,-,1,1,1,1,0,1,1,1,1,-,1,1,1,1,1,1,1,1,1,1,0,1,1,1,1,0,-,1,…
100455607,TGCAGCAAAAAATTTCACACAAAACAAGAGGTGTTCACATGCATTTTTGTAGTTAGTGCTTCACTATTT,TGCAGCAAAAAATTTCACACAAAACAAGAGGTGTTCACATGCATTTTTGTAGTTAGTGCTTCACTATTT,"Chr 11",8607698,1,3.7982e-022,0.913978,0.835294,0.275156,38.41,21.80922,1.61631,0.952381,-,1,-,1,-,1,0,1,1,1,1,0,1,0,1,1,1,1,1,1,1,1,1,1,1,1,1,1,1,-,1,1,1,1,1,-,1,0,0,1,1,1,1,1,0,1,1,1,-,0,-,1,1,0,1,1,1,1,1,0,1,1,1,0,1,1,1,1,1,1,1,1,1,1,-,0,1,0,1,1…
100486176	TGCAGTATTCAAAACCAACCACAGGAAGAAACCAGAGCCAAATGCACCACAATCCTTACCTTATCATTG	TGCAGTATTCAAAACCAACCACAGGAAGAAACCAGAGCCAAATGCACCACAATCCTTACCTTATCATTG		0	0	999	0.913978	0.835294	0.275156	45.27	31.2259	1.49907	1	0	1	0	1	1	1	1	1	1	1	1	-	1	1	1	1	0	1	1	1	1	1	1	1	1	-	1	1	1	-	-	1	1	1	1	-
100486486,TGCAGTTGTAAACTTGTAGTACTCCGCCGCAGTAGCCGCGAGTAGTCACGTGCTCTCTCCGGTTCCGAT,TGCAGTTGTAAACTTGTAGTACTCCGCCGCAGTAGCCGCGAGTAGTCACGTGCTCTCTCCGGTTCCGAT,"Chr 3",8951259,1,6.31092e-025,0.913978,0.835294,0.275156,51.32323,28.46044,1.7541,1,1,1,1,0,1,1,1,1,1,1,1,1,0,1,1,-,1,1,1,1,1,0,1,-,1,-,-,1,1,-,1,1,1,1,1,1,-,1,0,0,1,1,1,1,1,1,1,1,-,0,1,1,1,1,0,1,1,1,1,1,1,1,1,1,1,1,1,0,1,1,1,-,1,1,1,0,1,1,1,1,0,1,…
100491556,TGCAGTCAATTTGAATGTAGGAAGTAAAAAATAACAAATTATTTTCAAGAAAACCATTACAGATCGGAA,TGCAGTCAATTTGAATGTAGGAAGTAAAAAATAACAAATTATTTTCAAGAAAACCATTAC,"Chr 3",26049632,1,3.12296e-022,0.913978,0.835294,0.275156,59.85859,38.686,1.52902,1,1,1,1,1,1,1,1,0,1,1,1,1,1,0,-,1,1,1,1,1,-,1,-,1,1,-,1,1,-,1,1,0,1,0,1,1,0,1,0,1,1,0,-,1,1,1,1,1,1,1,1,1,1,0,0,1,1,0,1,0,1,1,1,1,1,-,1,1,1,1,1,1,1,1,1,0,1,1,1,1,0,1,1,1,1,1,1…
100496569	TGCAGAGCACTCTTCTGTTTCTTGTTCTGCTATTAGAAACTCTATTGCAGCATCAACATCTCCATTTAC	TGCAGAGCACTCTTCTGTTTCTTGTTCTGCTATTAGAAACTCTATTGCAGCATCAACATCTCCATTTAC		0	0	999	0.913978	0.835294	0.275156	31.91919	17.76199	1.65189	0.95	1	0	1	0	-	1	1	1	1	1	1	1	1	0	1	-	0	1	1	1	1	1	-	1	1	1	-	1	1	1	1	1	1	1	1	1
100036860	TGCAGTGAACAGAGACGTTTTCAAACTTCTGCTATTACTCAAGTCAAGGTGGATTGCATTGAGGCTGAT	TGCAGTGAACAGAGACGTTTTCAAACTTCTGCTATTACTCAAGTCAAGGTGGATTGCATTGAGGCTGAT		0	0	999	0.989247	0.163043	0.272921	9.58824	7.17068	1.302	1	1	0	0	1	0	1	1	0	1	0	0	0	0	0	0	0	0	0	0	0	0	0	0	0	1	0	0	0	0	0	0	0	0	0	1	0
100041417	TGCAGTCTGGATGTGCTAAGAGCCGACGCGACAGATGCATTGGGGGAACTACATTGGTGCTGTAGACTT	TGCAGTCTGGATGTGCTAAGAGCCGACGCGACAGATGCATTGGGGGAACTACATTGGTGCTGTAGACTT		0	0	999	0.989247	0.163043	0.272921	11.47059	9.53703	1.26512	0.954545	0	1	0	0	1	1	0	0	0	0	0	0	0	0	0	1	1	1	1	1	0	0	0	0	0	0	0	1	0	1	0	0	0	0	0	0
100372026	TGCAGAGACTTCTGTGTTGGTGAGGATGAAAGGGTAGAACTTACGAGACATGGCTGGGAAAAGAAAACA	TGCAGAGACTTCTGTGTTGGTGAGGATGAAAGGGTAGAACTTACGAGACATGGCTGGGAAAAGAAAACA		0	0	999	0.989247	0.163043	0.272921	17.65	11.98864	1.2546	0.95	0	1	0	0	0	0	0	0	0	0	0	0	1	1	0	1	1	0	0	1	0	1	0	0	0	0	0	-	0	0	0	0	0	0	0	0
100372133	TGCAGATCATGGACGAAGCAAGCAAGCTTGTAAGGGAGCTGTCTAACAAGCTTACCGAGCTTGATCATA	TGCAGATCATGGACGAAGCAAGCAAGCTTGTAAGGGAGCTGTCTAACAAGCTTACCGAGCTTGATCATA		0	0	999	0.989247	0.163043	0.272921	16.27778	8.92441	1.78786	0.95	1	1	0	0	0	1	0	0	0	0	0	0	0	0	0	0	1	1	1	0	0	0	0	0	0	0	0	1	0	0	0	0	0	1	0	1
100401617	TGCAGAGGGAGGAGAATTTGAAGTTGACGCTGTAGGATGAGGCATTTTACAGATCGGAAGAGCGGTTCA	TGCAGAGGGAGGAGAATTTGAAGTTGACGCTGTAGGATGAGGCATTTTAC		0	0	999	0.989247	0.163043	0.272921	23.05556	18.98676	1.25902	1	0	1	0	0	0	1	0	0	0	0	0	0	0	0	0	1	1	0	1	1	0	0	0	0	0	0	0	1	0	1	0	1	0	0	0	0
100004099	TGCAGGCTTTAGCAGTATAGCATATCCTTATCTTTTTTATCCCTCTTTTTCTTTTTCTTTATCTGTTTT	TGCAGGCTTTAGCAGTATAGCATATCCTTATCTTTTTTATCCCTCTTTTTCTTTTTCTTTATCTGTTTT		0	0	999	0.924731	0.837209	0.27258	9.40816	6.16911	1.39215	0.952381	1	1	0	0	-	1	1	1	1	1	1	0	1	1	1	1	1	1	1	1	1	0	1	1	1	-	1	-	1	1	0	1	1	1	-	1
100352973,TGCAGCTTTTAGTAGCAATCTGATTTTGTTTTGTTTTCGTGAGTCATTGAAGTGTTGTGTTTATACATG,TGCAGCTTTTAGTAGCAATCTGATTTTGTTTTGTTTTCGTGAGTCATTGAAGTGTTGTGTTTATACATG,"Chr 8",2966914,1,2.25381e-029,0.924731,0.837209,0.27258,17.59223,10.7599,1.50573,1,1,1,1,1,-,1,1,-,1,1,1,0,1,1,0,1,1,1,1,1,1,1,0,-,-,-,1,1,1,1,1,1,0,1,0,-,1,0,0,1,1,1,1,1,1,-,1,1,0,0,0,1,1,0,1,1,1,1,1,1,1,1,1,1,1,1,1,1,1,1,1,1,1,1,1,0,1,0,1,1,1,1,1…
100445013,TGCAGAATTTTTTTGGACAGTTTGAAGCATAATGTCCAAATCCTTTTACAGATCGGAAGAGCGGTTCAG,TGCAGAATTTTTTTGGACAGTTTGAAGCATAATGTCCAAATCCTTTTAC,"Chr 2",7593550,1,6.14489e-018,0.924731,0.837209,0.27258,84.14706,51.39016,1.47582,1,1,-,1,1,1,1,1,1,1,1,1,0,1,1,0,1,1,-,0,1,1,1,0,1,-,1,1,1,1,1,1,1,1,1,1,1,0,1,1,1,1,0,1,1,1,1,-,1,1,1,1,-,-,0,-,1,1,1,1,1,1,1,1,1,0,1,0,1,1,1,1,1,1,1,1,1,1,0,1,1,0,1,1,1,1,1,0,1,0,0,1,1,1
100466073	TGCAGCAGTGCCAGTGCCCAAGGTAAGTGAGATCTGTTTACAGATCGGAAGAGCGGTTCAGCAGGAATG	TGCAGCAGTGCCAGTGCCCAAGGTAAGTGAGATCTGTTTAC		0	0	999	0.924731	0.837209	0.27258	48.97	25.4733	1.89896	1	1	1	0	0	1	1	1	1	1	1	1	0	1	0	1	-	1	1	1	1	1	1	1	1	1	-	1	1	1	-	1	1	1	1	1	1
100466395	TGCAGGCTACCCCGCAAGCCCACATATTACAGATCGGAAGAGCGGTTCAGCAGGAATGCCGAGACCGAT	TGCAGGCTACCCCGCAAGCCCACATATTAC		0	0	999	0.924731	0.837209	0.27258	41	23.48878	1.71055	1	1	1	1	1	0	1	1	1	1	1	1	1	0	0	-	1	1	1	1	1	1	1	0	1	1	-	0	1	1	0	1	1	1	1	1	1
100475104,TGCAGATTTTTGTCGGCAATTTGGATCCTAATGTTACGGATGACCATTTGAGACAAGTTTTTGGGCAGT,TGCAGATTTTTGTCGGCAATTTGGATCCTAATGTTACGGATGACCATTTGAGACAAGTTTTTGGGCAGT,"Chr 11",47584856,2,2.25381e-029,0.924731,0.837209,0.27258,29.71569,18.10285,1.47927,1,1,1,1,0,1,1,1,1,1,1,1,0,1,-,1,1,1,1,1,1,1,1,1,1,1,1,1,1,1,1,1,1,1,1,1,0,1,0,0,1,1,0,1,1,1,1,0,1,-,-,1,1,0,1,1,1,-,1,1,0,1,1,0,0,1,1,-,1,0,1,1,1,1,-,1,0,1,1,1,1,1,…
100013694	TGCAGTCCCATCCATTCTCACACCCCAAAATTCTCCGAATCGAACCGAAGCCTCTCCACCTCTCCACCA	TGCAGTCCCATCCATTCTCACACCCCAAAATTCTCCGAATCGAACCGAAGCCTCTCCACCTCTCCACCA		0	0	999	1	0.16129	0.270552	7.41176	5.62619	1.36416	0.952381	0	1	0	0	0	0	0	0	0	0	0	0	0	0	0	1	1	1	0	1	0	0	0	0	0	0	0	1	0	0	0	1	0	0	0	1
100015248	TGCAGAATTATTCAGAAAATGTATCAAACTTCAAATCGAGCTTTCAAAACATATTACAGATCGGAAGAG	TGCAGAATTATTCAGAAAATGTATCAAACTTCAAATCGAGCTTTCAAAACATATTAC		0	0	999	1	0.16129	0.270552	36.625	29.29564	1.26831	0.954545	0	1	0	0	1	1	0	0	0	0	0	0	0	0	0	0	1	0	0	1	0	0	0	0	0	0	0	1	0	1	0	1	0	0	0	0
100371523	TGCAGCCTCGTCCGGATGTGAGCTTTGTCTACTTTTTCAACGGAAATGCGAAGACGAGAAGATCGAAGC	TGCAGCCTCGTCCGGATGTGAGCTTTGTCTACTTTTTCAACGGAAATGCGAAGACGAGAAGATCGAAGC		0	0	999	1	0.16129	0.270552	16.5	12.58471	1.29137	0.954545	1	1	0	0	0	0	0	0	0	0	0	0	1	0	0	0	0	0	1	1	0	0	0	0	0	0	0	1	0	1	0	1	0	0	0	1
100011258	TGCAGAACCAGAACAAAAGAAAGAAGAGGAAGATAATAAAACAAATACTACTAGTGGACTACAATCTTT	TGCAGAACCAGAACAAAAGAAAGAAGAGGAAGATAATAAAACAAATACTACTAGTGGACTACAATCTTT		0	0	999	0.935484	0.83908	0.270049	26.0404	14.93753	1.51063	0.95	1	1	1	1	1	1	1	1	1	1	1	0	0	1	-	1	1	1	1	1	1	1	1	1	1	1	1	1	1	1	1	1	1	1	0	1
100431812	TGCAGAGAAACCACTATCATCTTGATAGTCGAGATCAAATTCTCCAGATTCAATGACAATTTTCAATGC	TGCAGAGAAACCACTATCATCTTGATAGTCGAGATCAAATTCTCCAGATTCAATGACAATTTTCAATGC		0	0	999	0.935484	0.83908	0.270049	39.77778	22.40561	1.66626	1	1	1	1	0	1	1	1	1	1	1	1	0	0	1	0	1	1	1	1	1	1	1	1	1	0	-	-	1	1	1	-	1	1	1	1	1
100455916,TGCAGCCACACAGGAAGCTCCTTGGCGTTTCAACTGAAGAACCATCCGCAGGTTCCTTTACCACTCCCT,TGCAGCCACACAGGAAGCTCCTTGGCGTTTCAACTGAAGAACCATCCGCAGGTTCCTTTACCACTCCCT,"Chr 3",23722791,1,2.25381e-029,0.935484,0.83908,0.270049,28.29412,16.43262,1.6695,1,1,1,1,1,1,1,0,1,1,1,0,1,1,1,0,1,1,1,1,1,1,1,1,1,0,1,1,1,1,-,-,1,1,1,1,1,1,1,0,1,1,1,1,1,1,1,0,0,1,0,1,1,1,1,1,1,1,1,1,0,1,1,1,1,1,-,1,1,1,1,1,1,1,1,1,0,1,-,1,1,1,-,…
100471882	TGCAGCCATATAATGTAAAAGCCTAAGCCACATATACAAACACAATTCGGTAGCATCTCAAGATCAATC	TGCAGCCATATAATGTAAAAGCCTAAGCCACATATACAAACACAATTCGGTAGCATCTCAAGATCAATC		0	0	999	0.935484	0.83908	0.270049	43.15842	26.06532	1.33426	0.954545	0	0	1	0	1	1	1	1	1	1	1	1	1	1	1	1	1	1	1	1	1	1	1	1	1	-	-	1	1	1	1	1	1	1	-	1
100494947	TGCAGAGTGCAGAAGATATTTACTTATATTGATTTTTCTTTGGCAGATTTTGTCTGGCAGTTTATACAT	TGCAGAGTGCAGAAGATATTTACTTATATTGATTTTTCTTTGGCAGATTTTGTCTGGCAGTTTATACAT		0	0	999	0.935484	0.83908	0.270049	32.31683	19.59235	1.58263	1	1	1	1	1	1	1	0	1	1	1	1	1	1	1	1	1	-	1	1	1	1	1	1	1	1	-	0	1	1	1	1	1	1	1	-	1
100504711,TGCAGTAGAGAAGCACAATTGATAAGCCTCGGATTTGTAATTACAGGTAAAAATATAATCTCAGTGTCA,TGCAGTAGAGAAGCACAATTGATAAGCCTCGGATTTGTAATTACAGGTAAAAATATAATCTCAGTGTCA,"Chr 4",1424944,1,2.25381e-029,0.935484,0.83908,0.270049,43.38614,28.75846,1.42626,1,-,1,1,0,1,1,1,1,1,1,1,1,1,1,1,1,1,1,-,1,1,1,1,1,1,1,1,1,1,1,1,1,1,1,1,1,0,0,-,1,0,1,1,1,1,1,0,1,-,0,0,1,0,1,1,1,1,1,1,0,1,1,1,1,1,1,1,1,0,1,1,1,1,0,0,1,1,1,1,1,1,-,…
100490860	TGCAGATCCTCCTGTGGATTCAGCACATATCTGCTTGATTTTACAGATCGGAAGAGCGGTTCAGCAGGA	TGCAGATCCTCCTGTGGATTCAGCACATATCTGCTTGATTTTAC		0	0	999	0.870968	0.839506	0.269471	69.83495	37.32827	1.84907	1	1	1	1	0	1	1	1	1	1	-	1	0	1	0	0	-	1	1	1	1	1	1	-	1	1	-	1	1	1	1	1	1	1	1	1	0
100495728,TGCAGGTTTTGGTGCTGCTGGACAAAGGTGCATGGCTCTCAGCACGATTGTTTTTGTTGGAGGCTCAAA,TGCAGGTTTTGGTGCTGCTGGACAAAGGTGCATGGCTCTCAGCACGATTGTTTTTGTTGGAGGCTCAAA,"Chr 8",18923124,1,2.25381e-029,0.870968,0.839506,0.269471,28.49505,15.00272,1.83549,1,1,1,0,-,1,1,1,1,1,0,1,1,1,0,1,-,1,1,-,1,1,1,1,-,1,1,1,1,1,1,1,1,1,1,0,1,1,-,0,1,1,1,1,1,1,1,1,-,1,0,1,1,-,0,-,1,1,1,-,0,-,1,0,0,1,1,1,1,1,1,-,1,1,1,1,1,1,1,1,1,0,…
100510113	TGCAGTACTAAAGAAGGTTTTTACTTTTTTAGGCAACTCTTCTTGAGCTTCCTCATGGCCTTCCTGATA	TGCAGTACTAAAGAAGGTTTTTACTTTTTTAGGCAACTCTTCTTGAGCTTCCTCATGGCCTTCCTGATA		0	0	999	0.870968	0.839506	0.269471	40.64078	21.84227	1.91827	1	1	1	0	1	-	1	1	1	1	1	1	1	0	1	1	1	0	1	1	1	1	1	1	1	-	-	1	1	1	-	1	1	1	1	1	1
100466562	TGCAGTACGACTTGAGAGTATATTATCTTCGATGAATCCCATTACAGATCGGAAGAGCGGTTCAGCAGG	TGCAGTACGACTTGAGAGTATATTATCTTCGATGAATCCCATTAC		0	0	999	0.946237	0.840909	0.267562	54.13861	33.77093	1.58175	1	1	1	1	1	1	1	0	-	1	1	1	0	1	1	0	1	1	1	1	1	1	1	0	1	1	-	1	1	1	1	-	1	1	0	1	1
100520935,TGCAGAGTTGCTAACTACAATTTCCCTCGCGATGCATCTATGCTTTGTTCAGGTTCACAAAATATTGCT,TGCAGAGTTGCTAACTACAATTTCCCTCGCGATGCATCTATGCTTTGTTCAGGTTCACAAAATATTGCT,"Chr 11",26534228,1,2.25381e-029,0.946237,0.840909,0.267562,37.5,22.61219,1.4201,0.954545,1,0,1,1,1,0,1,0,1,0,1,0,1,1,1,1,1,1,0,1,1,1,0,1,1,-,1,1,1,-,1,1,1,1,1,-,1,0,1,1,1,1,1,1,1,1,1,1,-,1,0,1,0,1,1,1,1,1,1,0,1,1,1,1,1,1,1,1,1,0,1,1,1,1,1,1,1,0,1,1…
100537951	TGCAGCAAATTTGGCATCGTGACAGTCCATTTATCATTTCTTCTCGTTGCTGCACTCCAATTTTACAGA	TGCAGCAAATTTGGCATCGTGACAGTCCATTTATCATTTCTTCTCGTTGCTGCACTCCAATTTTACAGA		0	0	999	0.946237	0.840909	0.267562	55.34314	35.74542	1.44552	1	0	1	1	1	0	1	1	1	1	1	1	-	0	0	1	1	1	1	1	1	1	1	1	0	1	1	-	1	1	1	1	1	0	1	1	0
100472451,TGCAGAATGCAGATAATCTAACTCTATGAGACTAACATAAGTAAACAAAATTATTTTACACTTCATTTC,TGCAGAATGCAGATAATCTAACTCTATGAGACTAACATAAGTAAACAAAATTATTTTACACTTCATTTC,"Chr 10",20119317,1,2.25381e-029,0.88172,0.841463,0.266805,19.81373,12.01284,1.63166,1,1,-,1,0,-,1,1,-,1,1,1,1,0,0,1,1,1,-,1,1,1,0,1,1,-,1,1,1,1,1,-,1,1,1,1,1,0,0,-,1,1,1,1,1,1,1,1,1,1,0,1,1,-,0,1,1,1,1,1,0,-,1,1,0,1,1,1,1,0,1,1,1,1,-,1,1,1,1,1,1,1,…
100494388,TGCAGCTCCTTTATGTTCAATGGTCCAAGGTCTTCCCCGAGTAAATGCCTAGTACATATTGGAAAATTA,TGCAGCTCCTTTATGTTCAATGGTCCAAGGTCTTCCCCGAGTAAATGCCTAGTACATATTGGAAAATTA,"Chr 1",14876388,1,2.25381e-029,0.88172,0.841463,0.266805,51.28713,30.87065,1.66186,1,1,1,1,-,1,1,1,1,1,1,1,0,1,1,1,1,1,-,0,1,1,1,1,1,0,-,1,1,-,1,1,1,1,0,1,1,1,0,0,1,1,0,1,1,1,1,0,1,-,1,0,1,1,1,1,1,1,1,1,0,1,1,1,1,-,-,1,1,1,1,1,1,1,1,1,1,1,-,1,1,0,1…
100506692,TGCAGAGGATTCCTTCCCATATTTATACACTTTCTAAGGTCTATTACAGATCGGAAGAGCGGTTCAGCA,TGCAGAGGATTCCTTCCCATATTTATACACTTTCTAAGGTCTATTAC,"Chr 3",23505135,1,7.33746e-017,0.88172,0.841463,0.266805,62,32.78438,1.81884,1,1,1,1,-,1,1,0,1,1,1,1,0,0,0,0,1,1,1,1,1,1,1,1,1,-,-,-,1,0,1,1,1,0,1,1,1,1,0,0,1,1,0,1,1,1,1,1,1,1,0,1,1,1,1,-,1,-,1,1,1,1,1,1,-,1,-,-,1,1,0,1,1,1,1,1,0,1,1,1,1,1,1,-,1,1,1,1,1,1,1,-,1,1
100428194	TGCAGAGATCCCATGGAGTGATTTTGGGGCTGATTATGTCATTGAGTCTTCAGGAGTTTTTACAACACT	TGCAGAGATCCCATGGAGTGATTTTGGGGCTGATTATGTCATTGAGTCTTCAGGAGTTTTTACAACACT		0	0	999	0.956989	0.842697	0.265118	29.42574	18.16664	1.49095	1	1	1	1	0	1	1	1	1	1	1	1	1	1	0	1	1	1	1	1	1	1	1	0	1	1	-	1	1	1	1	1	1	1	1	1	1
100434261,TGCAGAATCCTTCTTGTCCCTACTTTTATAACATAAATCTATGGAGATATGGATATACAGAATCTCAAC,TGCAGAATCCTTCTTGTCCCTACTTTTATAACATAAATCTATGGAGATATGGATATACAGAATCTCAAC,"Chr 1",11793852,1,1.35644e-026,0.956989,0.157303,0.265118,43.36364,32.49552,1.37784,1,1,1,0,0,0,0,0,0,1,0,0,0,0,0,1,-,0,0,0,0,0,0,0,0,0,-,0,1,0,1,0,0,0,0,0,1,1,0,0,1,0,0,0,0,0,0,0,0,0,0,0,1,0,0,0,0,0,0,-,0,0,0,0,0,0,-,0,1,0,0,1,0,0,0,0,0,0,0,0,0,1,…
100456436	TGCAGGATCTGGGTGATGGAAAAGTTCTCCTTCGGTTGGCTCACCTATACGAGGTACATTATTTTGCTT	TGCAGGATCTGGGTGATGGAAAAGTTCTCCTTCGGTTGGCTCACCTATACGAGGTACATTATTTTGCTT		0	0	999	0.956989	0.842697	0.265118	24.32673	15.08137	1.38112	1	0	1	1	0	0	1	1	1	1	1	1	0	1	1	0	1	1	1	1	1	1	1	1	1	1	1	1	1	-	1	-	1	1	1	1	1
100472555	TGCAGACTGAGGTTTGTAATTTTCTTCCTACTTGTTATAGTTTTTACTATTTCAATTGTGGTTTCATTC	TGCAGACTGAGGTTTGTAATTTTCTTCCTACTTGTTATAGTTTTTACTATTTCAATTGTGGTTTCATTC		0	0	999	0.956989	0.842697	0.265118	54.31373	29.61815	1.75502	1	1	1	0	1	0	1	1	1	1	1	1	0	1	1	1	1	1	1	1	1	1	0	1	1	1	1	1	1	-	1	1	1	1	1	1	1
100502825,TGCAGACGCTTCTACTGCATATAACATTTTTTTTTATAAGCTTTAGCATATTACAAAAATTACATTACA,TGCAGACGCTTCTACTGCATATAACATTTTTTTTTATAAGCTTTAGCATATTACAAAAATTACATTACA,"Chr 2",35468203,1,2.91549e-028,0.956989,0.842697,0.265118,42.33663,28.09048,1.38103,1,0,1,0,0,1,0,1,1,1,0,1,0,1,1,1,1,1,1,1,1,1,1,1,1,1,1,1,1,1,1,0,1,1,1,1,1,1,0,0,1,1,1,1,1,1,1,1,-,1,0,1,1,-,1,1,1,1,1,1,1,1,1,1,1,1,1,1,1,1,1,-,0,1,1,1,1,1,1,1,1,0,…
100510282	TGCAGTTATATTATCCAAATTATTTGAAGATGAGATAGTTGAAAATGCTAGGAGTCTTTTGGATAACTA	TGCAGTTATATTATCCAAATTATTTGAAGATGAGATAGTTGAAAATGCTAGGAGTCTTTTGGATAACTA		0	0	999	0.956989	0.842697	0.265118	46.3301	26.48993	1.64663	1	1	1	1	1	-	1	1	-	1	1	1	1	1	0	0	1	1	1	1	1	1	0	0	1	1	-	0	1	1	1	1	1	1	1	1	1
100487283,TGCAGCCCAAAAAAACAGCAACTAGCAAGCATCATCATACAAAAAACGGCTAAATCAATCAACCAGTGC,TGCAGCCCAAAAAAACAGCAACTAGCAAGCATCATCATACAAAAAACGGCTAAATCAATCAACCAGTGC,"Chr 9",4181584,1,2.25381e-029,0.892473,0.843373,0.264189,38.9703,21.72714,1.76066,1,1,1,1,1,1,1,1,1,1,1,1,0,1,1,1,1,-,1,1,1,1,0,1,1,1,1,-,1,1,1,1,1,1,1,1,-,1,1,0,-,1,1,1,1,1,1,0,1,1,0,1,1,0,0,1,1,1,0,1,1,1,1,0,1,1,1,-,1,1,-,1,-,1,1,1,1,1,1,1,1,0,-,…
100513004	TGCAGCGCCTTGTTTGGCACCAACGCTAAATCTAACCCGCATTCCCCTCACTCATTACAGATCGGAAGA	TGCAGCGCCTTGTTTGGCACCAACGCTAAATCTAACCCGCATTCCCCTCACTCATTAC		0	0	999	0.892473	0.843373	0.264189	54.91176	36.54358	1.42229	0.95	0	1	1	1	1	-	1	1	1	1	1	1	0	0	1	-	1	1	1	1	1	1	1	-	1	-	1	1	-	0	1	1	1	1	1	1
100518331,TGCAGGTACCAATAACAACAAATCAAAACATTATGGAATGATGATTCGAGCATTACAGATCGGAAGAGC,TGCAGGTACCAATAACAACAAATCAAAACATTATGGAATGATGATTCGAGCATTAC,"Chr 2",21313927,1,1.00179e-021,0.892473,0.843373,0.264189,70.31683,37.73643,1.74011,0.95,1,-,1,0,1,1,-,-,1,1,1,0,0,0,1,1,1,-,1,1,1,1,1,1,1,-,1,1,1,1,1,1,0,1,1,1,0,0,0,1,0,1,1,1,1,1,-,1,1,1,1,1,1,0,1,1,1,1,1,1,1,1,1,1,1,-,-,-,1,1,1,-,1,1,1,1,1,1,1,1,0,1,1,1,1,0,…
100025432	TGCAGTTGATCCTGAGAACTTTTTCAGGAACAAACAGAGTATTCCTGTGCGCGCCTAAGCACACCATAG	TGCAGTTGATCCTGAGAACTTTTTCAGGAACAAACAGAGTATTCCTGTGCGCGCCTAAGCACACCATAG		0	0	999	0.967742	0.155556	0.262716	22.56522	13.02448	1.46934	1	0	0	0	0	0	0	0	0	0	0	0	0	0	0	1	1	0	0	0	0	0	1	0	1	0	1	0	0	0	0	0	0	0	1	0	0
100026725	TGCAGTCCCAACATGTATCCAGTTATGTACATTACAGATCGGAAGAGCGGTTCAGCAGGAATGCCGAGA	TGCAGTCCCAACATGTATCCAGTTATGTACATTAC		0	0	999	0.967742	0.155556	0.262716	17.44444	11.54326	1.36317	0.954545	1	0	0	0	0	0	1	0	1	0	0	0	0	0	0	0	0	0	1	0	0	0	0	0	0	1	0	1	0	0	1	0	0	1	0	0
100406230	TGCAGTCCAAGTGAACTTATTGGCCTTTTTTACAGATCGGAAGAGCGGTTCAGCAGGAATGCCGAGACC	TGCAGTCCAAGTGAACTTATTGGCCTTTTTTAC		0	0	999	0.967742	0.155556	0.262716	14.28571	9.17628	1.50702	1	0	0	0	0	-	0	0	1	0	0	0	0	0	0	0	0	0	0	1	0	0	0	0	0	0	1	0	1	0	1	0	1	0	0	0	1
100437336	TGCAGCCCCTCTTGCGGACTTCTTTGGTCGGCGTCTTGCTCTGTTGTTATCTGCTGGCATTGTCTTTAC	TGCAGCCCCTCTTGCGGACTTCTTTGGTCGGCGTCTTGCTCTGTTGTTATCTGCTGGCATTGTCTTTAC		0	0	999	0.967742	0.155556	0.262716	23.19048	17.50543	1.33649	0.95	0	1	0	0	0	0	0	0	0	0	0	0	0	0	0	0	1	0	1	1	0	0	0	0	0	0	0	1	0	0	0	1	0	0	0	-
100485395	TGCAGCAGGTTATTGCGGAATATGCCAATGACGCCTGACTCTGCATTGCTTTATCTGGAGCTTCCTTCT	TGCAGCAGGTTATTGCGGAATATGCCAATGACGCCTGACTCTGCATTGCTTTATCTGGAGCTTCCTTCT		0	0	999	0.967742	0.844444	0.262716	50.59	33.50645	1.39981	0.95	1	-	1	0	0	1	1	1	1	1	1	0	1	1	1	1	-	0	1	1	1	1	1	1	1	1	0	1	0	1	1	1	0	1	1	1
100486230,TGCAGTCTCAGTCTTGATTTTATACTCCTGTATGCATCTAATCTAACATTTTTCTGTTGAGAGTTTATT,TGCAGTCTCAGTCTTGATTTTATACTCCTGTATGCATCTAATCTAACATTTTTCTGTTGAGAGTTTATT,"Chr 1",6408657,1,2.25381e-029,0.967742,0.844444,0.262716,41.26263,29.74932,1.35941,0.95,0,0,1,1,1,1,1,0,1,1,1,1,1,1,1,1,1,1,1,1,1,0,-,1,1,-,1,1,1,1,1,1,1,1,0,1,1,1,0,1,1,1,1,1,1,1,1,1,1,1,-,1,1,1,1,1,1,1,1,1,1,1,0,1,1,1,0,1,1,1,1,1,1,0,0,0,1,1,1,1,…
100503540,TGCAGGGGTTTTGAGAAATTCCCTAGTGAGTGGTTATTATAATGCTTTGTGCACACATACCTCTATTTT,TGCAGGGGTTTTGAGAAATTCCCTAGTGAGTGGTTATTATAATGCTTTGTGCACACATACCTCTATTTT,"Chr 2",16420508,1,1.35644e-026,0.967742,0.155556,0.262716,27.68182,16.95284,1.4774,1,0,0,0,0,0,0,0,1,0,0,0,0,0,0,0,0,0,0,0,1,1,1,0,0,0,0,1,-,0,1,0,1,1,0,1,0,1,0,0,0,0,0,1,1,0,0,0,0,0,0,0,0,0,1,0,0,0,0,0,0,0,0,0,0,0,-,1,0,0,0,0,0,0,0,0,0,-,0,0,0,0,0…
100466728	TGCAGTGCTGGTTTGTCAGATCCAACAATTACAGATCGGAAGAGCGGTTCAGCAGGAATGCCGAGACCG	TGCAGTGCTGGTTTGTCAGATCCAACAATTAC		0	0	999	0.903226	0.845238	0.261621	57.16832	27.30142	2.06656	1	1	1	1	1	1	1	1	0	1	1	1	0	1	1	0	1	-	1	1	1	1	0	0	1	1	-	1	1	-	-	1	1	1	1	1	1
100495186,TGCAGCACGAGGGAGATCTCCACTGGCAAATACATCCTCCACAGTCGAACTCAATTGAGTTACAGATCG,TGCAGCACGAGGGAGATCTCCACTGGCAAATACATCCTCCACAGTCGAACTCAATTGAGTTAC,"Chr 4",2301942,1,1.52072e-025,0.903226,0.845238,0.261621,61.87129,34.29363,1.77775,1,1,1,1,1,1,1,1,1,1,1,1,0,0,1,1,1,1,1,-,1,1,1,1,1,-,-,1,1,1,1,-,1,1,1,0,1,0,0,1,1,0,1,1,1,1,1,0,1,1,0,1,1,1,1,-,1,1,1,1,0,1,1,0,1,1,-,1,1,1,1,1,-,1,1,1,1,1,-,1,1,0,1,1,1,1…
100506681,TGCAGAGCATGAATTTGTATCTTGACATGCATCATTTTTTATTTACAGATCGGAAGAGCGGTTCAGCAG,TGCAGAGCATGAATTTGTATCTTGACATGCATCATTTTTTATTTAC,"Chr 2",26980671,1,2.52906e-016,0.903226,0.845238,0.261621,64.51485,39.55535,1.60559,0.95,1,1,1,0,-,1,0,1,1,1,1,0,0,1,1,1,1,1,1,1,1,1,-,1,1,-,1,1,1,1,1,1,1,1,0,1,1,0,1,1,0,-,1,1,1,1,-,-,1,0,1,1,1,-,1,1,1,1,1,1,1,1,0,1,1,1,1,1,1,1,1,1,-,1,1,0,1,1,1,1,1,1,1,-,1,0,1,0,0,1,1,…
100515657	TGCAGGACCATGTAAAGTTCCATTCTTGTCTCCCACAACTACTCTTAGTGCACGTGCATCATATACTTT	TGCAGGACCATGTAAAGTTCCATTCTTGTCTCCCACAACTACTCTTAGTGCACGTGCATCATATACTTT		0	0	999	0.903226	0.845238	0.261621	27.31683	17.39918	1.42855	0.95	1	1	0	0	1	1	-	-	1	1	1	0	1	0	1	1	1	1	1	1	1	1	1	-	1	1	1	1	0	1	1	1	1	1	1	-
100515859,TGCAGTCAAGGCACAGTACCGGATGAGGCATATATGATATCAGCTTTTGGAGGATCAGGTTACAGATCG,TGCAGTCAAGGCACAGTACCGGATGAGGCATATATGATATCAGCTTTTGGAGGATCAGGTTAC,"Chr 6",21289312,1,1.52072e-025,0.903226,0.845238,0.261621,51.46078,28.24704,1.7569,1,1,-,0,0,1,1,1,0,1,1,1,0,0,1,1,1,1,1,1,1,1,0,1,-,1,-,1,-,1,1,1,1,1,1,1,1,1,1,1,1,1,1,1,1,0,0,-,1,1,1,1,-,1,1,1,1,1,1,1,0,1,-,1,-,1,-,1,1,1,1,1,1,1,1,1,0,1,1,1,1,0,1,1,1,1…
100527788	TGCAGTAAGATCATTGTCTGAAGCCAGTACAACTTTATCATGTTCTTCATCTTCATACTACACACAAAT	TGCAGTAAGATCATTGTCTGAAGCCAGTACAACTTTATCATGTTCTTCATCTTCATACTACACACAAAT		0	0	999	0.903226	0.845238	0.261621	74.82353	37.20964	2.00732	1	1	1	0	1	1	-	0	1	1	1	1	0	0	1	1	1	1	1	1	1	1	1	0	1	1	-	1	-	1	1	1	1	1	1	1	-
100003424	TGCAGCCCTACCCCTGGAGGAAAAACAAGGTCACTCTCCAAATAGAGAGAAAGAGGTTCTCTCTTATGC	TGCAGCCCTACCCCTGGAGGAAAAACAAGGTCACTCTCCAAATAGAGAGAAAGAGGTTCTCTCTTATGC		0	0	999	0.978495	0.153846	0.260355	17.66667	12.95719	1.37992	0.95	1	1	0	0	0	0	1	0	0	0	1	0	0	1	0	0	0	1	0	0	0	0	0	0	0	0	0	0	0	0	0	0	0	0	0	0
100372605	TGCAGCTGGATTTTCAGACATTCCAAAATCAATTTTGATACAACCAATGGCAGTTACAGCTGGCCTATC	TGCAGCTGGATTTTCAGACATTCCAAAATCAATTTTGATACAACCAATGGCAGTTACAGCTGGCCTATC		0	0	999	0.978495	0.153846	0.260355	19.41176	13.81414	1.42163	0.952381	0	0	0	0	0	-	0	0	0	0	0	0	1	0	0	1	1	1	1	0	0	0	0	0	0	0	0	1	0	0	0	0	0	0	0	0
100433685,TGCAGAGCCAAGGGTAGATGATCGAATTTGGTCTTTGGGTCTTCATGAGAGTTGTAGCCTTAGATGTTA,TGCAGAGCCAAGGGTAGATGATCGAATTTGGTCTTTGGGTCTTCATGAGAGTTGTAGCCTTAGATGTTA,"Chr 10",2929905,1,2.26981e-024,0.978495,0.153846,0.260355,9.57895,6.76147,1.35591,0.95,0,0,0,0,1,1,0,0,0,0,0,0,0,0,0,0,0,0,1,0,0,0,0,0,1,-,0,1,1,0,0,0,0,1,0,0,0,0,0,0,0,0,1,0,1,0,0,0,0,0,0,1,0,0,0,1,0,0,0,0,0,0,0,0,0,0,0,0,0,0,0,0,0,0,1,0,0,0,0,0,0…
100455366,TGCAGAGTGAAACTAAAAACAGCATTACAAAAAAAAATCCTCGCACAGCAAAAACTTCAAGCAACCACA,TGCAGAGTGAAACTAAAAACAGCATTACAAAAAAAAATCCTCGCACAGCAAAAACTTCAAGCAACCACA,"Chr 11",2018675,1,2.25381e-029,0.978495,0.846154,0.260355,32.9,22.35554,1.47955,0.95,1,1,0,0,1,1,1,1,1,1,1,0,1,1,1,1,1,1,1,1,1,1,1,1,1,1,1,1,1,1,1,1,1,1,1,0,1,0,0,1,0,1,1,1,1,1,1,1,1,0,0,1,1,1,1,1,1,1,1,0,1,-,1,0,0,1,-,1,1,1,0,1,1,1,1,1,1,1,1,1,1,1…
100484867,TGCAGAAGCCAGTAAGCAACCTACGAGGCAACACATAAAATAAGCCAATCTTTTCAAGTTACAGATCGG,TGCAGAAGCCAGTAAGCAACCTACGAGGCAACACATAAAATAAGCCAATCTTTTCAAGTTAC,"Chr 9",875742,2,5.32922e-025,0.978495,0.846154,0.260355,50.44444,35.15743,1.33608,1,1,1,1,1,1,1,1,0,1,1,1,0,1,0,1,1,0,1,1,1,1,0,1,1,1,-,1,1,1,1,1,1,1,1,1,1,0,0,0,1,1,1,1,1,1,1,0,1,-,1,1,1,1,0,1,1,1,1,1,0,1,1,1,1,1,1,1,1,1,1,1,1,1,1,1,1,1,1,1,1,0,1,1,1,1,1…
100487102,TGCAGAGAGCAGCGGTGAGGTAAGGGCAAGATTTGATGAGGATTGAGGGGTGTCGCGCTAACCGTTCCT,TGCAGAGAGCAGCGGTGAGGTAAGGGCAAGATTTGATGAGGATTGAGGGGTGTCGCGCTAACCGTTCCT,"Chr 3",26974886,1,2.25381e-029,0.913978,0.847059,0.2591,44.12,26.47311,1.52153,1,1,1,1,1,0,1,1,0,1,1,1,1,1,1,0,1,1,1,1,1,1,0,1,-,-,1,1,1,1,1,1,1,1,1,-,1,0,0,0,1,-,1,1,1,1,1,0,1,1,1,1,1,0,1,1,1,1,1,1,1,1,1,1,1,-,1,1,1,1,1,-,1,1,1,-,0,1,1,1,1,0,1,1,1…
100495474	TGCAGGAAATGGGATATGACAGGCTCCTTGTAGGATATGTATATAAATTTGAAATAAAATGGCTTGCAA	TGCAGGAAATGGGATATGACAGGCTCCTTGTAGGATATGTATATAAATTTGAAATAAAATGGCTTGCAA		0	0	999	0.913978	0.847059	0.2591	19.92	12.36097	1.51124	0.95	1	1	1	1	0	1	1	0	1	1	1	1	1	0	1	1	-	1	-	1	1	1	0	1	1	1	1	1	1	-	1	1	1	1	0	1
100509653,TGCAGATTTCCTATCCATCCAGTTCAAATGACATTAGGTCAGTTTTAGATGAACATTTTACATTTCATA,TGCAGATTTCCTATCCATCCAGTTCAAATGACATTAGGTCAGTTTTAGATGAACATTTTACATTTCATA,"Chr 7",7230722,1,2.25381e-029,0.913978,0.847059,0.2591,58.56311,31.59995,1.74814,1,1,1,1,0,0,1,1,0,1,1,1,1,0,1,1,1,-,1,1,1,1,1,1,1,-,-,1,1,1,1,1,1,1,1,0,1,1,1,0,1,0,1,1,1,1,1,1,1,-,1,1,1,1,0,1,1,1,1,1,1,1,-,0,1,-,-,1,1,1,1,1,1,1,0,0,1,1,1,1,1,1,1,1…
100017842	TGCAGGTAGAGTACATATTCAAGCAAGATTATTTTTCCTTTTTCTTTTTTACAGATCGGAAGAGCGGTT	TGCAGGTAGAGTACATATTCAAGCAAGATTATTTTTCCTTTTTCTTTTTTAC		0	0	999	0.989247	0.152174	0.258034	31.35294	21.84421	1.37357	0.952381	1	1	0	0	0	0	0	0	0	0	0	0	1	0	0	0	1	1	0	1	0	0	0	0	0	0	0	1	0	0	0	0	0	0	0	1
100041111	TGCAGCTGCGATGGCAACATGTGATTCCTTATCATATAACCGATCTATGACTACAGGCCATATATCATT	TGCAGCTGCGATGGCAACATGTGATTCCTTATCATATAACCGATCTATGACTACAGGCCATATATCATT		0	0	999	0.989247	0.152174	0.258034	8.26667	6.25531	1.31065	0.954545	0	1	0	0	0	1	0	0	0	0	0	0	0	0	0	1	1	0	-	0	0	0	0	0	0	0	0	1	0	1	0	0	0	0	0	1
100041659	TGCAGAGGAATGTTGTTATTTATGGGGATGAAATGTGTGGTTGTTACAGATCGGAAGAGCGGTTCAGCA	TGCAGAGGAATGTTGTTATTTATGGGGATGAAATGTGTGGTTGTTAC		0	0	999	0.989247	0.152174	0.258034	21.22727	10.98318	1.89461	0.95	0	0	0	0	0	0	0	1	0	0	1	0	0	0	0	0	0	0	0	1	1	0	0	0	0	0	0	-	0	1	0	1	1	0	0	0
100075203	TGCAGAAGCTTCAAGAAATTGCATTGCAGCCACCAAAAAAACATAGCAGAAAAGAAAGATAACAGCAAA	TGCAGAAGCTTCAAGAAATTGCATTGCAGCCACCAAAAAAACATAGCAGAAAAGAAAGATAACAGCAAA		0	0	999	0.989247	0.152174	0.258034	9.42105	7.27878	1.2826	0.95	1	0	0	0	0	0	0	0	0	0	0	0	0	0	0	0	1	0	0	0	0	0	0	0	0	0	0	0	0	0	0	1	0	0	0	0
100400569	TGCAGCTGACGCATACGGCATCTTGGCTGACGTTACAGATCGGAAGAGCGGTTCAGCAGGAATGCCGAG	TGCAGCTGACGCATACGGCATCTTGGCTGACGTTAC		0	0	999	0.989247	0.152174	0.258034	21.0625	13.47901	1.43728	0.952381	0	0	0	0	0	0	0	0	0	0	0	1	0	0	0	0	0	0	0	0	0	0	1	0	0	0	0	0	0	0	0	0	0	0	1	1
100449563	TGCAGTTGCACGAGAATAGAAATCTGAAGCATAGGTGTGAAGTGATTTTACAGATCGGAAGAGCGGTTC	TGCAGTTGCACGAGAATAGAAATCTGAAGCATAGGTGTGAAGTGATTTTAC		0	0	999	0.989247	0.152174	0.258034	27.58824	17.35125	1.47557	1	1	1	0	0	0	1	0	0	0	0	0	0	0	0	0	-	1	1	1	1	0	0	0	0	0	0	0	1	0	1	0	1	0	0	0	0
100461687	TGCAGTGAACTACGAGGGAGGGAGAGAGGGAGGTAGGTACTGGGTACGCGGTGTGAAAGGCTAGAAAAG	TGCAGTGAACTACGAGGGAGGGAGAGAGGGAGGTAGGTACTGGGTACGCGGTGTGAAAGGCTAGAAAAG		0	0	999	0.989247	0.152174	0.258034	18.17647	13.74231	1.32028	0.952381	0	1	0	0	1	0	0	0	0	0	0	0	-	0	0	0	1	1	1	1	0	0	0	0	0	0	0	1	0	1	0	0	0	0	0	0
100461694	TGCAGTGCAGAATTCCGAGTACAATAATCAATAGAGATACCTATAAGATATTGATATCCCAGGCTAGAT	TGCAGTGCAGAATTCCGAGTACAATAATCAATAGAGATACCTATAAGATATTGATATCCCAGGCTAGAT		0	0	999	0.989247	0.152174	0.258034	25.11111	16.71955	1.54964	0.952381	0	1	0	0	0	1	0	0	0	0	0	0	0	0	0	0	-	1	1	1	0	1	0	0	0	0	0	1	0	0	0	1	0	0	0	0
100493514	TGCAGTTCGACAGATATTTTGTATTGGAATACCTTTACAGATCGGAAGAGCGGTTCAGCAGGAATGCCG	TGCAGTTCGACAGATATTTTGTATTGGAATACCTTTAC		0	0	999	0.989247	0.152174	0.258034	12.75	9.55576	1.30386	0.954545	1	0	0	0	0	0	0	0	0	0	0	0	0	0	0	0	0	0	0	1	0	0	0	0	0	0	-	0	1	0	0	0	0	0	0	0
100521779	TGCAGTCTTAGGCCAAAGAAGGACCAAAATTTTTCATGCCATTCACTATGCTAGCAAGGTTTTACAGAT	TGCAGTCTTAGGCCAAAGAAGGACCAAAATTTTTCATGCCATTCACTATGCTAGCAAGGTTTTAC		0	0	999	0.989247	0.152174	0.258034	9.23529	5.71406	1.52402	0.95	0	0	0	0	1	1	0	1	0	0	1	0	0	0	0	1	0	1	1	0	0	0	0	1	0	0	0	1	0	-	0	0	0	0	0	0
100428658,TGCAGCAAAACGGACAAAAGTAGGACAGAGAAATTTTTAGAGACAGAGGATAGAGAGAAGCTAAAGAGA,TGCAGCAAAACGGACAAAAGTAGGACAGAGAAATTTTTAGAGACAGAGGATAGAGAGAAGCTAAAGAGA,"Chr 1",17026864,1,2.25381e-029,0.924731,0.848837,0.256625,11.13725,7.17025,1.55843,1,1,1,0,1,1,1,1,1,1,0,1,1,1,0,1,1,1,1,1,1,1,1,1,1,1,-,1,1,1,0,-,1,0,1,1,1,1,0,1,1,-,1,1,1,0,1,0,1,1,0,1,1,-,0,1,1,1,1,-,1,1,-,1,1,1,1,-,1,0,1,1,1,1,1,1,1,1,1,1,1,0,1…
100428986,TGCAGCATTTCTCTTGCTTTGAGATATGCCAAATCGAACATCTATATTACGAAAGATTATATTAGATGT,TGCAGCATTTCTCTTGCTTTGAGATATGCCAAATCGAACATCTATATTACGAAAGATTATATTAGATGT,"Chr 2",26451230,1,2.25381e-029,0.924731,0.848837,0.256625,29.05882,16.7875,1.7339,1,1,1,0,1,1,-,0,1,1,1,1,0,0,0,1,1,1,1,1,1,1,0,1,1,1,-,1,1,1,1,1,1,1,1,-,1,1,1,1,1,1,0,1,1,0,1,-,1,1,1,1,1,1,1,1,1,1,1,1,1,1,1,1,-,1,1,1,1,1,-,1,1,1,-,1,1,1,0,1,1,0,1,…
100444945,TGCAGAAGATAAACATGAGAAAAACATCACAAGAACCTTGCTTTACAGATCGGAAGAGCGGTTCAGCAG,TGCAGAAGATAAACATGAGAAAAACATCACAAGAACCTTGCTTTAC,"Chr 11",32286515,1,2.52906e-016,0.924731,0.848837,0.256625,55.16832,32.47454,1.63457,1,1,1,1,1,1,1,1,1,1,1,1,0,1,0,1,-,1,1,1,1,1,1,1,1,1,1,1,1,1,1,1,1,1,1,1,1,1,0,1,1,0,0,-,1,1,1,0,-,0,1,1,1,-,1,1,1,1,1,1,0,1,1,1,0,1,-,-,1,1,1,1,1,1,0,-,1,1,1,1,1,0,1,1,1,1,1,1,0,0,1,1,1,1
100455400,TGCAGATAACAGAATCGGAAAATGGAGGAACTTCTGGAATCTTCTCCGGGAACCTCTCTCTCGATGTCT,TGCAGATAACAGAATCGGAAAATGGAGGAACTTCTGGAATCTTCTCCGGGAACCTCTCTCTCGATGTCT,"Chr 11",5437667,1,2.25381e-029,0.924731,0.848837,0.256625,24.60784,14.07345,1.49379,1,1,1,1,0,1,1,1,1,1,1,1,1,0,1,1,1,1,1,1,1,1,1,1,1,1,-,-,1,-,1,1,1,1,1,1,1,1,1,0,1,1,1,1,1,1,1,1,1,1,0,1,1,1,-,1,1,1,1,1,-,1,1,0,-,0,1,1,1,1,1,0,1,1,1,1,0,1,0,1,1,0,…
100456876,TGCAGTATCAGACCCAGTTGACTCATCCTCCACTCCCACTTCAAACGACACACAAACTGAAACCAAGGA,TGCAGTATCAGACCCAGTTGACTCATCCTCCACTCCCACTTCAAACGACACACAAACTGAAACCAAGGA,"Chr 11",48351494,1,2.25381e-029,0.924731,0.848837,0.256625,23.26733,13.77966,1.60811,1,-,1,0,1,-,1,1,-,1,1,1,1,0,0,1,1,-,1,1,1,1,1,1,1,1,-,1,1,1,1,1,1,1,1,1,-,0,1,0,0,1,1,1,1,1,1,1,1,1,1,1,1,1,1,1,1,1,1,1,0,1,1,1,1,1,1,1,1,0,1,1,1,1,1,1,0,1,0,1,-,0…
100458536,TGCAGCTGTAAAGGTGCTTCCTGGAAAGGTTTTGGTTCCTGGAGTTGTCGATCAAGTTCAGGGACAAGC,TGCAGCTGTAAAGGTGCTTCCTGGAAAGGTTTTGGTTCCTGGAGTTGTCGATCAAGTTCAGGGACAAGC,"Chr 2",29308624,1,2.25381e-029,0.924731,0.848837,0.256625,26.23762,14.57731,1.79038,1,1,-,1,1,1,1,1,1,1,1,1,0,0,1,1,1,1,1,0,1,1,1,-,1,1,1,1,1,1,1,1,1,1,1,0,1,1,0,1,-,1,1,1,1,1,1,1,1,1,0,0,-,0,1,1,1,1,1,1,1,1,-,0,1,1,1,1,1,1,1,1,1,1,1,1,1,1,-,1,1,0,…
100495174,TGCAGCACATGTAACCATACATAAATAAGTCAAATCAAAATTGTAAGCATATTATGCTTGAGACAACAT,TGCAGCACATGTAACCATACATAAATAAGTCAAATCAAAATTGTAAGCATATTATGCTTGAGACAACAT,"Chr 6",726360,1,2.25381e-029,0.924731,0.848837,0.256625,53.67647,31.47615,1.66928,1,1,1,1,0,1,1,1,-,1,1,1,0,0,1,1,1,1,1,0,1,1,1,1,1,1,-,1,1,1,1,1,1,1,1,1,1,1,0,0,1,0,0,1,1,1,1,1,1,1,1,0,1,-,1,1,0,1,1,1,0,1,1,1,-,1,1,1,1,1,1,1,-,1,1,1,1,1,-,0,1,1,-,…
100499373,TGCAGAACGCCTTGGGCCATGACTAAAGAGAGCATTACAGATCGGAAGAGCGGTTCAGCAGGAATGCCG,TGCAGAACGCCTTGGGCCATGACTAAAGAGAGCATTAC,"Chr 3",11018325,1,4.92637e-012,0.924731,0.848837,0.256625,74.48515,38.46243,1.87501,1,1,1,1,0,1,1,1,1,1,1,1,0,1,1,-,1,1,1,1,1,1,1,0,-,1,1,1,1,1,1,-,1,1,1,1,1,1,0,1,1,1,1,1,1,1,1,1,1,1,0,1,1,1,1,1,1,1,-,1,1,-,0,1,1,1,-,1,1,1,1,1,0,0,1,1,0,1,1,1,1,0,1,1,1,1,0,0,1,0,1,1,-,1
100016656	TGCAGCATTGGCTTTGTACTTCTCCACCTCTTCGCATATATTACAGATCGGAAGAGCGGTTCAGCAGGA	TGCAGCATTGGCTTTGTACTTCTCCACCTCTTCGCATATATTAC		0	0	999	1	0.150538	0.255752	26.71429	13.23107	1.98444	0.954545	1	1	0	0	0	0	0	0	0	0	0	0	0	1	0	0	1	0	1	0	0	0	0	0	0	0	0	1	0	0	0	0	0	0	0	1
100017167	TGCAGCTTACCCCATGCAAAACACTAGAGATTTACAGATCGGAAGAGCGGTTCAGCAGGAATGCCGAGA	TGCAGCTTACCCCATGCAAAACACTAGAGATTTAC		0	0	999	1	0.150538	0.255752	15.25	10.70339	1.42478	1	0	1	0	0	1	0	0	0	0	0	0	0	0	0	0	1	1	1	1	1	0	0	0	0	0	0	0	1	0	1	0	0	0	0	0	0
100041683	TGCAGATAACTTTTGTCTAGTTGGTTGCCGATCGATATACATTACAGATCGGAAGAGCGGTTCAGCAGG	TGCAGATAACTTTTGTCTAGTTGGTTGCCGATCGATATACATTAC		0	0	999	1	0.150538	0.255752	25.1875	17.38972	1.447	0.954545	0	1	0	0	0	0	0	0	0	0	0	0	0	0	0	0	0	1	0	1	0	0	0	0	0	0	0	1	0	1	0	1	0	0	0	1
100042118	TGCAGTCCGACAATCAGAAGCTCTCACTTTCTGAGTTCAACCAAAACTTTTTTACAGATCGGAAGAGCG	TGCAGTCCGACAATCAGAAGCTCTCACTTTCTGAGTTCAACCAAAACTTTTTTAC		0	0	999	1	0.150538	0.255752	32	25.19259	1.27606	0.954545	0	0	0	0	0	0	0	0	0	0	0	0	1	0	0	0	1	0	1	1	0	0	1	0	0	0	0	1	0	0	0	1	1	0	0	0
100042184	TGCAGTGGGCTGCGAAGCGTGACGAATTATTACAGATCGGAAGAGCGGTTCAGCAGGAATGCCGAGACC	TGCAGTGGGCTGCGAAGCGTGACGAATTATTAC		0	0	999	1	0.150538	0.255752	23.93333	20.38453	1.2648	0.954545	1	1	0	0	0	1	0	0	0	0	0	0	0	0	0	1	1	0	0	0	0	1	0	0	0	0	0	1	0	1	0	1	0	0	0	0
100371780	TGCAGAAATACCCCAATTTGAGAGGTTTCCACACAGAACCCAAGAGAATTCTCTTATCGGATCGTTTAG	TGCAGAAATACCCCAATTTGAGAGGTTTCCACACAGAACCCAAGAGAATTCTCTTATCGGATCGTTTAG		0	0	999	1	0.150538	0.255752	7.86667	6.07582	1.25723	0.954545	0	0	0	0	0	0	0	0	0	0	0	0	0	1	0	1	0	0	1	1	0	0	0	0	0	0	0	1	0	1	0	1	0	0	0	1
100372342	TGCAGCAGCTTTTGGAGGCGAAGGTCTTCTTCGTTCCGATTCGCGCTCACGTTCGCGCTCTCTTTCTCT	TGCAGCAGCTTTTGGAGGCGAAGGTCTTCTTCGTTCCGATTCGCGCTCACGTTCGCGCTCTCTTTCTCT		0	0	999	1	0.150538	0.255752	6.33333	5.12076	1.2932	0.954545	1	1	0	0	1	0	0	0	0	0	1	0	1	0	0	0	1	1	1	0	0	0	1	0	0	0	0	1	0	0	0	0	0	0	0	0
100437379	TGCAGCTTCTGGTTTTGAGAATACACATTACCGTACACTTATTATCTTCTTAGTCATCCTTTACATTAT	TGCAGCTTCTGGTTTTGAGAATACACATTACCGTACACTTATTATCTTCTTAGTCATCCTTTACATTAT		0	0	999	1	0.150538	0.255752	22.06667	16.01444	1.32457	0.952381	0	1	0	0	0	1	0	0	0	0	0	0	1	0	0	1	1	1	1	0	0	1	0	0	0	0	0	1	0	1	0	0	0	0	0	1
100457749	TGCAGATGTTTTCCACTATGATTATAATAAAATCATTCTTTCTTATTGCCTCTTTTCTTGCTTGCAATA	TGCAGATGTTTTCCACTATGATTATAATAAAATCATTCTTTCTTATTGCCTCTTTTCTTGCTTGCAATA		0	0	999	1	0.150538	0.255752	6.8125	4.75945	1.40816	0.952381	0	0	0	0	0	0	1	0	0	0	0	0	0	1	0	0	0	0	0	0	0	0	0	0	0	1	0	1	0	1	0	0	0	0	0	1
100467223,TGCAGCAAGGCGACATATTGGTCATCATTTATGTTTTTACAGATCGGAAGAGCGGTTCAGCAGGAATGC,TGCAGCAAGGCGACATATTGGTCATCATTTATGTTTTTAC,"Chr 3",3686152,1,6.77095e-011,1,0.150538,0.255752,12.8125,8.47952,1.45208,0.95,1,0,1,0,0,1,0,0,0,0,0,0,0,0,0,0,0,0,0,0,0,0,0,0,0,0,0,0,1,0,1,0,1,0,0,0,0,0,0,0,0,0,0,0,0,0,1,0,0,0,0,0,0,1,0,0,0,0,0,0,0,1,0,0,0,0,1,0,1,0,0,0,0,0,0,1,0,1,0,0,0,1,0,0,0,0,0,0,0,0,0,0,0
100496175,TGCAGTCATATCATCATAACAAGTCTTTAGGAGGGCTTTATTTGAAAGTTCTGTCATAGAAAAGTTTTG,TGCAGTCATATCATCATAACAAGTCTTTAGGAGGGCTTTATTTGAAAGTTCTGTCATAGAAAAGTTTTG,"Chr 9",6141583,1,4.87864e-026,1,0.150538,0.255752,25.125,17.09121,1.3795,0.952381,0,0,0,0,0,0,1,1,0,0,0,0,0,0,0,0,0,0,1,0,0,0,0,0,0,0,0,0,0,0,0,0,1,0,0,0,0,0,0,0,0,0,0,0,0,0,1,0,0,0,1,0,1,1,0,0,0,0,0,0,0,0,0,1,0,0,0,0,1,0,0,0,0,1,0,1,0,0,1,0,0,0,0,…
100503916,TGCAGTTACCATAATAAAACAGCAACTGAGGAGATACAGAAAATAGTCCACCTTCTCATTCCCTTGTAA,TGCAGTTACCATAATAAAACAGCAACTGAGGAGATACAGAAAATAGTCCACCTTCTCATTCCCTTGTAA,"Chr 2",8211705,1,2.25381e-029,0.860215,0.85,0.255,49.32673,28.33013,1.73001,1,0,1,1,1,1,1,1,-,1,1,1,0,0,1,-,1,1,1,1,1,1,1,1,1,1,-,-,1,1,1,1,1,1,1,1,-,0,1,0,-,1,1,1,1,1,1,0,-,1,1,1,1,1,0,-,0,1,1,1,1,-,1,-,1,1,1,1,1,0,1,1,1,1,1,1,0,1,1,1,1,0,-,1,-,1,…
100429825,TGCAGGCTGCAAGATGGTAATTTTCCAACTATGATGCTATATTAGAGATGATAGCCTCGAATAATTGTC,TGCAGGCTGCAAGATGGTAATTTTCCAACTATGATGCTATATTAGAGATGATAGCCTCGAATAATTGTC,"Chr 11",6246631,1,2.25381e-029,0.935484,0.850575,0.254195,35.39216,18.41363,1.85853,1,1,-,0,0,1,1,-,1,1,1,1,0,1,1,1,1,1,-,1,1,1,1,1,1,1,-,1,1,1,1,1,1,1,1,1,1,1,0,1,1,0,0,1,1,0,1,1,1,-,1,0,1,-,1,1,1,1,1,1,1,1,1,1,1,1,1,1,1,1,1,1,1,1,1,1,0,1,0,1,1,0,…
100446047,TGCAGTGATGTCATCTCATGATTCTATGGGTTTAGTCTTTACAGATCGGAAGAGCGGTTCAGCAGGAAT,TGCAGTGATGTCATCTCATGATTCTATGGGTTTAGTCTTTAC,"Chr 4",5295115,1,1.62654e-012,0.935484,0.850575,0.254195,69.17647,40.00574,1.70955,1,1,0,0,1,1,1,1,1,1,1,1,0,1,0,0,1,1,1,0,1,1,0,1,1,1,-,1,1,1,1,1,1,0,1,-,1,1,0,1,1,1,1,1,1,1,1,1,1,1,1,1,1,1,0,1,1,1,1,-,1,1,1,1,1,1,-,1,1,1,1,1,1,1,1,1,0,1,1,1,1,1,1,1,1,-,1,1,0,0,1,1,1,-
100455184	TGCAGACGCGGATGTGAGGGGGGTTATGAATTGCGATGGAGAAGGGTGTTTCGCGTCCACGCGTTTTTT	TGCAGACGCGGATGTGAGGGGGGTTATGAATTGCGATGGAGAAGGGTGTTTCGCGTCCACGCGTTTTTT		0	0	999	0.935484	0.850575	0.254195	20.84848	13.58874	1.52742	0.95	1	1	0	1	-	1	0	1	1	1	1	1	1	0	0	1	1	1	1	1	1	1	0	-	1	1	-	1	1	1	1	1	1	1	1	1
100480155	TGCAGCAAAATGGTTTTGGTGAGCAGGTGCTGTTATGATTTACAGATCGGAAGAGCGGTTCAGCAGGAA	TGCAGCAAAATGGTTTTGGTGAGCAGGTGCTGTTATGATTTAC		0	0	999	0.935484	0.850575	0.254195	57.52475	37.86521	1.51282	0.952381	1	1	1	1	1	-	-	-	1	1	1	1	0	1	0	1	1	1	1	1	1	1	1	1	1	1	1	1	1	1	1	1	0	1	0	1
100495833	TGCAGTATTACTAAAATTTGAGTATTTCAAAAATACAAGAACGAAAACTAGTAGCTCTAAAAGGCAGGG	TGCAGTATTACTAAAATTTGAGTATTTCAAAAATACAAGAACGAAAACTAGTAGCTCTAAAAGGCAGGG		0	0	999	0.935484	0.850575	0.254195	33.08824	20.812	1.44192	1	1	1	1	1	1	1	0	1	1	1	1	0	0	1	1	-	1	1	0	1	0	0	1	1	-	-	1	1	1	1	1	1	1	1	1	1
100506803,TGCAGCAAGCGGTTAGCTGGAGTTGCTAGCCACACTATTTTAGAAAGCAGAGGGTTACAGATCGGAAGA,TGCAGCAAGCGGTTAGCTGGAGTTGCTAGCCACACTATTTTAGAAAGCAGAGGGTTAC,"Chr 11",37244878,1,8.21365e-023,0.935484,0.850575,0.254195,53.52941,31.98214,1.6423,1,1,1,1,1,0,0,1,1,1,0,1,1,0,1,0,-,1,1,1,1,1,0,0,1,1,-,1,1,1,1,1,1,1,1,1,1,1,0,1,1,1,1,-,1,1,1,1,1,1,0,1,1,1,1,1,1,1,1,1,1,1,-,1,1,1,-,1,1,1,0,1,1,1,1,1,1,1,1,1,1,1,1,0,-,0,1,1…
100510819,TGCAGGCATGGCAGATTTCATCTTTGCAATACATTCATCTATTTTTTTCAATAATACATTACTTTTCTC,TGCAGGCATGGCAGATTTCATCTTTGCAATACATTCATCTATTTTTTTCAATAATACATTACTTTTCTC,"Chr 1",4964198,1,2.25381e-029,0.935484,0.850575,0.254195,26.38235,14.31854,1.78983,1,1,1,1,0,1,1,1,1,1,1,1,0,1,1,-,1,1,-,1,1,1,1,1,1,1,1,-,1,1,1,1,1,1,1,1,1,0,-,1,1,0,1,1,1,1,1,1,0,1,1,0,1,0,0,1,1,1,1,1,0,1,1,1,1,-,1,0,1,1,1,1,1,1,1,1,1,1,-,1,1,1,1…
100516593	TGCAGTTTGAGGACTTGCCGATACTGTGCGAGCGCCACACGACGTCAAAGTTGTCTGCGTTTGAGGACT	TGCAGTTTGAGGACTTGCCGATACTGTGCGAGCGCCACACGACGTCAAAGTTGTCTGCGTTTGAGGACT		0	0	999	0.935484	0.850575	0.254195	37.52941	23.86921	1.51544	1	1	-	1	0	-	1	1	1	1	1	1	0	1	1	1	1	1	-	1	1	1	1	0	1	1	1	1	1	1	1	1	1	1	1	0	1
100429190	TGCAGCGCTTATTGCAAGTGTAAGTACAGTGGACTCGAGACAAAACCATTCAGAAGTCACATCCCCTGT	TGCAGCGCTTATTGCAAGTGTAAGTACAGTGGACTCGAGACAAAACCATTCAGAAGTCACATCCCCTGT		0	0	999	0.870968	0.851852	0.252401	19.54902	11.75871	1.60265	0.952381	1	1	1	1	0	1	1	1	1	1	1	0	1	1	1	1	1	1	-	1	1	1	1	-	-	1	1	1	1	1	-	1	1	1	0	0
100484400,TGCAGCTGATGAGATTGGAGAAAAGAAACTTGTGTTTGATCACCCAAATTATGGGTTCTGGACTTTTAC,TGCAGCTGATGAGATTGGAGAAAAGAAACTTGTGTTTGATCACCCAAATTATGGGTTCTGGACTTTTAC,"Chr 11",47385457,1,8.10614e-029,0.870968,0.851852,0.252401,60.61538,33.13211,1.74196,1,1,1,-,0,1,1,1,1,1,1,1,0,1,1,0,1,1,-,-,1,1,1,1,1,-,-,1,1,0,1,1,1,1,1,1,1,0,0,1,1,1,1,1,1,0,1,-,1,-,1,1,1,1,-,1,1,1,1,1,0,1,-,1,0,1,-,-,1,1,1,1,1,1,1,1,-,1,1,1,1,1…
100500150	TGCAGTAGTAGGTATGGACCTCCATCAGGACCATAACCATTACAGATCGGAAGAGCGGTTCAGCAGGAA	TGCAGTAGTAGGTATGGACCTCCATCAGGACCATAACCATTAC		0	0	999	0.870968	0.851852	0.252401	63.40777	35.44295	1.63246	1	1	-	1	0	1	-	0	1	1	1	1	0	1	1	1	1	1	1	1	1	1	1	1	1	-	-	1	1	1	1	1	1	1	1	0	1
100500171,TGCAGTATCATAGAGTGGTGTTATCCATGATACAAGTTGAAGTGTTTACAGATCGGAAGAGCGGTTCAG,TGCAGTATCATAGAGTGGTGTTATCCATGATACAAGTTGAAGTGTTTAC,"Chr 8",15077153,1,6.14489e-018,0.870968,0.851852,0.252401,76.67647,44.25465,1.73016,1,1,1,1,-,1,1,1,1,1,1,-,-,1,1,-,1,1,1,1,1,1,0,1,-,1,-,1,1,1,1,-,1,1,1,1,1,0,1,1,1,-,-,1,1,1,1,0,1,1,0,0,1,1,1,-,1,1,1,1,1,1,1,0,1,1,1,1,1,1,1,0,1,-,1,1,0,1,1,1,1,0,1,1,1,-,0,1,0,1,1,1,…
100354294,TGCAGTGACTGATCTCTTCTTCCACAGACCACATCTCATATCCTCTTCATTGAGCAAACGATAGAGCTC,TGCAGTGACTGATCTCTTCTTCCACAGACCACATCTCATATCCTCTTCATTGAGCAAACGATAGAGCTC,"Chr 6",18425622,1,2.25381e-029,0.946237,0.852273,0.251808,15.79208,9.68751,1.52658,1,1,0,1,0,0,1,0,1,1,1,1,0,1,1,-,1,1,-,0,1,1,1,1,1,1,1,1,1,1,-,1,1,0,1,1,1,1,0,1,1,0,0,1,1,1,1,1,1,1,0,1,1,1,1,1,1,1,1,1,1,1,1,1,1,-,1,1,1,1,1,-,1,1,1,1,1,1,1,1,1,1,1…
100429232	TGCAGCTAATTCAGGGGGCAAATCTGGATCATAGTCCTGAAATGAAATGAAGTATATGATTTACAGATC	TGCAGCTAATTCAGGGGGCAAATCTGGATCATAGTCCTGAAATGAAATGAAGTATATGATTTAC		0	0	999	0.946237	0.852273	0.251808	45.90099	26.30157	1.60649	1	1	1	0	1	1	1	1	1	1	1	1	1	1	1	1	1	1	1	1	1	1	1	1	1	1	-	1	1	-	0	1	1	1	1	1	-
100479911	TGCAGACCTAAGAGAGAGACAGTGTACACGACTTGTTTACAGATCGGAAGAGCGGTTCAGCAGGAATGC	TGCAGACCTAAGAGAGAGACAGTGTACACGACTTGTTTAC		0	0	999	0.946237	0.852273	0.251808	66.52475	41.86484	1.57849	1	1	1	1	0	1	1	1	1	1	1	1	0	0	1	1	1	1	1	1	1	1	0	1	1	-	-	1	1	1	1	1	-	1	1	1	1
100485593	TGCAGCTATTACTAACTGACATACATAGCCAATGTTTTCATTCCCATCCATCCCTCCCCTTACTACACA	TGCAGCTATTACTAACTGACATACATAGCCAATGTTTTCATTCCCATCCATCCCTCCCCTTACTACACA		0	0	999	0.946237	0.852273	0.251808	31.71569	20.86952	1.54381	1	1	1	-	1	1	1	1	0	1	1	1	0	0	0	1	1	0	1	1	1	1	0	1	1	1	1	1	1	1	-	1	1	1	1	1	1
100486999	TGCAGAAAGAAGACTCCCAGTCATTGTCTTACAATGGTCCAACAGCTATAAATCCCAAAGTGAAGGTGC	TGCAGAAAGAAGACTCCCAGTCATTGTCTTACAATGGTCCAACAGCTATAAATCCCAAAGTGAAGGTGC		0	0	999	0.946237	0.852273	0.251808	22.76471	12.54887	1.61227	1	1	1	1	0	1	1	0	1	1	1	1	1	1	-	1	1	1	0	1	1	1	1	1	1	1	-	-	1	1	1	-	1	1	1	1	-
100487029	TGCAGAAGAATTCCTGGACAACAATATAATTTCCGACTCTCATCCCTATTTGATGGTCTTTACAGATCG	TGCAGAAGAATTCCTGGACAACAATATAATTTCCGACTCTCATCCCTATTTGATGGTCTTTAC		0	0	999	0.946237	0.852273	0.251808	54.0297	31.6961	1.52594	1	1	0	1	1	1	1	1	1	1	1	1	0	0	1	0	1	1	1	1	1	1	1	1	1	1	-	1	1	1	1	1	1	1	1	1	1
100491719,TGCAGTTCCCAGTGCTATCACTGGCATGCTGCATTTGTTGGAGGAGGATTTACAGATCGGAAGAGCGGT,TGCAGTTCCCAGTGCTATCACTGGCATGCTGCATTTGTTGGAGGAGGATTTAC,"Chr 7",222627,1,4.23715e-020,0.946237,0.852273,0.251808,50.68932,31.23293,1.42328,1,1,1,0,1,1,1,1,1,1,1,1,1,0,1,1,1,1,1,1,1,1,1,1,1,-,-,1,1,1,1,1,1,1,1,0,0,0,1,0,1,1,0,1,1,1,1,1,1,1,-,1,1,1,0,1,1,1,1,1,1,1,1,1,0,1,-,1,1,1,1,1,1,1,1,1,1,1,1,1,1,1,1,1,-,1,0,1,0,1,0,…
100495096,TGCAGATTTTAGATCAGTTATCTACAGGAAACAGAAGATAAAAGGTGAACGACAAAAAATGATTCGATA,TGCAGATTTTAGATCAGTTATCTACAGGAAACAGAAGATAAAAGGTGAACGACAAAAAATGATTCGATA,"Chr 11",18582607,1,2.25381e-029,0.946237,0.852273,0.251808,45.82353,25.47179,1.7485,1,-,1,1,1,1,1,1,1,1,1,1,0,1,0,1,1,-,0,1,1,1,1,1,1,-,-,1,1,1,1,1,1,1,1,1,1,1,1,0,0,1,1,1,1,1,1,1,1,1,1,1,-,1,0,1,1,1,1,1,1,0,1,1,1,1,1,1,1,1,1,1,1,1,1,1,1,1,0,1,1,0,…
100509859	TGCAGCTATGTGTGTAGGAATGGGCAGCTTCTCTGACCCGTATGAAGCGCAGGGACTAGCACATTTTTT	TGCAGCTATGTGTGTAGGAATGGGCAGCTTCTCTGACCCGTATGAAGCGCAGGGACTAGCACATTTTTT		0	0	999	0.946237	0.852273	0.251808	38.61165	23.87477	1.49142	1	-	1	1	0	-	1	1	0	1	1	1	1	1	0	-	1	1	1	1	1	1	1	1	1	1	1	1	1	1	1	1	1	1	1	1	1
100515125,TGCAGAAAGACTTGCACCTGATGCAAAAAAATGGGAAATTCTTCCTCCAAATCTTCTACTCATGTTCTT,TGCAGAAAGACTTGCACCTGATGCAAAAAAATGGGAAATTCTTCCTCCAAATCTTCTACTCATGTTCTT,"Chr 11",11652927,1,2.25381e-029,0.946237,0.852273,0.251808,37.76923,22.69456,1.52322,1,1,1,0,0,1,1,1,1,1,1,1,0,0,1,0,1,1,1,1,1,1,1,0,1,0,-,1,1,1,1,1,1,1,1,1,1,0,1,0,1,1,1,1,1,-,1,1,1,1,-,1,1,1,1,0,1,1,1,1,0,1,1,1,1,1,-,1,1,1,1,1,1,1,0,1,1,1,-,1,1,1…
100456517	TGCAGGCTTGCATTCTTGCTGTAGGGAGAGGCAACAAAGTTGTGGAACCAGTTATTGGAGCTGATGGTA	TGCAGGCTTGCATTCTTGCTGTAGGGAGAGGCAACAAAGTTGTGGAACCAGTTATTGGAGCTGATGGTA		0	0	999	0.88172	0.853659	0.249851	31.38235	16.93242	1.67743	0.95	1	1	0	1	-	1	1	1	1	1	1	0	1	1	1	1	1	-	-	1	1	1	1	1	1	-	1	1	1	-	1	1	1	1	1	0
100473081	TGCAGCATGGCTTTCTGTTTTATACCACCAGTGAATTCCAGCAACCTGTTTTACAAAGAACCAACTGTC	TGCAGCATGGCTTTCTGTTTTATACCACCAGTGAATTCCAGCAACCTGTTTTACAAAGAACCAACTGTC		0	0	999	0.88172	0.853659	0.249851	39.34951	23.34615	1.65141	1	1	1	0	1	0	1	1	1	1	1	1	0	1	1	1	1	1	0	1	1	1	1	-	1	1	-	-	1	-	-	1	1	0	1	1	1
100496556	TGCAGACTGTCCATTAGCATTAGATCCGTAATCAGAAAATCCTCTACTCAGAGGGGAAGCCATTTTTAC	TGCAGACTGTCCATTAGCATTAGATCCGTAATCAGAAAATCCTCTACTCAGAGGGGAAGCCATTTTTAC		0	0	999	0.88172	0.853659	0.249851	54.68627	29.78945	1.75146	1	1	1	0	1	1	1	1	-	1	1	1	1	1	1	1	1	1	1	1	1	1	1	1	-	0	-	1	1	1	-	1	1	1	1	1	1
100516326	TGCAGAACCTCTACCCAACCCACGAGTGTGTTCATTTTCTTGCTACATCATTATTTACATTATCGTTTT	TGCAGAACCTCTACCCAACCCACGAGTGTGTTCATTTTCTTGCTACATCATTATTTACATTATCGTTTT		0	0	999	0.88172	0.853659	0.249851	43.60194	23.27061	1.77531	1	1	1	1	1	1	1	-	1	1	1	1	0	0	-	0	1	-	1	1	1	1	1	0	1	1	-	1	1	1	-	-	1	1	1	1	1
100518733	TGCAGTCAACAATATATGGATCTAATGGCTTCCCCAAAATATCACCAATTTTACAGATCGGAAGAGCGG	TGCAGTCAACAATATATGGATCTAATGGCTTCCCCAAAATATCACCAATTTTAC		0	0	999	0.88172	0.853659	0.249851	57.8932	32.51256	1.57231	1	1	0	1	0	1	1	0	1	1	1	1	1	1	1	1	-	1	-	0	1	1	0	1	1	-	-	1	1	1	1	1	1	1	1	1	1
100005171	TGCAGTTTGACGTTGCTCTAGATCTACACTCAAAGGAAATGAGAAATTATTCTTCGATCAGAAGACTTT	TGCAGTTTGACGTTGCTCTAGATCTACACTCAAAGGAAATGAGAAATTATTCTTCGATCAGAAGACTTT		0	0	999	0.956989	0.853933	0.249463	19.14851	13.42481	1.44435	0.952381	1	1	1	1	1	1	1	1	1	1	1	0	1	1	0	1	1	1	1	1	1	1	1	1	0	1	1	1	1	-	1	1	0	1	-	1
100053595	TGCAGGAACGGCAGCAGCGCCATGGTGCGTGAGTTTCTGCTGCCCAAGAGTACGGGCGTGTCTTTCCTG	TGCAGGAACGGCAGCAGCGCCATGGTGCGTGAGTTTCTGCTGCCCAAGAGTACGGGCGTGTCTTTCCTG		0	0	999	0.956989	0.146067	0.249463	6.41176	4.01554	1.44976	0.954545	0	0	1	1	0	0	0	0	0	0	0	0	0	1	0	0	-	0	0	0	0	0	0	0	-	0	1	0	0	0	0	0	0	0	1	0
100351447	TGCAGATAGCAAAAGTATGACTATCACTATCAGCACACTCGGAAAATTATTTGACAACTTTACACTCTC	TGCAGATAGCAAAAGTATGACTATCACTATCAGCACACTCGGAAAATTATTTGACAACTTTACACTCTC		0	0	999	0.956989	0.853933	0.249463	10.59223	6.83429	1.5053	1	1	1	1	0	1	-	1	-	1	1	1	1	1	0	1	1	1	1	1	1	1	1	1	1	1	1	1	1	1	-	1	1	1	1	0	1
100495368,TGCAGCTCCATCTCGCCTTGTGGTCCTTGCTATTTCAATGGTTTTGTTTTCCTCAGTTGCTATGGCTAC,TGCAGCTCCATCTCGCCTTGTGGTCCTTGCTATTTCAATGGTTTTGTTTTCCTCAGTTGCTATGGCTAC,"Chr 2",7343392,1,2.25381e-029,0.956989,0.853933,0.249463,34.86275,22.29791,1.44976,1,0,1,1,1,1,1,0,1,1,1,1,1,0,0,1,1,1,1,1,1,1,1,1,-,1,1,1,1,1,1,1,1,1,1,1,1,-,0,0,1,1,1,1,1,1,1,1,1,1,0,1,1,1,1,0,1,1,1,1,0,1,1,-,1,1,1,1,1,1,1,-,1,1,0,1,0,1,1,1,1,1,1…
100499352	TGCAGAAATATAGTCCAAAAAGTGGGGACACAAATGATGTGATTACAGATCGGAAGAGCGGTTCAGCAG	TGCAGAAATATAGTCCAAAAAGTGGGGACACAAATGATGTGATTAC		0	0	999	0.956989	0.853933	0.249463	51.94	35.22437	1.32956	1	-	1	1	1	1	1	1	1	1	1	1	0	1	1	1	1	1	1	1	1	1	1	1	1	1	1	1	1	1	1	1	1	1	1	1	1
100481109,TGCAGTTGATGCTCATACTGGAGAAAGGGTTGCAATCAAGAAAATTACAGATCGGAAGAGCGGTTCAGC,TGCAGTTGATGCTCATACTGGAGAAAGGGTTGCAATCAAGAAAATTAC,"Chr 5",606765,1,2.12509e-017,0.892473,0.855422,0.247351,81.67961,41.48698,1.8143,1,1,-,0,0,1,1,1,1,1,1,1,-,0,0,-,1,-,0,1,1,1,1,0,1,1,1,1,1,1,1,1,1,1,1,1,1,1,0,0,1,1,-,1,1,1,1,1,1,1,1,1,1,-,1,1,1,1,1,-,0,1,1,1,1,-,-,1,1,1,1,1,1,1,1,0,1,1,0,1,1,0,1,1,1,1,1,-,1,1,1,1,1,1
100486019	TGCAGGTCCGTGCATTCAACGCTGTCGGAAAATGTTTATGGTCATCATTGGTTGGTACGTGCAATATAT	TGCAGGTCCGTGCATTCAACGCTGTCGGAAAATGTTTATGGTCATCATTGGTTGGTACGTGCAATATAT		0	0	999	0.892473	0.855422	0.247351	33.08824	24.48653	1.33641	0.95	1	1	0	0	0	1	1	1	1	1	1	0	1	1	1	1	1	1	-	1	1	1	0	-	-	-	-	1	0	-	1	1	1	1	0	1
100495561,TGCAGGCCTTGAAAGAGCATGCCCCTCGGGGCCAGTTATTCCAAGTTCTATCATTTTTTTCTGCCCTTC,TGCAGGCCTTGAAAGAGCATGCCCCTCGGGGCCAGTTATTCCAAGTTCTATCATTTTTTTCTGCCCTTC,"Chr 2",12960063,1,2.25381e-029,0.892473,0.855422,0.247351,25.36893,14.53485,1.59266,1,1,1,-,1,1,1,1,1,1,1,1,1,1,-,-,1,1,0,1,1,1,1,0,-,1,1,1,1,1,-,1,1,1,1,1,1,1,0,1,0,1,0,1,1,1,1,0,1,1,1,1,1,1,0,-,1,1,1,1,1,1,-,-,1,1,1,1,1,1,1,1,1,1,1,1,1,1,1,1,-,0,…
100527576	TGCAGCAGGAGTCTCGGCACAGAGGAAGTAATCCTTTTTCTGTGGTGTCCCAATATCTAAAGAAAGCAA	TGCAGCAGGAGTCTCGGCACAGAGGAAGTAATCCTTTTTCTGTGGTGTCCCAATATCTAAAGAAAGCAA		0	0	999	0.892473	0.855422	0.247351	46.53922	27.57616	1.66366	1	1	1	1	0	1	1	1	1	1	1	1	0	0	1	0	1	1	1	-	1	1	1	-	-	-	1	1	-	1	1	1	1	1	1	1	-
100005033	TGCAGTTCTCAAAGCTTCACCCCAGAAGGCTTTAGGTAATTTGGCATGAGAAAGCATGAATCTAATTCT	TGCAGTTCTCAAAGCTTCACCCCAGAAGGCTTTAGGTAATTTGGCATGAGAAAGCATGAATCTAATTCT		0	0	999	0.967742	0.144444	0.24716	5.52632	3.5743	1.55508	0.95	0	1	0	0	0	0	0	0	0	0	1	0	0	0	0	1	0	0	0	0	0	0	0	1	0	0	0	-	0	0	0	1	0	0	0	0
100014194	TGCAGTTTTAGCGGAGTATGGACATCGACAGAAAGCTTTAGAATACTGTGAGAGTATTGCTTCGACAAT	TGCAGTTTTAGCGGAGTATGGACATCGACAGAAAGCTTTAGAATACTGTGAGAGTATTGCTTCGACAAT		0	0	999	0.967742	0.144444	0.24716	11.52941	8.64406	1.35352	0.952381	-	1	0	0	1	1	0	0	0	0	0	0	0	0	0	-	1	0	-	0	0	0	0	0	0	0	0	1	0	0	0	0	0	0	0	0
100024874	TGCAGCTAGTTGATATGTTCCTACCTTCAGCTTGTGGGGGCTAATAGAAGAACCTCATGACTCAAGCTT	TGCAGCTAGTTGATATGTTCCTACCTTCAGCTTGTGGGGGCTAATAGAAGAACCTCATGACTCAAGCTT		0	0	999	0.967742	0.144444	0.24716	19.6875	13.78277	1.41757	0.954545	1	0	0	0	0	0	0	0	0	0	0	0	1	0	0	1	0	0	1	0	0	0	0	0	1	-	0	-	1	0	0	0	1	0	0	0
100040815	TGCAGAGTAAAATGACTTAGAAGACAAGGAGCGGTAAAGGGGAGGTAAAGGTAAATAGCGGTTGCAAAT	TGCAGAGTAAAATGACTTAGAAGACAAGGAGCGGTAAAGGGGAGGTAAAGGTAAATAGCGGTTGCAAAT		0	0	999	0.967742	0.144444	0.24716	12	8.61599	1.43663	0.954545	0	1	0	0	0	-	0	0	0	0	0	0	0	0	0	1	0	1	0	1	0	0	1	0	0	0	0	1	0	0	0	0	0	0	0	1
100370814	TGCAGTGTTAAGACGGCGTCTGGGGGAGGCTCTATTTGAAAAACGCCTGACTCCCTGCTTTTTCTATTT	TGCAGTGTTAAGACGGCGTCTGGGGGAGGCTCTATTTGAAAAACGCCTGACTCCCTGCTTTTTCTATTT		0	0	999	0.967742	0.144444	0.24716	10.27778	4.48213	2.30298	0.952381	0	0	0	0	1	0	0	0	1	0	0	0	0	0	0	0	0	0	0	0	0	0	0	0	1	0	0	0	0	1	0	0	0	0	0	0
100509907,TGCAGCTGTATGACTATAATATTTATACATTATCCCCAAATGAGGGTGAGAAATGTCATGTATTACAGA,TGCAGCTGTATGACTATAATATTTATACATTATCCCCAAATGAGGGTGAGAAATGTCATGTATTACAGA,"Chr 7",9888898,1,3.77142e-027,0.967742,0.855556,0.24716,37.57282,26.57526,1.35006,1,1,1,1,0,1,1,1,0,1,1,1,1,1,1,-,1,-,-,1,1,1,1,1,1,1,1,1,1,1,1,1,1,1,1,1,1,1,0,0,1,1,1,1,1,0,1,1,1,1,1,1,1,1,1,1,1,1,1,1,1,1,1,0,1,0,1,1,1,1,1,1,1,1,1,1,0,1,1,1,1,1,0,…
100525603,TGCAGTGTCTTCCAGAGACTTTCAAGCATTCTCTGCCTTAGAGCAAGCCCGGCGCAATTCTCTATTACA,TGCAGTGTCTTCCAGAGACTTTCAAGCATTCTCTGCCTTAGAGCAAGCCCGGCGCAATTCTCTATTACA,"Chr 11",28089948,1,4.87864e-026,0.967742,0.144444,0.24716,9.47059,5.42454,1.61948,0.952381,1,0,0,0,0,0,0,0,0,0,0,0,0,0,0,0,0,0,1,0,0,0,0,0,0,0,0,-,0,0,0,0,0,0,0,-,0,0,0,0,1,0,0,0,0,1,0,0,0,0,1,-,0,1,0,0,0,0,1,0,0,0,0,1,1,0,1,0,0,0,1,0,0,0,0,1,0,0,0…
100003359,TGCAGCCAAATATTGTCACTCTCAATGCATTGGTTGATGGTATGTGTAAACATGGGAGAGTCCATAGAG,TGCAGCCAAATATTGTCACTCTCAATGCATTGGTTGATGGTATGTGTAAACATGGGAGAGTCCATAGAG,"Chr 1",16745997,5,2.25381e-029,0.903226,0.857143,0.244898,14.26471,8.79608,1.60043,0.95,1,1,1,1,0,1,1,1,1,1,1,1,0,-,1,1,1,1,1,1,1,1,1,1,1,-,-,1,1,1,1,1,1,1,1,-,1,0,0,-,1,0,1,1,1,1,1,1,1,0,1,1,-,1,1,1,1,1,1,0,1,-,1,1,1,1,1,1,1,1,1,1,1,-,1,0,1,0,1,1,…
100018839	TGCAGTGCCACCAACATTACTAGGTATTTACCTACAGTAATAGCAGGATTACAGATCGGAAGAGCGGTT	TGCAGTGCCACCAACATTACTAGGTATTTACCTACAGTAATAGCAGGATTAC		0	0	999	0.978495	0.142857	0.244898	14.26667	9.43375	1.50886	0.954545	0	1	0	0	0	1	0	0	0	0	0	0	0	0	0	-	0	1	1	0	0	0	0	0	0	0	0	-	0	0	0	1	0	0	0	1
100041236	TGCAGGCTTTTCTAGGTCGAATCCATATTACATTGTGCCTCAGGGACGTGTCACAGCTCTTACCAACAT	TGCAGGCTTTTCTAGGTCGAATCCATATTACATTGTGCCTCAGGGACGTGTCACAGCTCTTACCAACAT		0	0	999	0.978495	0.142857	0.244898	14.6875	7.07742	2.05091	0.954545	0	1	0	0	0	0	0	0	0	0	0	0	0	0	0	0	0	1	-	1	0	0	0	1	0	0	0	1	0	1	0	1	0	0	0	-
100349768	TGCAGCATAAACTGCATCACTTCCAATGGAAATCTTATCAGCCCCAGACCTAAAATATTCTGAGGCAAC	TGCAGCATAAACTGCATCACTTCCAATGGAAATCTTATCAGCCCCAGACCTAAAATATTCTGAGGCAAC		0	0	999	0.903226	0.857143	0.244898	17.67308	10.03402	1.61877	1	1	1	0	1	-	1	1	1	1	1	1	0	1	1	1	1	1	1	1	1	1	1	1	1	-	-	1	1	1	1	1	1	0	1	0	1
100373375	TGCAGTTTGTTCCGTTTCATCAACAAAAAAGTTTTCACTTCTCCGAGTCTATCCGCGATATACCTAGTA	TGCAGTTTGTTCCGTTTCATCAACAAAAAAGTTTTCACTTCTCCGAGTCTATCCGCGATATACCTAGTA		0	0	999	0.978495	0.142857	0.244898	20.25	12.97835	1.58832	0.952381	-	1	0	0	0	1	0	0	0	0	0	0	0	0	0	0	1	1	1	0	0	0	0	0	0	0	0	1	0	0	0	0	0	0	0	1
100402286	TGCAGGTAGGAACTTCCCTAATATATTTGAGATCAGTCCGGTCATAGTATTACAGATCGGAAGAGCGGT	TGCAGGTAGGAACTTCCCTAATATATTTGAGATCAGTCCGGTCATAGTATTAC		0	0	999	0.978495	0.142857	0.244898	22.73333	10.9512	2.14424	0.954545	1	1	0	0	1	0	0	0	0	0	0	0	0	0	0	0	-	0	1	0	0	0	1	0	0	0	0	-	0	0	0	0	0	0	0	0
100428310,TGCAGAGTCATTTTTTGGAAACTCCTTGTGGTGGAGAATGCCAAAACTTTTGAAATCTCAATAAGTCAA,TGCAGAGTCATTTTTTGGAAACTCCTTGTGGTGGAGAATGCCAAAACTTTTGAAATCTCAATAAGTCAA,"Chr 11",11364724,1,4.87864e-026,0.978495,0.142857,0.244898,8.8,5.92115,1.48764,0.952381,0,0,1,0,0,0,0,0,0,0,0,0,0,0,0,0,0,0,0,1,1,0,0,0,0,0,0,0,0,1,0,1,0,0,0,0,0,0,0,0,0,1,1,1,0,0,0,0,1,0,0,-,0,0,0,0,0,0,0,0,0,0,0,0,0,-,1,0,0,0,0,0,0,0,0,0,0,1,0,0,…
100474899,TGCAGAATGCTTGTTGCATTCTGGACTTCTTTGTGGTAAAATGTTTTCATAAACGAGACCACTGCTTGT,TGCAGAATGCTTGTTGCATTCTGGACTTCTTTGTGGTAAAATGTTTTCATAAACGAGACCACTGCTTGT,"Chr 2",17555828,1,2.25381e-029,0.903226,0.857143,0.244898,46.63107,25.25059,1.59238,1,1,0,-,1,-,1,0,0,1,1,1,0,0,1,1,1,1,1,1,1,1,1,-,1,-,1,1,1,1,1,-,1,1,1,1,0,1,1,1,1,1,1,1,1,1,1,1,1,1,1,0,1,0,-,1,1,1,1,1,0,1,-,1,1,1,1,-,1,1,1,1,1,1,1,1,1,1,1,1,0,1,…
100481479,TGCAGCTACGCAAAAGTTGATATATTATAGGTCGAAAGGTTTACAGATCGGAAGAGCGGTTCAGCAGGA,TGCAGCTACGCAAAAGTTGATATATTATAGGTCGAAAGGTTTAC,"Chr 9",7949962,1,2.98706e-015,0.903226,0.857143,0.244898,65.90291,35.68348,1.78693,1,1,-,0,0,1,1,0,1,1,1,1,0,-,1,1,1,1,1,1,1,1,1,-,1,-,-,1,1,1,1,1,1,1,1,1,1,1,0,1,1,1,0,1,1,1,1,1,1,1,1,1,1,0,0,1,1,1,1,1,1,1,1,1,1,-,-,1,1,0,1,0,-,1,1,1,1,1,-,1,1,0,1,1,1,1,1,1,1,0,1,1,1,1
100502979,TGCAGATGTACCTTATGGATACCCAATAGTTAGTTATTTACATTATTTAGTTGATCAGATTAGTTGCTT,TGCAGATGTACCTTATGGATACCCAATAGTTAGTTATTTACATTATTTAGTTGATCAGATTAGTTGCTT,"Chr 2",32433597,1,2.25381e-029,0.978495,0.857143,0.244898,45.30392,30.55621,1.43148,1,1,1,1,0,1,1,0,1,1,1,1,1,1,1,0,1,1,1,1,1,1,1,1,1,1,1,0,1,1,1,1,1,1,1,1,-,1,1,1,1,1,0,1,1,1,0,0,1,1,1,1,1,1,1,1,1,1,1,1,0,1,1,0,1,1,1,1,1,1,1,1,-,1,1,1,0,1,1,1,1,0,…
100511006,TGCAGCAAGTAAAGGTATCATGCATATACTTGGTATTTGGGTGAAAAAGTGAGAGAAACACAAACTTGA,TGCAGCAAGTAAAGGTATCATGCATATACTTGGTATTTGGGTGAAAAAGTGAGAGAAACACAAACTTGA,"Chr 11",14829186,2,2.26981e-024,0.978495,0.142857,0.244898,21.17647,11.49545,1.78991,1,0,0,0,0,0,0,1,0,0,0,0,0,0,1,0,0,0,0,0,0,0,0,0,0,0,0,0,0,0,1,0,0,0,0,0,0,0,0,0,0,0,0,0,0,0,0,0,-,0,1,0,0,0,0,0,0,0,0,0,0,1,0,0,1,0,0,1,0,1,0,1,-,0,0,1,1,0,0,0,1,0…
100512668	TGCAGAACTACTACCAACAATTCTATGAAAAGAAAATCCGTGATGGAGAATTTACCCAGAGATCGGAAG	TGCAGAACTACTACCAACAATTCTATGAAAAGAAAATCCGTGATGGAGAATTTACCCAGAGATCGGAAG		0	0	999	0.903226	0.857143	0.244898	57.35577	31.63248	1.83394	1	1	1	1	1	1	1	-	-	1	1	1	1	1	0	1	1	-	1	1	1	1	1	1	-	1	1	1	1	1	-	1	1	0	1	1	1
100518323	TGCAGGGCTTGTGAATACCAAAGTTATGAAGACTTGAAGACAAATTACAGATCGGAAGAGCGGTTCAGC	TGCAGGGCTTGTGAATACCAAAGTTATGAAGACTTGAAGACAAATTAC		0	0	999	0.903226	0.857143	0.244898	73.16505	39.89162	1.87654	1	1	1	1	1	0	1	1	-	1	1	1	0	1	1	0	1	1	1	-	1	1	1	1	1	1	-	0	1	1	1	1	1	1	1	1	-
100004252	TGCAGGTATCGGCCTAAACTTCGGGGCTATTCGAGGGAAAGGGGCCCCTATCCGAGGCGGTGAGGTAAA	TGCAGGTATCGGCCTAAACTTCGGGGCTATTCGAGGGAAAGGGGCCCCTATCCGAGGCGGTGAGGTAAA		0	0	999	0.989247	0.141304	0.242675	5.33333	3.97772	1.29961	0.952381	0	0	0	0	-	0	0	0	0	0	0	0	0	0	0	0	1	0	0	0	0	0	0	0	0	0	0	0	0	1	0	0	0	0	1	0
100013170	TGCAGGGAGTTGACCGGAAACAAAGACACCAAAAGGTGTCTGCACAGCATGAGACTGTTGTTCCAAGAG	TGCAGGGAGTTGACCGGAAACAAAGACACCAAAAGGTGTCTGCACAGCATGAGACTGTTGTTCCAAGAG		0	0	999	0.989247	0.141304	0.242675	18.53333	14.13208	1.36027	0.954545	0	1	0	0	0	0	0	0	0	0	0	0	0	0	0	-	1	1	0	1	0	0	0	0	0	0	0	1	0	1	0	1	0	0	0	1
100041007	TGCAGCCAGGCTAGCCGCTACTAATACAATACTCACTGGGTATTATACCGTAATGGCAGGCATAGAAGT	TGCAGCCAGGCTAGCCGCTACTAATACAATACTCACTGGGTATTATACCGTAATGGCAGGCATAGAAGT		0	0	999	0.989247	0.141304	0.242675	11.4375	8.46292	1.30132	0.952381	0	1	0	0	0	0	0	0	0	0	0	0	0	0	0	0	1	1	0	0	0	0	0	0	0	0	0	1	0	0	0	1	0	0	0	0
100041891	TGCAGCTGTTGCTTGATCCCCAGAAGCTTGCATTCTTTCCATCGTTTTCTTACAGATCGGAAGAGCGGT	TGCAGCTGTTGCTTGATCCCCAGAAGCTTGCATTCTTTCCATCGTTTTCTTAC		0	0	999	0.989247	0.141304	0.242675	21.07143	12.99156	1.51285	0.954545	0	1	0	0	1	0	0	0	0	0	0	0	1	0	0	-	1	1	1	0	0	0	0	1	0	0	0	1	0	0	0	1	0	0	0	0
100401727	TGCAGATGCGAACCGATTACTCCAAACGGTTCATTACAGATCGGAAGAGCGGTTCAGCAGGAATGCCGA	TGCAGATGCGAACCGATTACTCCAAACGGTTCATTAC		0	0	999	0.989247	0.141304	0.242675	21	12.37509	1.62473	0.954545	0	1	0	0	0	0	0	0	0	0	0	0	0	0	0	1	1	0	1	1	0	0	0	0	0	0	0	1	0	0	0	0	0	0	0	0
100401951	TGCAGCCGCGCCAGGCGCCGTATTACAGATCGGAAGAGCGGTTCAGCAGGAATGCCGAGACCGATCTCG	TGCAGCCGCGCCAGGCGCCGTATTAC		0	0	999	0.989247	0.141304	0.242675	6.33333	3.87585	1.63749	0.954545	0	0	0	0	0	0	0	0	0	0	0	0	0	1	0	0	0	1	0	0	0	0	0	1	0	0	0	1	0	0	0	1	0	0	0	1
100409205	TGCAGCCATTCCATCAAGATACAGAAGAAGTTTGTATTACAGATCGGAAGAGCGGTTCAGCAGGAATGC	TGCAGCCATTCCATCAAGATACAGAAGAAGTTTGTATTAC		0	0	999	0.989247	0.141304	0.242675	25.06667	18.39734	1.37956	0.954545	0	1	0	0	0	1	0	0	0	0	0	0	0	1	0	0	-	1	1	0	0	1	0	0	0	0	0	1	0	1	0	1	0	0	0	0
100448267	TGCAGTGTGCAGTTTGTTCTGTCTTTAGGTGTACCTTTACAGATCGGAAGAGCGGTTCAGCAGGAATGC	TGCAGTGTGCAGTTTGTTCTGTCTTTAGGTGTACCTTTAC		0	0	999	0.989247	0.141304	0.242675	39.75	30.4596	1.32848	0.952381	0	0	0	0	0	0	0	0	0	0	0	0	0	0	0	0	0	0	0	1	0	0	0	0	0	-	0	0	0	1	0	1	1	0	0	0
100449274	TGCAGAATTGGTCGATCGAGTGGGAAACCGAGTGCTTACTTGAGTAGATTGCGATGTTACAGATCGGAA	TGCAGAATTGGTCGATCGAGTGGGAAACCGAGTGCTTACTTGAGTAGATTGCGATGTTAC		0	0	999	0.989247	0.141304	0.242675	24.75	18.07796	1.37553	0.952381	0	1	0	0	0	1	0	0	0	0	0	0	0	0	0	0	0	1	0	1	0	0	0	0	0	0	0	1	0	0	0	1	0	0	0	0
100449336	TGCAGATGTGAATCGATTGAAAAGGCGCCTCGAACCTCGGTAACATAGTTTACAGATCGGAAGAGCGGT	TGCAGATGTGAATCGATTGAAAAGGCGCCTCGAACCTCGGTAACATAGTTTAC		0	0	999	0.989247	0.141304	0.242675	22.8	16.60602	1.40453	0.954545	0	1	0	0	0	0	0	0	0	0	0	0	0	0	0	1	0	1	1	1	0	0	0	0	0	0	0	1	0	1	0	1	0	0	0	0
100499853,TGCAGCTGAGGCTGAAAGTTTTGGTTCAATGCCATGATGACTTACAGATCGGAAGAGCGGTTCAGCAGG,TGCAGCTGAGGCTGAAAGTTTTGGTTCAATGCCATGATGACTTAC,"Chr 8",3226784,1,8.70064e-016,0.989247,0.858696,0.242675,62.75248,44.32137,1.35436,0.952381,1,0,1,1,1,1,1,1,1,1,1,1,1,1,1,1,1,1,1,1,1,1,1,1,1,1,0,1,1,1,1,1,1,1,1,1,1,0,0,1,1,1,1,1,1,1,1,1,1,0,1,1,1,1,1,1,1,1,1,0,1,1,1,0,1,-,1,0,1,1,1,0,1,1,1,0,1,0,1,1,1,0,1,1,1,1,1,0,1,1,…
100529190	TGCAGATAAAAATGATGCGGGTTTATTATTATCAAGATGATTTTACAGATCGGAAGAGCGGTTCAGCAG	TGCAGATAAAAATGATGCGGGTTTATTATTATCAAGATGATTTTAC		0	0	999	0.989247	0.141304	0.242675	13.53333	8.42114	1.52911	0.952381	0	0	0	0	0	0	0	1	0	0	0	0	1	0	0	0	0	-	0	0	0	0	0	0	0	0	0	0	0	0	1	0	0	0	0	1
100547022,TGCAGCTGTGGAAATAAAAGTTACTTTTTGGTCTTGTTTTGAAGCCAATATAAAAGGGAAAAACAGATA,TGCAGCTGTGGAAATAAAAGTTACTTTTTGGTCTTGTTTTGAAGCCAATATAAAAGGGAAAAACAGATA,"Chr 6",14138284,1,2.25381e-029,0.989247,0.141304,0.242675,13.78571,10.50971,1.30509,0.954545,0,0,0,0,0,0,0,1,0,0,0,0,0,1,0,0,0,0,1,0,0,0,0,0,0,0,1,0,0,0,0,0,0,0,0,1,0,0,0,0,0,0,1,1,0,0,0,0,0,0,0,1,0,0,0,0,0,0,-,0,0,0,0,0,1,0,1,0,0,0,0,0,0,1,0,0,1,0…
100454410,TGCAGTTAGACACTCACTCAGAAGATTGTTATACAACTTCAAAGTTCAAACCACAATCAATTTTACTCT,TGCAGTTAGACACTCACTCAGAAGATTGTTATACAACTTCAAAGTTCAAACCACAATCAATTTTACTCT,"Chr 9",9596550,1,2.25381e-029,0.913978,0.858824,0.242491,39.92233,20.63303,1.72865,1,1,0,1,1,1,1,1,1,1,1,1,1,0,1,1,1,1,1,1,1,1,1,1,1,1,-,1,1,1,-,1,1,1,0,0,1,-,1,1,1,0,1,1,1,0,1,0,1,1,1,1,1,1,1,1,1,1,1,1,0,-,-,0,-,1,-,1,1,1,1,1,1,1,1,1,1,1,-,1,1,0,1…
100480233,TGCAGCAGAGGGAGTAGAATCAAAATATTCTCTCAACGTCTTACAGATCGGAAGAGCGGTTCAGCAGGA,TGCAGCAGAGGGAGTAGAATCAAAATATTCTCTCAACGTCTTAC,"Chr 11",46070578,1,2.98706e-015,0.913978,0.858824,0.242491,59.86408,36.01808,1.55038,1,1,1,0,1,1,1,-,1,1,1,1,1,1,1,1,1,1,0,1,1,1,1,1,1,1,1,0,1,1,1,1,1,1,1,1,1,1,0,0,1,1,0,1,1,1,1,-,1,-,1,0,1,1,-,1,1,1,1,-,1,-,1,1,1,-,1,1,1,1,1,1,1,1,1,1,0,1,1,1,1,1,0,1,0,1,0,1,1,0,1,1,-,1
100516435	TGCAGCATCTTTCAAATTAGTTACACGTACCTGAAAGTAACACAATTATTAGCCTGACTGTATTACAGA	TGCAGCATCTTTCAAATTAGTTACACGTACCTGAAAGTAACACAATTATTAGCCTGACTGTATTACAGA		0	0	999	0.913978	0.858824	0.242491	56	30.79916	1.74316	1	1	1	1	1	0	1	1	1	1	1	1	0	0	1	0	1	1	1	1	1	1	1	0	1	1	1	1	1	-	1	1	1	1	1	1	1
100527686	TGCAGCTTCTTTGATAGATGTGCCATTGCTTCTTGACTGGATCTTGCAGGTTTGTACTTCTGAACTCTT	TGCAGCTTCTTTGATAGATGTGCCATTGCTTCTTGACTGGATCTTGCAGGTTTGTACTTCTGAACTCTT		0	0	999	0.913978	0.858824	0.242491	55.93333	29.45223	1.8307	1	1	1	0	0	1	1	1	-	1	1	1	1	1	1	0	1	1	-	1	1	1	0	0	1	1	1	0	1	1	1	1	1	1	1	1	1
100527751	TGCAGGTCATTCATTCTCAAGGGAACCAATGGCAAAGGTAGGAGTGGAAGATTCTGCTCATTGAAGTAT	TGCAGGTCATTCATTCTCAAGGGAACCAATGGCAAAGGTAGGAGTGGAAGATTCTGCTCATTGAAGTAT		0	0	999	0.913978	0.858824	0.242491	62.77885	31.88439	1.7714	1	1	1	1	0	1	-	1	1	1	1	1	0	1	0	1	1	1	1	1	1	1	0	-	-	1	-	1	1	1	1	1	1	0	1	1	1
100011961	TGCAGATGGATGGGTGGATATATATGTACGAGCAGAATACCCATGGATCTAGTATTGTAGAATCTATTC	TGCAGATGGATGGGTGGATATATATGTACGAGCAGAATACCCATGGATCTAGTATTGTAGAATCTATTC		0	0	999	1	0.139785	0.24049	8.21429	5.93029	1.31716	0.952381	0	1	0	0	0	1	0	0	0	0	0	0	1	0	0	0	1	0	0	0	0	0	0	0	0	0	0	1	0	0	0	0	0	0	0	1
100013905	TGCAGTGTCGGTTATGGAGAGATGATATGTTTGGCCATCGATGCGTCGGGTGAGGGTATACGAATCTTC	TGCAGTGTCGGTTATGGAGAGATGATATGTTTGGCCATCGATGCGTCGGGTGAGGGTATACGAATCTTC		0	0	999	1	0.139785	0.24049	9.53333	7.52655	1.30199	0.954545	0	1	0	0	0	0	0	0	0	0	0	0	0	0	0	0	1	1	1	1	1	0	0	0	0	0	0	1	0	0	0	1	0	0	0	0
100014776	TGCAGAAACCATAGCAAGATCATTTTGAAAGCTGGTGAGATTTATCTCAACTGAATTACAGATCGGAAG	TGCAGAAACCATAGCAAGATCATTTTGAAAGCTGGTGAGATTTATCTCAACTGAATTAC		0	0	999	1	0.139785	0.24049	25.15385	14.1413	1.69393	0.954545	0	1	0	0	0	1	0	0	0	0	0	0	0	0	0	0	1	0	1	0	0	0	0	0	0	0	0	1	0	1	0	0	0	0	0	0
100015843	TGCAGATATCTTGGCAAAAGCGGTGCTTGCCTCGCTACCAGATTTACAGATCGGAAGAGCGGTTCAGCA	TGCAGATATCTTGGCAAAAGCGGTGCTTGCCTCGCTACCAGATTTAC		0	0	999	1	0.139785	0.24049	12.73333	7.44282	1.68331	1	1	1	0	0	0	0	0	0	0	0	0	0	0	0	0	1	0	0	1	1	0	0	0	0	0	0	0	1	0	1	0	1	0	0	0	0
100041328	TGCAGTAAATCCTGTAAGGGGATCTTTTGAGCCCTCGTAGAATGATATGATCGTTTGAATAATTCCAAT	TGCAGTAAATCCTGTAAGGGGATCTTTTGAGCCCTCGTAGAATGATATGATCGTTTGAATAATTCCAAT		0	0	999	1	0.139785	0.24049	26.78571	19.61114	1.32764	0.952381	0	1	0	0	1	0	0	0	0	0	0	0	0	0	0	0	1	0	1	0	0	0	0	0	0	0	0	1	0	0	0	1	0	0	0	1
100041637	TGCAGAGACATCACCAATCAATTCAAGATGCGGCGGCATCTCTTACAGATCGGAAGAGCGGTTCAGCAG	TGCAGAGACATCACCAATCAATTCAAGATGCGGCGGCATCTCTTAC		0	0	999	1	0.139785	0.24049	21.28571	13.61422	1.5754	0.952381	0	1	0	0	0	1	0	1	0	0	0	0	0	0	0	0	1	0	1	0	0	0	0	0	0	0	0	1	0	0	0	1	0	0	0	0
100042113	TGCAGTCCAGTCCAACAGTGAGATATCATTCTGTCTAATTCATATCTTACAGATCGGAAGAGCGGTTCA	TGCAGTCCAGTCCAACAGTGAGATATCATTCTGTCTAATTCATATCTTAC		0	0	999	1	0.139785	0.24049	26.46667	18.47834	1.43976	0.952381	1	1	0	0	1	0	0	0	0	0	0	0	0	0	0	0	1	0	1	1	1	0	0	0	0	0	0	1	0	0	0	1	0	0	0	0
100378969	TGCAGATGCGGGGGGCAGAGGTGGAGTGGAAGAGTTCATTCCGACCACGCTTGGCGTGGCCCTAGTGGA	TGCAGATGCGGGGGGCAGAGGTGGAGTGGAAGAGTTCATTCCGACCACGCTTGGCGTGGCCCTAGTGGA		0	0	999	1	0.139785	0.24049	7.46154	5.79941	1.28907	0.954545	1	1	0	0	0	1	0	0	0	0	0	0	1	0	0	1	1	1	1	0	0	0	0	0	0	0	0	0	0	0	0	0	0	0	0	0
100495042	TGCAGATGTTAGGAGAATTGCGTGTATGGTAAACGTTAGATACATTGACGTATCAATAAAAAGGTAAAA	TGCAGATGTTAGGAGAATTGCGTGTATGGTAAACGTTAGATACATTGACGTATCAATAAAAAGGTAAAA		0	0	999	1	0.139785	0.24049	27.66667	14.66667	1.78823	0.95	0	0	0	0	0	0	0	0	0	0	0	0	0	0	1	0	0	0	0	0	0	0	0	0	0	0	1	0	0	0	0	0	0	1	1	0
100528138	TGCAGTAGTTTCTCATTTTCACTTGGATTTTGACCTAATTTTTGTAGTCTCGGTTTCCATAGCTTGGAA	TGCAGTAGTTTCTCATTTTCACTTGGATTTTGACCTAATTTTTGTAGTCTCGGTTTCCATAGCTTGGAA		0	0	999	1	0.139785	0.24049	9.15385	5.99803	1.52284	0.954545	0	0	0	0	0	0	0	1	0	0	0	0	0	0	0	1	0	0	0	0	0	0	0	0	0	0	0	0	0	0	0	1	0	0	0	0
100350978	TGCAGACAATGTACCACACTTTACCTGCATAGCATGCCTGTGAAGTTGTATGCTGTGCAATGGAATAAG	TGCAGACAATGTACCACACTTTACCTGCATAGCATGCCTGTGAAGTTGTATGCTGTGCAATGGAATAAG		0	0	999	0.924731	0.860465	0.24013	11.20588	7.12815	1.38298	0.952381	-	1	1	1	1	1	0	0	1	1	1	1	1	0	-	1	1	1	1	1	1	1	1	1	-	0	1	1	1	1	1	1	1	1	-	1
100457236,TGCAGTTCTATCTCTGTAGGTTGACGAGATCCATCTCCTGCAAAAGTTCCAGCACCATATGCGGATCCT,TGCAGTTCTATCTCTGTAGGTTGACGAGATCCATCTCCTGCAAAAGTTCCAGCACCATATGCGGATCCT,"Chr 2",9351557,1,2.25381e-029,0.924731,0.860465,0.24013,21.86667,12.87158,1.49079,1,1,1,0,1,1,1,1,0,1,1,1,0,1,1,1,1,-,1,1,1,1,1,1,1,1,-,1,1,-,1,1,1,0,1,1,1,-,1,1,1,0,1,1,1,0,1,1,1,1,0,1,1,1,1,1,1,1,1,1,0,1,1,1,1,1,1,-,1,1,1,1,1,-,1,1,0,1,0,1,1,0,1,…
100457328,TGCAGTTTAGTTTTGTCTGTATACAGCTGCAAATCCACTACTGTATATTTTTTGGTGTATGTGGATGAT,TGCAGTTTAGTTTTGTCTGTATACAGCTGCAAATCCACTACTGTATATTTTTTGGTGTATGTGGATGAT,"Chr 6",19985177,1,2.25381e-029,0.924731,0.860465,0.24013,34.55769,20.98755,1.62144,1,1,1,1,0,0,1,1,1,1,0,1,0,1,1,1,1,-,1,-,1,1,0,1,-,1,-,-,1,1,1,1,1,1,1,1,1,1,1,0,1,1,1,1,1,1,1,1,1,1,0,1,1,1,1,1,1,1,1,1,-,1,1,1,1,0,1,1,1,1,1,1,1,1,1,-,1,1,1,1,1,0,1…
100485060	TGCAGAGGCTAGGGTTTGCACTTGCAGGGGTGGATGAATGAATAAGGGGAACTAAAAAAACAAGTTACA	TGCAGAGGCTAGGGTTTGCACTTGCAGGGGTGGATGAATGAATAAGGGGAACTAAAAAAACAAGTTACA		0	0	999	0.924731	0.860465	0.24013	54.05941	32.71262	1.48889	0.952381	1	-	1	0	1	1	0	1	1	1	1	0	1	1	1	1	1	1	1	1	1	1	1	-	1	1	1	1	1	1	1	1	1	1	0	1
100495194	TGCAGCACTTATGGCAGGTCTTGCACCCAAAACCAAGGTACAATTAGAATAAAAGCTAATTACAGATCG	TGCAGCACTTATGGCAGGTCTTGCACCCAAAACCAAGGTACAATTAGAATAAAAGCTAATTAC		0	0	999	0.924731	0.860465	0.24013	55.29808	31.21879	1.73997	1	1	1	1	1	1	1	1	1	1	1	1	1	1	0	1	1	1	1	1	1	1	1	1	1	1	1	1	1	1	1	1	1	0	1	1	1
100502974,TGCAGATGGCAGGAAGAGAGGTTCGAGAATACACCAACCTCAGCGACCCCAAAGGTATTCATTCCATCT,TGCAGATGGCAGGAAGAGAGGTTCGAGAATACACCAACCTCAGCGACCCCAAAGGTATTCATTCCATCT,"Chr 8",4199021,1,2.25381e-029,0.924731,0.860465,0.24013,49.73786,27.67003,1.6362,1,1,1,1,1,1,1,1,1,1,1,1,1,0,1,1,1,1,1,-,1,1,1,1,1,-,-,1,1,1,1,1,1,1,1,1,1,1,0,1,1,1,1,1,1,0,1,1,1,1,0,0,1,-,0,1,1,1,1,1,0,-,0,1,0,1,1,1,1,1,1,1,1,1,1,1,1,1,1,1,1,0,-,1…
100506719	TGCAGATACAGCTCCAATGCTTCCAATTATCTACAAGAGCAAACACATTTGTTACAGATCGGAAGAGCG	TGCAGATACAGCTCCAATGCTTCCAATTATCTACAAGAGCAAACACATTTGTTAC		0	0	999	0.924731	0.860465	0.24013	67.4902	40.60444	1.5954	1	1	1	1	1	1	1	1	1	1	1	1	-	0	1	1	1	0	1	1	1	1	1	0	1	1	-	-	1	-	1	1	1	1	0	1	1
100507372,TGCAGTGCAAAATTGTTATAGTCTATAAGTTTGCAAAGCAGAAATTACAGATCGGAAGAGCGGTTCAGC,TGCAGTGCAAAATTGTTATAGTCTATAAGTTTGCAAAGCAGAAATTAC,"Chr 7",18895733,1,2.12509e-017,0.924731,0.860465,0.24013,67.42157,34.40287,1.87944,1,1,-,0,1,1,1,1,1,1,1,1,0,1,0,-,1,1,1,1,1,1,1,1,1,1,-,1,1,1,1,-,1,0,1,1,-,1,0,1,1,1,1,1,1,0,1,1,1,1,1,1,1,1,1,1,1,1,1,1,0,1,0,1,1,1,-,-,1,1,0,1,1,1,0,1,1,1,1,1,1,0,1,1,1,1,1,1,0,1,1,1,1,1
100517963	TGCAGAGTTACCCAGTTTTCTTCTTTTTACAACACATACAAGTTACAGATCGGAAGAGCGGTTCAGCAG	TGCAGAGTTACCCAGTTTTCTTCTTTTTACAACACATACAAGTTAC		0	0	999	0.924731	0.860465	0.24013	63.01942	39.16507	1.64331	1	1	1	1	0	1	1	1	-	1	1	1	0	1	1	1	1	1	1	1	1	1	0	0	1	-	1	1	1	1	0	1	1	1	1	1	1
100539947	TGCAGAAGAATGGGTTGCCAGAGAAGGCATGGGGATTGCTTCTCAGTTTCCCTGCAACACTCATTACAG	TGCAGAAGAATGGGTTGCCAGAGAAGGCATGGGGATTGCTTCTCAGTTTCCCTGCAACACTCATTACAG		0	0	999	0.924731	0.860465	0.24013	64.09709	38.52613	1.53917	0.95	1	1	0	1	1	1	-	1	1	1	1	0	1	1	0	1	1	1	-	1	1	1	1	1	1	-	1	1	1	1	1	1	1	1	0	1
100510230	TGCAGTGCTGACTTACGTGTCTCTAAGACTTTCAGAAGATGAACTCTGACACAACATTAGAAGTGAATG	TGCAGTGCTGACTTACGTGTCTCTAAGACTTTCAGAAGATGAACTCTGACACAACATTAGAAGTGAATG		0	0	999	0.849462	0.860759	0.239705	66.69231	34.2376	1.82245	1	1	-	1	-	1	1	1	1	1	1	1	0	0	0	1	1	1	1	1	1	1	1	0	1	1	-	1	1	-	1	1	1	1	1	0	1
100430640	TGCAGTTACATTTATTGCGGCCTTGTTATCAACTTTTGTAATTGTTGTTGCATCATTATATTATTCCAA	TGCAGTTACATTTATTGCGGCCTTGTTATCAACTTTTGTAATTGTTGTTGCATCATTATATTATTCCAA		0	0	999	0.935484	0.862069	0.237812	27.45192	16.41521	1.65643	1	1	1	0	0	1	1	1	-	1	1	1	1	0	1	0	1	-	1	1	1	1	1	0	1	1	1	1	1	1	-	1	1	1	1	1	1
100502703	TGCAGAAGAAACTCGCGAATAAGAAAAACAAAGCATTGTTCTAAACCATTGGTTTTAGAGAAATAACAA	TGCAGAAGAAACTCGCGAATAAGAAAAACAAAGCATTGTTCTAAACCATTGGTTTTAGAGAAATAACAA		0	0	999	0.935484	0.862069	0.237812	51.55882	31.57735	1.56903	0.95	1	1	0	0	1	-	0	0	1	1	1	-	1	0	1	1	-	0	-	1	1	1	0	1	0	1	1	1	1	1	1	1	1	1	0	1
100509488	TGCAGACTCATTGCTTTTGTTTTGAATATTCTCATCGGGCCTCCTTACATTTCATTTCCATTCCCTTTT	TGCAGACTCATTGCTTTTGTTTTGAATATTCTCATCGGGCCTCCTTACATTTCATTTCCATTCCCTTTT		0	0	999	0.935484	0.862069	0.237812	57.20192	37.26191	1.4382	0.95	0	1	1	1	-	1	1	1	1	0	1	1	1	1	0	1	1	1	1	1	1	1	1	1	1	-	-	1	-	1	1	1	1	1	1	0
100512830,TGCAGATCCAAACTGTAAATCTGCACAAAACTTTCTGCTTGGAGGACTAATTACAGATCGGAAGAGCGG,TGCAGATCCAAACTGTAAATCTGCACAAAACTTTCTGCTTGGAGGACTAATTAC,"Chr 11",32812487,1,1.21736e-020,0.935484,0.862069,0.237812,73.40385,44.77949,1.56889,1,1,1,1,0,1,1,1,1,1,1,1,0,1,1,1,1,1,1,1,1,1,0,1,-,1,1,1,1,1,1,-,1,1,1,-,1,1,0,1,1,1,0,1,1,1,1,1,1,1,0,0,1,1,1,1,1,1,1,1,1,1,1,0,1,-,-,1,1,1,-,1,1,1,0,1,0,1,0,1,1,1,1,1,1,1,1,1,1,…
100527449,TGCAGAATGAATGCACACCTTCATGTGGTGTAAGCCAAGGGTTAGATTCATACAAAAGAAATTTACAGA,TGCAGAATGAATGCACACCTTCATGTGGTGTAAGCCAAGGGTTAGATTCATACAAAAGAAATTTACAGA,"Chr 3",2185299,1,3.77142e-027,0.935484,0.862069,0.237812,59.48077,32.7464,1.78735,1,1,1,0,1,1,1,1,1,1,1,1,1,0,1,1,1,1,0,1,1,1,1,1,1,1,1,1,1,1,1,1,1,1,1,1,-,1,0,0,1,1,1,1,1,0,1,-,1,1,1,1,1,1,1,-,1,1,1,1,0,1,1,0,1,-,1,1,1,1,1,1,1,1,1,-,0,1,1,1,0,0,1,…
100491142	TGCAGCTCATGTTCAGCAAGTTTGAGTATGATGGTAAATTACAGATCGGAAGAGCGGTTCAGCAGGAAT	TGCAGCTCATGTTCAGCAAGTTTGAGTATGATGGTAAATTAC		0	0	999	0.860215	0.8625	0.237187	78.40385	39.35893	2.07638	1	1	1	1	1	-	1	0	1	1	1	1	0	0	1	1	1	1	0	1	1	1	1	0	1	-	-	1	1	1	1	1	1	1	-	1	1
100524399	TGCAGGCATGTCCTTGAGCCATGCATCTAGAGGCTTGCCAATGGAGTAAACAATGAAACCAATTTCCCT	TGCAGGCATGTCCTTGAGCCATGCATCTAGAGGCTTGCCAATGGAGTAAACAATGAAACCAATTTCCCT		0	0	999	0.860215	0.8625	0.237187	68.20192	33.78648	1.99193	1	1	1	1	1	1	1	1	1	1	1	1	0	1	0	-	1	0	1	0	1	1	1	1	1	-	-	-	1	1	1	-	1	1	1	1	1
100354262,TGCAGTGAAGCTTTTCAAAAATAAGCTACAATTATGATATGGGATTATGTAAAGGGCAACTTTATTTTT,TGCAGTGAAGCTTTTCAAAAATAAGCTACAATTATGATATGGGATTATGTAAAGGGCAACTTTATTTTT,"Chr 6",812994,1,2.25381e-029,0.946237,0.863636,0.235537,15.66346,8.98033,1.8637,1,1,1,1,0,1,1,1,1,1,1,1,0,1,1,1,1,1,1,1,1,1,1,1,1,1,1,1,1,1,1,1,1,0,1,0,1,1,-,0,1,1,1,1,1,1,1,0,1,1,1,0,1,1,-,1,1,1,1,1,0,1,1,1,1,1,-,-,1,1,1,1,0,1,1,1,1,1,1,1,1,0,1,-,…
100429584,TGCAGGAATTTAGATCTCTAGAAGGAAATCCTGAGAAAGTGGGACATTTCGGTGATAAAATTTGTCAAT,TGCAGGAATTTAGATCTCTAGAAGGAAATCCTGAGAAAGTGGGACATTTCGGTGATAAAATTTGTCAAT,"Chr 3",11868384,1,2.25381e-029,0.946237,0.863636,0.235537,41.24038,26.44461,1.47796,0.95,1,1,1,1,1,1,1,1,1,1,1,0,-,0,1,1,1,1,1,1,1,1,1,1,1,1,1,1,1,1,-,1,0,1,1,1,1,1,0,1,1,0,1,1,0,1,1,1,1,1,1,1,1,1,1,1,1,1,1,0,1,-,1,0,1,1,1,1,1,1,1,-,-,0,1,1,1,1,1,1…
100485920,TGCAGGGAAAGGGAATTAGAGGACAGCTTCATATCTGGAAGCTTTTCAGATACAGAAGTCACGGAGGAT,TGCAGGGAAAGGGAATTAGAGGACAGCTTCATATCTGGAAGCTTTTCAGATACAGAAGTCACGGAGGAT,"Chr 11",48006714,1,2.25381e-029,0.946237,0.863636,0.235537,26.47115,17.22083,1.52333,1,1,1,1,1,1,0,1,1,1,1,1,1,0,1,1,1,1,1,0,1,1,1,1,1,1,1,1,1,1,1,1,1,0,1,1,1,1,1,0,1,0,1,1,1,1,1,0,-,-,1,0,1,1,1,1,1,1,1,1,1,-,1,1,0,1,-,1,1,1,1,1,-,1,1,1,1,1,1,1,1,0…
100496537,TGCAGAATTGGAGCGCCGTAAAGAAAATTTCACTAAGGAATTGGATTTTGTTGTTGCCAATGTGGTATG,TGCAGAATTGGAGCGCCGTAAAGAAAATTTCACTAAGGAATTGGATTTTGTTGTTGCCAATGTGGTATG,"Chr 11",15309616,1,2.25381e-029,0.946237,0.863636,0.235537,32.83495,18.54153,1.62927,1,1,-,1,0,1,1,-,1,1,1,1,1,0,1,1,1,1,1,1,1,1,1,1,1,-,1,1,1,1,1,1,1,1,1,0,1,1,1,1,1,1,0,1,1,1,1,0,1,1,0,1,1,0,0,1,1,1,1,1,0,1,1,0,1,1,1,1,1,1,1,-,1,1,1,-,1,1,1,1,1,1…
100523818	TGCAGTACACATGGACAAGTCTGACAGTTAGTAAAATTGTGGGTTGGGGGTGGAGACCGAAGAAATTAC	TGCAGTACACATGGACAAGTCTGACAGTTAGTAAAATTGTGGGTTGGGGGTGGAGACCGAAGAAATTAC		0	0	999	0.946237	0.863636	0.235537	69.24038	41.29036	1.46956	1	1	1	1	0	1	1	1	1	1	1	1	0	1	0	0	1	1	1	1	1	1	1	0	1	1	-	1	1	1	-	1	1	1	1	1	1
100530727,TGCAGGGAACCATGAAATTGATTTTGCTCCAGAAATTGTAAGCTTCTTATAAGAATTGACTTTATTTTG,TGCAGGGAACCATGAAATTGATTTTGCTCCAGAAATTGTAAGCTTCTTATAAGAATTGACTTTATTTTG,"Chr 4",543570,1,2.25381e-029,0.946237,0.863636,0.235537,65.57282,39.25931,1.66082,1,1,1,0,1,1,1,0,1,1,1,1,0,1,1,0,1,1,1,1,1,1,1,1,1,1,1,1,1,1,1,1,1,1,1,1,1,1,0,0,1,1,-,1,1,1,1,1,1,1,1,1,1,-,0,-,1,1,1,1,1,1,1,1,1,1,1,1,1,1,1,0,1,1,1,-,0,1,-,1,1,1,1,…
100466506	TGCAGGTGTTTTCCTTGAGGCAGTTGGTGAACCCATAAGGGATTATTTACAGATCGGAAGAGCGGTTCA	TGCAGGTGTTTTCCTTGAGGCAGTTGGTGAACCCATAAGGGATTATTTAC		0	0	999	0.870968	0.864198	0.23472	72.17308	42.22705	1.57156	1	1	1	1	-	1	1	1	-	1	1	1	1	1	1	1	1	1	-	1	1	1	1	0	-	0	-	1	1	1	1	1	1	1	1	1	1
100518373,TGCAGTAGGAACATGTTTTCGTGCATGTAGTCACTCATTACAGATCGGAAGAGCGGTTCAGCAGGAATG,TGCAGTAGGAACATGTTTTCGTGCATGTAGTCACTCATTAC,"Chr 11",37229812,1,1.19121e-013,0.870968,0.864198,0.23472,71.07767,42.28054,1.66075,1,1,1,1,0,1,1,1,1,1,1,1,0,1,1,1,1,1,1,-,1,1,1,0,1,1,-,1,1,-,1,1,1,1,1,0,-,1,0,1,-,1,1,1,1,1,1,1,1,-,1,1,1,-,0,1,1,1,-,1,0,-,1,1,1,1,-,1,1,1,1,1,1,1,1,1,0,1,1,1,1,0,1,1,1,-,1,1,0,0,1,1,1,-
100553464,TGCAGACAACTTGAGAGGGTGACACAAAAATGAAAGCCTTGTTTGCAATTTTTTGGAAGAGTGGAAAAA,TGCAGACAACTTGAGAGGGTGACACAAAAATGAAAGCCTTGTTTGCAATTTTTTGGAAGAGTGGAAAAA,"Chr 1",15595312,1,2.25381e-029,0.870968,0.864198,0.23472,35.96154,21.31672,1.64927,1,1,-,1,1,1,1,1,1,1,-,1,0,0,1,-,1,1,1,1,1,1,1,1,-,1,1,-,1,1,1,1,1,1,1,1,-,1,0,0,1,1,1,1,1,1,1,1,1,1,1,1,1,-,1,1,1,1,1,1,0,1,0,1,1,-,1,1,1,1,1,0,1,1,1,-,1,1,0,1,1,1,1…
100429098,TGCAGCCTACCATGCTCGGAGAATCTCGGCCGTCCATTCCACACACACCGCTTTGACCCCCATTTTACT,TGCAGCCTACCATGCTCGGAGAATCTCGGCCGTCCATTCCACACACACCGCTTTGACCCCCATTTTACT,"Chr 11",48821828,1,2.25381e-029,0.956989,0.865169,0.233304,20.2549,13.66955,1.35726,0.954545,1,1,0,1,1,1,1,0,1,1,1,0,0,0,1,1,-,1,1,1,1,1,1,1,1,1,1,1,1,1,1,1,1,1,1,1,1,0,1,1,1,1,1,1,1,1,0,1,1,-,1,1,1,0,1,1,1,1,1,0,1,1,-,0,1,1,1,1,1,1,-,1,1,0,1,0,1,1…
100472374,TGCAGAAGATTCAGAACAAGTGCAAAAGATGAACACCACCGTCAGGTCCAGGCTGCAACAAAGGAAACC,TGCAGAAGATTCAGAACAAGTGCAAAAGATGAACACCACCGTCAGGTCCAGGCTGCAACAAAGGAAACC,"Chr 7",13984831,1,2.25381e-029,0.956989,0.865169,0.233304,40.65714,22.30133,1.73699,1,1,-,1,1,1,1,1,1,1,1,1,0,1,1,1,1,1,1,1,1,1,1,1,1,1,1,1,1,1,1,1,1,1,1,1,1,1,0,0,1,1,1,1,1,0,1,1,1,1,0,0,1,1,0,1,1,1,1,1,1,1,1,0,1,1,1,-,1,1,1,-,1,1,1,1,0,1,-,1,1,1,…
100474127	TGCAGTGCTCTTCTGCTTTTACTGTTTCACTCAGGAATAATAACAACGACTATTTATGCACAAAAAAAA	TGCAGTGCTCTTCTGCTTTTACTGTTTCACTCAGGAATAATAACAACGACTATTTATGCACAAAAAAAA		0	0	999	0.956989	0.865169	0.233304	33.57843	21.85309	1.51047	1	1	1	1	0	1	1	1	-	1	1	1	1	0	1	1	1	1	1	1	1	1	1	1	1	0	1	1	1	1	1	1	1	1	1	1	1
100485624	TGCAGCTCTTCTCGGAAGAACTCGAGCTGCTTCTGATTCACAACACGAGTGTTCCCTGAGGATCACGAA	TGCAGCTCTTCTCGGAAGAACTCGAGCTGCTTCTGATTCACAACACGAGTGTTCCCTGAGGATCACGAA		0	0	999	0.956989	0.865169	0.233304	44.60784	29.95492	1.42669	1	1	1	-	-	1	1	1	1	1	1	1	1	0	1	1	1	1	1	1	1	1	1	1	1	1	1	1	1	1	1	1	1	1	1	1	1
100492345,TGCAGTGTTCACAGGTTTAGCACAGGTATTAGAGGTTTCACTTTACAGATCGGAAGAGCGGTTCAGCAG,TGCAGTGTTCACAGGTTTAGCACAGGTATTAGAGGTTTCACTTTAC,"Chr 11",43579631,1,2.52906e-016,0.956989,0.865169,0.233304,60.74757,40.87887,1.42251,0.95,1,1,0,0,1,1,0,1,1,1,1,1,1,1,1,1,1,1,1,1,1,1,1,1,1,-,1,1,1,1,1,1,1,1,1,1,1,1,0,1,0,1,1,1,1,-,1,1,1,0,1,1,0,1,-,1,1,1,1,1,1,1,0,1,1,1,1,1,1,1,1,1,-,1,1,0,1,0,1,1,1,1,1,1,1,1,0,0,1,1,1…
100472818	TGCAGATGCTGGAGAAGACAGAGCCACCGTCGGAGAAGACAGATCGACGGATATCCGCCGGAGAAGACA	TGCAGATGCTGGAGAAGACAGAGCCACCGTCGGAGAAGACAGATCGACGGATATCCGCCGGAGAAGACA		0	0	999	0.88172	0.865854	0.232302	34.24038	17.514	1.73548	1	1	1	1	0	1	1	-	-	1	1	1	0	1	-	0	1	1	0	1	1	1	1	1	1	-	-	-	1	1	1	1	1	1	1	0	1
100480504	TGCAGCTGAGGAAATAAAGTTGAGCGGTGACAACATTACAGATCGGAAGAGCGGTTCAGCAGGAATGCC	TGCAGCTGAGGAAATAAAGTTGAGCGGTGACAACATTAC		0	0	999	0.88172	0.865854	0.232302	69.00952	36.09973	1.83612	1	1	1	1	1	0	1	1	1	1	1	1	0	1	1	1	1	1	1	-	1	1	1	1	1	1	-	1	1	1	1	1	1	1	0	1	1
100484946	TGCAGACACAGGTGAAGTGGAGATATAACTCAGAAAAAGGTAAAATACTCAAACGCCCGAGTTCAGTAT	TGCAGACACAGGTGAAGTGGAGATATAACTCAGAAAAAGGTAAAATACTCAAACGCCCGAGTTCAGTAT		0	0	999	0.88172	0.865854	0.232302	47.30769	27.78318	1.66055	1	-	1	0	1	1	1	1	1	1	1	1	1	1	1	1	1	1	1	0	1	1	1	-	1	-	1	-	1	1	1	1	1	1	1	0	1
100495846	TGCAGTCACAGTTGTCTGATATGCATCTTAGTAATGGAGAAGATCAAGGAGCAAGTGGTACAGGCCTTG	TGCAGTCACAGTTGTCTGATATGCATCTTAGTAATGGAGAAGATCAAGGAGCAAGTGGTACAGGCCTTG		0	0	999	0.88172	0.865854	0.232302	57.70476	31.72198	1.70825	1	1	-	1	1	1	1	1	-	1	1	1	0	1	1	0	1	1	1	-	1	1	1	0	1	1	-	1	1	1	1	-	1	1	1	1	1
100516116	TGCAGTGATAGCAGTCACTGTCTTCTCAGACTCCGCTTTTGTATTGTATACTCTTCTCTCTTTTTACAG	TGCAGTGATAGCAGTCACTGTCTTCTCAGACTCCGCTTTTGTATTGTATACTCTTCTCTCTTTTTACAG		0	0	999	0.88172	0.865854	0.232302	69.46154	34.2847	1.85956	1	1	-	1	1	1	1	1	1	1	0	1	0	0	1	-	1	1	1	1	1	1	1	1	-	1	-	-	1	1	1	1	1	1	1	1	1
100428738,TGCAGCAAGTAACTGGCTGAATCTACAAATAGATAGCAACATACCATAAAAATGGAAGCAGGACCAAGG,TGCAGCAAGTAACTGGCTGAATCTACAAATAGATAGCAACATACCATAAAAATGGAAGCAGGACCAAGG,"Chr 7",14683725,1,2.25381e-029,0.967742,0.866667,0.231111,16.17647,10.0493,1.28143,0.95,1,1,1,1,1,1,1,1,1,1,1,0,1,1,1,1,1,1,1,1,1,1,1,1,1,1,0,1,1,1,1,1,1,1,1,0,1,0,0,1,1,0,1,1,1,1,0,1,1,0,0,1,1,1,1,1,1,1,1,1,1,-,0,1,1,1,1,1,1,1,1,-,1,1,1,1,1,0,1,1,…
100469749,TGCAGCCCACAGCGCCCCTTTCGGGTTCCCTATGACAAATTATTTTACAGATCGGAAGAGCGGTTCAGC,TGCAGCCCACAGCGCCCCTTTCGGGTTCCCTATGACAAATTATTTTAC,"Chr 8",12014928,3,1.65446e-013,0.967742,0.133333,0.231111,7.8125,5.36445,1.4638,0.952381,0,1,-,0,0,0,0,0,0,0,0,0,0,0,0,0,0,1,0,0,0,0,0,0,0,0,1,0,0,1,0,0,0,0,0,0,0,0,0,-,0,1,0,1,0,0,0,0,0,0,0,1,0,0,0,0,0,0,0,0,1,0,1,0,1,0,0,0,0,0,0,0,0,0,0,-,0,0,0,0,0,0,0,1,1,0,0,0,0,0,…
100479788	TGCAGAAGAGTTACAGTGATAAGAGGAGAAAGGACCTTGAGTTTACAGATCGGAAGAGCGGTTCAGCAG	TGCAGAAGAGTTACAGTGATAAGAGGAGAAAGGACCTTGAGTTTAC		0	0	999	0.967742	0.133333	0.231111	12.25	7.59523	1.5597	0.952381	1	0	0	0	0	0	0	0	0	0	0	0	0	0	0	0	0	0	0	0	0	0	0	0	0	0	0	-	0	0	1	1	0	0	0	0
100541969,TGCAGAATAATTGAGCCTGGAGAGGCTCGCAGAAATAATACTCCCCAGAGAAACCTCAACTCAAGCTCA,TGCAGAATAATTGAGCCTGGAGAGGCTCGCAGAAATAATACTCCCCAGAGAAACCTCAACTCAAGCTCA,"Chr 11",24068489,1,4.87864e-026,0.967742,0.133333,0.231111,5.3125,3.61799,1.41648,0.954545,0,0,0,0,0,0,-,-,0,0,0,0,1,0,0,0,0,0,1,0,0,0,0,0,0,0,0,1,1,0,0,1,0,0,0,0,1,0,1,0,0,0,-,0,0,0,0,1,0,0,0,0,0,0,0,0,0,1,0,1,1,0,0,0,0,0,1,0,0,0,0,0,0,0,0,0,0,0,0…
100358504	TGCAGTACGTTACTATTTGATCTTCTTATTTTGAAGTTTCTAAAGTCTCTAAAGAAAAGCGCAAGTGTT	TGCAGTACGTTACTATTTGATCTTCTTATTTTGAAGTTTCTAAAGTCTCTAAAGAAAAGCGCAAGTGTT		0	0	999	0.892473	0.86747	0.229932	13.86667	8.8813	1.4192	1	1	1	0	1	-	1	1	-	1	1	1	0	1	1	1	1	-	1	1	1	1	1	0	1	-	-	1	1	1	1	1	1	1	1	1	1
100454807,TGCAGAAAGATAAAACTATTACACACACTAAAAACTTCAATTTTATCTAAAAGGTCACCATGTGGCTTC,TGCAGAAAGATAAAACTATTACACACACTAAAAACTTCAATTTTATCTAAAAGGTCACCATGTGGCTTC,"Chr 8",12418070,1,2.25381e-029,0.892473,0.86747,0.229932,38.72549,23.14073,1.65333,1,1,0,-,1,1,1,1,1,1,1,1,0,1,1,1,-,1,1,1,-,1,1,1,1,1,1,1,1,1,1,1,1,1,1,0,-,0,0,1,1,1,0,1,-,1,1,1,1,0,1,1,1,1,1,1,1,1,1,1,1,1,1,1,1,1,1,1,1,1,0,1,1,1,-,1,0,1,-,1,-,0,1…
100455669	TGCAGCAAGATGCCGCAGTGCTCTTCTGCTACTTGACCTGCTCAAACCCAAAGACAATTCTATTAGAAC	TGCAGCAAGATGCCGCAGTGCTCTTCTGCTACTTGACCTGCTCAAACCCAAAGACAATTCTATTAGAAC		0	0	999	0.892473	0.86747	0.229932	38.15385	20.9049	1.86516	1	1	-	1	1	-	1	1	-	1	1	1	1	1	1	0	1	0	-	1	1	1	1	0	1	1	1	1	1	1	1	1	1	1	1	1	1
100466039	TGCAGCAGAAGCTGCTGAGAGTTTTAGACCTATAACCTCTTTTACAGATCGGAAGAGCGGTTCAGCAGG	TGCAGCAGAAGCTGCTGAGAGTTTTAGACCTATAACCTCTTTTAC		0	0	999	0.892473	0.86747	0.229932	63.93333	34.09406	1.73666	1	1	1	1	0	-	1	0	1	1	0	1	0	0	1	1	1	1	1	1	1	1	1	1	1	1	-	1	1	0	1	1	1	1	1	1	-
100495840,TGCAGTCAAAATTTCAGCAAATACCCATGCAATTCCAATTGAGACTATGATTGCAAATCGATCTGGTGC,TGCAGTCAAAATTTCAGCAAATACCCATGCAATTCCAATTGAGACTATGATTGCAAATCGATCTGGTGC,"Chr 2",34599448,1,2.25381e-029,0.892473,0.86747,0.229932,37.60577,22.10396,1.53806,1,1,1,0,0,1,1,-,1,1,1,1,1,1,1,1,1,1,1,1,1,1,1,-,1,0,1,-,1,1,1,-,1,1,1,1,1,0,1,1,1,1,0,1,1,1,1,-,1,1,1,1,1,1,0,1,1,1,1,1,0,1,-,1,1,1,-,1,1,1,1,1,1,1,1,1,1,1,0,1,1,0,1…
100500247,TGCAGTGAGACTGGCTACCGAATTCCATTCAAATGTGTAGAAATTACAGATCGGAAGAGCGGTTCAGCA,TGCAGTGAGACTGGCTACCGAATTCCATTCAAATGTGTAGAAATTAC,"Chr 6",8736722,1,7.33746e-017,0.892473,0.86747,0.229932,76.14563,40.48119,1.79433,1,1,1,0,1,1,1,-,1,1,1,1,0,1,1,-,1,1,1,1,1,1,1,1,1,1,1,1,1,1,1,-,1,1,1,1,1,1,0,1,1,-,1,1,-,1,1,1,1,1,0,1,1,1,0,1,1,1,1,1,1,1,1,0,0,-,-,-,1,1,1,1,1,1,0,1,0,1,1,1,1,0,1,1,-,1,0,-,1,1,1,1,1,1
100012350	TGCAGCATTCTCAAAAAGGAAGGACCTAATCTTGCCCGCGTAAATGTGGATGTGGATGAAACGTTACAG	TGCAGCATTCTCAAAAAGGAAGGACCTAATCTTGCCCGCGTAAATGTGGATGTGGATGAAACGTTACAG		0	0	999	0.978495	0.131868	0.228958	16.2	7.99333	2.07442	0.952381	0	-	0	0	0	1	0	0	0	0	0	0	0	0	0	0	1	1	0	0	0	0	0	0	0	0	0	-	0	1	0	0	0	0	0	0
100013756	TGCAGTCTTGGTTCATGGTTGTAACTGTAGAGCATAGATCTATCACTGCAGCCCTGAATTTATTATAAA	TGCAGTCTTGGTTCATGGTTGTAACTGTAGAGCATAGATCTATCACTGCAGCCCTGAATTTATTATAAA		0	0	999	0.978495	0.131868	0.228958	7.46667	3.80993	1.95836	0.952381	0	0	0	0	0	0	0	0	0	0	0	0	0	1	0	0	0	0	0	0	0	1	0	0	1	0	0	-	1	1	0	0	1	0	0	0
100025295	TGCAGTCTTAAGGGCAATGGTGGTGGCACCACTGCTGTCTGTACTAATTGAGTTCCCTGTTGTGCATGA	TGCAGTCTTAAGGGCAATGGTGGTGGCACCACTGCTGTCTGTACTAATTGAGTTCCCTGTTGTGCATGA		0	0	999	0.978495	0.131868	0.228958	11.73333	8.85036	1.3128	0.952381	0	0	0	0	0	0	1	0	1	0	0	0	0	0	0	0	0	0	0	0	1	0	0	0	0	-	0	0	0	0	1	0	0	0	0	0
100039108	TGCAGTAGGGTTACCGACCAAAGCAGGAAATCTTGAAGATGAGGAACTCGCCAAGCGATGAATCAGTAA	TGCAGTAGGGTTACCGACCAAAGCAGGAAATCTTGAAGATGAGGAACTCGCCAAGCGATGAATCAGTAA		0	0	999	0.978495	0.131868	0.228958	23.13333	15.66255	1.49062	0.952381	0	1	0	0	1	0	0	0	0	0	0	0	1	0	0	0	1	1	0	0	0	1	0	0	0	0	0	-	0	0	0	0	0	0	0	1
100041175	TGCAGGACTAATAGCTGCAATCATAGCTGTCATACTATTTCCCCCCAGAGAATCTTTCAGAAGCCAAGT	TGCAGGACTAATAGCTGCAATCATAGCTGTCATACTATTTCCCCCCAGAGAATCTTTCAGAAGCCAAGT		0	0	999	0.978495	0.131868	0.228958	5.73333	3.21386	1.75005	0.952381	0	1	0	0	0	1	0	0	0	0	0	0	0	0	0	0	0	1	1	-	0	0	0	0	0	0	0	-	0	1	0	1	0	0	0	1
100051296	TGCAGCGCCTCTTATGGCATCTTCGTTACAGATCGGAAGAGCGGTTCAGCAGGAATGCCGAGACCGATC	TGCAGCGCCTCTTATGGCATCTTCGTTAC		0	0	999	0.978495	0.131868	0.228958	28.21429	14.82362	1.86458	1	0	0	1	0	0	0	1	0	0	0	0	0	1	0	1	0	0	0	0	0	0	0	0	0	0	0	0	0	0	1	1	0	0	0	0	1
100066191	TGCAGTATATCGCACTAAACCCCCGGCAGCGAATCGAAAGGTGTATACGATGGTTGTAAGGGTAAGTAT	TGCAGTATATCGCACTAAACCCCCGGCAGCGAATCGAAAGGTGTATACGATGGTTGTAAGGGTAAGTAT		0	0	999	0.978495	0.131868	0.228958	22.35294	14.45863	1.54904	0.952381	0	1	0	0	0	0	0	0	0	0	0	0	0	0	0	-	1	0	1	1	0	0	0	0	0	0	0	0	0	1	0	0	0	0	0	0
100076807	TGCAGTTCATATTGTACTTGCGAAGTGACTGGTGTAGCTTGTCCAGAAGGGGTGTTTACAGTTTGAAAC	TGCAGTTCATATTGTACTTGCGAAGTGACTGGTGTAGCTTGTCCAGAAGGGGTGTTTACAGTTTGAAAC		0	0	999	0.978495	0.131868	0.228958	7.77778	5.2234	1.39991	0.952381	0	0	0	0	0	0	0	0	0	0	0	0	1	0	0	0	1	1	0	1	0	0	0	0	0	0	0	0	0	-	0	0	0	0	0	1
100358090	TGCAGGCTGAATACAAAATTCGCAAAACTTGCAAAACTTTGAAACGGCGGTAAAGATATCAGAATTTAC	TGCAGGCTGAATACAAAATTCGCAAAACTTGCAAAACTTTGAAACGGCGGTAAAGATATCAGAATTTAC		0	0	999	0.978495	0.131868	0.228958	19.73333	12.76175	1.47468	1	0	1	0	0	0	0	0	0	0	0	0	0	0	0	0	0	1	1	0	0	0	0	0	0	0	0	0	1	0	1	0	0	0	0	0	0
100358572	TGCAGTATCATTCACTGATTTGACTGCCATTTGTAAGATTACTTCTTTTTCAAGGTTCTCGTCTTTTAC	TGCAGTATCATTCACTGATTTGACTGCCATTTGTAAGATTACTTCTTTTTCAAGGTTCTCGTCTTTTAC		0	0	999	0.978495	0.131868	0.228958	36.73333	23.64873	1.56573	0.954545	0	0	0	0	0	0	0	0	0	0	0	0	0	1	0	0	1	0	0	1	0	0	0	0	0	0	0	0	0	0	0	1	0	0	0	0
100358928	TGCAGTGTATATCTCTGTTTTCTTTTTTTTCTTTTTGTGACTTTTTGTTTGTTATGCGTTGATAATAAG	TGCAGTGTATATCTCTGTTTTCTTTTTTTTCTTTTTGTGACTTTTTGTTTGTTATGCGTTGATAATAAG		0	0	999	0.978495	0.868132	0.228958	17.86	13.02154	1.27432	0.95	1	1	1	0	1	1	1	1	1	1	1	1	0	0	1	1	0	1	1	1	1	1	-	1	1	1	1	1	1	1	1	1	1	1	1	1
100402491	TGCAGTCCATGGCCTGTCGTCACCCTCAGATGCTGAATCTTCTCGTAAGAGGTGTTTACAGATCGGAAG	TGCAGTCCATGGCCTGTCGTCACCCTCAGATGCTGAATCTTCTCGTAAGAGGTGTTTAC		0	0	999	0.978495	0.131868	0.228958	20.53333	11.6497	1.63875	0.954545	0	1	0	0	0	0	0	0	0	0	0	0	1	0	0	0	1	1	1	0	1	0	0	0	0	0	0	1	0	0	0	1	0	0	0	0
100427545,TGCAGTACACGACTTGGCTAGCTAACGTGGTCATGGTTAGAAAGTCAAATGGGAAATGGCGTATGTGCA,TGCAGTACACGACTTGGCTAGCTAACGTGGTCATGGTTAGAAAGTCAAATGGGAAATGGCGTATGTGCA,"Chr 11",14264453,1,4.87864e-026,0.978495,0.131868,0.228958,13.35714,10.19529,1.35411,0.954545,0,0,1,0,0,0,0,0,0,0,0,0,0,0,0,0,0,0,1,0,0,0,0,0,1,0,1,-,0,1,0,0,0,0,1,0,0,0,0,0,0,0,-,0,1,0,0,0,0,0,0,0,1,0,0,1,0,0,0,0,0,0,1,0,1,0,0,0,0,0,0,1,0,0,0,0,0,…
100429624,TGCAGGAGAATATGCCGGAGAAATGGATTTTTGTTGATAAAGCTTTTGAAGATCTCAAAGATACCCTAG,TGCAGGAGAATATGCCGGAGAAATGGATTTTTGTTGATAAAGCTTTTGAAGATCTCAAAGATACCCTAG,"Chr 8",13381330,1,2.25381e-029,0.978495,0.868132,0.228958,9.96154,6.91837,1.31423,1,1,0,1,0,1,1,1,1,1,1,1,0,1,0,1,1,1,1,1,1,1,1,1,1,1,1,1,1,1,1,1,1,1,1,1,1,1,0,0,1,1,0,1,1,1,1,1,1,1,1,1,1,1,0,1,1,1,1,1,1,1,1,1,1,0,1,1,1,1,1,1,-,1,1,1,0,1,0,1,1,1,1,…
100430707,TGCAGTTCATAAGGATCCAGTCACAAGGGAGTGGACTCTCGAGGGGGGAGCCCTTGTTCTAGCGGACAA,TGCAGTTCATAAGGATCCAGTCACAAGGGAGTGGACTCTCGAGGGGGGAGCCCTTGTTCTAGCGGACAA,"Chr 11",44475716,1,2.25381e-029,0.978495,0.868132,0.228958,19.88462,13.33251,1.2647,0.95,1,1,0,1,1,1,1,1,1,1,1,0,1,0,1,1,0,1,1,1,1,1,0,1,1,1,1,1,1,1,1,-,1,1,0,1,-,1,0,1,1,1,1,1,1,1,1,1,1,1,1,1,1,1,1,1,1,1,1,0,1,1,1,0,1,1,1,1,1,1,1,1,1,1,1,1,1,0,1,1…
100449276	TGCAGAATTTGTTACTAGCAATAAAAGTGGATGTTCTCTTTACAGATCGGAAGAGCGGTTCAGCAGGAA	TGCAGAATTTGTTACTAGCAATAAAAGTGGATGTTCTCTTTAC		0	0	999	0.978495	0.131868	0.228958	26.875	17.17875	1.64998	1	0	1	0	0	1	0	0	0	0	0	0	0	0	0	0	0	1	1	0	1	0	0	0	0	0	0	0	-	0	0	0	-	0	0	0	1
100449996	TGCAGTAGCTCTTTGGTTAGGTATTGGAGCAACATTACCCATTGAAAAATCCTTACAGATCGGAAGAGC	TGCAGTAGCTCTTTGGTTAGGTATTGGAGCAACATTACCCATTGAAAAATCCTTAC	Pltd	77448	1	2.18389e-013	0.978495	0.131868	0.228958	21.8	13.54597	1.64464	0.952381	0	0	-	0	0	0	0	0	1	0	0	0	1	0	0	0	0	0	1	0	0	0	1	0	1	0	0	0	0	0	0	0	0	0	0	0
100456988	TGCAGTCTCCTGTAAACAAGAAAATCCACTCATAAAATTCGTTGCACATTTTGCAATATGAAAAATGCT	TGCAGTCTCCTGTAAACAAGAAAATCCACTCATAAAATTCGTTGCACATTTTGCAATATGAAAAATGCT		0	0	999	0.978495	0.868132	0.228958	30.87379	21.11535	1.26457	1	0	1	1	0	1	1	1	1	1	1	1	0	1	1	1	1	1	1	1	1	1	0	1	1	1	1	-	1	1	1	-	1	1	1	0	1
100486142,TGCAGTAGCAGTTCTCCAACTAGAATAGGTCACACTAAAACATGTAAGCATTGGTTCAAAGAATCTTGT,TGCAGTAGCAGTTCTCCAACTAGAATAGGTCACACTAAAACATGTAAGCATTGGTTCAAAGAATCTTGT,"Chr 7",3792059,1,2.25381e-029,0.978495,0.868132,0.228958,39.86408,25.14928,1.3165,0.952381,-,1,1,0,1,1,1,1,1,1,1,0,1,1,1,1,1,1,1,1,1,1,1,1,1,1,1,1,1,1,1,1,1,1,0,-,1,0,0,1,1,0,1,1,1,1,1,1,1,0,1,1,1,1,1,1,1,1,1,0,1,1,0,0,1,1,1,1,1,1,1,1,1,0,1,1,1,1,1…
100499914	TGCAGGAAAGACCTTGGTTTGCTGATATGGTAAATTTTACAGATCGGAAGAGCGGTTCAGCAGGAATGC	TGCAGGAAAGACCTTGGTTTGCTGATATGGTAAATTTTAC		0	0	999	0.978495	0.131868	0.228958	13.58824	9.05577	1.50977	0.95	0	1	0	0	0	0	0	0	0	0	0	0	0	0	0	0	0	0	0	0	0	1	0	1	0	0	0	-	-	0	0	0	0	0	0	0
100537956	TGCAGTAATTACCACCGGATATTTCTATTTAGATGATGGATATTCAGAGAAATACAAGTGTTGATTACA	TGCAGTAATTACCACCGGATATTTCTATTTAGATGATGGATATTCAGAGAAATACAAGTGTTGATTACA		0	0	999	0.978495	0.131868	0.228958	30.13333	21.9085	1.37888	1	0	0	0	0	0	1	0	0	0	0	0	0	1	0	0	1	0	1	1	0	0	0	1	0	0	0	0	1	0	0	0	0	0	0	0	0
100400575	TGCAGCTGCACCCTCCCCCATACAATCATTTAGTTAGTTAGTTAGTTACTGTTGAATTACAGATCGGAA	TGCAGCTGCACCCTCCCCCATACAATCATTTAGTTAGTTAGTTAGTTACTGTTGAATTAC		0	0	999	0.903226	0.869048	0.227608	49.45192	27.49961	1.76356	1	1	1	1	0	1	1	1	1	1	1	1	1	1	1	-	1	1	1	1	1	1	1	1	1	1	-	-	1	1	1	1	1	1	1	1	1
100429869	TGCAGGGACCATATTCTTGTATGTGGTTGCCATTGCCTGGTGTAAGCACAAACGCTTGCTAGAGTAGCC	TGCAGGGACCATATTCTTGTATGTGGTTGCCATTGCCTGGTGTAAGCACAAACGCTTGCTAGAGTAGCC		0	0	999	0.903226	0.869048	0.227608	30.71845	21.14096	1.43481	1	1	1	1	1	1	1	0	1	1	1	1	1	1	1	0	1	1	-	1	1	1	1	1	-	-	-	1	1	1	1	1	1	1	1	1	1
100455110,TGCAGACAAATATTCTTCAAAGGGTATGTTCAGCCTTATGGCCTTGTGAATTATGGTGTCAGTCTCCTT,TGCAGACAAATATTCTTCAAAGGGTATGTTCAGCCTTATGGCCTTGTGAATTATGGTGTCAGTCTCCTT,"Chr 11",350100,1,2.25381e-029,0.903226,0.869048,0.227608,36.38835,21.4151,1.62813,1,-,1,1,1,1,1,1,0,1,1,1,0,1,0,1,1,1,1,1,1,1,0,1,-,1,-,1,1,1,-,1,1,1,1,0,-,1,1,1,1,0,1,1,1,1,1,1,1,1,0,1,1,1,0,1,1,1,1,1,-,1,1,1,1,1,1,-,1,1,1,-,1,1,-,1,1,1,1,1,1,0,1,…
100458664	TGCAGGCAACTGGAGAATTTGACTTCTGATTTTGTCAGGGATTGGTCTGCCATTTAGTGGCAGTGCTTT	TGCAGGCAACTGGAGAATTTGACTTCTGATTTTGTCAGGGATTGGTCTGCCATTTAGTGGCAGTGCTTT		0	0	999	0.903226	0.869048	0.227608	25.5	16.06058	1.58089	1	1	-	1	1	1	-	-	1	1	1	1	1	1	0	1	1	-	1	1	1	1	1	1	1	1	1	1	1	1	1	1	1	0	1	1	1
100481574,TGCAGGCAAAAGCACAAGCTGCATGGAGAAAAATTACAGATCGGAAGAGCGGTTCAGCAGGAATGCCGA,TGCAGGCAAAAGCACAAGCTGCATGGAGAAAAATTAC,"Chr 4",1372204,1,1.6611e-011,0.903226,0.869048,0.227608,72.85577,39.37869,1.7786,1,1,1,1,1,1,-,-,1,1,1,1,1,1,0,0,1,1,1,1,1,1,0,1,1,1,-,-,1,1,-,1,1,1,1,1,1,1,0,-,1,1,1,-,1,1,1,1,1,1,1,1,1,0,0,1,1,1,1,1,1,-,1,0,0,1,-,1,1,1,1,1,1,1,1,1,1,1,1,1,1,1,1,1,1,1,1,0,0,0,1,1,1,1
100510729,TGCAGCAAAAATTTCACACAAAACAAGAGGTGTTCACATGCATTTTTGTAACTAGTGCTTCACTATTTT,TGCAGCAAAAATTTCACACAAAACAAGAGGTGTTCACATGCATTTTTGTAACTAGTGCTTCACTATTTT,"Chr 11",8607698,2,3.77142e-027,0.903226,0.869048,0.227608,39.90385,21.39263,1.87128,1,1,1,1,1,1,1,1,1,1,1,1,1,1,0,1,1,1,1,1,1,1,1,1,0,1,1,1,1,-,-,1,1,1,1,0,1,0,0,0,1,1,1,1,1,1,1,1,-,1,1,-,1,0,-,1,1,1,1,1,1,1,1,-,1,1,1,1,1,1,1,1,1,1,1,1,0,1,-,1,1,1,…
100013359	TGCAGGTGCCGATACTACATCTCTGGCATATGTCAAACAGTAAGTCATTTATTTCTCTCATTTAGTTGA	TGCAGGTGCCGATACTACATCTCTGGCATATGTCAAACAGTAAGTCATTTATTTCTCTCATTTAGTTGA		0	0	999	0.989247	0.130435	0.226843	20	14.16737	1.35649	0.954545	0	1	0	0	0	-	0	0	0	0	0	0	0	0	0	0	0	0	1	1	0	0	0	0	0	0	0	1	0	1	0	0	0	0	0	0
100015844	TGCAGATATGAATACTCAACAGACTGTCGTCCAAGTCGCTCTTCATTTACAGATCGGAAGAGCGGTTCA	TGCAGATATGAATACTCAACAGACTGTCGTCCAAGTCGCTCTTCATTTAC		0	0	999	0.989247	0.130435	0.226843	27.71429	14.11397	1.92379	1	0	0	0	0	1	0	0	0	0	0	0	0	0	0	0	0	1	0	1	0	0	0	0	0	0	0	0	-	0	0	0	0	0	0	0	0
100016557	TGCAGCAGTTTCAAATTCGACAAAGCTTCTGTTTGGTCAAAGGTTACAGATCGGAAGAGCGGTTCAGCA	TGCAGCAGTTTCAAATTCGACAAAGCTTCTGTTTGGTCAAAGGTTAC		0	0	999	0.989247	0.130435	0.226843	19.42857	10.85432	1.54973	0.952381	0	0	0	0	0	0	0	0	0	0	0	0	0	0	0	1	0	0	1	0	0	0	0	0	0	0	0	1	0	0	0	0	0	0	0	0
100017744	TGCAGGGCCGATGCCGCGACACCAAGAACAGTAACAGGATCCATTACAGATCGGAAGAGCGGTTCAGCA	TGCAGGGCCGATGCCGCGACACCAAGAACAGTAACAGGATCCATTAC		0	0	999	0.989247	0.130435	0.226843	17.35714	8.51559	1.9254	0.952381	0	1	0	0	0	1	0	0	0	0	0	0	0	0	0	0	0	0	1	0	0	1	0	0	0	0	0	-	0	0	0	0	0	0	0	1
100040780	TGCAGAGAGGTCTGCATAAAATGTAATATTCCGGGCAATAGTGGTGTTTGGAAGCCAGTATCTTACAGA	TGCAGAGAGGTCTGCATAAAATGTAATATTCCGGGCAATAGTGGTGTTTGGAAGCCAGTATCTTACAGA		0	0	999	0.989247	0.130435	0.226843	17.71429	11.42946	1.53391	0.952381	0	1	0	0	0	0	0	0	0	0	0	0	1	0	0	0	1	0	0	1	0	0	0	0	0	0	0	1	0	1	0	1	0	0	0	0
100040791	TGCAGAGCCACAATGGCCCACGGCTGGCAAATTCGTACCGCTGAAGTCGAATTACTATTTGGACGATCA	TGCAGAGCCACAATGGCCCACGGCTGGCAAATTCGTACCGCTGAAGTCGAATTACTATTTGGACGATCA		0	0	999	0.989247	0.130435	0.226843	6.75	4.63006	1.44888	0.952381	0	1	0	0	1	0	0	0	0	0	0	0	0	0	0	1	1	1	0	1	0	0	0	0	0	0	0	1	0	0	0	1	0	0	0	-
100041278	TGCAGGTCATAAGATTCTCGGCTCAAGAATGAATATCATGGTGATCACAATCTATTGTTATCCTTATGT	TGCAGGTCATAAGATTCTCGGCTCAAGAATGAATATCATGGTGATCACAATCTATTGTTATCCTTATGT		0	0	999	0.989247	0.130435	0.226843	26.6	17.47684	1.43079	0.95	0	1	0	0	0	1	0	0	0	0	0	0	0	0	0	0	0	0	0	0	0	0	1	0	0	0	0	1	0	0	0	0	0	0	0	0
100041651	TGCAGAGCCATTAGTAAAAGTCGAGAGAGAAGGCCATGTTACAGATCGGAAGAGCGGTTCAGCAGGAAT	TGCAGAGCCATTAGTAAAAGTCGAGAGAGAAGGCCATGTTAC		0	0	999	0.989247	0.130435	0.226843	16.46667	9.99911	1.6099	0.952381	0	1	0	0	0	0	0	0	0	0	0	0	0	0	0	-	1	0	0	0	0	0	0	0	0	0	0	1	0	0	0	1	0	0	0	1
100042235	TGCAGTTGATACTTCGAGCGATTACTGCAAGTTCCAAGCTGGTTTATAGCAATTTATTTACAGATCGGA	TGCAGTTGATACTTCGAGCGATTACTGCAAGTTCCAAGCTGGTTTATAGCAATTTATTTAC		0	0	999	0.989247	0.130435	0.226843	22.88235	14.49496	1.40113	0.95	0	0	0	0	0	0	0	0	0	0	0	0	0	0	0	0	0	0	1	1	0	0	0	0	0	0	0	1	0	1	0	0	0	1	0	0
100043103	TGCAGCTCCCCTTGAAGGTTCAATTTGTATACTTAGGCCTTTTCTACTTATCTTGCACCTTCAAAACTT	TGCAGCTCCCCTTGAAGGTTCAATTTGTATACTTAGGCCTTTTCTACTTATCTTGCACCTTCAAAACTT		0	0	999	0.989247	0.130435	0.226843	5.85714	4.24023	1.50741	0.952381	0	0	0	0	0	0	0	1	0	0	0	0	0	0	0	-	0	0	1	0	0	0	0	0	0	0	0	0	0	1	0	0	0	0	0	0
100045837	TGCAGCCAGTCACAGTTCTTGTGGGAATTACAGATCGGAAGAGCGGTTCAGCAGGAATGCCGAGACCGA	TGCAGCCAGTCACAGTTCTTGTGGGAATTAC		0	0	999	0.989247	0.130435	0.226843	12.8	7.64373	1.59618	0.95	0	0	0	0	0	0	0	0	0	0	0	0	1	0	0	-	0	0	0	0	0	0	0	0	0	0	0	0	0	1	0	1	0	0	0	1
100055987	TGCAGGCCGAAATGAATACGGCCAGTATGTGGAAAGTGCGGGGTATGATTTGCGCCGGAAACGGTGTTG	TGCAGGCCGAAATGAATACGGCCAGTATGTGGAAAGTGCGGGGTATGATTTGCGCCGGAAACGGTGTTG		0	0	999	0.989247	0.130435	0.226843	8.35714	5.58834	1.45757	0.952381	0	1	0	0	0	1	0	0	0	0	0	0	0	0	0	0	1	1	1	0	0	0	1	0	0	0	0	0	0	1	0	0	0	1	0	0
100358273	TGCAGGTCACGCTCACTTATTACTTTTCATATTCTTTGCTTCATACAACGGCTGGGCTGTTGACTACAT	TGCAGGTCACGCTCACTTATTACTTTTCATATTCTTTGCTTCATACAACGGCTGGGCTGTTGACTACAT		0	0	999	0.989247	0.130435	0.226843	23.28571	12.05599	1.85169	0.952381	0	0	0	0	1	1	0	0	0	0	0	0	0	0	0	0	1	1	0	1	0	0	0	0	0	0	0	-	0	0	0	0	0	0	0	0
100372591	TGCAGCTGCACCTGGTACAGTAACAGCATGTGGACTTTTGAGTGGAATTCTTGCAGGATCATCATCCTT	TGCAGCTGCACCTGGTACAGTAACAGCATGTGGACTTTTGAGTGGAATTCTTGCAGGATCATCATCCTT		0	0	999	0.989247	0.130435	0.226843	25.15385	19.09831	1.32282	0.954545	0	1	0	0	0	-	0	0	0	0	0	0	0	0	0	1	1	1	0	0	0	0	0	0	0	0	0	1	0	1	0	0	0	0	0	0
100372667	TGCAGGAAAGATGCGGGATTTCATGGGTCTTTCTGAGCAGAACAAAAAGGCAGGAAAGTAAGAAATATC	TGCAGGAAAGATGCGGGATTTCATGGGTCTTTCTGAGCAGAACAAAAAGGCAGGAAAGTAAGAAATATC		0	0	999	0.989247	0.130435	0.226843	25.64286	15.98485	1.60703	0.954545	0	1	0	0	0	0	0	0	0	0	0	0	0	0	0	-	1	1	0	1	0	0	0	0	0	0	0	1	0	0	0	0	0	0	0	1
100372746	TGCAGGATGAAGTTGTTGTCCGGGGAAAGGAACAGCGGAATAGTCTGAGGAGACAATGGGCGGTGTGAA	TGCAGGATGAAGTTGTTGTCCGGGGAAAGGAACAGCGGAATAGTCTGAGGAGACAATGGGCGGTGTGAA		0	0	999	0.989247	0.130435	0.226843	14	9.73213	1.44789	0.954545	0	1	0	0	0	1	0	0	0	0	0	0	0	0	0	1	1	1	0	1	0	0	0	0	0	0	0	1	0	-	0	0	0	0	0	0
100408989	TGCAGACAATGCCGTGCACTAGTTTGACGAAGATTACAGATCGGAAGAGCGGTTCAGCAGGAATGCCGA	TGCAGACAATGCCGTGCACTAGTTTGACGAAGATTAC		0	0	999	0.989247	0.130435	0.226843	26.76923	12.18545	2.11685	0.954545	0	1	0	0	0	0	0	0	0	0	0	0	0	0	0	1	1	0	1	1	0	0	0	0	0	0	0	-	0	0	0	0	0	0	0	0
100409037	TGCAGAGAGCATTCACGAAAATTCGGAGTCAGAGAACACAATTACAGATCGGAAGAGCGGTTCAGCAGG	TGCAGAGAGCATTCACGAAAATTCGGAGTCAGAGAACACAATTAC		0	0	999	0.989247	0.130435	0.226843	21.93333	16.13884	1.32471	0.952381	0	0	0	0	0	0	0	0	0	0	0	0	0	0	0	0	0	1	0	1	0	0	0	0	0	0	0	1	0	1	0	1	0	0	0	1
100409307	TGCAGCTTCGAGGTCCATACTAGACATTTCATTTACAGATCGGAAGAGCGGTTCAGCAGGAATGCCGAG	TGCAGCTTCGAGGTCCATACTAGACATTTCATTTAC		0	0	999	0.989247	0.130435	0.226843	23.53846	12.5858	1.85919	0.954545	0	1	0	0	0	1	0	0	0	0	0	0	1	0	0	0	1	0	0	1	0	0	0	0	0	0	0	1	0	0	0	0	0	0	0	1
100427027	TGCAGTTGGTTTACTAAGACAAGATCTAACTCATAGGCTTCTCTAATCTCATCCATTACAGATCGGAAG	TGCAGTTGGTTTACTAAGACAAGATCTAACTCATAGGCTTCTCTAATCTCATCCATTAC		0	0	999	0.989247	0.130435	0.226843	16.28571	6.45234	2.45028	0.952381	0	0	0	0	0	0	0	0	0	0	0	0	0	0	0	0	0	-	0	0	0	0	0	0	1	0	0	0	0	1	0	1	1	0	0	0
100430974	TGCAGCTTGGTGATCCGTACTCTGGACGGTACGATGGTACGAGTAAGTTCTACCCCAGCTGTGTGGTAA	TGCAGCTTGGTGATCCGTACTCTGGACGGTACGATGGTACGAGTAAGTTCTACCCCAGCTGTGTGGTAA		0	0	999	0.989247	0.130435	0.226843	20.07143	9.66189	2.00459	0.952381	0	1	0	0	0	0	0	0	0	0	0	0	0	1	0	1	0	0	0	0	0	0	1	1	0	0	0	-	0	0	0	0	0	0	1	0
100431757	TGCAGACACGGAAGAAAAGCAAAGATTCTCATTCGATGGCCGATATCTCGATATCACACCCAAAGGTTA	TGCAGACACGGAAGAAAAGCAAAGATTCTCATTCGATGGCCGATATCTCGATATCACACCCAAAGGTTA		0	0	999	0.989247	0.130435	0.226843	29	18.31081	1.57327	0.952381	0	0	0	0	0	0	0	0	0	0	0	0	0	0	0	0	0	0	1	1	0	0	1	0	0	0	0	1	0	0	0	0	0	0	0	1
100432679	TGCAGGATCGTCATTGGAGTTACTAGGACTCGATACCGACTCGAGAGCTTCTGCGACGAAATCGGACTT	TGCAGGATCGTCATTGGAGTTACTAGGACTCGATACCGACTCGAGAGCTTCTGCGACGAAATCGGACTT		0	0	999	0.989247	0.130435	0.226843	6.53333	4.06393	1.56835	0.952381	1	1	0	0	0	0	0	0	0	0	0	0	0	0	0	0	1	0	0	1	0	0	0	0	0	0	0	1	0	0	0	0	0	0	0	0
100433350	TGCAGTTTCATTGCCCACTACCCAAGAAACATTTCAAGTCAAACCTCAAAGCCCGATTCAGCATCTAAG	TGCAGTTTCATTGCCCACTACCCAAGAAACATTTCAAGTCAAACCTCAAAGCCCGATTCAGCATCTAAG		0	0	999	0.989247	0.130435	0.226843	17.26667	10.6675	1.59204	0.954545	0	1	0	0	0	1	0	0	0	0	0	0	1	0	0	0	0	0	0	1	0	0	0	0	0	0	0	-	0	1	0	1	0	0	0	0
100439092	TGCAGGCTGTTATGTGATATCTACGAATCGATAACTACTAAGAACATAGCCACCGTCTAAACGAATAGC	TGCAGGCTGTTATGTGATATCTACGAATCGATAACTACTAAGAACATAGCCACCGTCTAAACGAATAGC		0	0	999	0.989247	0.130435	0.226843	10.35714	6.95503	1.51252	0.952381	1	1	0	0	1	0	0	0	0	0	0	0	0	0	0	0	1	1	-	0	0	0	0	0	0	0	0	0	0	0	0	0	0	0	0	0
100461672	TGCAGTATGCTTGACTGATCTCGATGGACTGAGTGGTGGTGGCTGATCAAAATGAGGTGAGAATTGCGG	TGCAGTATGCTTGACTGATCTCGATGGACTGAGTGGTGGTGGCTGATCAAAATGAGGTGAGAATTGCGG		0	0	999	0.989247	0.130435	0.226843	25.6	13.00666	1.68472	0.952381	0	1	0	0	0	0	0	0	0	0	0	0	0	0	0	-	1	1	0	1	0	1	0	0	0	0	0	1	0	0	0	0	0	0	0	0
100467071	TGCAGACGGATATCGACAGACTAGGTGCTAGGCAGACACACTCGGTGTGGTTGTTTTACAGATCGGAAG	TGCAGACGGATATCGACAGACTAGGTGCTAGGCAGACACACTCGGTGTGGTTGTTTTAC		0	0	999	0.989247	0.130435	0.226843	28.93333	19.9515	1.4124	0.952381	0	1	0	0	0	0	0	0	0	0	0	0	0	0	0	0	1	0	0	1	0	0	0	0	0	0	0	1	0	0	0	0	0	0	0	0
100467699	TGCAGTTCTTGTGCACAATTTTCTTGGGATTACAGATCGGAAGAGCGGTTCAGCAGGAATGCCGAGACC	TGCAGTTCTTGTGCACAATTTTCTTGGGATTAC		0	0	999	0.989247	0.130435	0.226843	18.6	9.03917	1.99533	0.952381	0	0	0	0	0	0	1	1	0	0	0	0	0	0	0	0	0	0	0	0	0	1	0	0	0	0	1	0	0	0	0	0	1	0	0	0
100502532,TGCAGATGCTTCATACTCTGCCACATTGTTAGTACAATCAAAACCCAACCTTGCAGTGAAAGGGATTAC,TGCAGATGCTTCATACTCTGCCACATTGTTAGTACAATCAAAACCCAACCTTGCAGTGAAAGGGATTAC,"Chr 1",13166758,2,8.1637e-024,0.989247,0.130435,0.226843,25.28571,10.79304,1.84275,0.954545,0,0,0,0,0,0,0,0,0,0,0,0,0,0,0,0,0,0,0,0,0,0,1,0,0,0,0,-,0,1,1,0,1,0,0,0,0,0,0,0,0,0,0,1,0,0,0,0,0,0,0,0,1,0,0,0,0,0,0,0,0,1,0,1,1,0,0,0,1,0,0,0,1,0,0,0,0,0,…
100513001	TGCAGTCTTACTGATGAAAGTTTTCTTGTGCCATCTGCTTCCATTACAGATCGGAAGAGCGGTTCAGCA	TGCAGTCTTACTGATGAAAGTTTTCTTGTGCCATCTGCTTCCATTAC		0	0	999	0.989247	0.130435	0.226843	22.8	11.05863	1.93038	0.954545	1	0	0	0	0	0	0	0	1	0	1	0	0	0	0	0	0	1	0	0	0	0	0	0	0	0	0	0	0	0	1	0	0	0	0	0
100528171,TGCAGTTACTTGCCTCCAGCTTGTCATACTCTATCAAAGAAAGAAAAAAAAAGCTTTTATGAGTGCTTA,TGCAGTTACTTGCCTCCAGCTTGTCATACTCTATCAAAGAAAGAAAAAAAAAGCTTTTATGAGTGCTTA,"Chr 11",7334689,5,1.75467e-025,0.989247,0.130435,0.226843,6.13333,3.77477,1.56554,0.95,0,0,0,0,0,0,0,0,0,0,0,0,0,0,0,0,0,0,1,0,0,0,0,0,0,0,0,1,0,1,1,0,0,0,0,0,0,0,0,1,0,0,0,0,1,0,0,0,0,0,1,0,0,0,0,0,0,0,0,1,0,1,0,1,1,0,0,0,0,0,0,0,0,0,0,0,0,0,1,0,0…
100542703	TGCAGACTACCAACCTCATCCTAGGAGAGTCATTACAGATCGGAAGAGCGGTTCAGCAGGAATGCCGAG	TGCAGACTACCAACCTCATCCTAGGAGAGTCATTAC		0	0	999	0.989247	0.130435	0.226843	30.38462	19.94044	1.55343	0.954545	0	1	0	0	0	0	0	1	0	0	0	0	0	0	0	0	0	0	0	0	0	0	0	0	0	0	0	-	0	1	0	0	0	0	1	0
100454872,TGCAGAACAGCTGCATGCCACCAGAGATGGCCAGAAGAGATAAGACTGAGAAATGGGGCGGTTGCGTGA,TGCAGAACAGCTGCATGCCACCAGAGATGGCCAGAAGAGATAAGACTGAGAAATGGGGCGGTTGCGTGA,"Chr 7",4206232,1,2.25381e-029,0.913978,0.870588,0.225329,40.06731,22.54025,1.80305,1,1,1,1,0,1,1,1,-,1,1,1,0,-,0,1,-,1,-,1,1,-,1,1,1,1,1,1,1,1,1,1,1,1,1,1,1,1,0,1,1,1,1,1,1,1,1,0,-,1,1,0,1,1,0,1,1,1,1,1,1,1,1,1,1,1,-,0,1,1,1,1,1,1,1,1,0,1,1,1,1,1,1…
100456237	TGCAGCTTATGCTTGTTATCTTGTAGTGAAGCTGAAAGAAAGGCCACTAGTACTCATAATTTTTTTTTA	TGCAGCTTATGCTTGTTATCTTGTAGTGAAGCTGAAAGAAAGGCCACTAGTACTCATAATTTTTTTTTA		0	0	999	0.913978	0.870588	0.225329	26.43689	15.20071	1.72683	1	1	1	1	1	1	1	-	1	1	1	1	1	1	1	1	1	1	1	1	1	1	1	1	1	1	-	1	-	1	1	1	1	1	1	0	1
100490589	TGCAGAACCTGGACTCCATTGAATTCCATCAGTTGACAGTTTACAGATCGGAAGAGCGGTTCAGCAGGA	TGCAGAACCTGGACTCCATTGAATTCCATCAGTTGACAGTTTAC		0	0	999	0.913978	0.870588	0.225329	69.625	33.47938	1.96435	1	1	1	1	0	1	1	1	1	1	1	1	1	1	0	0	1	-	-	1	1	1	1	1	1	1	-	1	1	1	1	1	1	1	1	1	1
100522707	TGCAGTATTGTGAATTGACAACTATGATGTAGTTGTGGTGCATAGATCATATTACAGATCGGAAGAGCG	TGCAGTATTGTGAATTGACAACTATGATGTAGTTGTGGTGCATAGATCATATTAC		0	0	999	0.913978	0.870588	0.225329	71.41905	40.76782	1.66075	1	-	0	1	1	1	1	1	1	1	0	1	1	1	1	1	1	1	-	1	1	1	1	-	1	1	-	-	1	1	1	0	1	1	1	0	1
100527430,TGCAGAACAGGTGAATATTGCTATCTTGTTCGAACGTATACAACAATTGAAGCTTGAAGATCACGATCA,TGCAGAACAGGTGAATATTGCTATCTTGTTCGAACGTATACAACAATTGAAGCTTGAAGATCACGATCA,"Chr 3",1466189,1,4.87864e-026,0.913978,0.870588,0.225329,78.88462,40.02795,1.83628,1,1,1,1,1,1,1,1,1,1,1,1,0,0,1,-,1,1,1,1,1,1,1,1,1,1,1,-,1,1,1,1,1,1,1,0,1,-,0,0,-,0,-,1,1,1,1,-,1,1,0,1,1,1,1,1,1,1,1,1,0,1,1,1,1,1,-,1,1,1,1,1,1,1,1,1,1,1,-,1,1,1,1…
100012731	TGCAGCTGCCAGACCCAGACCTGGAATTCGCAGACTTTCAAGTATGACTACCAACGCAGTAGAAGTTTC	TGCAGCTGCCAGACCCAGACCTGGAATTCGCAGACTTTCAAGTATGACTACCAACGCAGTAGAAGTTTC		0	0	999	1	0.129032	0.224766	23.14286	17.34876	1.34002	0.952381	0	1	0	0	0	0	0	0	0	0	0	0	0	0	0	0	0	0	1	1	0	1	0	0	0	0	0	1	0	0	0	0	0	0	0	1
100036410	TGCAGCTAATTCCTAGGTCTTTGTGGAAGTCAGAATTTGCAGATTCAGAAAAGTATACGCATTGTTCAT	TGCAGCTAATTCCTAGGTCTTTGTGGAAGTCAGAATTTGCAGATTCAGAAAAGTATACGCATTGTTCAT		0	0	999	1	0.129032	0.224766	11.75	7.58425	1.26987	0.954545	0	0	0	0	1	1	0	0	0	0	0	0	0	0	0	1	0	0	0	0	1	0	0	0	0	0	0	0	0	0	0	0	0	0	0	0
100040710	TGCAGAATCGTGCTGTAAAACATCGTGAAAGTATGTTGCTGCCTCTGCCGCAATTGGTCGAACTTGCTT	TGCAGAATCGTGCTGTAAAACATCGTGAAAGTATGTTGCTGCCTCTGCCGCAATTGGTCGAACTTGCTT		0	0	999	1	0.129032	0.224766	11.16667	8.55213	1.27871	1	1	1	0	0	1	0	0	0	0	0	0	0	0	0	0	0	1	0	1	0	0	0	0	0	0	0	0	1	0	0	0	0	0	0	0	0
100040849	TGCAGATCAGCAAAGCATTGGAATTTTTACACGATAATGCTGGCCTCGTACATGGAAACCTGACTCCCG	TGCAGATCAGCAAAGCATTGGAATTTTTACACGATAATGCTGGCCTCGTACATGGAAACCTGACTCCCG		0	0	999	1	0.129032	0.224766	13.76923	10.88509	1.25775	0.954545	0	1	0	0	0	1	0	0	0	0	0	0	0	0	0	0	1	1	1	1	0	1	0	0	0	0	0	1	0	0	0	0	0	0	0	0
100040860	TGCAGATCTGGAGAGTCTTCCCAATACCGATACTGAGAATTCTTCTGGGGCATCTTCGGATTTTGAGGA	TGCAGATCTGGAGAGTCTTCCCAATACCGATACTGAGAATTCTTCTGGGGCATCTTCGGATTTTGAGGA		0	0	999	1	0.129032	0.224766	6.69231	4.21325	1.51065	0.952381	1	1	0	0	0	0	0	0	0	0	0	0	0	0	0	0	0	1	1	0	0	0	0	0	0	0	0	1	0	0	0	0	0	0	0	1
100040895	TGCAGATGGTCCAGACGGAAGAGACACAACAATTGGACTTACAGACCAAGAAGCCGAGGAGTTACAGAT	TGCAGATGGTCCAGACGGAAGAGACACAACAATTGGACTTACAGACCAAGAAGCCGAGGAGTTAC		0	0	999	1	0.129032	0.224766	23	13.35237	1.75089	0.95	1	1	0	0	0	1	0	0	0	0	0	0	0	0	0	0	0	1	1	0	0	1	0	0	0	0	0	1	0	0	0	0	0	0	0	0
100040906	TGCAGATTCTTGCTTGTGGTATTATGGAACGACGAACCTCTCCTTCGTCTTAGCACTTATCTATGCTAT	TGCAGATTCTTGCTTGTGGTATTATGGAACGACGAACCTCTCCTTCGTCTTAGCACTTATCTATGCTAT		0	0	999	1	0.129032	0.224766	7.46154	5.65162	1.31574	0.952381	0	1	0	0	0	0	0	0	0	0	0	0	0	0	0	1	0	1	1	0	0	0	0	0	0	0	0	1	0	1	0	0	0	0	0	0
100040937	TGCAGCAATGACAGCTATGCGCGAGAGAGCTGGTATGGCTGCCATGTCTCCGGCTGCTGTCCTTAGAAA	TGCAGCAATGACAGCTATGCGCGAGAGAGCTGGTATGGCTGCCATGTCTCCGGCTGCTGTCCTTAGAAA		0	0	999	1	0.129032	0.224766	13	8.3238	1.5366	0.952381	0	0	0	0	0	0	0	0	0	0	0	0	0	0	0	1	1	0	1	1	1	0	0	0	0	0	0	1	0	0	0	1	0	0	0	0
100041188	TGCAGGATCAGCAATCATATTCGGAGCGGAGGAAATGTATCCGCAAGGAAAAAAGTAATGGCGAAGTTA	TGCAGGATCAGCAATCATATTCGGAGCGGAGGAAATGTATCCGCAAGGAAAAAAGTAATGGCGAAGTTA		0	0	999	1	0.129032	0.224766	14.14286	9.42532	1.50251	1	1	1	0	0	0	1	0	0	0	0	0	0	1	0	0	0	1	0	1	1	0	0	0	0	0	0	0	1	0	1	0	0	0	0	0	0
100041939	TGCAGGATGCAGACACCGCTATGGGTCTCATTACAGATCGGAAGAGCGGTTCAGCAGGAATGCCGAGAC	TGCAGGATGCAGACACCGCTATGGGTCTCATTAC		0	0	999	1	0.129032	0.224766	18.23077	13.15677	1.48036	0.952381	0	1	0	0	1	0	0	0	0	0	0	0	0	0	0	0	1	0	0	0	0	0	0	0	0	0	0	1	0	0	0	0	0	0	0	1
100042177	TGCAGTGGATATTTTCGTTGCCGCGGCTGAATACTTGGTAGCCGAAGCCAAATCATTTACAGATCGGAA	TGCAGTGGATATTTTCGTTGCCGCGGCTGAATACTTGGTAGCCGAAGCCAAATCATTTAC		0	0	999	1	0.129032	0.224766	21.84615	14.03208	1.53442	0.952381	0	0	0	0	0	0	0	0	0	0	0	0	0	0	0	1	0	0	1	0	0	0	0	1	0	0	0	1	0	0	0	1	0	0	0	1
100047902	TGCAGCCCATCCCGCTGCCGACTTCGGGAATTTTAGATCAAAGCACGATTTACAGATCGGAAGAGCGGT	TGCAGCCCATCCCGCTGCCGACTTCGGGAATTTTAGATCAAAGCACGATTTAC		0	0	999	1	0.129032	0.224766	23.38462	18.92714	1.29719	0.954545	0	1	0	0	0	0	0	0	0	0	0	0	0	0	0	1	1	0	1	0	0	0	0	0	0	0	0	0	0	1	0	1	0	0	0	1
100359260	TGCAGTTTGGATGTAGTAGTAACTCTAGGAAGAGAAATTGAGGGGCGTGCTTCATGGGACAAAAGGGTA	TGCAGTTTGGATGTAGTAGTAACTCTAGGAAGAGAAATTGAGGGGCGTGCTTCATGGGACAAAAGGGTA		0	0	999	1	0.129032	0.224766	23	17.63519	1.25535	0.954545	0	1	0	0	0	0	0	0	0	0	0	0	0	0	0	0	1	0	1	1	0	0	0	0	0	0	0	1	0	0	0	0	0	0	0	0
100371903	TGCAGAATATCCCCGCATCATCAACGTCTAATCACCTCTCGGGAGAGTCCATAGCTGGGCTAGGTCAAT	TGCAGAATATCCCCGCATCATCAACGTCTAATCACCTCTCGGGAGAGTCCATAGCTGGGCTAGGTCAAT		0	0	999	1	0.129032	0.224766	15.5	8.83176	1.74341	0.952381	0	1	0	0	0	1	0	0	0	0	0	0	0	0	0	0	1	0	0	1	0	1	0	0	0	0	0	1	0	0	0	0	0	0	0	0
100372979	TGCAGTAAGATACCGGAATTGGCAATTCGTATTTGAGTATTGAACTTGGCCCAATGGGCCAGGACAAGG	TGCAGTAAGATACCGGAATTGGCAATTCGTATTTGAGTATTGAACTTGGCCCAATGGGCCAGGACAAGG		0	0	999	1	0.129032	0.224766	11.86667	6.94614	1.59696	1	1	1	0	0	1	0	0	0	0	0	0	0	0	0	0	1	1	0	1	1	0	0	0	0	0	0	0	1	0	1	0	0	0	0	0	0
100373099	TGCAGTCCCAAATTTACTTACATTGACCCAATCAAACCCAAAGCCGCGATGGCGAGTCCGCGGACTCGT	TGCAGTCCCAAATTTACTTACATTGACCCAATCAAACCCAAAGCCGCGATGGCGAGTCCGCGGACTCGT		0	0	999	1	0.129032	0.224766	14.57143	9.65634	1.47599	0.952381	0	1	0	0	0	0	0	0	0	0	0	0	0	1	0	0	1	1	0	1	0	0	0	0	0	0	0	1	0	1	0	0	0	0	0	0
100373301	TGCAGTTGAAGAATTGAGGGTTCGAGAGAGCAGAACATCATAGCATGTAGAAAATAATGATTACAGATC	TGCAGTTGAAGAATTGAGGGTTCGAGAGAGCAGAACATCATAGCATGTAGAAAATAATGATTAC		0	0	999	1	0.129032	0.224766	27	17.29988	1.54398	0.95	0	1	0	0	0	1	0	0	0	0	0	0	0	0	0	0	1	0	0	0	0	0	0	0	0	0	0	1	0	0	0	1	0	0	0	0
100401589	TGCAGAGATTCCTCGCATCCCTCATCCAATTCACTCTGCCTGATTTCTTACAGATCGGAAGAGCGGTTC	TGCAGAGATTCCTCGCATCCCTCATCCAATTCACTCTGCCTGATTTCTTAC		0	0	999	1	0.129032	0.224766	25.23077	17.43627	1.44596	0.954545	0	1	0	0	0	1	0	0	0	0	0	0	0	0	0	1	0	0	0	0	0	0	0	0	0	0	0	1	0	1	0	1	0	0	0	0
100402367	TGCAGTAAGCTGAAAAGCGGGGAAATTGATGTTACAGATCGGAAGAGCGGTTCAGCAGGAATGCCGAGA	TGCAGTAAGCTGAAAAGCGGGGAAATTGATGTTAC		0	0	999	1	0.129032	0.224766	23.64286	15.5729	1.59873	0.95	0	1	0	0	1	0	0	0	0	0	0	0	0	0	0	0	1	0	1	0	0	0	0	0	0	0	0	1	0	0	0	0	0	1	0	1
100409439	TGCAGGTGGTACATTGGCGCAATAAAATGCATTACATTGGATTATTACAGATCGGAAGAGCGGTTCAGC	TGCAGGTGGTACATTGGCGCAATAAAATGCATTACATTGGATTATTAC		0	0	999	1	0.129032	0.224766	16.35714	6.94475	2.11346	0.952381	0	1	0	0	0	0	0	0	0	0	0	0	0	0	0	0	1	0	0	1	0	0	0	0	0	0	0	1	0	0	1	1	0	0	0	1
100455852,TGCAGCATCCCTAATAACTCCACCTCTACCCATGGCCTGTTGTTGTTTTAGCCAACTCCTGTCAACGTT,TGCAGCATCCCTAATAACTCCACCTCTACCCATGGCCTGTTGTTGTTTTAGCCAACTCCTGTCAACGTT,"Chr 11",28193883,1,2.25381e-029,1,0.129032,0.224766,9.88235,6.76394,1.46486,0.95,0,0,0,0,0,0,0,0,1,0,0,0,0,0,0,0,0,0,0,1,0,0,0,0,0,0,0,0,0,1,0,0,0,0,0,0,0,0,0,0,0,0,0,1,0,0,0,0,0,0,0,0,0,0,1,1,0,0,0,0,0,0,0,0,0,1,1,0,0,0,0,0,0,0,0,0,1,1,1,0,0,0,0,0…
100457258	TGCAGTTGATCTGGTCTCACTCAATCTTAGCTTCACTACACTGCTTAGGTCTCACTGAACCACTGTACT	TGCAGTTGATCTGGTCTCACTCAATCTTAGCTTCACTACACTGCTTAGGTCTCACTGAACCACTGTACT		0	0	999	0.83871	0.871795	0.223537	48.35238	24.68621	1.98448	0.95	1	1	1	1	1	1	1	1	1	1	1	0	0	0	-	1	-	1	1	1	1	1	0	1	1	-	-	1	-	1	1	1	0	1	0	1
100428061	TGCAGACCAAAGTATTGTATTGGTGAAATTTCTGGGCACGTTTGGTGGGCTGAGAGATGCAGAGAGGCT	TGCAGACCAAAGTATTGTATTGGTGAAATTTCTGGGCACGTTTGGTGGGCTGAGAGATGCAGAGAGGCT		0	0	999	0.924731	0.872093	0.223094	19.51456	12.06927	1.53745	1	1	1	0	1	1	1	1	-	1	1	1	1	1	1	-	1	-	1	1	1	1	1	-	1	1	1	1	1	1	1	1	1	1	1	1	1
100428110	TGCAGACTCAACAAGTATGTATACTTGATCTCATTTTATTTTCTTTCCCAATTTTGGTAGTAATTGCCA	TGCAGACTCAACAAGTATGTATACTTGATCTCATTTTATTTTCTTTCCCAATTTTGGTAGTAATTGCCA		0	0	999	0.924731	0.872093	0.223094	22.79808	12.56704	1.81348	1	1	1	1	-	1	1	1	1	1	1	1	0	1	1	1	1	1	1	1	1	1	1	1	-	0	1	1	1	1	1	1	1	1	1	1	1
100428181,TGCAGAGATAAAATGGGGTCAGAAATTTTATCAATCTAATAATAAGAACCATCAAGGTAACATGATAGA,TGCAGAGATAAAATGGGGTCAGAAATTTTATCAATCTAATAATAAGAACCATCAAGGTAACATGATAGA,"Chr 2",13651051,1,2.25381e-029,0.924731,0.872093,0.223094,18.75238,10.22861,1.79534,1,1,1,0,1,1,0,1,1,1,1,1,1,1,1,0,1,-,-,1,1,1,1,1,1,-,1,1,1,1,1,-,1,1,1,1,1,1,0,0,1,1,1,1,1,0,1,1,-,1,1,1,1,1,1,1,1,1,1,1,0,1,-,-,1,1,1,1,1,1,1,1,1,1,0,1,0,1,1,1,1,1,…
100466889	TGCAGTTTGCAGTGACCCAAGGCAGTTATTTACAGATCGGAAGAGCGGTTCAGCAGGAATGCCGAGACC	TGCAGTTTGCAGTGACCCAAGGCAGTTATTTAC		0	0	999	0.924731	0.872093	0.223094	68.8381	41.24771	1.59743	1	1	-	0	1	1	1	0	1	1	1	1	0	1	1	0	1	1	1	1	1	1	1	-	1	1	1	1	1	1	1	-	1	1	1	1	1
100471879	TGCAGCATTTACAAGTTAGCAACCATGAAATAACATGCAGGATTCTTTTATAAAGGATGCTGTTTACGC	TGCAGCATTTACAAGTTAGCAACCATGAAATAACATGCAGGATTCTTTTATAAAGGATGCTGTTTACGC		0	0	999	0.924731	0.872093	0.223094	49.84615	28.76756	1.6193	1	1	1	0	1	1	0	1	1	1	1	1	0	0	1	0	1	1	1	1	1	1	1	1	-	1	-	1	1	1	-	1	1	1	1	1	1
100495550	TGCAGGCATGGCTAATATATTCTTCCTCCCATTTTTCAAATTTCCTCTAATCTTTCTTGTATTTGCATA	TGCAGGCATGGCTAATATATTCTTCCTCCCATTTTTCAAATTTCCTCTAATCTTTCTTGTATTTGCATA		0	0	999	0.924731	0.872093	0.223094	43.83168	28.93286	1.43744	0.95	1	-	1	1	1	1	-	1	1	1	1	0	0	-	0	1	1	1	1	1	1	0	1	1	1	1	1	1	-	1	1	1	1	1	1	1
100499849	TGCAGCTGAATCATCACCTCCGTCATCCAGTGTTGCATTACAGATCGGAAGAGCGGTTCAGCAGGAATG	TGCAGCTGAATCATCACCTCCGTCATCCAGTGTTGCATTAC		0	0	999	0.924731	0.872093	0.223094	72.68317	50.46064	1.38294	0.95	1	1	0	1	1	1	1	1	1	0	1	1	1	0	1	1	1	1	1	1	1	1	0	1	1	-	-	1	-	1	1	1	1	0	1	1
100509397,TGCAGAACCACTCCATTTACAGAAGCAACCAACCAAGATCAAATCCTGTTTCCCAGTGATTTAGGAAAA,TGCAGAACCACTCCATTTACAGAAGCAACCAACCAAGATCAAATCCTGTTTCCCAGTGATTTAGGAAAA,"Chr 2",21127077,1,2.25381e-029,0.924731,0.872093,0.223094,60.14286,38.2524,1.59502,1,1,1,1,0,1,-,1,1,1,1,1,0,1,0,1,-,1,1,1,1,1,1,1,1,1,-,1,1,1,1,1,1,1,1,0,1,1,0,1,1,1,-,1,1,0,1,1,1,0,0,1,1,1,1,1,1,1,1,1,1,1,1,1,1,1,1,-,1,1,1,-,1,1,1,1,0,1,1,1,1,1,1…
100516477,TGCAGGGAAAATAATTAGGGTAAGCAAAATATCAACAGTTGTTCATACCACAATTTTCTTTCTATGTTA,TGCAGGGAAAATAATTAGGGTAAGCAAAATATCAACAGTTGTTCATACCACAATTTTCTTTCTATGTTA,"Chr 7",2260172,1,2.25381e-029,0.924731,0.872093,0.223094,62.86667,38.38106,1.68401,1,-,1,0,1,1,1,1,1,1,1,1,1,0,0,1,1,1,1,1,1,1,1,1,-,1,-,1,1,1,1,-,1,1,1,1,-,1,0,0,1,1,1,1,1,1,1,1,1,1,1,1,1,0,1,1,1,1,1,1,1,1,1,1,1,1,-,1,1,0,1,1,-,1,1,1,0,1,0,1,1,0,1…
100352890	TGCAGCTTCATCCTTGTGCTATGCTAGTATGGCCACAATTTGATCTATAGACTTCAATGTCTTCTCGTA	TGCAGCTTCATCCTTGTGCTATGCTAGTATGGCCACAATTTGATCTATAGACTTCAATGTCTTCTCGTA		0	0	999	0.849462	0.873418	0.221118	18.0381	9.27457	1.89453	0.95	1	-	1	1	1	1	1	1	1	1	1	0	0	1	1	1	-	1	1	1	1	1	1	-	-	-	1	1	1	1	-	1	1	1	0	-
100490604,TGCAGAAGAAGAGGCAGAGATTGCTAGGCTGAGGGTCCACAACTTTACAGATCGGAAGAGCGGTTCAGC,TGCAGAAGAAGAGGCAGAGATTGCTAGGCTGAGGGTCCACAACTTTAC,"Chr 7",12343886,1,2.12509e-017,0.849462,0.873418,0.221118,75.88679,43.53448,1.65651,1,1,1,1,1,1,-,1,1,1,1,1,1,0,1,-,1,1,1,-,1,1,1,0,1,1,-,-,1,1,-,1,1,1,1,1,1,1,0,0,1,1,1,1,1,1,1,0,-,-,0,1,1,1,-,1,1,1,1,1,1,1,1,1,1,1,-,-,1,1,1,1,-,1,1,1,0,1,1,1,1,1,1,-,1,1,-,0,0,0,1,1,1…
100466333	TGCAGGAATAGAGGGTCCAAAGGCACTGACAGAAACACAATTACAGATCGGAAGAGCGGTTCAGCAGGA	TGCAGGAATAGAGGGTCCAAAGGCACTGACAGAAACACAATTAC		0	0	999	0.935484	0.873563	0.220901	71.40385	39.94408	1.74073	1	1	0	1	0	1	1	1	1	1	1	1	1	1	1	1	1	1	1	1	1	1	1	1	1	1	-	1	1	1	1	1	1	0	1	1	1
100485218	TGCAGATGGAAAAGTTCTCAAGTATCTTGCTATGATCACTCCAAGGGGAAACAGCACGCCCCAACTCAC	TGCAGATGGAAAAGTTCTCAAGTATCTTGCTATGATCACTCCAAGGGGAAACAGCACGCCCCAACTCAC		0	0	999	0.935484	0.873563	0.220901	42.13462	22.17676	1.64139	1	1	1	1	0	1	1	1	1	1	1	1	0	1	1	1	1	1	1	1	1	1	1	1	-	1	-	1	1	1	1	1	1	1	1	1	1
100486014	TGCAGGTCAAGTAGAGGTGTAAGGACTGGATACTTTTGATTTCCAAGAATTGGATTGTAGCCAGTAATT	TGCAGGTCAAGTAGAGGTGTAAGGACTGGATACTTTTGATTTCCAAGAATTGGATTGTAGCCAGTAATT		0	0	999	0.935484	0.873563	0.220901	41.625	23.26486	1.66252	0.952381	1	1	1	1	-	1	1	-	1	1	1	0	0	1	0	1	1	1	1	1	1	1	1	1	1	-	1	1	1	-	1	1	1	1	1	1
100491139	TGCAGCTCAAAGAAAATGATGGATTCTAAGATTTTACTCTAGAGCTAAAACACTTACAGATCGGAAGAG	TGCAGCTCAAAGAAAATGATGGATTCTAAGATTTTACTCTAGAGCTAAAACACTTAC		0	0	999	0.935484	0.873563	0.220901	60.92233	40.20885	1.48005	1	1	1	1	1	0	1	1	1	1	1	1	1	1	1	1	1	1	1	1	1	1	0	1	1	1	-	-	1	1	1	-	1	1	1	1	1
100500782,TGCAGGTTGTGGGGAAAAGATGAGCAAGCTGGTGCAAATTTTCTTTTTTTACAGATCGGAAGAGCGGTT,TGCAGGTTGTGGGGAAAAGATGAGCAAGCTGGTGCAAATTTTCTTTTTTTAC,"Chr 11",35176626,1,1.47315e-019,0.935484,0.873563,0.220901,67.36893,34.38192,1.69475,1,1,1,1,0,1,1,-,1,1,1,1,1,0,1,1,1,1,1,1,1,1,1,-,1,1,1,1,1,1,1,1,1,1,1,1,1,0,1,0,0,1,-,1,1,1,1,1,1,1,1,1,1,0,1,1,1,1,1,-,1,1,1,1,1,1,1,1,1,1,1,1,1,1,1,1,0,1,1,1,1,0,1,1,1,-,0,-,0,0,…
100515505,TGCAGCCACATGTGGATCCTGCATCACTTCCTGCAAAGTACGAACCTAGTGAGTGGAACTAACATAATT,TGCAGCCACATGTGGATCCTGCATCACTTCCTGCAAAGTACGAACCTAGTGAGTGGAACTAACATAATT,"Chr 1",16337124,1,2.25381e-029,0.935484,0.873563,0.220901,77.56731,37.97058,1.70721,1,1,0,1,0,1,1,1,1,1,1,1,0,1,1,1,1,1,1,1,1,1,1,1,1,1,-,1,1,-,1,-,1,1,1,1,1,1,0,0,1,1,-,1,1,1,1,1,1,1,0,1,1,1,0,1,1,1,1,-,0,1,1,1,1,1,1,1,1,1,1,1,1,1,1,1,1,1,1,1,-,1,…
100535883	TGCAGAATACGATGCTAAAAAGCCTAGTGTGAAAGCAAAATAATAAAATACAGCACATATTTTACAGAT	TGCAGAATACGATGCTAAAAAGCCTAGTGTGAAAGCAAAATAATAAAATACAGCACATATTTTAC		0	0	999	0.935484	0.873563	0.220901	64.28846	38.39087	1.59853	1	1	0	1	0	1	1	1	1	1	1	1	0	0	1	1	1	1	1	1	1	1	1	-	0	1	-	1	1	1	1	1	1	1	1	0	1
100400358,TGCAGCATCACCGTATTTCTGGCTCACATCCGTTACAGATCGGAAGAGCGGTTCAGCAGGAATGCCGAG,TGCAGCATCACCGTATTTCTGGCTCACATCCGTTAC,"Chr 3",27329961,1,5.57608e-011,0.946237,0.875,0.21875,53.92157,34.2982,1.4954,0.95,1,1,1,0,1,1,1,1,1,1,1,1,1,0,-,1,1,1,1,1,1,1,1,1,1,-,1,1,1,1,1,1,1,1,1,1,1,0,1,1,1,0,1,1,1,1,1,1,1,1,0,1,1,1,1,1,1,1,1,0,1,1,1,1,1,-,1,1,1,1,1,-,1,1,1,1,1,0,1,1,0,0,1,1,1,0,1,0,1,1,1,1,-
100427751,TGCAGAAATGGCGACTCAATAGATAATTCAGAAAATAAAAGAATGTGAGACCATATATGACAAAAAGAA,TGCAGAAATGGCGACTCAATAGATAATTCAGAAAATAAAAGAATGTGAGACCATATATGACAAAAAGAA,"Chr 8",5889129,1,2.25381e-029,0.946237,0.875,0.21875,19.10476,10.09094,1.76998,1,1,1,1,1,1,1,1,1,1,1,1,1,1,1,1,1,-,0,1,1,1,0,0,1,1,1,1,1,1,1,1,1,0,1,0,1,1,-,1,1,1,1,1,1,0,1,1,1,1,1,1,1,1,1,1,1,1,1,1,0,1,-,1,1,1,1,1,1,0,1,1,1,1,0,1,-,1,1,1,1,1,1,1,1…
100428663,TGCAGCAAAATCAGTTGACAACATTGATTATACTGTAGTTTTGAGGGGAGATTCAACTTTACGTGGTCA,TGCAGCAAAATCAGTTGACAACATTGATTATACTGTAGTTTTGAGGGGAGATTCAACTTTACGTGGTCA,"Chr 6",4001279,1,2.25381e-029,0.946237,0.875,0.21875,30.53398,16.58975,1.80092,1,1,-,1,-,0,1,1,1,1,1,1,1,0,0,1,1,1,1,1,1,1,1,1,1,1,1,1,1,1,1,1,1,1,1,1,1,0,0,1,-,1,1,1,1,1,1,-,1,1,1,1,1,1,1,-,1,1,1,1,1,1,1,1,1,1,1,1,1,1,1,1,0,1,1,1,1,1,0,1,1,0,1,1,1…
100432329,TGCAGCCAGCTGTCACATTAGGTAACTGACTCATTGAACTTTATCTTTATATGAAATAAATAAATAAAA,TGCAGCCAGCTGTCACATTAGGTAACTGACTCATTGAACTTTATCTTTATATGAAATAAATAAATAAAA,"Chr 2",21555655,1,2.25381e-029,0.946237,0.875,0.21875,17.22857,10.90763,1.59217,1,1,1,1,1,1,1,1,1,1,0,1,1,1,1,1,1,1,1,1,1,1,1,-,1,1,1,1,1,1,1,1,1,0,1,1,1,1,0,1,1,0,1,1,1,0,1,1,1,1,1,1,1,0,1,1,1,1,1,1,0,1,1,0,1,1,-,1,1,1,1,1,1,-,0,1,1,1,-,1,1,0,1,1,…
100495287,TGCAGCCCTTGGGGCCTCTTTAGTATGGATATCAGGAGGGTTGATGCTGGTTCAATTATTACAGATCGG,TGCAGCCCTTGGGGCCTCTTTAGTATGGATATCAGGAGGGTTGATGCTGGTTCAATTATTAC,"Chr 2",8578371,1,5.32922e-025,0.946237,0.875,0.21875,47.35238,26.31566,1.67314,1,1,1,1,1,1,1,1,1,1,1,1,0,1,0,1,1,1,1,1,1,1,1,0,1,1,-,1,1,1,1,1,1,1,1,1,1,1,0,0,1,-,0,1,1,1,1,1,1,0,0,1,1,1,0,1,1,1,1,1,0,1,1,-,1,1,1,1,1,1,1,1,-,1,1,1,1,1,1,-,1,1,1,1,1,1,1,1,…
100499683,TGCAGCAACTTGATAAGTTTGTTTCTCCAAAAGAAAAATCATCTGAATTACAGATCGGAAGAGCGGTTC,TGCAGCAACTTGATAAGTTTGTTTCTCCAAAAGAAAAATCATCTGAATTAC,"Chr 9",3793616,1,5.1157e-019,0.860215,0.875,0.21875,63.1619,32.06723,1.92342,1,1,1,0,1,1,1,1,1,1,1,1,0,1,1,-,1,1,1,-,1,1,0,1,1,1,-,-,1,1,1,1,1,1,1,0,1,1,0,0,1,1,-,1,1,1,1,1,1,-,1,-,1,1,1,1,1,1,1,1,1,1,-,-,-,1,-,1,1,0,1,-,1,1,1,1,0,1,1,1,0,1,-,1,1,1,1,1,1,0,1,1,1,1
100527510,TGCAGATTGAACCTCAACTTTTATCTGGAAAGAATATTATGATTGCAGCCCATGGAAATTCCCTGAGAT,TGCAGATTGAACCTCAACTTTTATCTGGAAAGAATATTATGATTGCAGCCCATGGAAATTCCCTGAGAT,"Chr 2",5516142,1,1.0486e-027,0.946237,0.875,0.21875,33.81731,19.18622,1.51851,1,0,1,1,0,1,1,1,1,1,1,1,1,1,0,0,1,1,1,-,1,1,1,1,1,1,1,1,1,-,1,1,1,1,1,0,-,0,1,0,1,1,0,1,1,1,1,1,1,1,0,1,1,1,1,1,1,1,-,1,0,1,1,1,1,1,1,1,1,1,1,1,1,1,1,1,1,1,1,1,1,1,1,-,1,…
100013081,TGCAGGCATGTCAGGGTCTGAGTTTGCAAAAAAAGGAGAACATTGACTAAAAGAGTTTCCTTCGGATCC,TGCAGGCATGTCAGGGTCTGAGTTTGCAAAAAAAGGAGAACATTGACTAAAAGAGTTTCCTTCGGATCC,"Chr 3",15498019,1,2.25381e-029,0.956989,0.876404,0.216639,12.46078,8.4432,1.41452,1,0,1,0,1,1,1,1,1,1,1,1,1,1,1,1,1,1,1,1,1,1,1,1,1,1,1,1,1,1,1,1,1,1,1,0,1,1,0,1,1,1,1,1,1,1,0,0,1,1,1,1,1,0,1,1,1,1,1,1,0,1,1,1,1,0,1,1,1,1,1,-,1,1,1,1,1,1,-,1,1,0,1,…
100455034,TGCAGAATACCATGTCAAGAGTCAGTTACCATTACCAACCAAGCACTATTGCCGCCTTCAAATATGTTA,TGCAGAATACCATGTCAAGAGTCAGTTACCATTACCAACCAAGCACTATTGCCGCCTTCAAATATGTTA,"Chr 1",1297988,1,2.25381e-029,0.956989,0.876404,0.216639,57.26923,30.34267,1.69876,1,1,1,1,1,1,1,1,1,1,1,1,1,0,1,1,1,1,0,1,1,1,1,1,1,1,-,0,1,1,1,1,1,1,1,1,1,-,0,0,1,1,1,1,1,1,1,1,1,-,0,1,1,1,0,1,1,1,1,1,1,1,1,1,1,1,1,1,1,1,1,1,1,1,1,1,0,1,-,1,1,1,1…
100350405	TGCAGAAAATACCTAAGGAAAGAACACAAGAGAGACCCTAGGAAGACGGATAAGAGTCATAAGACACAA	TGCAGAAAATACCTAAGGAAAGAACACAAGAGAGACCCTAGGAAGACGGATAAGAGTCATAAGACACAA		0	0	999	0.870968	0.876543	0.21643	12.42308	6.63425	1.79059	1	1	1	1	0	1	1	-	1	1	1	1	1	1	0	0	1	1	1	1	1	1	1	1	1	1	-	1	-	1	-	1	1	1	1	1	1
100475386	TGCAGGAGAAAAGTAACAATAAAGAATAAATATTACATTGATTACGGGTTCAGCCAAAAGAAGGATGCG	TGCAGGAGAAAAGTAACAATAAAGAATAAATATTACATTGATTACGGGTTCAGCCAAAAGAAGGATGCG		0	0	999	0.870968	0.876543	0.21643	34.35577	17.88259	2.00938	1	1	1	0	0	-	1	1	1	1	0	1	0	1	1	-	1	1	1	1	1	1	1	-	1	-	-	1	1	1	1	1	-	1	1	0	1
100485288	TGCAGCAAATTGTAGAAACCAAAACCAATCAGCATATTTTATATTACTCCCTCTAGTGAAGCTACGATA	TGCAGCAAATTGTAGAAACCAAAACCAATCAGCATATTTTATATTACTCCCTCTAGTGAAGCTACGATA		0	0	999	0.870968	0.876543	0.21643	39.1619	23.30875	1.62032	1	1	1	0	0	1	1	-	1	1	1	1	0	1	1	1	1	1	-	1	1	1	1	1	1	1	1	1	1	1	1	1	1	1	1	0	1
100503566,TGCAGGTCAAACCTTCCTTACTGGTAGGATGAAGCAGAGTGTAGGGCATCTGAACCGGCCCATTACGGT,TGCAGGTCAAACCTTCCTTACTGGTAGGATGAAGCAGAGTGTAGGGCATCTGAACCGGCCCATTACGGT,"Chr 7",3888921,1,2.25381e-029,0.870968,0.876543,0.21643,28.47619,14.97305,1.75828,1,1,1,1,0,1,1,0,1,1,1,1,1,1,-,1,1,1,1,1,1,1,1,1,1,1,-,-,1,-,1,1,1,1,1,-,-,0,0,0,1,1,1,1,1,1,1,1,-,1,1,0,1,-,1,-,1,1,1,1,0,1,1,1,1,1,1,1,1,1,1,1,1,1,1,1,0,1,1,1,-,1,-,…
100517925,TGCAGACCAGCGGACGACAGTATCCTACAATCCAATAGGCAATAACAACATTACAGATCGGAAGAGCGG,TGCAGACCAGCGGACGACAGTATCCTACAATCCAATAGGCAATAACAACATTAC,"Chr 3",456752,1,1.21736e-020,0.870968,0.876543,0.21643,79.98095,46.92872,1.65989,1,-,1,1,0,0,1,1,-,1,1,1,1,1,1,0,1,1,1,0,1,1,1,-,1,1,1,1,1,1,1,1,1,1,1,1,1,1,0,1,1,1,1,1,1,1,1,1,1,1,1,1,1,1,0,1,-,1,1,1,1,1,1,-,-,1,-,1,1,1,0,1,-,-,0,1,0,1,1,1,1,1,-,1,1,1,1,-,1,0,1,…
100400957	TGCAGTCAATCAATGCAGTTTACCTTATAGGTGATACAGCTTTACAGATCGGAAGAGCGGTTCAGCAGG	TGCAGTCAATCAATGCAGTTTACCTTATAGGTGATACAGCTTTAC		0	0	999	0.967742	0.122222	0.214568	20.07143	12.00871	1.6241	0.954545	0	0	0	0	0	0	0	0	0	0	0	0	0	0	0	-	0	0	0	0	0	0	0	0	0	0	1	0	0	0	1	0	1	0	0	0
100432630,TGCAGGACAACATTGCATCGGCTGTAGATGGGTTTATAAACTCAAACACAAACCTGATGGTACAGTTGA,TGCAGGACAACATTGCATCGGCTGTAGATGGGTTTATAAACTCAAACACAAACCTGATGGTACAGTTGA,"Chr 9",981671,2,2.25381e-029,0.967742,0.122222,0.214568,5.4,3.49857,1.54714,0.954545,0,0,0,0,0,-,0,0,0,0,0,0,0,0,0,1,0,0,0,0,0,0,0,0,0,0,0,1,0,0,0,0,0,0,0,1,0,0,0,0,0,1,1,0,0,0,0,0,1,0,0,0,0,0,0,0,1,0,1,0,1,0,0,0,0,-,0,1,0,0,0,0,0,0,0,0,0,0,0,0,0,0…
100437420	TGCAGGCACTTACCCGCTATCCTCAGTTAGATGCTAGTCTCTTTCTACGAAGCGAAATTGGGGGTGCCA	TGCAGGCACTTACCCGCTATCCTCAGTTAGATGCTAGTCTCTTTCTACGAAGCGAAATTGGGGGTGCCA		0	0	999	0.967742	0.122222	0.214568	15	10.53565	1.41638	1	1	1	0	0	0	1	0	0	0	0	0	0	0	0	0	0	1	1	-	1	0	0	0	0	0	0	0	-	0	0	0	0	0	0	0	1
100445491	TGCAGCGATCAAGAACAAAATTTGCCAAATTTGGATTACAGATCGGAAGAGCGGTTCAGCAGGAATGCC	TGCAGCGATCAAGAACAAAATTTGCCAAATTTGGATTAC		0	0	999	0.967742	0.877778	0.214568	62.63462	41.55998	1.42564	1	1	1	1	0	0	1	1	1	1	0	1	0	1	1	1	1	1	1	1	1	1	1	1	1	1	-	1	1	1	1	1	1	1	1	1	1
100509019	TGCAGCACAATGGGTCATGCTTTAGCGGCATCAAGAAATGCCTGCTTGAAAAAGAAAAATTACAGATCG	TGCAGCACAATGGGTCATGCTTTAGCGGCATCAAGAAATGCCTGCTTGAAAAAGAAAAATTAC		0	0	999	0.967742	0.877778	0.214568	55.49515	32.40756	1.52632	1	1	-	0	0	1	1	1	1	1	1	1	0	1	1	0	1	1	1	1	1	1	1	1	1	1	1	1	1	1	1	1	1	1	1	0	1
100427231,TGCAGACTGAAGCAGCAGCCAAAAGAGCATTGGCTCTTGATGGAGCTGACATGTTAGTAACACTCGCAA,TGCAGACTGAAGCAGCAGCCAAAAGAGCATTGGCTCTTGATGGAGCTGACATGTTAGTAACACTCGCAA,"Chr 2",36125315,1,2.25381e-029,0.88172,0.878049,0.214158,30.27619,16.24075,1.70906,1,1,1,1,1,1,1,1,1,1,1,1,0,1,1,0,1,1,1,0,1,1,1,1,1,1,1,1,1,1,-,1,1,1,1,0,-,-,-,1,-,1,1,1,1,1,1,1,1,1,1,0,1,1,-,0,1,1,-,1,1,-,1,1,1,1,1,-,1,1,1,1,1,1,1,1,0,1,-,1,1,1,0…
100454479,TGCAGGATAGCAAAGCATCAGACCAAGCATGCATGTATATTATAATCCAAACCGAGAATTATTAGAATC,TGCAGGATAGCAAAGCATCAGACCAAGCATGCATGTATATTATAATCCAAACCGAGAATTATTAGAATC,"Chr 2",34502893,1,2.25381e-029,0.88172,0.878049,0.214158,49.64762,23.38008,1.91648,1,-,1,1,1,-,1,-,1,1,1,1,1,1,1,1,1,1,1,-,1,1,1,-,1,1,-,1,1,1,1,1,1,1,1,1,1,0,0,0,0,1,0,1,1,1,1,1,-,1,1,1,1,1,0,1,1,1,1,1,1,1,1,1,1,1,-,1,1,1,1,1,-,-,1,1,0,1,1,1,1,1,-…
100465644	TGCAGAAGATGGCGGAGCAGATGGGAGCTACTTGTTTGACAGAAATTACAGATCGGAAGAGCGGTTCAG	TGCAGAAGATGGCGGAGCAGATGGGAGCTACTTGTTTGACAGAAATTAC		0	0	999	0.88172	0.878049	0.214158	71.34286	44.32216	1.60742	1	1	1	1	1	1	1	1	-	1	1	1	0	1	1	0	1	0	1	1	1	1	1	1	1	1	-	0	-	0	1	-	1	1	1	1	1
100495461,TGCAGCTTTTGCAGGTAAATTGACTAACAAACTATTTCCAGACGATTGTTTTTTTCTTCTTCCACCGTA,TGCAGCTTTTGCAGGTAAATTGACTAACAAACTATTTCCAGACGATTGTTTTTTTCTTCTTCCACCGTA,"Chr 7",19015674,1,2.25381e-029,0.88172,0.878049,0.214158,38.81731,19.44705,1.93885,1,-,1,0,0,1,1,0,1,1,1,1,1,1,1,1,1,1,1,1,1,1,1,1,1,-,1,0,1,1,1,1,1,1,1,1,1,1,1,1,1,1,1,1,1,1,1,1,1,1,0,-,1,1,1,1,-,1,-,1,0,1,-,1,-,1,1,1,1,1,1,-,-,1,1,1,-,1,1,1,1,0,-…
100500777,TGCAGGTGAAACTATGTTGACCACACTTGATTGTTTGATTACAGATCGGAAGAGCGGTTCAGCAGGAAT,TGCAGGTGAAACTATGTTGACCACACTTGATTGTTTGATTAC,"Chr 8",17862571,1,3.49601e-014,0.88172,0.878049,0.214158,69.21359,39.43623,1.65379,0.95,1,1,1,1,-,1,1,1,1,1,1,0,1,1,1,1,-,0,-,1,1,1,0,1,-,-,1,1,1,1,-,1,1,1,-,-,1,1,1,1,1,1,1,1,1,1,0,1,1,1,1,1,0,0,1,1,1,1,1,0,1,1,1,1,1,1,1,1,1,1,-,1,1,1,1,1,1,1,1,1,1,0,-,-,1,1,1,1,0,1,1,0,1
100503550	TGCAGGTAATCGATGGCCTAACTACGTTGCTGTTGACTTTTACAAGGTAAATTTTTTATAACACTTTGC	TGCAGGTAATCGATGGCCTAACTACGTTGCTGTTGACTTTTACAAGGTAAATTTTTTATAACACTTTGC		0	0	999	0.88172	0.878049	0.214158	43.53333	26.29795	1.44007	1	1	1	1	1	-	1	0	1	1	1	1	0	1	-	1	-	0	1	1	1	1	1	1	1	1	-	-	1	1	1	-	1	1	1	-	1
100514773,TGCAGCAGATGGTAACTTGTGATGCAAGGACAACAATGCAATTCACTTTTATCATGTTTGGTTCCACTT,TGCAGCAGATGGTAACTTGTGATGCAAGGACAACAATGCAATTCACTTTTATCATGTTTGGTTCCACTT,"Chr 8",761629,1,2.25381e-029,0.88172,0.878049,0.214158,65.35577,30.32957,2.09197,1,1,1,1,1,1,1,0,0,1,1,1,1,1,1,1,1,1,1,-,1,1,1,1,1,1,-,1,1,0,1,1,1,1,1,1,-,-,0,0,1,1,1,-,1,1,1,1,-,1,1,1,1,1,1,1,1,1,1,1,1,1,-,1,-,1,-,1,1,1,1,1,1,1,1,1,0,1,1,1,1,0,0,-…
100514791,TGCAGTAAATACCTTAGTGTTAGCTCACCAGCAGACATATAACTACCAGAAACAGAAAACCAGTGGATT,TGCAGTAAATACCTTAGTGTTAGCTCACCAGCAGACATATAACTACCAGAAACAGAAAACCAGTGGATT,"Chr 2",14179268,1,2.25381e-029,0.88172,0.878049,0.214158,58.6729,30.89408,1.7247,1,1,1,1,1,1,1,1,-,1,1,1,0,1,-,-,1,1,1,1,1,1,1,1,1,-,1,0,-,1,1,-,1,1,1,0,1,1,1,0,1,1,1,1,1,1,1,1,1,1,-,1,1,1,-,1,1,1,1,1,1,1,1,1,1,1,-,0,1,0,1,1,1,1,1,1,1,1,-,1,1,1,1,1…
100005265	TGCAGAATAAGCAGATTTATTCTCATCTTCATCCTTGGAGATTGGGATCGCCTTCTGTCCAAATCGCTT	TGCAGAATAAGCAGATTTATTCTCATCTTCATCCTTGGAGATTGGGATCGCCTTCTGTCCAAATCGCTT		0	0	999	0.978495	0.120879	0.212535	20.76923	16.06312	1.27965	0.954545	0	1	0	0	0	0	0	0	0	0	0	0	0	0	0	0	0	0	0	0	0	0	0	0	0	0	1	0	0	0	0	0	0	1	1	1
100017139	TGCAGCTGGTTTGCAATCACATCCAGTTCTGACAAAAGATCCTGCCAATTACAGATCGGAAGAGCGGTT	TGCAGCTGGTTTGCAATCACATCCAGTTCTGACAAAAGATCCTGCCAATTAC		0	0	999	0.978495	0.120879	0.212535	17.07692	8.91379	1.80688	0.954545	0	1	0	0	0	1	0	0	0	0	0	0	0	0	0	-	0	1	0	0	0	0	0	0	0	0	0	1	0	0	0	1	0	0	0	1
100030698	TGCAGTGCTGACATGGGCAAGGTAGGACTTGATGTTGCCAACAATGCCAATGTTGGTGGAAACCTTACA	TGCAGTGCTGACATGGGCAAGGTAGGACTTGATGTTGCCAACAATGCCAATGTTGGTGGAAACCTTACA		0	0	999	0.978495	0.120879	0.212535	14.25	9.44391	1.47241	0.95	0	0	1	0	0	0	0	0	0	0	0	0	0	0	0	-	1	0	0	0	0	1	0	0	-	0	0	0	0	0	0	0	0	0	1	0
100040569	TGCAGCGTGTCACATATGTTGTTCTAGACGAAGCTGACCGCATGTTTGACATGGGCTTTGAACCTCAAG	TGCAGCGTGTCACATATGTTGTTCTAGACGAAGCTGACCGCATGTTTGACATGGGCTTTGAACCTCAAG		0	0	999	0.978495	0.120879	0.212535	20.38462	14.17766	1.49019	0.954545	1	1	0	0	0	0	0	0	0	0	0	0	0	0	0	0	-	0	1	0	0	0	0	0	0	0	0	1	0	-	0	1	0	0	0	1
100040803	TGCAGAGGAGACCGATGAAATTGAACAAATGGAGGATGATGAAGAGGAGAAGAAAAGCTTACAGATCGG	TGCAGAGGAGACCGATGAAATTGAACAAATGGAGGATGATGAAGAGGAGAAGAAAAGCTTAC		0	0	999	0.978495	0.120879	0.212535	30.25	17.59794	1.6955	0.952381	0	1	0	0	0	1	0	0	0	0	0	0	1	0	0	0	0	0	0	1	0	0	0	0	0	0	0	1	0	0	0	1	0	1	0	-
100041112	TGCAGCTGCTTCTAAGCGCACCCAGTCTCCTGAGAAACATCCGATTTTAGTTAGAGAATTGATATCAAC	TGCAGCTGCTTCTAAGCGCACCCAGTCTCCTGAGAAACATCCGATTTTAGTTAGAGAATTGATATCAAC		0	0	999	0.978495	0.120879	0.212535	12.14286	8.87901	1.39769	0.952381	0	1	0	0	0	1	0	0	0	0	0	0	0	0	0	0	1	0	0	1	0	0	0	0	0	0	0	1	0	-	0	1	0	0	0	0
100041315	TGCAGGTTGGAGACGAAATGGACTCCCAAGTGACTGCGCACAAGGATTCTATGGACTAAGTAAGGGCGA	TGCAGGTTGGAGACGAAATGGACTCCCAAGTGACTGCGCACAAGGATTCTATGGACTAAGTAAGGGCGA		0	0	999	0.978495	0.120879	0.212535	18.38462	11.30377	1.60307	0.954545	0	1	0	0	0	1	0	0	0	0	0	0	0	0	0	-	0	1	0	0	0	0	0	0	0	0	0	-	0	1	0	1	0	0	0	0
100041524	TGCAGTTTCTAAAGCCTCATAGACGGTCTCCAAAAGTAGCCGTTGTTGTGGATCAAGCGCTTCTGCTTC	TGCAGTTTCTAAAGCCTCATAGACGGTCTCCAAAAGTAGCCGTTGTTGTGGATCAAGCGCTTCTGCTTC		0	0	999	0.978495	0.120879	0.212535	17.21429	9.80655	1.73302	0.952381	0	1	0	0	0	1	0	0	0	0	0	0	1	0	0	0	1	0	1	0	0	0	0	0	0	0	0	1	0	1	0	0	0	1	0	0
100041861	TGCAGCTCATCAATCGCTTCGCCTCGGTTCATATCTTACAGATCGGAAGAGCGGTTCAGCAGGAATGCC	TGCAGCTCATCAATCGCTTCGCCTCGGTTCATATCTTAC		0	0	999	0.978495	0.120879	0.212535	24.42857	17.30695	1.3998	1	0	1	0	0	0	0	0	0	0	0	0	0	0	0	0	1	1	0	0	1	0	0	0	0	0	0	0	1	0	-	0	0	0	0	0	1
100371924	TGCAGAATTGCAGCATTGCTACTTCTTGGGGCCTTGGTGAAAATGGCTAAACAAGAAAATTCCAATTAT	TGCAGAATTGCAGCATTGCTACTTCTTGGGGCCTTGGTGAAAATGGCTAAACAAGAAAATTCCAATTAT		0	0	999	0.978495	0.120879	0.212535	17.14286	12.11762	1.40026	0.952381	0	1	0	0	1	1	0	0	0	0	0	0	0	0	0	0	1	0	1	0	0	0	0	0	0	0	0	1	0	-	0	1	0	0	0	0
100372117	TGCAGATATCCTACCTAGTACATGGGACCACAACCCAAATTCTACCTAAACACTCGAGCGTGCAGGGTG	TGCAGATATCCTACCTAGTACATGGGACCACAACCCAAATTCTACCTAAACACTCGAGCGTGCAGGGTG		0	0	999	0.978495	0.120879	0.212535	13.53333	8.73206	1.61581	0.952381	0	1	0	0	0	0	0	0	0	0	0	0	0	0	0	0	1	-	0	0	0	0	0	0	0	0	0	-	0	0	0	1	0	0	0	0
100372137	TGCAGATCCCAGGGCTATATCGTAGGAAGTGACTACTAAGTCGTAATCTACTGTCTTGATGTTCGTTAC	TGCAGATCCCAGGGCTATATCGTAGGAAGTGACTACTAAGTCGTAATCTACTGTCTTGATGTTCGTTAC		0	0	999	0.978495	0.120879	0.212535	24.21429	15.91127	1.54142	0.952381	0	1	0	0	0	1	0	0	0	0	0	0	1	0	0	0	1	0	0	0	0	0	0	0	0	0	0	-	0	0	0	0	0	1	0	0
100372845	TGCAGGGAGGTCATCCCTCACAAATATCAGTGGTCGGTGTATTAGGTGTGCAAGTTGGACAGATTCCCG	TGCAGGGAGGTCATCCCTCACAAATATCAGTGGTCGGTGTATTAGGTGTGCAAGTTGGACAGATTCCCG		0	0	999	0.978495	0.120879	0.212535	20.64286	11.2606	1.81332	0.952381	0	1	0	0	1	0	0	0	0	0	0	0	1	0	0	0	1	0	0	0	0	0	0	0	0	0	0	-	0	-	0	1	0	0	0	0
100373077	TGCAGTCAGATAATAGCAGGCCATGTGAATCTAAATCATAAAGGCTCTGGGGGTTACCGGAAATGCTGT	TGCAGTCAGATAATAGCAGGCCATGTGAATCTAAATCATAAAGGCTCTGGGGGTTACCGGAAATGCTGT		0	0	999	0.978495	0.120879	0.212535	11.26667	8.3384	1.38573	1	0	1	0	0	0	1	0	0	0	0	0	0	0	0	0	0	0	1	1	1	0	0	0	0	0	0	0	1	0	-	0	1	0	0	0	0
100373087	TGCAGTCATCATACTAAGTAGACTCGAATGAGAATTCTCGTATATTACAGCTGAATAATGCAAATGCAT	TGCAGTCATCATACTAAGTAGACTCGAATGAGAATTCTCGTATATTACAGCTGAATAATGCAAATGCAT		0	0	999	0.978495	0.120879	0.212535	15.07143	10.44348	1.37707	0.952381	0	1	0	0	0	0	0	0	0	0	0	0	0	0	0	1	0	1	1	0	0	0	0	0	0	0	0	1	0	-	0	0	0	0	0	0
100406429	TGCAGTGCATTTCTCCTTCTAAATCAGAATAGACATGTTTTCGAACTTTTTCTTTTACAGATCGGAAGA	TGCAGTGCATTTCTCCTTCTAAATCAGAATAGACATGTTTTCGAACTTTTTCTTTTAC		0	0	999	0.978495	0.120879	0.212535	8.66667	4.92161	1.70158	0.952381	0	0	0	0	0	0	0	0	0	0	0	0	0	0	0	1	0	0	0	0	1	0	0	1	0	-	0	1	0	0	1	0	1	0	0	0
100435306,TGCAGTACTTTAAAATGCTAAATTCAGCATTTCTAAATTATTGGACTTGATAAATATTCAGGATATGAT,TGCAGTACTTTAAAATGCTAAATTCAGCATTTCTAAATTATTGGACTTGATAAATATTCAGGATATGAT,"Chr 1",5608401,1,2.93619e-023,0.978495,0.120879,0.212535,14.71429,9.13728,1.56942,0.952381,0,0,0,0,0,0,0,0,0,0,0,0,0,0,0,1,0,0,0,0,0,0,0,0,0,-,0,1,0,0,1,0,1,0,0,0,0,0,0,0,0,0,0,0,0,0,0,1,0,0,0,1,0,0,0,0,0,0,1,0,0,0,0,0,0,-,0,0,0,1,0,0,0,0,0,0,1,0,0…
100449272	TGCAGAAGTTCTAGATGGGTATGGAACTTGGGGCAGCATAATAGAATTGTTACAGATCGGAAGAGCGGT	TGCAGAAGTTCTAGATGGGTATGGAACTTGGGGCAGCATAATAGAATTGTTAC		0	0	999	0.978495	0.120879	0.212535	27.35714	16.00271	1.65501	1	0	1	0	0	0	0	0	0	0	0	0	0	0	0	0	-	1	0	0	0	0	0	0	0	0	0	0	-	0	1	0	0	0	0	0	1
100500865	TGCAGTGATTTTATCGATGTAAATCTCTACGCTGTCAAAACTTACAGATCGGAAGAGCGGTTCAGCAGG	TGCAGTGATTTTATCGATGTAAATCTCTACGCTGTCAAAACTTAC		0	0	999	0.978495	0.120879	0.212535	46.7	29.22858	1.35143	1	0	0	0	0	0	0	0	0	1	0	0	0	0	0	1	0	0	0	0	0	0	1	0	0	-	-	1	0	0	0	0	0	0	1	0	0
100505700,TGCAGAAAGCTTCCCAGTTTTACTCGATATATAAAAGCACGCTTCAAGAGGTTTCTTCTTACAGATCGG,TGCAGAAAGCTTCCCAGTTTTACTCGATATATAAAAGCACGCTTCAAGAGGTTTCTTCTTAC,"Chr 11",9765512,4,1.49224e-020,0.978495,0.120879,0.212535,14.2,10.03461,1.42047,0.952381,0,0,0,0,0,0,0,0,0,0,0,0,0,0,0,0,0,0,0,0,0,0,0,-,0,0,0,0,0,0,0,0,0,0,0,0,0,0,0,1,0,1,0,0,1,0,1,0,-,0,1,0,0,1,0,0,0,0,0,0,0,0,0,0,0,0,1,0,0,0,1,0,1,0,1,0,0,0,0,1,0,0,0,…
100531447,TGCAGCAGCTCATGCCATACTTCAGGCTCAGTTGTAAACCGTTTCATGGACTCATCCCACGCAAATCCA,TGCAGCAGCTCATGCCATACTTCAGGCTCAGTTGTAAACCGTTTCATGGACTCATCCCACGCAAATCCA,"Chr 11",17871849,1,2.25381e-029,0.978495,0.120879,0.212535,8.07143,4.43145,1.60204,0.952381,0,0,0,0,1,1,0,0,1,0,0,0,0,0,0,0,0,0,0,0,0,0,0,0,0,0,0,0,0,0,1,1,0,0,0,0,1,0,0,-,0,0,1,0,0,0,0,1,1,0,0,0,0,0,1,0,0,0,0,0,0,0,0,0,0,0,0,0,0,0,0,0,0,0,0,0,-,0,…
100535332,TGCAGCACATCTATGCAGTGTCTAACATCTAACTTGCACCAGTAAGGAAGATTACAGATCGGAAGAGCG,TGCAGCACATCTATGCAGTGTCTAACATCTAACTTGCACCAGTAAGGAAGATTAC,"Chr 11",7334493,1,1.62555e-019,0.978495,0.120879,0.212535,19.64286,10.62078,1.81349,1,0,1,0,0,0,0,0,0,0,0,0,0,0,0,-,0,0,1,0,0,0,0,0,0,0,0,0,0,0,0,1,0,0,0,1,0,0,0,0,1,0,0,0,0,0,0,0,1,1,0,0,0,0,0,0,0,0,0,-,0,0,0,0,0,0,0,1,0,0,0,1,0,0,0,0,0,0,1,0,0,0,0,0,0,0,0,0,0,…
100547702,TGCAGTCCACTTCTCCTTCACAAAATCTTGAAGTTGAGACTCTTTTTCTTTACAGATCGGAAGAGCGGT,TGCAGTCCACTTCTCCTTCACAAAATCTTGAAGTTGAGACTCTTTTTCTTTAC,"Chr 11",15441541,1,9.17182e-017,0.978495,0.120879,0.212535,18.84615,10.07545,1.8578,0.954545,0,0,0,0,0,0,0,1,0,0,0,0,0,0,0,0,1,0,0,0,0,0,0,0,0,0,0,-,0,0,0,0,0,0,1,1,0,0,0,0,0,0,0,0,0,0,0,0,0,0,1,0,0,0,1,0,0,0,0,0,0,0,0,0,1,0,1,0,0,0,1,0,0,0,1,0,0,0,0,0,0,0,0,0,-,0…
100429722,TGCAGGATTATTCTATGCAACCTCCTGCTCAAGAACTCGTCGCTAGGGATTTGCACGACACCGTTTGGA,TGCAGGATTATTCTATGCAACCTCCTGCTCAAGAACTCGTCGCTAGGGATTTGCACGACACCGTTTGGA,"Chr 8",418175,1,2.25381e-029,0.892473,0.879518,0.211932,32.48077,17.41241,1.69423,1,1,1,-,1,1,1,1,1,1,1,1,0,-,0,-,1,1,-,-,1,1,1,1,1,1,1,1,1,1,-,1,1,1,1,1,1,1,0,0,1,0,1,1,1,1,1,-,1,1,1,1,-,1,0,1,1,1,1,1,0,1,1,1,-,1,1,1,1,1,1,1,1,1,1,1,1,1,1,1,1,0,1,…
100430617	TGCAGTGTTAGGCGTCAATGAATACACCTTTATCAGTTTGTATGAAGCATAAGGGATGCAAAGATCCAT	TGCAGTGTTAGGCGTCAATGAATACACCTTTATCAGTTTGTATGAAGCATAAGGGATGCAAAGATCCAT		0	0	999	0.892473	0.879518	0.211932	13.40566	7.20034	1.85697	1	1	1	1	0	1	1	1	-	1	1	1	0	0	0	1	-	1	1	1	1	1	1	0	1	1	1	1	1	1	-	1	1	1	1	-	1
100455223,TGCAGAGAAATAGTAGCTAAAGTGTATATGATTAGAGAATTGATCAATGAAGTAGCTAGTGGGTCCATA,TGCAGAGAAATAGTAGCTAAAGTGTATATGATTAGAGAATTGATCAATGAAGTAGCTAGTGGGTCCATA,"Chr 11",33221910,1,2.25381e-029,0.892473,0.879518,0.211932,38.64078,21.27118,1.5426,0.952381,1,1,1,1,-,0,1,1,1,1,1,0,1,0,1,1,1,0,1,1,1,1,1,1,1,-,-,1,1,1,-,1,1,1,1,1,1,0,0,1,1,-,1,1,1,1,1,1,1,1,1,1,1,1,1,1,1,1,1,1,-,1,1,1,-,-,1,1,0,1,1,1,1,1,-,1,1,1…
100475236,TGCAGCCATTGTACAAATGATAAGCCCAAATACACATGGACAAACAACATAAAAACTAGTAAATAATAT,TGCAGCCATTGTACAAATGATAAGCCCAAATACACATGGACAAACAACATAAAAACTAGTAAATAATAT,"Chr 11",35333422,1,2.25381e-029,0.892473,0.879518,0.211932,21.25234,11.55571,1.89092,1,1,1,0,0,1,1,1,1,1,1,1,0,1,1,1,1,1,1,1,1,1,1,1,1,1,-,1,1,1,-,1,1,0,1,-,1,1,0,1,-,1,1,1,1,1,1,1,1,1,1,1,1,0,-,-,1,1,1,1,0,1,1,1,1,1,-,-,1,1,1,1,1,1,1,1,1,1,1,1,1,1…
100484944,TGCAGACAAGTATCAATTCAAGTCATCAATGGCAGATGGTGGGAAACTGGAAATTATAAATCAGTAATG,TGCAGACAAGTATCAATTCAAGTCATCAATGGCAGATGGTGGGAAACTGGAAATTATAAATCAGTAATG,"Chr 11",32546360,1,2.25381e-029,0.892473,0.879518,0.211932,57.33019,29.70094,1.90191,1,1,1,-,0,1,1,-,1,1,1,1,0,1,1,1,1,-,1,1,1,1,1,1,1,-,1,-,1,1,1,1,1,0,-,1,1,1,0,1,1,1,1,1,1,1,1,1,1,1,1,1,1,1,1,1,1,1,1,1,0,1,1,1,0,1,-,-,1,1,1,1,1,1,1,1,0,1,-,1,1,0…
100487274,TGCAGCCACTATATAGAGAGGATTCTGATGTGGTTCACAAGGATTCAACTTCCCATCCAGATGACGATC,TGCAGCCACTATATAGAGAGGATTCTGATGTGGTTCACAAGGATTCAACTTCCCATCCAGATGACGATC,"Chr 10",13553630,1,2.25381e-029,0.892473,0.879518,0.211932,36.37143,21.39882,1.62927,1,1,1,1,1,1,1,1,-,1,1,1,0,1,1,-,1,1,1,1,1,1,1,0,-,1,-,1,1,1,-,1,1,1,1,1,1,1,0,0,-,1,1,1,1,1,1,1,-,1,1,1,1,0,1,1,1,1,1,1,0,1,1,-,1,1,-,1,1,1,1,1,1,1,0,1,-,1,1,1,1,1…
100500261,TGCAGTGCCTTCAGACACACCAGCACCTTGCCCCCATTTCCATGTCATCATATAGATTACAGATCGGAA,TGCAGTGCCTTCAGACACACCAGCACCTTGCCCCCATTTCCATGTCATCATATAGATTAC,"Chr 1",13928508,1,6.71237e-024,0.892473,0.879518,0.211932,58.28571,30.88557,1.7857,1,1,-,1,1,1,1,1,1,1,1,1,0,0,1,1,1,1,1,1,1,1,0,-,1,1,-,1,-,1,1,1,1,1,1,1,1,1,1,0,1,1,1,1,1,1,1,1,-,1,1,0,1,-,1,-,1,1,1,1,1,1,1,1,-,0,-,1,1,1,1,-,1,1,0,1,0,1,1,1,1,0,1,1,1,1,1,…
100011915	TGCAGATGAATCGATAATCTCCCCACAAACTTTCTCCCCTTGCAGTTCCCCGAGCCAGCAATCCTTCGC	TGCAGATGAATCGATAATCTCCCCACAAACTTTCTCCCCTTGCAGTTCCCCGAGCCAGCAATCCTTCGC		0	0	999	0.989247	0.119565	0.210539	25.07692	16.9409	1.40449	1	0	1	0	0	1	0	0	0	0	0	0	0	0	0	0	-	1	0	0	0	0	0	0	0	0	0	0	1	0	0	0	0	0	0	0	1
100012024	TGCAGATTCTGGCTCTTGAGGCACTACAGCAACAGGCTAATGGCACGTATGCCACCTCAGTTTCTTGGA	TGCAGATTCTGGCTCTTGAGGCACTACAGCAACAGGCTAATGGCACGTATGCCACCTCAGTTTCTTGGA		0	0	999	0.989247	0.119565	0.210539	10.41667	5.92253	1.6695	0.954545	0	1	0	0	1	0	0	0	0	0	0	0	0	0	0	0	1	0	0	1	0	0	0	0	0	0	0	-	0	0	0	0	0	0	0	1
100015721	TGCAGAGTTAGCCGGCACAGATTTTACGGCGGAGAAGATGAACAATGTTACAGATCGGAAGAGCGGTTC	TGCAGAGTTAGCCGGCACAGATTTTACGGCGGAGAAGATGAACAATGTTAC		0	0	999	0.989247	0.119565	0.210539	15.53846	8.47272	1.79318	0.954545	0	1	0	0	0	1	0	0	0	0	0	0	0	0	0	0	1	0	0	1	0	0	0	0	0	0	0	0	0	1	0	1	0	0	0	0
100015979	TGCAGATGCGTGGCGTGCACCGCATTACAGATCGGAAGAGCGGTTCAGCAGGAATGCCGAGACCGATCT	TGCAGATGCGTGGCGTGCACCGCATTAC		0	0	999	0.989247	0.119565	0.210539	10.61538	8.05308	1.28165	0.954545	0	0	0	0	0	0	0	0	0	0	0	0	0	0	0	1	1	0	0	1	0	0	0	0	0	0	0	1	0	1	0	1	0	0	0	-
100026044	TGCAGCAGCCACAGCTGCATCCATAGTTACAGATCGGAAGAGCGGTTCAGCAGGAATGCCGAGACCGAT	TGCAGCAGCCACAGCTGCATCCATAGTTAC		0	0	999	0.989247	0.119565	0.210539	15.58333	11.62224	1.28198	1	0	0	0	0	0	0	1	0	0	0	0	0	0	1	1	0	0	0	0	0	0	0	0	0	0	1	0	0	0	0	0	0	0	0	0	0
100030030	TGCAGACAGTGTGTATCGTAGTTCCTCTATTGTCCGGTTCTCACAAACAGATTCCTCTGCTGGCGCGTA	TGCAGACAGTGTGTATCGTAGTTCCTCTATTGTCCGGTTCTCACAAACAGATTCCTCTGCTGGCGCGTA		0	0	999	0.989247	0.119565	0.210539	6.42857	4.46757	1.49071	0.954545	0	0	0	0	0	1	0	0	0	0	0	0	0	0	0	1	1	0	1	1	0	0	0	0	0	0	0	1	0	0	0	1	0	0	0	0
100035897,TGCAGAACACAGCTATAGTTGCAAGTTTCTGACCTTCACAATTTCTCCCCAGATTTCCACAGCTCGAGC,TGCAGAACACAGCTATAGTTGCAAGTTTCTGACCTTCACAATTTCTCCCCAGATTTCCACAGCTCGAGC,"Chr 8",14599439,1,2.25381e-029,0.989247,0.119565,0.210539,5.42857,3.4788,1.53601,0.954545,0,0,0,0,0,0,0,0,0,0,0,0,0,0,0,0,0,0,0,0,1,0,0,1,0,0,0,0,0,0,1,0,0,0,0,0,0,0,0,0,0,0,1,0,0,1,0,0,0,0,0,0,0,0,0,0,0,0,0,0,0,0,0,1,0,-,1,0,0,0,0,1,0,0,0,0,1,0,0,…
100040669	TGCAGAACATGAAAAGTTGACCTACGAGCAAAGCAAGATGAATCAAGAAATCCAACTTCTAAAGAAGGA	TGCAGAACATGAAAAGTTGACCTACGAGCAAAGCAAGATGAATCAAGAAATCCAACTTCTAAAGAAGGA		0	0	999	0.989247	0.119565	0.210539	18.38462	12.94092	1.35416	0.952381	0	1	0	0	1	0	0	0	0	0	0	0	0	0	0	1	1	0	1	0	0	0	-	0	0	0	0	1	0	0	0	0	0	0	0	0
100040724,TGCAGAATTTCTTGCGAAAAATTCACAGGAAACTTTCCTGCGAATTTTCTTGCGATTTTTTTTTGCAGA,TGCAGAATTTCTTGCGAAAAATTCACAGGAAACTTTCCTGCGAATTTTCTTGCGATTTTTTTTTGCAGA,"Chr 4",9840963,1,2.28593e-019,0.989247,0.119565,0.210539,6.61538,3.81371,1.64575,0.954545,1,0,0,0,0,0,0,0,1,0,0,0,0,0,0,1,0,0,1,0,0,0,0,0,0,0,0,1,0,0,1,0,0,0,0,1,0,0,0,0,0,0,0,1,1,0,0,0,0,0,0,-,0,0,0,0,0,0,0,0,0,0,0,0,0,0,0,0,0,0,0,1,0,0,0,0,0,0,0,…
100041003	TGCAGCCAAGATGGTCCTTCTCGATGATAAATTCAACAGCATCGTATCGGCTATTCGTGAAGGACGTCG	TGCAGCCAAGATGGTCCTTCTCGATGATAAATTCAACAGCATCGTATCGGCTATTCGTGAAGGACGTCG		0	0	999	0.989247	0.119565	0.210539	15.75	6.57172	2.41143	0.954545	1	0	0	0	0	0	0	0	0	0	0	0	0	0	0	1	0	1	1	1	0	0	0	0	0	0	0	1	0	0	0	0	0	0	0	0
100041160	TGCAGGAAGCGATTCGAGTTGGAGAGCTAGCCCTTTCGAATGGTATATTCACAGCTGTTAGTCAACTAC	TGCAGGAAGCGATTCGAGTTGGAGAGCTAGCCCTTTCGAATGGTATATTCACAGCTGTTAGTCAACTAC		0	0	999	0.989247	0.119565	0.210539	7.23077	4.0602	1.65362	0.952381	0	0	0	0	1	0	0	0	0	0	0	0	0	0	0	-	1	1	1	1	0	0	0	0	0	0	0	1	0	0	0	0	0	0	0	0
100041196	TGCAGGATGACGATGAACAGAAAAACGTTGGCTATGAAGGGATTCTTGAATTGCTCAGACGCTACTCGC	TGCAGGATGACGATGAACAGAAAAACGTTGGCTATGAAGGGATTCTTGAATTGCTCAGACGCTACTCGC		0	0	999	0.989247	0.119565	0.210539	10.92857	8.02197	1.40577	1	0	0	0	0	0	0	0	0	0	0	0	0	0	0	0	0	1	1	1	0	0	0	0	0	0	0	0	1	0	0	0	1	0	0	0	0
100041290	TGCAGGTGATGAATCCGAGACTGGAAACTTAGTCGTACCAAGCGGAACTACAATGAAAGATTTCACAGA	TGCAGGTGATGAATCCGAGACTGGAAACTTAGTCGTACCAAGCGGAACTACAATGAAAGATTTCACAGA		0	0	999	0.989247	0.119565	0.210539	18.53846	11.47315	1.54653	0.952381	1	1	0	0	0	0	0	0	0	0	0	0	0	0	0	-	1	0	1	0	1	0	0	0	0	0	0	1	0	1	0	0	0	0	0	0
100041516	TGCAGTTGTCTTTGTCTTCACATGTCTCCATCTTGGCAATCCTGCCAGCAGCAGTGCTCCTGGACTTTA	TGCAGTTGTCTTTGTCTTCACATGTCTCCATCTTGGCAATCCTGCCAGCAGCAGTGCTCCTGGACTTTA		0	0	999	0.989247	0.119565	0.210539	15.38462	7.0114	2.05195	0.952381	1	1	0	0	0	0	0	0	0	0	0	0	0	0	0	0	1	0	0	0	0	0	0	0	0	0	0	1	0	-	0	0	0	0	0	1
100041593	TGCAGAAGGATCTACACCAGCTGACTCTATTGGGAAAATTACAGATCGGAAGAGCGGTTCAGCAGGAAT	TGCAGAAGGATCTACACCAGCTGACTCTATTGGGAAAATTAC		0	0	999	0.989247	0.119565	0.210539	20.86667	11.68399	1.79761	0.95	0	1	0	0	0	0	0	0	0	0	0	0	0	0	0	0	1	1	1	1	0	0	0	0	0	0	0	1	0	0	0	0	0	0	0	0
100041677	TGCAGAGTCCCCAGTGTTGTCAAAATACCCTAGTATGCATAAATGTTACAGATCGGAAGAGCGGTTCAG	TGCAGAGTCCCCAGTGTTGTCAAAATACCCTAGTATGCATAAATGTTAC		0	0	999	0.989247	0.119565	0.210539	21	12.86618	1.65499	0.952381	0	1	0	0	0	1	0	0	0	0	0	0	1	0	0	0	0	1	0	0	0	0	0	0	0	0	0	1	0	0	0	1	0	0	0	1
100041836	TGCAGCGGCCACAAATTATCTATGCAGATTATTACAGATCGGAAGAGCGGTTCAGCAGGAATGCCGAGA	TGCAGCGGCCACAAATTATCTATGCAGATTATTAC		0	0	999	0.989247	0.119565	0.210539	23.83333	17.33413	1.27854	0.954545	0	1	0	0	0	0	0	0	0	0	0	0	0	0	0	0	1	0	0	0	0	1	0	0	0	0	0	1	0	1	0	0	0	0	0	1
100041870	TGCAGCTCTGTGTCGTTGCGCGTAAAGCCGTTACAGATCGGAAGAGCGGTTCAGCAGGAATGCCGAGAC	TGCAGCTCTGTGTCGTTGCGCGTAAAGCCGTTAC		0	0	999	0.989247	0.119565	0.210539	22.23077	13.89053	1.59629	1	0	1	0	0	0	1	0	0	0	0	0	0	0	0	0	0	0	0	1	1	0	0	0	0	0	0	0	-	0	0	0	0	0	0	0	1
100358196	TGCAGGGTCATTTTATGATTGAAAATCGTATCGAAAGTCAGTTTGTTGTCGTGTTTGATTTATTATGGC	TGCAGGGTCATTTTATGATTGAAAATCGTATCGAAAGTCAGTTTGTTGTCGTGTTTGATTTATTATGGC		0	0	999	0.989247	0.119565	0.210539	13.53846	10.08895	1.34633	1	0	1	0	0	0	0	0	0	0	0	0	0	0	0	0	0	1	1	0	1	0	0	0	0	0	0	0	1	0	0	0	0	0	0	0	1
100358847	TGCAGTGCAGATTAGACACTCGTCTTGACTGGGACTACAAGGAGTTGTTAGATGAAGACTTCAATCCAA	TGCAGTGCAGATTAGACACTCGTCTTGACTGGGACTACAAGGAGTTGTTAGATGAAGACTTCAATCCAA		0	0	999	0.989247	0.119565	0.210539	25.38462	19.71153	1.28943	1	0	0	0	0	0	1	0	0	0	0	0	0	0	0	0	0	1	0	1	1	0	0	0	0	0	0	0	1	0	0	0	0	0	0	0	0
100361909,TGCAGAGAAAATAAATAAAGTGATGAATTCTCATTCTGTCCATATTCAAAATTCCGAACTCTAGAAGAA,TGCAGAGAAAATAAATAAAGTGATGAATTCTCATTCTGTCCATATTCAAAATTCCGAACTCTAGAAGAA,"Chr 2",7232641,1,2.25381e-029,0.989247,0.119565,0.210539,7.8,4.41513,1.65071,0.954545,0,0,0,0,0,0,0,0,1,0,1,0,0,0,0,0,0,0,0,0,0,0,1,0,0,-,0,0,0,0,0,0,0,0,0,0,0,0,0,0,0,0,0,0,1,0,0,0,0,0,0,0,0,0,1,0,0,0,1,0,1,0,0,0,0,0,0,0,1,0,0,0,1,0,0,0,1,0,0,1,0,…
100371563	TGCAGCTGAAAATCCAACTGCTCCAAGGACAGGTACTGCTGCAACAGAGGCAATGGTAACAGCTCCACC	TGCAGCTGAAAATCCAACTGCTCCAAGGACAGGTACTGCTGCAACAGAGGCAATGGTAACAGCTCCACC		0	0	999	0.989247	0.119565	0.210539	11.73333	7.3527	1.56166	0.952381	0	1	0	0	0	1	0	0	0	0	0	0	0	0	0	0	0	0	1	1	0	0	0	0	0	0	0	1	0	0	0	1	0	0	0	0
100371753	TGCAGAAAATACTAACCTCGTACAGACATGATCACAATCGAAGGATATCCAAGTAAAGAATAGATATCA	TGCAGAAAATACTAACCTCGTACAGACATGATCACAATCGAAGGATATCCAAGTAAAGAATAGATATCA		0	0	999	0.989247	0.119565	0.210539	18.61538	14.377	1.36548	0.952381	0	1	0	0	0	0	0	0	0	0	0	0	1	1	0	0	1	0	0	0	0	0	0	0	0	0	0	-	0	0	0	0	0	0	0	1
100372103	TGCAGATACAGCACTTGTGGCTATTCTTGAAGAAGTCCAGGACTTCAAGTCTGTATGGGCTGCTTTGTC	TGCAGATACAGCACTTGTGGCTATTCTTGAAGAAGTCCAGGACTTCAAGTCTGTATGGGCTGCTTTGTC		0	0	999	0.989247	0.119565	0.210539	20.14286	15.86486	1.25371	1	0	1	0	0	0	0	0	0	0	0	0	0	0	0	0	0	1	1	-	1	0	0	0	0	0	0	0	1	0	0	0	1	0	0	0	1
100372405	TGCAGCCAAGGGCCCAATGCTGAGCTCCATTATGAAGTCAATACGAACCTCGGCATTGATCGCTACCAA	TGCAGCCAAGGGCCCAATGCTGAGCTCCATTATGAAGTCAATACGAACCTCGGCATTGATCGCTACCAA		0	0	999	0.989247	0.119565	0.210539	11.6	7.21849	1.55843	1	0	1	0	0	0	1	0	0	0	0	0	0	0	0	0	1	1	1	0	0	0	0	0	0	0	0	0	-	0	1	0	0	0	0	0	1
100372739	TGCAGGATCACTTATACCGAGCAGCAGGGTGACTCGACGCAAAAGCGTATCTTCGAACGTTGCGAGTAA	TGCAGGATCACTTATACCGAGCAGCAGGGTGACTCGACGCAAAAGCGTATCTTCGAACGTTGCGAGTAA		0	0	999	0.989247	0.119565	0.210539	16.41667	11.98234	1.3661	0.954545	0	0	0	0	0	1	0	0	0	0	0	0	0	0	0	0	1	0	1	1	0	0	0	0	0	0	0	-	0	0	0	0	0	0	0	0
100372876	TGCAGGGTTGGCAAGATATGCGTAAAGACTACGGTTGATATTTGCATCTGTGATGTTTGTGTCTCCAGT	TGCAGGGTTGGCAAGATATGCGTAAAGACTACGGTTGATATTTGCATCTGTGATGTTTGTGTCTCCAGT		0	0	999	0.989247	0.119565	0.210539	14.5	10.53396	1.33259	1	0	1	0	0	0	0	0	0	0	0	0	0	0	0	0	0	1	1	0	1	0	0	0	0	0	0	0	1	0	0	0	0	0	0	0	1
100373055	TGCAGTATTTGGGACAGCTTTGCTTCTACAATTGACGTGAAAAAAATATTCGATGGTGGACGGGATCCC	TGCAGTATTTGGGACAGCTTTGCTTCTACAATTGACGTGAAAAAAATATTCGATGGTGGACGGGATCCC		0	0	999	0.989247	0.119565	0.210539	18	12.80625	1.3538	1	1	1	0	0	0	0	0	0	0	0	0	0	1	0	0	0	1	0	0	0	0	0	0	0	0	0	0	1	0	-	0	0	0	0	0	1
100400742	TGCAGGCGGTAGCACTAGTCCAAGTGAGGCCATCCTCGACAAGGAACCAGTTACAGATCGGAAGAGCGG	TGCAGGCGGTAGCACTAGTCCAAGTGAGGCCATCCTCGACAAGGAACCAGTTAC		0	0	999	0.989247	0.119565	0.210539	23.78571	12.35879	1.84637	0.952381	0	1	0	0	0	0	0	0	0	0	0	0	0	0	0	0	-	1	0	1	0	0	1	0	0	0	0	1	0	0	0	0	0	0	0	0
100402358	TGCAGTAAATCAGATTATGCAATGCAACACTCTAGACCAAACCAGAGTGCATTACAGATCGGAAGAGCG	TGCAGTAAATCAGATTATGCAATGCAACACTCTAGACCAAACCAGAGTGCATTAC		0	0	999	0.989247	0.119565	0.210539	12.42857	9.22508	1.313	1	0	0	0	0	0	0	0	0	0	0	0	0	0	0	0	1	0	0	0	0	0	0	0	1	1	0	0	1	0	1	0	0	0	0	0	0
100409236	TGCAGCGCTTATCGCTTACGAACGGCTATGGAATTTACAGATCGGAAGAGCGGTTCAGCAGGAATGCCG	TGCAGCGCTTATCGCTTACGAACGGCTATGGAATTTAC		0	0	999	0.989247	0.119565	0.210539	24.15385	13.86665	1.69898	0.952381	0	1	0	0	0	0	0	0	0	0	0	0	0	0	0	1	1	0	1	0	0	0	0	0	0	0	0	-	0	1	0	0	0	0	0	0
100409488	TGCAGTAGATGTCAAAGTAACAGGAGATGCGTTACAGATCGGAAGAGCGGTTCAGCAGGAATGCCGAGA	TGCAGTAGATGTCAAAGTAACAGGAGATGCGTTAC		0	0	999	0.989247	0.119565	0.210539	20.30769	12.17428	1.78835	0.952381	0	1	0	0	0	0	0	0	0	0	0	0	0	0	0	0	1	0	1	0	0	0	0	0	0	0	0	-	0	1	0	1	0	0	0	0
100409504	TGCAGTATTCAGGAAATGAATGAATGAATGATGTTCTGGAGGACTAGATTTTACAGATCGGAAGAGCGG	TGCAGTATTCAGGAAATGAATGAATGAATGATGTTCTGGAGGACTAGATTTTAC		0	0	999	0.989247	0.119565	0.210539	29.64286	16.24195	1.75713	1	1	1	0	0	0	0	0	0	0	0	0	0	0	0	0	0	1	0	1	0	0	0	0	0	0	0	0	1	0	1	0	0	0	0	0	0
100409957	TGCAGCGAATCTTACCTGTCGGAGAGGGTCTATGCTAAGATCACTGACGCAATTACAGATCGGAAGAGC	TGCAGCGAATCTTACCTGTCGGAGAGGGTCTATGCTAAGATCACTGACGCAATTAC		0	0	999	0.989247	0.119565	0.210539	12.92308	9.81727	1.29539	0.952381	0	1	1	0	0	0	0	0	0	0	0	0	0	0	0	0	0	0	0	0	0	0	0	-	0	0	0	0	0	0	0	1	0	0	1	0
100432071	TGCAGATTGTTCAGATTCCACAACAATAATGCAGCTCTCATCTCGTCACCTTCGTCTCGTCCCGACCAC	TGCAGATTGTTCAGATTCCACAACAATAATGCAGCTCTCATCTCGTCACCTTCGTCTCGTCCCGACCAC		0	0	999	0.989247	0.119565	0.210539	22.23077	11.94316	1.81439	0.954545	0	0	0	0	0	0	0	0	0	0	0	0	0	0	0	-	1	0	0	1	0	0	0	0	0	0	0	1	0	0	0	0	0	0	0	1
100432340	TGCAGCCATTTGCTTACTATCCTTCGAGCGCTTTTGGTATTTCCAAGGTTCAGCACGTTCGTCCCATAC	TGCAGCCATTTGCTTACTATCCTTCGAGCGCTTTTGGTATTTCCAAGGTTCAGCACGTTCGTCCCATAC		0	0	999	0.989247	0.119565	0.210539	33.16667	20.49322	1.57495	0.954545	0	0	0	0	0	1	0	0	0	0	0	0	0	0	0	0	0	0	0	0	0	1	0	0	0	0	0	-	0	1	0	0	0	0	0	1
100447321	TGCAGGATTCACTGTTGTTGTCCGATCTCCATCTCCATGACAACTTTTGTTACAGATCGGAAGAGCGGT	TGCAGGATTCACTGTTGTTGTCCGATCTCCATCTCCATGACAACTTTTGTTAC		0	0	999	0.989247	0.119565	0.210539	41.64286	31.39064	1.32867	0.95	0	0	0	0	0	0	0	0	0	1	0	0	0	0	1	0	0	0	0	0	0	0	0	1	0	0	0	0	1	0	1	0	0	0	0	0
100449577	TGCAGTTTATCTCATCTGGATCCTAAACCTGGTGTCCAATCATTCCCTTTTACAGATCGGAAGAGCGGT	TGCAGTTTATCTCATCTGGATCCTAAACCTGGTGTCCAATCATTCCCTTTTAC		0	0	999	0.989247	0.119565	0.210539	37.61538	24.66557	1.48757	0.952381	0	1	0	0	0	0	0	0	0	0	0	0	0	0	0	0	1	1	0	1	0	0	0	0	0	0	0	1	0	0	0	0	0	0	0	1
100458937	TGCAGTCCGTGAAAGTAAGTGGGCGCTGGCCCGTCTCTATTGTGAGGCGCAAGAGGCATGGTGGAATCG	TGCAGTCCGTGAAAGTAAGTGGGCGCTGGCCCGTCTCTATTGTGAGGCGCAAGAGGCATGGTGGAATCG		0	0	999	0.989247	0.119565	0.210539	14.07692	4.89052	2.88642	0.952381	0	1	0	0	0	1	0	0	0	0	0	0	0	0	0	0	1	0	0	1	0	0	0	0	0	0	0	0	0	-	0	0	0	0	0	1
100476880,TGCAGACTAATAACCAACACAAATGCACAACATGTAATTGGTTTACTATTCATTGGTTCTCTCTAATTC,TGCAGACTAATAACCAACACAAATGCACAACATGTAATTGGTTTACTATTCATTGGTTCTCTCTAATTC,"Chr 4",4909161,2,8.22165e-019,0.989247,0.119565,0.210539,10.6,4.20793,2.35735,0.95,0,0,0,0,0,1,0,0,0,0,0,0,0,0,0,0,0,0,1,0,0,1,0,0,0,0,1,0,0,0,0,0,0,0,0,1,0,0,0,0,0,0,0,0,1,0,0,0,0,0,1,0,0,-,0,0,0,0,0,0,0,0,0,0,0,0,1,0,1,0,1,0,0,0,0,0,0,0,0,0,0,0,0…
100488341	TGCAGTTTTCGAGTTCTGACTCGTCGGGAGTCTATCAGACTCCTTGTCCGTAGTAACGTGATATATATT	TGCAGTTTTCGAGTTCTGACTCGTCGGGAGTCTATCAGACTCCTTGTCCGTAGTAACGTGATATATATT		0	0	999	0.989247	0.119565	0.210539	11.26667	7.95376	1.3971	1	0	0	0	0	0	0	0	0	0	0	1	0	0	0	0	0	0	0	0	0	0	0	0	1	0	1	0	1	0	0	1	0	0	0	0	0
100494463,TGCAGCAAAGTTTGAATTCAAATTTCAAATTTGAATTCAAACTTTAGGCGTCATTTTGTGAACCTTACA,TGCAGCAAAGTTTGAATTCAAATTTCAAATTTGAATTCAAACTTTAGGCGTCATTTTGTGAACCTTACA,"Chr 8",5201743,4,6.31092e-025,0.989247,0.119565,0.210539,12.75,8.23736,1.56595,0.954545,0,0,0,0,0,0,0,0,0,0,0,0,0,0,0,0,0,1,1,0,0,0,0,0,0,0,1,0,0,0,0,0,0,0,1,0,0,0,0,1,0,0,0,0,0,0,0,0,0,0,1,0,1,0,0,0,0,0,0,0,0,1,0,1,0,0,1,0,0,0,-,0,0,0,0,0,0,0,0,1,…
100502801,TGCAGAATTTTTATTCTGGACCTTATTAGAATGGTTTTCGCCTCTCCCATGGTGGAGAAGTGAGTTACA,TGCAGAATTTTTATTCTGGACCTTATTAGAATGGTTTTCGCCTCTCCCATGGTGGAGAAGTGAGTTACA,"Chr 5",413359,1,1.0486e-027,0.989247,0.119565,0.210539,10.92308,5.46966,1.56446,1,0,0,0,0,0,0,1,0,0,0,0,0,0,0,0,0,1,0,0,0,0,1,0,0,0,0,0,0,0,-,0,0,0,0,0,0,1,0,0,0,0,0,0,0,1,0,0,0,0,0,0,0,1,0,0,0,0,0,0,0,0,1,0,0,0,0,0,0,0,0,0,0,0,0,1,1,0,0,0,0,0,1,0,…
100517128,TGCAGTGTCGCCACCGGCCCGAAACGGGCTTTCGGCATTCACGAAGGATGGTTGGACTCTTTTATTTGT,TGCAGTGTCGCCACCGGCCCGAAACGGGCTTTCGGCATTCACGAAGGATGGTTGGACTCTTTTATTTGT,"Chr 8",6954589,4,1.75467e-025,0.989247,0.119565,0.210539,10.26667,7.20617,1.42263,0.95,0,0,0,0,0,0,1,1,0,0,0,0,0,0,0,0,0,0,1,0,0,0,0,0,0,0,0,0,0,0,0,0,1,0,0,0,0,0,1,1,0,0,0,0,0,0,0,0,0,0,0,0,0,0,0,0,0,0,-,0,0,0,0,0,1,0,0,0,0,0,0,0,1,0,0,0,0,0,1,1,0…
100527690	TGCAGGAAACGATCATAAGAAGCCACAAGGACAATGAATCAAACCCAAAATTGCTAATACGAAACATAA	TGCAGGAAACGATCATAAGAAGCCACAAGGACAATGAATCAAACCCAAAATTGCTAATACGAAACATAA		0	0	999	0.989247	0.880435	0.210539	54.26923	35.56474	1.2969	0.95	1	1	0	1	1	1	1	1	1	1	1	1	1	0	0	1	0	1	1	1	1	1	1	1	1	1	1	1	1	1	1	1	1	1	0	1
100530564	TGCAGACACACCTCTCTGGATCCCTCTAGCCCAGTTGGTTCTTTTTATTTGCATGTTATTGTTTACAGA	TGCAGACACACCTCTCTGGATCCCTCTAGCCCAGTTGGTTCTTTTTATTTGCATGTTATTGTTTACAGA		0	0	999	0.989247	0.880435	0.210539	64.81553	45.88477	1.2716	0.95	1	1	1	1	1	1	1	1	1	1	1	0	0	1	1	1	1	1	1	1	1	1	1	1	1	-	1	1	1	1	1	1	1	1	1	1
100534224	TGCAGAATTCTCGATTTTTTGGAAGAAGGGGGGTGCCTTTGGACTTCATCAATTTTGGCATGTCATCTC	TGCAGAATTCTCGATTTTTTGGAAGAAGGGGGGTGCCTTTGGACTTCATCAATTTTGGCATGTCATCTC		0	0	999	0.989247	0.119565	0.210539	11.66667	5.53373	2.19282	1	0	0	0	0	0	0	0	0	0	0	1	0	0	0	0	0	0	0	0	0	-	0	0	1	0	1	0	1	0	0	1	0	0	0	0	0
100540555	TGCAGCATCAAAAGTTCATTCTGGGGTTCCACAAGGCTCTATATTGGGCCCGCTGTTGTTCCTGATTTA	TGCAGCATCAAAAGTTCATTCTGGGGTTCCACAAGGCTCTATATTGGGCCCGCTGTTGTTCCTGATTTA		0	0	999	0.989247	0.119565	0.210539	31.875	26.04293	1.25754	1	0	0	0	0	0	0	0	0	0	0	1	0	0	0	0	0	0	0	0	0	-	0	0	0	0	1	0	1	0	0	1	0	0	0	0	0
100547937	TGCAGCCTTGAGCCTATTAGGCGAAAAGGCTTACAGATCGGAAGAGCGGTTCAGCAGGAATGCCGAGAC	TGCAGCCTTGAGCCTATTAGGCGAAAAGGCTTAC		0	0	999	0.989247	0.119565	0.210539	8	5.1739	1.44656	0.954545	0	0	0	0	0	0	0	0	0	0	0	0	0	0	0	0	0	1	0	0	0	0	0	0	0	0	1	0	0	0	1	0	0	0	0	0
100552226	TGCAGTGACTATATGACATTGTATGAGCATACATTTGCACCTTTTACAGATCGGAAGAGCGGTTCAGCA	TGCAGTGACTATATGACATTGTATGAGCATACATTTGCACCTTTTAC		0	0	999	0.989247	0.119565	0.210539	17.38462	8.93169	1.99888	0.952381	0	0	0	0	0	0	0	0	0	0	0	0	0	0	1	1	0	0	0	0	0	0	0	0	1	-	0	0	0	0	1	0	0	0	0	0
100557826,TGCAGTTTTCACACATTATTCTCTCTTTTGTTCTTTTCTCTCTTTCCCCATTACAGATCGGAAGAGCGG,TGCAGTTTTCACACATTATTCTCTCTTTTGTTCTTTTCTCTCTTTCCCCATTAC,"Chr 11",25882465,1,4.40948e-015,0.989247,0.119565,0.210539,14.71429,10.55887,1.3274,0.95,0,0,0,0,0,0,0,0,0,0,0,1,1,0,0,0,0,0,0,0,0,1,0,0,0,0,0,0,0,1,0,0,0,0,1,0,0,0,0,0,0,0,0,0,0,0,0,0,0,0,0,-,1,1,1,0,0,0,0,0,0,0,0,0,0,0,0,0,0,0,0,1,0,0,1,0,0,0,0,0,0,0,0,0,1,0,0,…
100353446	TGCAGGGCATATTCCCATGACAGAATTTTTATTTCAAGCTACAGATGACCTACACTATATTCTACCCTT	TGCAGGGCATATTCCCATGACAGAATTTTTATTTCAAGCTACAGATGACCTACACTATATTCTACCCTT		0	0	999	0.903226	0.880952	0.209751	15.50476	8.02155	1.75842	1	1	1	-	1	1	1	1	1	1	1	1	1	0	0	-	1	1	-	1	1	1	1	-	1	1	1	1	1	1	1	1	1	1	1	-	1
100427694,TGCAGAAACATGAATGTTGACATTGGCGATACCCCATTGAAGAGAGACCATGGAAAAATAAACACAAGT,TGCAGAAACATGAATGTTGACATTGGCGATACCCCATTGAAGAGAGACCATGGAAAAATAAACACAAGT,"Chr 2",27035440,1,2.25381e-029,0.903226,0.880952,0.209751,29.41905,16.98559,1.71521,1,1,1,1,0,1,1,0,-,1,1,1,1,1,1,0,1,1,-,1,1,1,1,-,1,1,1,1,1,1,1,0,1,1,1,-,1,1,0,1,1,1,1,1,1,1,1,1,1,1,1,1,1,1,1,1,1,1,1,1,1,-,0,1,1,1,-,-,1,1,1,1,1,1,1,0,-,1,0,1,1,1,…
100456962	TGCAGTCGAATCAATCATGCTGGAACTCCAAATCCCCCTCCCATTAGTCAGTATATATTTTCTGGCCAG	TGCAGTCGAATCAATCATGCTGGAACTCCAAATCCCCCTCCCATTAGTCAGTATATATTTTCTGGCCAG		0	0	999	0.903226	0.880952	0.209751	36.65714	19.71117	1.68939	0.95	1	1	1	1	1	1	0	-	1	1	-	-	0	1	0	1	1	-	1	1	1	1	1	1	1	1	1	1	-	-	1	1	1	1	1	1
100486225,TGCAGTCCTTTGAGTGAAAGTGCGGACACAGTTGGCGCTGGTGTAGCTGTTCCAGCTCCACAAGCTGGA,TGCAGTCCTTTGAGTGAAAGTGCGGACACAGTTGGCGCTGGTGTAGCTGTTCCAGCTCCACAAGCTGGA,"Chr 6",8148546,1,2.25381e-029,0.903226,0.880952,0.209751,44.91509,23.49392,1.82381,1,1,-,1,0,1,1,1,-,1,1,1,0,1,1,-,1,1,1,0,1,1,1,0,1,1,1,1,1,1,1,1,1,0,1,1,1,-,1,0,1,0,0,1,1,1,1,1,-,1,1,1,1,1,1,1,1,1,1,1,1,1,1,-,1,1,-,1,1,1,1,1,1,1,1,1,-,1,0,1,1,1,1…
100487097	TGCAGAGAAGGTAAGTTTCTTCTACTCAAGACTGAGTAATATTGTATTTCTTGTATCAATGGGCGAGGA	TGCAGAGAAGGTAAGTTTCTTCTACTCAAGACTGAGTAATATTGTATTTCTTGTATCAATGGGCGAGGA		0	0	999	0.903226	0.880952	0.209751	53.72642	28.69144	1.78127	1	1	1	1	1	1	1	1	1	1	1	1	-	0	1	1	1	1	1	1	1	1	1	1	1	1	-	-	1	1	1	1	1	0	1	1	-
100490637	TGCAGAAGTTGCATGTGCCACAAACTTAGCATGTCGTTGAAACTACTTTACAGATCGGAAGAGCGGTTC	TGCAGAAGTTGCATGTGCCACAAACTTAGCATGTCGTTGAAACTACTTTAC		0	0	999	0.903226	0.880952	0.209751	76.38095	41.7385	1.76078	1	1	1	1	1	1	1	1	1	1	1	1	1	0	1	0	1	1	1	1	1	1	1	0	1	1	-	-	-	1	1	1	1	1	1	1	1
100500755	TGCAGGGGTTTATCCCAAGAAAAAGTTTTACGCTATGCCTTCCTCAACTCTTACTTTACAGATCGGAAG	TGCAGGGGTTTATCCCAAGAAAAAGTTTTACGCTATGCCTTCCTCAACTCTTACTTTAC		0	0	999	0.903226	0.880952	0.209751	50.8381	26.48418	1.74887	1	-	-	1	-	1	1	-	1	1	1	1	0	1	0	1	1	1	1	1	1	1	1	-	-	1	-	1	1	1	1	-	1	1	1	1	0
100509519	TGCAGAGCCATGTCCCACTAATATAGATTAGTTCTTGATTGTCAGTTTTGGAATACTACGTGAACCATA	TGCAGAGCCATGTCCCACTAATATAGATTAGTTCTTGATTGTCAGTTTTGGAATACTACGTGAACCATA		0	0	999	0.903226	0.880952	0.209751	25.68571	16.27462	1.42347	1	1	1	1	1	-	1	1	1	1	1	1	0	0	1	1	-	1	1	1	1	1	1	1	-	-	-	-	1	1	1	-	1	1	1	1	1
100011570	TGCAGACTATCGGTAAATTGGATCTGCCTCAACTATAGAGCATAGGTCAACGACGATTGAACATGGTAT	TGCAGACTATCGGTAAATTGGATCTGCCTCAACTATAGAGCATAGGTCAACGACGATTGAACATGGTAT		0	0	999	1	0.11828	0.208579	12	8	1.38027	0.954545	0	1	0	0	0	0	0	0	0	0	0	0	0	0	0	1	0	0	1	1	0	0	0	0	0	0	0	1	0	0	0	0	0	0	0	0
100012970	TGCAGGAGCTGAGGCCGATGATAGGACATCGACTGGGCCTCGCTTGGTCCCAGGACTGAGGTGGATGTC	TGCAGGAGCTGAGGCCGATGATAGGACATCGACTGGGCCTCGCTTGGTCCCAGGACTGAGGTGGATGTC		0	0	999	1	0.11828	0.208579	15.25	11.84008	1.33616	0.952381	0	1	0	0	0	0	0	0	0	0	0	0	0	0	0	1	0	1	0	0	0	1	0	0	0	0	0	1	0	0	0	0	0	0	0	1
100040674	TGCAGAACGGGTATGGAAAAAAAAAGGAAATTGGATTGAAGCACTTCTGATGATCCGCGGCTTCTTCGG	TGCAGAACGGGTATGGAAAAAAAAAGGAAATTGGATTGAAGCACTTCTGATGATCCGCGGCTTCTTCGG		0	0	999	1	0.11828	0.208579	10	8.29659	1.25641	0.952381	0	1	0	0	0	0	0	0	0	0	0	0	0	0	0	0	0	1	0	1	0	0	0	0	0	0	0	1	0	0	0	1	0	0	0	0
100040894	TGCAGATGGGGTGGGTGGGTAAAGTAAATTCTCGAGGATGAGATTGTGGATGTGGATGTGGATGTGGAT	TGCAGATGGGGTGGGTGGGTAAAGTAAATTCTCGAGGATGAGATTGTGGATGTGGATGTGGATGTGGAT		0	0	999	1	0.11828	0.208579	8.5	6.97017	1.26591	0.954545	0	1	0	0	0	1	0	0	0	0	0	0	1	0	0	0	0	1	1	0	0	1	0	0	0	0	0	1	0	0	0	0	0	0	0	0
100041032	TGCAGCCGCTAGATCACGTGCACGCCAGTGATACACACCGCTTCAAGCCTTATGAACAATTGGACCCAG	TGCAGCCGCTAGATCACGTGCACGCCAGTGATACACACCGCTTCAAGCCTTATGAACAATTGGACCCAG		0	0	999	1	0.11828	0.208579	13.25	8.12532	1.60831	0.952381	1	1	0	0	0	0	0	0	0	0	0	0	0	0	0	0	1	1	0	1	0	0	0	0	0	0	0	1	0	0	0	0	0	0	0	0
100041470	TGCAGTGTGTTGTGTGGGGAAATGATGAGGCGAAACGTAAATCTGATGAAAATAATGGGGATGATGGAG	TGCAGTGTGTTGTGTGGGGAAATGATGAGGCGAAACGTAAATCTGATGAAAATAATGGGGATGATGGAG		0	0	999	1	0.11828	0.208579	7.33333	4.83621	1.58927	1	0	1	0	0	0	0	0	0	0	0	0	0	0	0	0	1	1	1	1	0	0	0	0	0	0	0	0	1	0	0	0	0	0	0	0	1
100041535	TGCAGTTTGGAGAGATGGAAATATTTTGTGGGCACTTTTCCTGGATTTGGCGCAGGCTGATGTGAAAGG	TGCAGTTTGGAGAGATGGAAATATTTTGTGGGCACTTTTCCTGGATTTGGCGCAGGCTGATGTGAAAGG		0	0	999	1	0.11828	0.208579	9.27273	3.54429	2.19953	0.954545	0	1	0	0	0	1	0	0	0	0	0	0	0	0	0	1	0	0	1	1	0	0	0	0	0	0	0	1	0	0	0	0	0	0	0	0
100041851	TGCAGCTAGCGAGTTGGTAGCTACTAAAGCCTTTTGAAGGCGAATGCGAACATTACAGATCGGAAGAGC	TGCAGCTAGCGAGTTGGTAGCTACTAAAGCCTTTTGAAGGCGAATGCGAACATTAC		0	0	999	1	0.11828	0.208579	18.57143	8.56667	2.14518	0.952381	0	0	0	0	0	1	0	0	0	0	0	0	0	0	0	0	0	1	0	1	0	0	0	0	0	0	0	1	0	1	0	0	0	1	0	1
100062261	TGCAGGGAGCATTAGGCGAAAGAACGACGTGATGGACATGGCTAATGACTTATGTTACAGATCGGAAGA	TGCAGGGAGCATTAGGCGAAAGAACGACGTGATGGACATGGCTAATGACTTATGTTAC		0	0	999	1	0.11828	0.208579	26.08333	16.64561	1.58087	0.952381	1	1	0	0	0	0	0	0	0	0	0	0	0	0	0	0	1	1	1	0	0	1	0	0	0	0	0	0	0	0	0	0	0	0	0	0
100351401,TGCAGATAACATGGTTTGAATCACATCCAGATTGCAAGGATGAAATAAAATGGGTAAATGAGGATTTGC,TGCAGATAACATGGTTTGAATCACATCCAGATTGCAAGGATGAAATAAAATGGGTAAATGAGGATTTGC,"Chr 11",46239262,1,2.25381e-029,1,0.88172,0.208579,20.50962,12.46148,1.38179,1,1,1,1,0,1,0,1,1,1,1,1,1,1,0,1,1,1,1,1,1,1,1,1,1,1,1,1,1,1,1,1,1,1,1,1,1,1,1,0,1,1,1,1,1,1,1,1,1,1,1,0,1,1,1,1,1,1,1,1,0,1,1,1,1,1,1,1,1,1,1,1,1,1,1,1,0,1,1,1,1,1,1,1,1,1…
100371809	TGCAGAACCGCCAGTGGTGAGGAATGATGGTTTGGCAGATGCAGCGATTCGTGCCAACTTTCCAGTATT	TGCAGAACCGCCAGTGGTGAGGAATGATGGTTTGGCAGATGCAGCGATTCGTGCCAACTTTCCAGTATT		0	0	999	1	0.11828	0.208579	16.58333	8.91121	1.73244	0.952381	0	1	0	0	1	1	0	0	0	0	0	0	0	0	0	0	0	1	0	0	0	0	0	0	0	0	0	1	0	1	0	0	0	0	0	0
100372501	TGCAGCGGAAACGAAATTCCCGGATCCTCCTTCGAACAGACCTGGTTGGTTGGCTTTGGCTCAAGCAGT	TGCAGCGGAAACGAAATTCCCGGATCCTCCTTCGAACAGACCTGGTTGGTTGGCTTTGGCTCAAGCAGT		0	0	999	1	0.11828	0.208579	20.25	14.03641	1.40772	1	0	1	0	0	0	0	0	0	0	0	0	0	0	0	0	0	0	1	0	0	0	0	1	0	0	0	0	1	0	0	0	0	0	0	0	0
100372710	TGCAGGAGAATCCGTTGATGATGAAGGGGTATACCCGCTTTGGTTGTCTGTAAATGTGAGCCTATTGAT	TGCAGGAGAATCCGTTGATGATGAAGGGGTATACCCGCTTTGGTTGTCTGTAAATGTGAGCCTATTGAT		0	0	999	1	0.11828	0.208579	11.54545	8.41388	1.48565	0.954545	0	1	0	0	1	1	0	0	0	0	0	0	0	0	0	0	1	0	1	0	0	0	0	0	0	0	0	1	0	0	0	0	0	0	0	1
100372871	TGCAGGGTATGGAGGAGAATGAAGCACTAAGAAACAAGGGATAAATGAGGAAATCTTACACATTACAGA	TGCAGGGTATGGAGGAGAATGAAGCACTAAGAAACAAGGGATAAATGAGGAAATCTTACACATTACAGA		0	0	999	1	0.11828	0.208579	23.53846	17.45595	1.35042	0.954545	0	1	0	0	0	0	0	0	0	0	0	0	0	0	0	0	1	0	0	1	0	0	0	0	0	0	0	1	0	1	0	1	0	0	0	1
100379174	TGCAGTTGAAGGCATAACTCGGGCAATGAACATGGAGATGTAGGGTATTGTGTCGGCATAGATTACAGA	TGCAGTTGAAGGCATAACTCGGGCAATGAACATGGAGATGTAGGGTATTGTGTCGGCATAGATTACAGA		0	0	999	1	0.11828	0.208579	26.23077	13.50871	1.51519	0.952381	0	1	0	0	0	0	0	0	0	0	0	0	0	0	0	0	1	1	0	1	0	1	0	0	0	0	0	0	0	1	0	0	0	0	0	1
100409269	TGCAGCTCCAACTTCCCAACATACGTTATTACAGATCGGAAGAGCGGTTCAGCAGGAATGCCGAGACCG	TGCAGCTCCAACTTCCCAACATACGTTATTAC		0	0	999	1	0.11828	0.208579	22.25	15.19389	1.51926	0.952381	1	1	0	0	0	1	0	0	0	0	0	0	0	0	0	0	1	0	1	1	0	0	0	0	0	0	0	1	0	0	0	0	0	0	0	0
100409640	TGCAGTTCGACAATCAGAACCTTTCAATGTCTAATCTTATTACAGATCGGAAGAGCGGTTCAGCAGGAA	TGCAGTTCGACAATCAGAACCTTTCAATGTCTAATCTTATTAC		0	0	999	1	0.11828	0.208579	26.58333	18.80806	1.43717	0.954545	0	1	0	0	0	0	0	0	0	0	0	0	0	0	0	0	0	0	1	0	0	0	0	0	0	0	0	1	0	1	0	1	0	0	0	0
100409694	TGCAGTTTGAATAGAGAATGTAAACAAGAGATGCGACTTCGATTACAGATCGGAAGAGCGGTTCAGCAG	TGCAGTTTGAATAGAGAATGTAAACAAGAGATGCGACTTCGATTAC		0	0	999	1	0.11828	0.208579	32.23077	19.5218	1.36478	0.954545	0	1	0	0	0	0	0	0	0	0	0	0	0	0	0	1	1	0	0	1	0	1	0	0	0	0	0	1	0	0	0	0	0	0	0	0
100438786	TGCAGCTCGGTCATATATCACTCCCATCACTGGAAACCACTCCAATGTCCTTCAATGCGCAGTTTGGGA	TGCAGCTCGGTCATATATCACTCCCATCACTGGAAACCACTCCAATGTCCTTCAATGCGCAGTTTGGGA		0	0	999	1	0.11828	0.208579	12.07692	7.06521	1.69726	0.952381	0	1	0	0	0	1	0	0	0	0	0	0	1	0	0	0	0	0	0	1	0	0	0	0	0	0	0	0	0	0	0	0	0	0	0	0
100468942	TGCAGACGGTTGGCTCTCGATTTCAAAGAGGGGCTTCGAAATTGTCTTACAGATCGGAAGAGCGGTTCA	TGCAGACGGTTGGCTCTCGATTTCAAAGAGGGGCTTCGAAATTGTCTTAC		0	0	999	1	0.11828	0.208579	26.66667	20.53588	1.40012	1	0	1	0	0	1	0	0	0	0	0	0	0	0	0	0	1	1	1	1	1	0	0	0	0	0	0	0	1	0	1	0	0	0	0	0	0
100476469	TGCAGGGATTGATACTATTTCATTATTCATGTTGAAATTGTGCTTACCTGTAGTCATTCTTTATTTGAC	TGCAGGGATTGATACTATTTCATTATTCATGTTGAAATTGTGCTTACCTGTAGTCATTCTTTATTTGAC		0	0	999	1	0.11828	0.208579	28.92857	21.63814	1.43634	1	0	0	0	0	0	0	0	0	0	0	1	0	0	0	0	0	0	0	0	0	1	0	0	1	0	1	0	1	0	0	1	0	0	0	0	0
100512873,TGCAGATGTTCCAGAACTCATTTCAAAGGTATTTCCCAATACTCAATGGAACCTTACAGATCGGAAGAG,TGCAGATGTTCCAGAACTCATTTCAAAGGTATTTCCCAATACTCAATGGAACCTTAC,"Chr 11",16224179,9,2.2342e-018,1,0.11828,0.208579,12,5.76461,2.13604,0.95,0,0,0,0,0,0,0,1,0,0,0,0,0,0,0,0,0,1,0,0,0,0,1,0,0,0,0,0,0,0,0,0,0,0,0,0,0,0,0,0,0,0,0,0,0,0,0,0,1,0,1,0,1,0,1,0,0,1,0,0,0,0,0,1,0,0,0,0,0,0,1,0,0,0,1,0,0,0,0,0,0,0,0,0,0,0,0,0,0,0,0,0,0
100513456	TGCAGTTATCTCTCTATTTTTGACTCCTTATATGTGCTGAATTTTTACAGATCGGAAGAGCGGTTCAGC	TGCAGTTATCTCTCTATTTTTGACTCCTTATATGTGCTGAATTTTTAC		0	0	999	1	0.11828	0.208579	9.58333	6.52506	1.45185	0.952381	0	0	0	0	0	0	0	0	0	0	0	0	0	0	0	0	0	0	0	0	0	0	0	1	0	0	0	0	0	0	0	0	0	0	0	1
100516693	TGCAGACTCAGAAGACCTCATGTAGATCCCACTCTACACATAAATGGCAACCCAATTCCCTCTGTGTCG	TGCAGACTCAGAAGACCTCATGTAGATCCCACTCTACACATAAATGGCAACCCAATTCCCTCTGTGTCG		0	0	999	1	0.11828	0.208579	26.66667	20.10528	1.40091	0.95	0	0	0	0	0	0	0	0	1	1	1	0	0	0	0	0	0	0	0	0	1	0	0	0	0	1	0	1	0	0	1	0	0	0	0	0
100354505	TGCAGTGTCCTTTTTTGGAATGATATGTTTAGTACTAAAAATGAATATGATCTTCTTGAGATATTGTTG	TGCAGTGTCCTTTTTTGGAATGATATGTTTAGTACTAAAAATGAATATGATCTTCTTGAGATATTGTTG		0	0	999	0.913978	0.882353	0.207612	18.14151	12.28777	1.35383	1	1	-	1	0	1	1	1	-	1	1	1	0	1	1	1	1	1	1	1	1	1	1	1	1	1	1	-	1	1	1	1	1	1	1	1	1
100430339	TGCAGTCACTCTAAGGTTTGATTGAGTTGGAGCACTGTGCTTCGTGGTGTAAGGATATAGAAACAAAAT	TGCAGTCACTCTAAGGTTTGATTGAGTTGGAGCACTGTGCTTCGTGGTGTAAGGATATAGAAACAAAAT		0	0	999	0.913978	0.882353	0.207612	29.86916	18.4852	1.50206	1	1	1	0	1	1	1	1	1	1	1	1	1	1	1	-	1	0	0	1	1	1	0	1	1	1	1	1	1	1	1	1	1	1	1	1	1
100446567	TGCAGCATTAGCTAGTGAAGGTCTGAGTGCGTTACAGATCGGAAGAGCGGTTCAGCAGGAATGCCGAGA	TGCAGCATTAGCTAGTGAAGGTCTGAGTGCGTTAC		0	0	999	0.913978	0.882353	0.207612	57.34286	36.10456	1.59005	1	1	1	0	1	1	1	1	1	1	1	1	0	1	1	1	1	1	-	1	1	1	1	1	1	-	-	1	1	1	1	1	1	1	1	1	1
100455491,TGCAGATGAGGGTGCATTTCTTTTGTTTTCTATTCTTATTAGTATTTATTTGCCACATTTGCCTCATTT,TGCAGATGAGGGTGCATTTCTTTTGTTTTCTATTCTTATTAGTATTTATTTGCCACATTTGCCTCATTT,"Chr 7",16662870,1,2.25381e-029,0.913978,0.882353,0.207612,40.66981,20.74723,1.8455,1,1,1,0,0,1,1,1,1,1,0,1,0,1,1,-,1,-,1,1,1,1,1,1,-,1,1,1,1,1,1,-,1,1,1,1,1,0,0,1,1,1,-,1,1,1,1,1,1,1,1,1,1,1,0,1,1,1,1,1,-,1,1,1,1,-,1,1,1,1,1,1,1,1,1,1,0,1,-,1,1,0,1…
100456840	TGCAGTAGGAATTGGAGGCGCTGATGAAGTGCGTTTGACACAACCGACGAAGAAGCCGAATCAATGAAT	TGCAGTAGGAATTGGAGGCGCTGATGAAGTGCGTTTGACACAACCGACGAAGAAGCCGAATCAATGAAT		0	0	999	0.913978	0.882353	0.207612	31.65714	18.26672	1.79918	1	-	1	1	0	1	1	0	1	1	1	1	0	1	1	1	1	1	1	-	1	1	1	1	-	1	1	1	1	1	1	1	1	1	1	1	1
100466694	TGCAGTGAATATAAATATACTCCTCCCATCCCTTTGCTCTTCGTTTATTGTTTACAGATCGGAAGAGCG	TGCAGTGAATATAAATATACTCCTCCCATCCCTTTGCTCTTCGTTTATTGTTTAC		0	0	999	0.913978	0.882353	0.207612	60.00952	37.56049	1.507	0.95	1	1	0	1	1	1	1	-	1	1	1	0	0	1	1	-	1	-	1	1	1	1	1	0	1	-	1	1	1	1	-	1	1	1	1	1
100473507,TGCAGGATCTCTCACCTAAAGGTCTTCATGGTGGGTATTCTCTCAAACTATAAGGCAACAGTGTGCTTC,TGCAGGATCTCTCACCTAAAGGTCTTCATGGTGGGTATTCTCTCAAACTATAAGGCAACAGTGTGCTTC,"Chr 3",26172513,1,6.35573e-020,0.913978,0.882353,0.207612,15.28302,9.37254,1.55298,1,1,1,1,1,1,1,1,1,1,1,1,1,1,-,0,1,1,1,1,1,1,1,1,1,0,1,1,1,-,-,1,1,1,0,1,1,-,1,0,1,1,-,1,1,0,1,1,1,1,0,0,1,-,1,1,1,1,1,1,0,1,-,1,1,1,1,1,1,1,1,1,-,1,1,1,1,1,1,1,1,1,1…
100479720,TGCAGAAACAACAACAGGTCAACGAATTCAATTCAATTACAGATCGGAAGAGCGGTTCAGCAGGAATGC,TGCAGAAACAACAACAGGTCAACGAATTCAATTCAATTAC,"Chr 4",6204574,1,4.04634e-013,0.913978,0.882353,0.207612,63.8835,37.84083,1.64139,1,1,1,0,1,1,1,1,1,1,1,1,0,1,1,1,1,1,1,1,1,1,1,0,-,1,-,1,1,1,1,-,1,1,1,1,1,0,0,1,1,1,-,-,1,1,1,1,1,1,1,1,1,1,1,1,1,1,1,1,1,1,1,1,1,1,1,-,1,0,1,1,1,1,1,1,0,1,-,1,1,0,1,-,1,1,0,1,0,1,1,1,1,1
100491098	TGCAGCGCTCAATTCAGTGCTCCAGATTACAGATCGGAAGAGCGGTTCAGCAGGAATGCCGAGACCGAT	TGCAGCGCTCAATTCAGTGCTCCAGATTAC		0	0	999	0.913978	0.882353	0.207612	45.51887	26.11919	1.72122	1	1	1	1	1	0	1	1	-	1	1	1	0	1	0	0	1	1	1	-	1	1	1	1	1	1	-	1	1	1	-	1	1	0	1	1	-
100509404	TGCAGAACTGGTAAGCAAAATTTGAAAAGCATTGCACTCAAGCATACATCATGTGAAGCAATTACAGAT	TGCAGAACTGGTAAGCAAAATTTGAAAAGCATTGCACTCAAGCATACATCATGTGAAGCAATTAC		0	0	999	0.913978	0.882353	0.207612	62.29245	32.09713	1.77391	1	1	1	1	0	1	1	1	-	1	1	1	0	1	1	-	-	1	1	1	1	1	1	1	1	0	1	1	1	1	1	1	1	1	1	0	1
100515689,TGCAGGAGTTGCTGCCGTTGATCTCAATAGTCCTCCATGTGATCCCGATTCATCTCAGTCTGCAAATGT,TGCAGGAGTTGCTGCCGTTGATCTCAATAGTCCTCCATGTGATCCCGATTCATCTCAGTCTGCAAATGT,"Chr 3",11763246,1,2.25381e-029,0.913978,0.882353,0.207612,61.89623,34.96519,1.64571,1,1,1,1,0,1,1,1,1,1,1,1,1,1,1,-,1,1,-,-,1,1,1,1,1,1,1,1,1,0,1,1,1,1,1,1,1,1,0,0,1,1,0,1,1,1,1,1,1,1,0,1,1,1,1,1,1,1,1,1,1,1,-,-,1,1,1,1,1,1,1,-,1,1,1,1,0,1,-,0,1,1,…
100518255	TGCAGGAATAATCAAACGACCATTCAAAAGATAACAGCTAGGGTTAGTAAATTTACAGATCGGAAGAGC	TGCAGGAATAATCAAACGACCATTCAAAAGATAACAGCTAGGGTTAGTAAATTTAC		0	0	999	0.913978	0.882353	0.207612	77.74766	47.2035	1.61922	1	0	1	1	0	1	1	1	-	1	1	1	1	0	1	1	1	1	0	1	1	1	1	1	1	1	1	1	1	1	1	1	1	1	1	1	-
100522935	TGCAGATCTAACCTCATTCAGATTACATTATGTTTTCTCCTCTGAACCCATTACAGATCGGAAGAGCGG	TGCAGATCTAACCTCATTCAGATTACATTATGTTTTCTCCTCTGAACCCATTAC		0	0	999	0.913978	0.882353	0.207612	61.17925	37.3034	1.54143	1	1	1	0	1	1	1	1	1	1	1	1	1	1	1	1	1	0	1	1	1	1	1	1	1	-	1	1	1	1	1	-	1	1	1	0	1
100524080,TGCAGAATTCTCTCAGCACCAGCACGACTGGTAAACTCAATAAACCCGTATCCCTCTGATTGACTAGTT,TGCAGAATTCTCTCAGCACCAGCACGACTGGTAAACTCAATAAACCCGTATCCCTCTGATTGACTAGTT,"Chr 11",47579391,1,2.25381e-029,0.913978,0.882353,0.207612,73.70755,38.67961,1.7646,1,1,1,1,1,1,1,-,-,1,1,1,1,0,1,1,1,1,1,1,1,1,1,1,1,1,-,1,1,1,-,1,1,1,1,1,1,1,0,0,1,-,0,1,1,1,1,1,1,1,0,1,1,1,-,1,1,1,1,1,1,1,1,0,-,1,1,1,1,1,1,-,1,1,1,1,0,1,1,1,1,1,…
100506732	TGCAGATATACAAATGGCTGTGGTTAGACGAAATTTGTTTTACAGATCGGAAGAGCGGTTCAGCAGGAA	TGCAGATATACAAATGGCTGTGGTTAGACGAAATTTGTTTTAC		0	0	999	0.827957	0.883117	0.206443	102.21698	50.04168	2.04754	1	1	-	0	1	1	1	-	-	1	-	1	1	-	0	1	1	1	1	-	1	1	1	1	1	1	-	1	1	1	-	1	1	1	1	0	1
100527838,TGCAGTCCAGTACTTTCCGGCTGATATGCTCACCATATTTCTTCCACACATAGAATATAACTGTTCAAA,TGCAGTCCAGTACTTTCCGGCTGATATGCTCACCATATTTCTTCCACACATAGAATATAACTGTTCAAA,"Chr 2",7252120,1,2.25381e-029,0.827957,0.883117,0.206443,75.9434,32.87249,2.23914,1,1,1,1,1,1,1,1,1,1,1,1,0,0,1,0,1,1,1,1,1,1,1,1,1,1,-,-,1,1,-,1,1,1,1,-,1,-,-,0,1,-,1,1,1,1,1,-,-,1,0,-,1,1,1,1,1,1,1,1,0,1,1,-,1,1,-,1,1,-,1,1,-,-,1,1,-,1,1,1,1,0,1,…
100353483,TGCAGGGGAGTCTGGTGTGCCATTTCTTTCTATATCTGGTTCTGATTTCATGGAAATGTTTGTTGGGGT,TGCAGGGGAGTCTGGTGTGCCATTTCTTTCTATATCTGGTTCTGATTTCATGGAAATGTTTGTTGGGGT,"Chr 4",3278537,2,2.25381e-029,0.924731,0.883721,0.205516,12.25714,8.23469,1.44188,1,1,1,1,1,1,-,1,1,1,1,1,0,0,1,0,1,1,1,1,1,1,1,1,1,1,1,1,1,1,1,1,1,1,1,1,1,1,1,1,0,-,0,1,1,1,1,1,1,1,1,1,1,1,1,1,1,0,1,1,0,1,-,1,1,1,1,-,1,1,1,1,1,1,1,-,-,1,1,1,1,1,0,…
100445167	TGCAGATATAAGTGCTGTGCTATTGGCCATGGTTTTGATTACAGATCGGAAGAGCGGTTCAGCAGGAAT	TGCAGATATAAGTGCTGTGCTATTGGCCATGGTTTTGATTAC		0	0	999	0.924731	0.883721	0.205516	60.85047	35.10939	1.76099	1	1	1	0	1	1	1	1	1	1	1	1	0	1	1	0	1	1	1	1	1	1	1	0	1	1	-	1	1	1	1	1	1	1	1	1	-
100455250,TGCAGAGACTAGCAATAAAGTAGTTGAACCAATTCTTGAAGGTGTCGAATGAGCAAAATGTCTAAAAGG,TGCAGAGACTAGCAATAAAGTAGTTGAACCAATTCTTGAAGGTGTCGAATGAGCAAAATGTCTAAAAGG,"Chr 11",20541909,1,2.25381e-029,0.924731,0.883721,0.205516,39.42991,23.85592,1.61744,1,0,1,0,1,1,1,0,1,1,1,1,0,1,1,1,1,1,0,-,1,1,1,1,-,-,-,1,1,1,1,1,1,0,1,1,1,1,1,1,1,0,1,1,1,0,1,1,1,1,1,1,1,-,1,-,1,1,1,1,1,1,1,1,1,1,1,1,1,1,1,1,1,1,1,1,1,1,1,1,1,1…
100456779	TGCAGTAAGTTACATATTTACCAAGGAAATGTAGAAGCGGTAAGGGAAGTAATTGTAAAAGTGATTGGA	TGCAGTAAGTTACATATTTACCAAGGAAATGTAGAAGCGGTAAGGGAAGTAATTGTAAAAGTGATTGGA		0	0	999	0.924731	0.883721	0.205516	15.08654	9.54656	1.48357	1	1	0	0	1	1	1	0	1	1	1	1	0	1	1	1	1	-	-	1	1	1	1	1	1	1	1	1	1	1	1	1	1	1	1	1	1
100492175,TGCAGGAAAAAACAATGGGAGGTATAAATGCTTCATAAAAAATGAATCAGATTTTACAGATCGGAAGAG,TGCAGGAAAAAACAATGGGAGGTATAAATGCTTCATAAAAAATGAATCAGATTTTAC,"Chr 1",9567316,1,2.86975e-022,0.924731,0.883721,0.205516,65.38679,34.1527,1.799,1,1,1,1,0,-,1,1,1,1,1,1,1,1,1,1,1,1,-,-,1,1,1,1,1,1,1,1,1,1,1,1,1,1,1,1,1,1,1,0,1,1,-,1,1,1,1,1,1,1,0,1,1,0,0,1,1,1,1,1,1,1,1,1,1,1,1,1,1,1,1,-,1,1,1,1,1,1,0,0,1,1,-,1,1,1,1,0,0,0,…
100502673,TGCAGAACAATGTTCAAGTACAAATGTACCATTATGCACTTTCCATGGCAAAAAAAAAAACAGATTACA,TGCAGAACAATGTTCAAGTACAAATGTACCATTATGCACTTTCCATGGCAAAAAAAAAAACAGATTACA,"Chr 1",8840446,1,2.91549e-028,0.924731,0.883721,0.205516,45.42857,23.7943,1.76642,1,1,1,-,0,1,1,1,1,1,0,1,1,1,0,-,1,1,1,1,1,1,1,1,1,1,-,1,1,1,1,1,1,0,1,1,1,1,1,1,1,1,-,1,1,0,1,1,1,1,1,-,1,1,0,1,1,1,1,1,1,1,1,1,1,-,1,1,1,1,0,1,1,1,1,1,0,1,1,1,1,1,1,…
100502827,TGCAGACTCAAACAGTTTGTCTCTCTAAAAATAAGTGAAAGATTGGTCATCTTATTTTCATATATGAGG,TGCAGACTCAAACAGTTTGTCTCTCTAAAAATAAGTGAAAGATTGGTCATCTTATTTTCATATATGAGG,"Chr 4",4708785,1,2.25381e-029,0.924731,0.883721,0.205516,56.24038,28.78251,1.88515,0.95,-,0,1,0,1,1,1,1,1,1,1,0,0,1,-,1,1,1,1,1,1,1,1,1,1,1,1,1,1,1,1,1,1,1,1,1,1,0,-,1,1,1,1,1,1,1,0,1,1,0,1,1,1,0,-,1,1,1,1,1,1,1,1,1,1,1,1,1,1,1,1,1,-,1,1,1,1,-,1,1,…
100504918,TGCAGTACAACTGTTATTATCCAACACTCACCCTAAGCTGGGCATGCATACTATCCAGCAAACCTATTA,TGCAGTACAACTGTTATTATCCAACACTCACCCTAAGCTGGGCATGCATACTATCCAGCAAACCTATTA,"Chr 5",4093241,1,2.25381e-029,0.924731,0.883721,0.205516,58.89423,35.20105,1.59094,0.95,1,1,1,1,1,1,1,-,1,1,1,1,1,0,0,1,1,1,1,1,1,1,1,1,1,1,1,1,1,1,1,1,1,1,1,1,1,1,1,1,1,1,1,1,1,1,1,1,1,1,1,1,0,1,1,1,1,1,1,0,1,0,-,1,1,1,1,1,1,1,1,1,0,1,-,1,1,1,1,1,…
100509460,TGCAGAATTTGTGGCCAAGTTCATGAGCATGTGCAGAAAAAGCTCTGGCAGTCGGCAATATGTGTAGGT,TGCAGAATTTGTGGCCAAGTTCATGAGCATGTGCAGAAAAAGCTCTGGCAGTCGGCAATATGTGTAGGT,"Chr 6",17673233,1,2.25381e-029,0.924731,0.883721,0.205516,46.26923,28.66626,1.57334,0.952381,1,1,1,0,0,-,1,1,1,1,1,1,0,0,0,1,1,1,1,1,1,1,0,1,1,-,1,1,1,1,1,1,1,1,1,1,-,1,1,1,1,1,1,1,1,1,0,1,1,1,1,1,1,-,1,1,1,1,1,0,1,0,1,1,-,-,1,1,1,1,1,1,1,1,1,-,1,1…
100518437,TGCAGTCTGAAAGGTATGGAAAGAAAATAGGGATTATGGAAAGCATTACAGATCGGAAGAGCGGTTCAG,TGCAGTCTGAAAGGTATGGAAAGAAAATAGGGATTATGGAAAGCATTAC,"Chr 3",21937457,1,6.14489e-018,0.924731,0.883721,0.205516,90.95238,41.89747,2.07712,1,1,-,1,1,1,1,1,0,1,1,1,0,1,0,1,1,1,0,1,1,1,1,1,1,1,-,1,1,1,1,1,1,1,1,1,1,1,1,0,-,-,1,1,1,1,1,1,1,-,0,1,1,1,1,1,1,1,1,1,1,1,1,-,1,1,-,1,1,1,1,1,1,1,1,1,1,1,1,1,1,0,1,1,1,1,1,0,0,0,1,1,…
100524119,TGCAGAGGATAGAAATCCCAGGCAAACTCTTGTGGGTTTGTGGCTGACCTTTGTGTTGTTTGTTGTGAC,TGCAGAGGATAGAAATCCCAGGCAAACTCTTGTGGGTTTGTGGCTGACCTTTGTGTTGTTTGTTGTGAC,"Chr 11",48565425,1,2.25381e-029,0.924731,0.883721,0.205516,60.66346,33.72046,1.74222,1,1,1,1,1,1,1,1,1,1,1,1,0,1,1,1,1,1,1,-,1,1,1,1,-,1,1,1,1,-,1,-,1,1,1,1,1,-,0,1,1,1,1,1,1,1,1,-,1,1,0,1,1,1,1,1,1,1,1,1,1,0,1,1,0,1,-,1,1,1,1,0,1,1,1,1,1,1,1,1,1,0…
100524916	TGCAGGTATGGAGCTAGGTCCAAACAAATTCATACAATCTGAAAATCTCATTGTCAACCCCGCCCCTTC	TGCAGGTATGGAGCTAGGTCCAAACAAATTCATACAATCTGAAAATCTCATTGTCAACCCCGCCCCTTC		0	0	999	0.924731	0.883721	0.205516	55.26168	35.19434	1.46426	1	1	1	0	1	1	1	1	1	1	1	1	0	0	1	1	1	1	1	1	1	1	1	0	-	-	-	1	1	1	1	-	1	1	1	0	1
100526021,TGCAGAAATTGCTGAAAGAATATTGCTTGAGGTAATGACTATTCTTTACAGATCGGAAGAGCGGTTCAG,TGCAGAAATTGCTGAAAGAATATTGCTTGAGGTAATGACTATTCTTTAC,"Chr 8",19403511,1,6.14489e-018,0.924731,0.883721,0.205516,89.66355,53.12055,1.62116,1,1,1,1,1,0,1,1,1,1,1,1,0,1,1,1,-,1,1,1,1,1,1,-,1,0,1,1,1,1,1,1,1,0,1,1,1,1,0,1,1,1,1,1,1,1,-,1,1,1,0,1,1,1,1,1,1,1,1,1,0,1,0,1,1,1,-,1,1,1,1,1,1,1,-,1,-,1,1,1,1,0,1,-,1,1,1,0,1,1,1,1,…
100530546,TGCAGAAGTTACCCAGGTACCTATACTAACACAACACGTTTCTATTCCAATGTTTTTTTTTTTTTTTTA,TGCAGAAGTTACCCAGGTACCTATACTAACACAACACGTTTCTATTCCAATGTTTTTTTTTTTTTTTTA,"Chr 3",11591550,1,2.91549e-028,0.924731,0.883721,0.205516,9.10377,5.64672,1.50688,1,1,1,1,0,1,1,1,1,1,1,1,1,1,1,0,-,1,0,-,1,1,1,1,0,1,1,-,1,1,1,1,1,0,1,1,1,-,0,0,1,1,0,1,1,1,1,1,-,1,1,1,1,1,1,1,1,1,1,1,1,1,1,-,1,1,1,1,1,1,1,1,-,1,1,1,0,1,0,1,1,1,1,…
100433071	TGCAGTCTGTACAACTGTCTTTTGTGGACACTCATACCTCTGTTGTGCTTTTTGTCTGATACCCAATTT	TGCAGTCTGTACAACTGTCTTTTGTGGACACTCATACCTCTGTTGTGCTTTTTGTCTGATACCCAATTT		0	0	999	0.83871	0.884615	0.204142	39.4717	19.46318	1.94967	1	1	-	0	1	1	1	-	-	1	1	1	1	1	1	1	1	1	1	-	1	1	1	1	-	-	-	1	1	1	-	1	1	1	1	1	1
100454383,TGCAGCTTTTGTGCAATTTCAGGTGGAGTCAAATTATCTTCCTTACAAGTCAAAGGTATAAATCCCTGT,TGCAGCTTTTGTGCAATTTCAGGTGGAGTCAAATTATCTTCCTTACAAGTCAAAGGTATAAATCCCTGT,"Chr 7",9343130,1,2.25381e-029,0.935484,0.885057,0.203461,31.78302,20.61278,1.33982,1,1,1,0,1,1,-,1,1,1,1,1,1,1,1,1,1,1,1,1,1,1,1,1,1,1,1,1,1,1,1,0,1,1,1,1,1,0,1,0,1,0,1,1,1,1,1,0,-,1,0,-,1,1,-,1,1,1,1,1,1,1,1,0,-,-,1,1,1,1,1,1,1,1,1,1,1,1,1,1,1,1,1…
100454808	TGCAGAAAGATGTAGGAGTTACTTCTGAAGTTACAGTTGAAGGATGCAAAGAGAATCCCAGGGATAACA	TGCAGAAAGATGTAGGAGTTACTTCTGAAGTTACAGTTGAAGGATGCAAAGAGAATCCCAGGGATAACA		0	0	999	0.935484	0.885057	0.203461	31.71429	15.17373	2.0268	1	1	-	0	1	1	1	1	1	1	1	1	0	0	1	1	1	1	1	1	1	1	1	1	1	1	1	-	1	1	1	1	1	0	1	-	1
100473657,TGCAGGGGATGAGCGACGATTCTCCATGGTCCATGTCATTGATTGGAGGCAAGGGAGGTCTTCCTACGG,TGCAGGGGATGAGCGACGATTCTCCATGGTCCATGTCATTGATTGGAGGCAAGGGAGGTCTTCCTACGG,"Chr 7",8223319,1,2.25381e-029,0.935484,0.885057,0.203461,30.18095,19.96653,1.51462,0.952381,1,1,0,1,1,1,1,1,1,1,1,0,1,1,-,1,1,1,0,1,1,1,1,1,1,1,1,1,1,1,-,1,0,1,1,1,-,0,0,1,1,1,1,1,1,1,1,1,1,1,1,1,1,1,1,1,1,1,1,0,1,-,1,1,1,1,-,1,1,1,1,1,1,1,1,0,1,-,…
100481063,TGCAGTTCAACAATTCTCAACAATTAGAAAACCTAAAAAATGAATGCCTTCAACTTTTACAGATCGGAA,TGCAGTTCAACAATTCTCAACAATTAGAAAACCTAAAAAATGAATGCCTTCAACTTTTAC,"Chr 6",9337182,1,6.71237e-024,0.935484,0.885057,0.203461,66.91509,36.41146,1.61935,0.95,1,1,0,1,1,1,1,1,1,1,1,0,0,1,1,1,1,1,1,1,1,1,-,1,1,-,1,1,1,1,1,1,1,1,1,1,1,1,0,1,1,1,1,1,1,1,1,1,1,1,1,1,1,0,1,1,1,1,1,1,1,1,1,1,1,-,-,1,1,1,1,1,1,-,0,0,1,1,1,1,1,0,-,1,1…
100510095,TGCAGTAACCTGTACAAAACAATGAAACAGCAATTCAATTTTGTCAACATGAACAAAAGGTGGAAGAAT,TGCAGTAACCTGTACAAAACAATGAAACAGCAATTCAATTTTGTCAACATGAACAAAAGGTGGAAGAAT,"Chr 7",16618467,1,2.25381e-029,0.935484,0.885057,0.203461,30.78095,20.92799,1.37141,0.95,1,1,0,1,0,1,1,-,1,1,1,1,1,1,1,1,1,-,1,1,1,1,1,1,1,1,1,1,1,1,1,-,1,1,1,1,0,0,0,1,1,1,1,1,0,1,1,-,1,1,0,1,1,1,-,1,1,1,1,1,1,1,1,1,1,1,1,1,1,1,1,1,1,1,1,-,1,1,1,1…
100510875	TGCAGGTGTTTGAAAATCCTGGTCTTGTGCATTCATAGCCAGCAACCACTTTTTTCTGTCACAGTAACT	TGCAGGTGTTTGAAAATCCTGGTCTTGTGCATTCATAGCCAGCAACCACTTTTTTCTGTCACAGTAACT		0	0	999	0.935484	0.885057	0.203461	62.54286	41.00988	1.50956	1	1	1	1	0	1	1	1	1	1	1	1	0	0	1	-	1	1	1	1	1	1	1	1	1	1	-	1	1	1	1	0	1	1	1	1	1
100514726,TGCAGCGCATCAATTATGATGAGCAACTGAATTTATAACTGAACTATATGTGCCAAATTCCTCTTTTAC,TGCAGCGCATCAATTATGATGAGCAACTGAATTTATAACTGAACTATATGTGCCAAATTCCTCTTTTAC,"Chr 6",1230774,1,8.10614e-029,0.935484,0.885057,0.203461,50.83962,32.69878,1.41242,1,1,1,1,0,1,1,0,1,1,1,1,0,1,1,1,-,1,1,1,1,1,1,1,1,1,-,1,1,1,1,1,1,1,1,1,1,1,0,-,1,1,1,1,1,1,1,-,1,1,1,1,1,1,1,0,1,1,1,1,1,1,1,1,1,0,1,0,1,1,1,1,-,1,1,1,1,1,1,1,1,1,1…
100527518	TGCAGATTGTAGTAACCTCGACCTGGGAATTGTTGTGGCTGGAGCAGAACATCTACAACCACTTGGCAG	TGCAGATTGTAGTAACCTCGACCTGGGAATTGTTGTGGCTGGAGCAGAACATCTACAACCACTTGGCAG		0	0	999	0.935484	0.885057	0.203461	68.17143	32.92197	1.81738	1	1	1	1	1	1	1	1	1	1	1	1	1	0	1	1	1	1	1	1	1	1	1	1	1	-	-	1	1	1	0	1	1	1	1	1	1
100496145	TGCAGTTTTGTTGTGTCGGTACGAGTGCTTTATTTATAGAATTAGCTTGTGGTCTTCATGAAAGTTTTA	TGCAGTTTTGTTGTGTCGGTACGAGTGCTTTATTTATAGAATTAGCTTGTGGTCTTCATGAAAGTTTTA		0	0	999	0.849462	0.886076	0.201891	40.21495	22.3402	1.72612	1	-	1	1	0	0	1	1	1	1	1	1	-	1	0	0	1	1	-	-	1	1	1	-	1	1	-	1	1	1	1	1	1	1	1	1	-
100517875,TGCAGAACCTGTATGTGTGTTACTGCTTTCAAATGGGTGCCATTCGTGCCAATTTTTACAGATCGGAAG,TGCAGAACCTGTATGTGTGTTACTGCTTTCAAATGGGTGCCATTCGTGCCAATTTTTAC,"Chr 11",15286883,1,2.34895e-023,0.849462,0.886076,0.201891,67.66038,35.74355,1.79642,1,1,1,1,0,0,1,1,1,1,1,1,0,0,1,1,1,1,1,-,1,1,1,-,1,1,-,-,-,1,1,-,1,1,1,1,1,1,0,1,1,1,1,1,1,1,1,1,1,-,1,-,1,1,-,0,1,1,1,1,1,1,1,0,1,1,-,-,1,1,1,0,-,1,1,1,1,1,1,1,1,0,1,1,1,-,1…
100524332,TGCAGCTGTAGGTGTCCTACATACTTGCATTTCATGTCTTTATGTTCTCTGTAATCTGAAGGGATTTTA,TGCAGCTGTAGGTGTCCTACATACTTGCATTTCATGTCTTTATGTTCTCTGTAATCTGAAGGGATTTTA,"Chr 10",720122,1,2.25381e-029,0.849462,0.886076,0.201891,74.57944,40.30214,1.79644,1,1,1,1,-,-,1,1,1,1,1,1,0,1,1,1,1,-,1,-,1,1,1,-,1,-,1,1,1,1,1,1,1,1,1,1,1,-,0,0,1,0,1,1,1,1,1,-,1,-,0,-,1,1,1,1,1,1,1,1,0,1,1,-,1,-,-,1,1,1,1,1,1,1,1,1,0,1,-,1,1,1,1…
100472656	TGCAGAGGAGACCTTCATTGTGCTGGACAAGGACTTGGTTCTTGGCGATTTCTCCCACGGGGAACCCCA	TGCAGAGGAGACCTTCATTGTGCTGGACAAGGACTTGGTTCTTGGCGATTTCTCCCACGGGGAACCCCA		0	0	999	0.946237	0.886364	0.201446	34.70476	20.18577	1.59193	1	1	1	1	1	1	1	0	1	1	1	0	1	0	1	-	1	1	1	1	1	1	1	1	1	1	-	1	1	1	1	1	1	1	1	0	1
100480317,TGCAGCCAAAATTCTTTTGAAAAAATTGCAGCCGAAATATTACAGATCGGAAGAGCGGTTCAGCAGGAA,TGCAGCCAAAATTCTTTTGAAAAAATTGCAGCCGAAATATTAC,"Chr 6",7756339,1,1.02318e-014,0.946237,0.886364,0.201446,72.93333,41.09229,1.72018,1,1,1,1,1,1,1,1,1,1,1,1,1,0,1,1,1,1,1,1,1,1,1,1,1,1,1,1,1,1,1,1,1,1,1,1,1,0,0,-,1,0,1,1,1,1,-,1,1,1,1,1,1,-,1,1,1,1,1,1,0,1,1,1,1,1,-,1,1,1,0,1,1,0,1,1,1,1,1,1,1,0,-,1,1,1,1,1,0,0,1,1,1,1
100502900	TGCAGAGGTGCTGCACTCTTCTGATCTGGGATGAAAGCTTTGCTGGTTGCTACAAGTGCAAGATATTTA	TGCAGAGGTGCTGCACTCTTCTGATCTGGGATGAAAGCTTTGCTGGTTGCTACAAGTGCAAGATATTTA		0	0	999	0.946237	0.886364	0.201446	45.88462	23.72207	1.8232	1	1	1	1	0	0	1	1	1	1	1	1	1	0	1	1	1	1	1	1	1	1	1	1	1	-	1	1	1	1	1	1	1	1	1	1	1
100516508	TGCAGTATCTAACAATCAAGTTAGTTCAAATAGAGAAGGAGGAAATGCTAGTTCATAGACAGATACTAT	TGCAGTATCTAACAATCAAGTTAGTTCAAATAGAGAAGGAGGAAATGCTAGTTCATAGACAGATACTAT		0	0	999	0.946237	0.886364	0.201446	57.6729	39.24349	1.44382	1	1	1	1	-	0	1	1	1	1	1	1	0	1	1	-	1	1	1	1	1	1	1	1	1	1	-	1	1	1	1	1	1	1	1	0	1
100523788,TGCAGAAGGCTCTCGTAATTATGAGGCCTTTCGACGTTTCTCAGGTTGTGTTTAGAGTGAAAATTTTCC,TGCAGAAGGCTCTCGTAATTATGAGGCCTTTCGACGTTTCTCAGGTTGTGTTTAGAGTGAAAATTTTCC,"Chr 3",8617236,1,2.25381e-029,0.946237,0.886364,0.201446,50.5566,31.98675,1.49135,1,1,-,0,1,1,1,1,1,1,1,1,0,1,1,1,1,1,1,0,1,1,0,1,1,1,1,1,1,1,1,1,1,1,1,1,-,1,0,1,0,1,1,1,1,0,1,1,1,1,1,1,1,1,1,1,-,1,1,1,1,1,1,-,1,1,1,1,1,1,-,0,1,1,0,1,1,1,1,1,1,1,1,…
100504462,TGCAGACCCTGTTCAACACTGTCTAGCAGAAAGGATAAACTTGTTGCACAGTGCAAAATTAGAGGACCA,TGCAGACCCTGTTCAACACTGTCTAGCAGAAAGGATAAACTTGTTGCACAGTGCAAAATTAGAGGACCA,"Chr 11",20818383,1,2.25381e-029,0.860215,0.8875,0.199688,59.48113,33.90532,1.69302,1,-,1,1,1,1,1,1,1,1,1,1,1,0,1,1,1,1,1,1,1,1,1,-,1,1,-,1,1,1,1,1,1,1,1,0,-,1,1,0,1,1,1,1,1,1,1,1,1,1,1,1,1,0,0,1,1,1,1,1,0,-,1,-,1,1,-,1,1,1,1,1,-,1,1,1,-,1,-,1,1,1,1…
100513681,TGCAGCCTTGCCCTTGGCTATTTGATTCTCACTGTTCTGAAAATTTTTACAGATCGGAAGAGCGGTTCA,TGCAGCCTTGCCCTTGGCTATTTGATTCTCACTGTTCTGAAAATTTTTAC,"Chr 2",22611440,1,1.77422e-018,0.860215,0.8875,0.199688,92.65385,45.12286,2.0136,1,1,1,1,1,-,1,1,1,1,1,1,0,1,1,1,1,1,-,1,1,1,0,1,-,1,-,1,1,1,1,1,1,1,1,1,1,1,0,0,1,1,1,1,1,1,1,0,1,1,1,1,1,0,-,1,1,1,1,1,0,1,1,1,1,1,-,1,1,1,1,1,-,-,1,1,-,1,-,1,1,0,1,1,1,1,1,-,-,0,1,1,1,-
100003135,TGCAGCACATGTCGCATATCAAAACTGAATATCTCGCAAATTTTCAATTTGCAACTACATCACAATCCC,TGCAGCACATGTCGCATATCAAAACTGAATATCTCGCAAATTTTCAATTTGCAACTACATCACAATCCC,"Chr 6",21962836,1,2.25381e-029,0.956989,0.88764,0.19947,22.26923,12.88054,1.65671,1,1,1,1,0,1,-,1,1,1,1,1,0,1,1,1,1,-,1,1,1,1,1,1,1,1,1,1,1,1,1,1,1,1,1,1,-,0,-,1,1,1,1,1,1,1,1,0,1,1,1,0,1,1,1,1,1,1,1,1,1,1,1,1,1,1,1,1,1,1,1,1,1,1,1,1,0,1,1,1,0,1,1,…
100455449	TGCAGATCAATGGGTTGATGCTTTGAAGGGCAGAAAATTTCTTGGTATTTTCAACTAACATGATTCACA	TGCAGATCAATGGGTTGATGCTTTGAAGGGCAGAAAATTTCTTGGTATTTTCAACTAACATGATTCACA		0	0	999	0.956989	0.88764	0.19947	28.57282	19.6536	1.40864	0.954545	1	1	1	1	1	1	1	1	1	1	1	0	0	0	1	1	1	1	1	1	1	1	1	1	1	1	1	1	1	1	1	1	1	1	-	1
100491859	TGCAGTTTTTCTAGCCTAAGGCCGAGACATAAAAGGCATTTACAGATCGGAAGAGCGGTTCAGCAGGAA	TGCAGTTTTTCTAGCCTAAGGCCGAGACATAAAAGGCATTTAC		0	0	999	0.956989	0.88764	0.19947	46.88571	32.68939	1.29962	0.95	1	-	1	0	1	1	1	1	1	1	1	1	1	1	1	1	1	1	-	1	1	1	1	1	0	1	1	1	1	1	1	1	1	1	0	1
100502314,TGCAGCGAAAAGCCGTGGCTATGCCAATGGCCATCATGCTGATGCTCCTGAGCCAAGGAAAGTCTCACA,TGCAGCGAAAAGCCGTGGCTATGCCAATGGCCATCATGCTGATGCTCCTGAGCCAAGGAAAGTCTCACA,"Chr 2",10484004,1,2.25381e-029,0.956989,0.88764,0.19947,46.12621,29.1866,1.51,0.95,1,1,1,0,1,1,1,1,1,1,1,1,1,1,-,1,0,1,1,1,1,1,1,1,1,-,1,1,1,1,1,1,1,1,0,1,1,0,0,1,1,1,1,1,1,1,1,1,1,-,1,1,1,0,1,1,1,0,1,1,1,1,1,1,0,1,1,1,1,1,1,1,1,1,1,1,1,1,1,1,0,1,1…
100036061	TGCAGAGTTTGATAGTGGTAAGTTATCTACACTTTTCTGCTTCTTTTTCGGATTAGAAGGTTTAGGAGT	TGCAGAGTTTGATAGTGGTAAGTTATCTACACTTTTCTGCTTCTTTTTCGGATTAGAAGGTTTAGGAGT		0	0	999	0.967742	0.111111	0.197531	19.70588	9.1186	2.01662	0.952381	0	0	0	0	0	0	0	1	0	0	0	0	0	0	0	0	0	0	0	1	0	0	0	0	0	0	0	-	0	1	0	1	1	0	0	0
100353327	TGCAGGCCTCTTAGTATCTGAATCCCATACATGACAGTGTTAGCAAAGAGCATTGGTATCTCAAGATTC	TGCAGGCCTCTTAGTATCTGAATCCCATACATGACAGTGTTAGCAAAGAGCATTGGTATCTCAAGATTC		0	0	999	0.967742	0.888889	0.197531	24.89524	15.75402	1.62675	1	1	1	0	1	1	1	1	0	1	1	1	0	1	1	0	1	1	1	1	1	1	1	1	1	0	1	1	1	1	1	1	1	1	1	1	-
100454374	TGCAGCCTGCCAAAACAAATTGCACTTGATTTGTGTTGAATAATTTCACCAAAATAAAGTTACAGATCG	TGCAGCCTGCCAAAACAAATTGCACTTGATTTGTGTTGAATAATTTCACCAAAATAAAGTTAC		0	0	999	0.870968	0.888889	0.197531	74.25234	36.76754	1.91257	1	1	1	1	-	1	1	-	1	1	1	1	1	0	0	-	1	1	1	1	1	1	1	-	1	1	-	1	1	1	1	1	1	1	1	-	1
100480733	TGCAGGGTCAGGTAGCATATTTGAGACATTGCGACTAGGCAAACCTTTACAGATCGGAAGAGCGGTTCA	TGCAGGGTCAGGTAGCATATTTGAGACATTGCGACTAGGCAAACCTTTAC		0	0	999	0.870968	0.888889	0.197531	82.49057	41.79967	1.88925	1	1	1	1	0	1	1	1	-	1	1	1	0	1	1	-	1	1	1	1	1	1	1	1	1	1	-	-	1	1	1	1	1	1	1	1	1
100491977,TGCAGAGCATAGTCTGTCTGGAGGAATGGCAAGATCCAAACAAAGAACGCATCGATTACAGATCGGAAG,TGCAGAGCATAGTCTGTCTGGAGGAATGGCAAGATCCAAACAAAGAACGCATCGATTAC,"Chr 6",16350720,1,1.82874e-019,0.967742,0.111111,0.197531,12.57143,8.55832,1.47323,0.952381,0,0,0,0,0,0,-,1,0,0,0,0,0,0,0,0,0,0,0,0,0,0,0,0,0,0,0,0,0,0,0,1,0,0,1,1,0,0,0,-,0,0,-,0,1,0,0,0,0,0,0,0,0,1,0,0,0,0,0,0,0,1,0,1,0,0,0,0,0,0,1,0,0,1,0,0,0,0,0,0,0,0,0,…
100493544	TGCAGATATTTGCGGGCCGGATACGAACTTACAGATCGGAAGAGCGGTTCAGCAGGAATGCCGAGACCG	TGCAGATATTTGCGGGCCGGATACGAACTTAC		0	0	999	0.967742	0.111111	0.197531	17.61538	12.70093	1.39832	0.954545	0	1	0	0	0	0	0	0	0	0	0	0	0	0	1	1	0	0	0	0	0	0	0	0	0	0	0	0	0	0	0	0	0	0	0	0
100496522,TGCAGAAGGACTCCTAGAAGACCATAGGATGGCTATCTATAGGTTTAGAGGTCTTAGAGTAGCTTACAG,TGCAGAAGGACTCCTAGAAGACCATAGGATGGCTATCTATAGGTTTAGAGGTCTTAGAGTAGCTTACAG,"Chr 10",10392072,2,6.31092e-025,0.967742,0.111111,0.197531,15.07692,7.25854,1.96369,0.954545,1,0,0,0,1,0,0,1,0,0,0,0,0,0,0,0,-,0,0,0,0,0,0,0,0,0,0,0,0,-,0,0,0,0,0,0,0,0,0,1,0,1,0,1,0,0,1,-,0,0,0,0,0,0,0,0,0,0,0,1,0,0,0,0,0,0,1,0,0,0,0,0,1,0,0,0,0,0…
100506544	TGCAGAACACTCCAAGTGCCAAGAATGCGCAGAGGGTAAAGCGAGTGCGTAGTTTACAGATCGGAAGAG	TGCAGAACACTCCAAGTGCCAAGAATGCGCAGAGGGTAAAGCGAGTGCGTAGTTTAC		0	0	999	0.967742	0.888889	0.197531	54.54286	34.08086	1.46119	0.95	1	1	1	1	1	1	1	1	1	1	1	1	1	1	1	1	1	1	1	1	1	1	0	1	-	1	1	1	1	1	1	1	1	1	0	1
100513433,TGCAGTTGAGTCATACTGAAGCAGCAGTGGCAAAAGGTACCTATTATGGACCATATTACAGATCGGAAG,TGCAGTTGAGTCATACTGAAGCAGCAGTGGCAAAAGGTACCTATTATGGACCATATTAC,"Chr 11",19908477,1,2.34895e-023,0.870968,0.888889,0.197531,64.58879,36.7858,1.68679,1,1,1,1,0,1,-,1,1,1,1,-,0,1,1,1,1,1,-,1,1,1,1,-,1,1,-,1,1,1,1,-,1,1,1,0,1,1,1,0,1,0,1,1,1,1,-,1,1,1,0,1,-,1,0,1,1,1,1,-,1,1,1,0,1,1,1,1,1,1,1,1,-,1,-,1,-,1,1,1,1,1,1,1,1,1,1,…
100518874	TGCAGTTTAGGCTTTCTTATTTATGTTCTTGCCTTTTTCTTTACAGATCGGAAGAGCGGTTCAGCAGGA	TGCAGTTTAGGCTTTCTTATTTATGTTCTTGCCTTTTTCTTTAC		0	0	999	0.967742	0.111111	0.197531	17.69231	10.38034	1.39659	0.954545	0	0	0	0	0	0	0	0	0	0	0	0	1	0	0	0	0	1	0	0	0	1	0	0	0	-	0	0	0	1	0	0	0	0	0	0
100524164,TGCAGATGCAACTTGAAATGTTATCCATTTATCCTGCTCTGCATGCATTTCTTGAAACTATGTTACAGA,TGCAGATGCAACTTGAAATGTTATCCATTTATCCTGCTCTGCATGCATTTCTTGAAACTATGTTACAGA,"Chr 8",10739078,1,3.82516e-017,0.967742,0.888889,0.197531,62.67619,36.44003,1.42058,1,1,1,1,0,1,1,1,1,1,1,1,1,0,1,1,1,1,0,1,1,1,1,1,1,1,1,1,1,1,-,1,1,1,1,1,1,1,1,1,1,1,1,1,1,1,1,1,1,-,0,1,1,1,1,1,1,1,1,1,1,1,1,1,1,1,1,1,1,1,1,1,1,1,0,1,1,1,1,1,1,0,…
100011822	TGCAGATACCTCATCTTTGATCAAGCAGATTATTTGAGAATCTCTATCCGTCAAAATGGTTACAGATCG	TGCAGATACCTCATCTTTGATCAAGCAGATTATTTGAGAATCTCTATCCGTCAAAATGGTTAC		0	0	999	0.978495	0.10989	0.195629	19.75	9.54921	1.95636	0.954545	0	1	0	0	0	0	0	0	0	0	0	0	0	0	0	0	1	-	0	0	0	0	0	0	0	0	0	-	0	0	0	0	0	0	0	0
100013669	TGCAGTCATCTTTACTCAGAAGCCTCAAAAAGCACAACTGCATTGGTTGCATTGGCGTTGAGATTACAA	TGCAGTCATCTTTACTCAGAAGCCTCAAAAAGCACAACTGCATTGGTTGCATTGGCGTTGAGATTACAA		0	0	999	0.978495	0.10989	0.195629	7.66667	4.83621	1.58547	0.954545	1	1	0	0	1	0	0	0	0	0	0	0	0	0	0	1	0	0	0	0	0	0	0	0	0	0	0	-	0	1	0	0	0	0	0	0
100014171	TGCAGTTTGCGATATTTCTGAATAGTTTTGGAAAGAATCCATGTCGATTCAAACGTCGTTGACGAAGCT	TGCAGTTTGCGATATTTCTGAATAGTTTTGGAAAGAATCCATGTCGATTCAAACGTCGTTGACGAAGCT		0	0	999	0.978495	0.10989	0.195629	18.61538	8.98322	1.99636	0.952381	0	1	0	0	0	0	0	0	0	0	0	0	0	0	0	0	0	0	0	1	0	0	0	0	0	0	0	-	0	1	0	0	0	0	0	1
100015952	TGCAGATGATCGCAATTGGAGGTTCAATAGGTTAGTTGCTTGACGCGCCGAGTGATTTACAGATCGGAA	TGCAGATGATCGCAATTGGAGGTTCAATAGGTTAGTTGCTTGACGCGCCGAGTGATTTAC		0	0	999	0.978495	0.10989	0.195629	20.16667	11.23857	1.76082	0.954545	1	1	0	0	0	1	0	0	0	0	0	0	0	0	0	0	1	0	0	0	0	0	0	0	0	0	0	-	0	-	0	0	0	0	0	1
100025855	TGCAGATACTCGCGGATGCGGGTATTTTTGCCATTCCTAATTATTACAGATCGGAAGAGCGGTTCAGCA	TGCAGATACTCGCGGATGCGGGTATTTTTGCCATTCCTAATTATTAC		0	0	999	0.978495	0.10989	0.195629	15.83333	10.72251	1.34762	0.954545	0	1	0	0	0	0	0	0	0	0	0	0	0	0	0	0	0	0	1	0	0	0	1	0	0	1	0	1	0	0	0	0	0	0	0	1
100036132,TGCAGATGTTAAATGGTGCTTCTTTTCCATAAATTGTCATTGTTTTTGTGAAAGGTCTGAATCTTCTTT,TGCAGATGTTAAATGGTGCTTCTTTTCCATAAATTGTCATTGTTTTTGTGAAAGGTCTGAATCTTCTTT,"Chr 4",9304987,1,2.25381e-029,0.978495,0.10989,0.195629,5,2.82843,1.66633,0.952381,0,0,0,0,0,0,0,0,1,0,0,0,0,0,0,0,0,0,0,0,1,0,0,0,0,0,0,-,0,0,0,1,0,0,0,0,0,0,0,0,0,0,0,0,0,0,0,1,0,0,0,1,0,0,0,0,0,0,1,0,0,0,0,0,0,1,0,0,0,0,0,0,0,0,0,0,-,1,0,0,1,0,1…
100040698	TGCAGAAGGGAATTGAACCATTGTTTGGACTCTGGTTTGAGCTAGTGTACTGTTCCGAAGTCGTCTCCT	TGCAGAAGGGAATTGAACCATTGTTTGGACTCTGGTTTGAGCTAGTGTACTGTTCCGAAGTCGTCTCCT		0	0	999	0.978495	0.10989	0.195629	11.83333	8.43439	1.39816	0.954545	0	1	0	0	0	0	0	0	0	0	0	0	0	0	0	-	1	0	0	1	0	0	0	0	0	0	0	1	0	0	0	0	0	0	0	1
100040915	TGCAGATTTCCTGTCCGTTGACGGTGGAGGCTATTGGGGCGAAGATCTTCGCCGTGCTAGACTTGATCG	TGCAGATTTCCTGTCCGTTGACGGTGGAGGCTATTGGGGCGAAGATCTTCGCCGTGCTAGACTTGATCG		0	0	999	0.978495	0.10989	0.195629	17.07692	12.64584	1.25963	0.954545	-	1	0	0	0	0	0	0	0	0	0	0	0	0	0	0	1	1	1	1	0	0	0	0	0	0	0	-	0	0	0	0	0	0	0	0
100040973	TGCAGCAGGAACTCGATCGCAGACTAGCTGTGTTGTGCGCGTGCGCCGCCGTCGGCTCGGTGTTTGCTT	TGCAGCAGGAACTCGATCGCAGACTAGCTGTGTTGTGCGCGTGCGCCGCCGTCGGCTCGGTGTTTGCTT		0	0	999	0.978495	0.10989	0.195629	9.25	6.80839	1.33124	0.954545	0	1	0	0	0	1	0	0	0	0	0	0	0	0	0	0	0	0	1	0	0	1	0	0	0	0	0	1	0	0	0	0	0	0	0	-
100041055	TGCAGCGACCTATAATTCGGCCGAATCTATAAGAGAGGGTGGCCTAAGAGCCAAAGCTCGCAAGGTATC	TGCAGCGACCTATAATTCGGCCGAATCTATAAGAGAGGGTGGCCTAAGAGCCAAAGCTCGCAAGGTATC		0	0	999	0.978495	0.10989	0.195629	15.83333	9.7111	1.59519	0.954545	1	1	0	0	1	0	0	0	0	0	0	0	0	0	0	0	0	0	0	0	0	0	0	0	0	0	0	1	0	0	0	1	0	0	0	0
100041392	TGCAGTCCGTACTGCGATCTGACGATGAGAGGCTTCCAATTTCTGGGTTCTGGCGAAACATTCAACCCT	TGCAGTCCGTACTGCGATCTGACGATGAGAGGCTTCCAATTTCTGGGTTCTGGCGAAACATTCAACCCT		0	0	999	0.978495	0.10989	0.195629	15.25	9.19352	1.64864	0.954545	0	1	0	0	0	1	0	0	0	0	0	0	1	0	0	1	0	0	0	0	0	0	0	0	0	0	0	1	0	0	0	0	0	0	0	0
100041568	TGCAGAACGGAAGGACTGGGACACCTAAAATATACTTCTCGACATTTACAGATCGGAAGAGCGGTTCAG	TGCAGAACGGAAGGACTGGGACACCTAAAATATACTTCTCGACATTTAC		0	0	999	0.978495	0.10989	0.195629	16.92857	9.58767	1.66548	0.954545	1	0	0	0	0	0	0	0	0	0	0	0	0	0	0	0	1	0	0	1	0	0	0	0	0	0	0	1	0	0	0	1	0	0	0	0
100041655	TGCAGAGCTACCAAGCTTCGTTCTGGCATGCTTATTACAGATCGGAAGAGCGGTTCAGCAGGAATGCCG	TGCAGAGCTACCAAGCTTCGTTCTGGCATGCTTATTAC		0	0	999	0.978495	0.10989	0.195629	19.85714	12.06445	1.62538	0.95	0	1	0	0	0	0	0	0	0	0	0	0	0	0	0	-	0	0	1	0	0	0	0	0	0	0	0	1	0	0	0	1	0	0	0	0
100041849	TGCAGCTACGATATACCCAGTAGGATGGTAGTAAGGTTTGAATACTGGATCATTTACAGATCGGAAGAG	TGCAGCTACGATATACCCAGTAGGATGGTAGTAAGGTTTGAATACTGGATCATTTAC		0	0	999	0.978495	0.10989	0.195629	18.69231	7.63982	2.4684	0.954545	0	1	0	0	0	0	0	0	0	0	0	0	0	0	0	0	1	0	1	1	0	0	0	0	0	0	0	1	0	0	0	1	0	0	0	-
100041888	TGCAGCTGTAGCAACTGCCGAAGAAGAAGATTACAGATCGGAAGAGCGGTTCAGCAGGAATGCCGAGAC	TGCAGCTGTAGCAACTGCCGAAGAAGAAGATTAC		0	0	999	0.978495	0.10989	0.195629	31.83333	20.7036	1.58522	0.954545	0	0	0	0	0	0	0	0	0	0	0	0	0	0	0	-	1	0	1	0	0	1	0	0	0	0	0	1	0	0	0	0	0	0	0	0
100042123	TGCAGTCGAACAATATCGACTACAGAAATCTCCTTACAGATCGGAAGAGCGGTTCAGCAGGAATGCCGA	TGCAGTCGAACAATATCGACTACAGAAATCTCCTTAC		0	0	999	0.978495	0.10989	0.195629	19.76923	9.04819	2.12109	0.952381	0	1	0	0	1	1	0	0	0	0	0	0	0	0	0	0	-	1	1	0	0	0	0	0	0	0	0	-	0	1	0	0	0	1	0	0
100042164	TGCAGTGCAAAAGTTCAGCCATAAGCTCGCAAGTCTTACAGATCGGAAGAGCGGTTCAGCAGGAATGCC	TGCAGTGCAAAAGTTCAGCCATAAGCTCGCAAGTCTTAC		0	0	999	0.978495	0.10989	0.195629	20.5	13.96808	1.43276	0.952381	0	1	0	0	0	0	0	0	0	0	0	0	0	0	0	-	0	1	1	0	0	0	0	0	0	0	0	-	0	0	0	1	0	1	0	0
100043927	TGCAGCTGCAACGCAGACTACAATCGAAACACCACGAATGATGGCTTCTGATGACATGGCATTGATTCC	TGCAGCTGCAACGCAGACTACAATCGAAACACCACGAATGATGGCTTCTGATGACATGGCATTGATTCC		0	0	999	0.978495	0.10989	0.195629	30.15385	18.05055	1.47903	1	0	0	0	0	0	0	1	0	0	0	0	0	0	0	0	0	0	0	0	0	0	0	0	0	0	0	0	0	0	-	0	0	0	0	1	0
100356048	TGCAGAACTCGTAAGAATTCCTTCTTTCTAGTTGATCTAACTTGTTGGTGGTTGCAATCTCAAGCATAT	TGCAGAACTCGTAAGAATTCCTTCTTTCTAGTTGATCTAACTTGTTGGTGGTTGCAATCTCAAGCATAT		0	0	999	0.978495	0.10989	0.195629	10.14286	5.30306	1.87745	0.95	0	0	0	0	0	1	0	0	0	0	0	0	0	0	0	0	1	0	0	0	0	1	0	0	0	0	0	-	0	1	0	0	0	0	0	1
100371773	TGCAGAAACTTTGCGAGTTTTCAACATCATCCATTGTTTTGTATCTAATAAAAGCTTGCCATGTGTATG	TGCAGAAACTTTGCGAGTTTTCAACATCATCCATTGTTTTGTATCTAATAAAAGCTTGCCATGTGTATG		0	0	999	0.978495	0.10989	0.195629	11.58333	6.22439	1.83639	0.954545	1	0	0	0	0	0	0	0	0	0	0	0	0	0	0	1	1	1	1	1	0	0	0	0	0	0	0	-	0	0	0	0	0	0	0	0
100372324	TGCAGCAGAAAAAGTCATGCGGGTGGTGGAAAGCGGAAGAAGGTTTGCGTAATAAACTCTTTACAGATC	TGCAGCAGAAAAAGTCATGCGGGTGGTGGAAAGCGGAAGAAGGTTTGCGTAATAAACTCTTTAC		0	0	999	0.978495	0.10989	0.195629	27.58333	15.44592	1.8397	1	1	1	0	0	0	0	0	0	0	0	0	1	0	0	0	0	0	0	0	0	0	0	0	0	0	0	0	1	0	0	0	0	0	0	0	1
100373901	TGCAGAACTCAAGGAGAAGACACCCTTACAGCGGGCTTATGAAAATCTGCTACAATTCGAAAAGGGCAT	TGCAGAACTCAAGGAGAAGACACCCTTACAGCGGGCTTATGAAAATCTGCTACAATTCGAAAAGGGCAT		0	0	999	0.978495	0.10989	0.195629	7.38462	4.3419	1.74716	0.952381	0	1	0	0	0	1	0	0	0	0	0	0	1	0	0	0	1	0	1	0	0	0	0	0	0	0	0	0	0	0	0	0	0	0	0	0
100401890	TGCAGCATATCACAATGCCCAACATCCTTTTACAGATCGGAAGAGCGGTTCAGCAGGAATGCCGAGACC	TGCAGCATATCACAATGCCCAACATCCTTTTAC		0	0	999	0.978495	0.10989	0.195629	35	26.12691	1.26123	0.952381	1	1	0	0	0	1	0	0	0	0	0	0	1	0	0	0	1	0	0	0	0	1	0	0	0	0	0	-	0	0	0	0	0	0	0	0
100446425	TGCAGATCATCTGTTGGCAAGATCAGTAACCCTATAATTCGAACATTTACAGATCGGAAGAGCGGTTCA	TGCAGATCATCTGTTGGCAAGATCAGTAACCCTATAATTCGAACATTTAC		0	0	999	0.978495	0.10989	0.195629	32.16667	13.83735	1.94565	0.954545	0	1	0	0	0	1	0	0	0	0	0	0	0	0	0	0	1	1	0	0	0	0	0	0	0	0	0	-	0	-	0	0	0	0	0	1
100449286	TGCAGACAGGTTCACTACGAGCCTTTACAGATCGGAAGAGCGGTTCAGCAGGAATGCCGAGACCGATCT	TGCAGACAGGTTCACTACGAGCCTTTAC		0	0	999	0.978495	0.10989	0.195629	19.78571	11.14949	1.52521	0.952381	0	0	0	0	0	0	0	0	0	0	0	0	0	-	0	0	0	1	1	0	0	0	0	0	0	0	0	-	0	1	1	0	1	0	0	0
100477440	TGCAGCAGTGACAGCCCGATCTCCACTTTCCCCAGGAAACAGGCATACAAATATCATCGTTCTAGAATT	TGCAGCAGTGACAGCCCGATCTCCACTTTCCCCAGGAAACAGGCATACAAATATCATCGTTCTAGAATT		0	0	999	0.978495	0.10989	0.195629	16.07692	10.29908	1.61048	0.952381	0	1	0	0	0	0	0	0	0	0	0	0	0	0	0	0	1	0	0	0	0	1	0	0	0	0	0	-	0	1	0	1	0	0	0	0
100479746,TGCAGAAATGCTAAGGAATGGTTATGGAGTCTCTTTTACAGATCGGAAGAGCGGTTCAGCAGGAATGCC,TGCAGAAATGCTAAGGAATGGTTATGGAGTCTCTTTTAC,"Chr 11",3892905,1,6.77095e-011,0.978495,0.10989,0.195629,17.38462,9.63598,1.86071,0.952381,0,0,0,0,0,0,0,1,0,0,0,0,0,0,0,0,0,0,0,0,0,0,0,0,0,0,0,0,0,1,1,1,0,0,0,0,0,0,0,0,0,0,0,0,1,0,0,1,0,0,0,0,1,0,1,0,0,0,0,0,0,0,0,0,0,0,0,0,0,0,1,0,0,0,0,0,-,1,0,0,0,0,0,-,0,0,0,0,0,0,0,0,0
100515903,TGCAGTCGATGCTTTCATACAACGTTGTAATTTGGATCCTGATTCATTCATCACTGTAAGTAGTCTTTC,TGCAGTCGATGCTTTCATACAACGTTGTAATTTGGATCCTGATTCATTCATCACTGTAAGTAGTCTTTC,"Chr 10",13248826,1,2.25381e-029,0.978495,0.89011,0.195629,56.98095,33.90631,1.57627,1,1,1,1,1,1,0,1,-,1,0,1,0,1,1,0,1,1,1,1,1,1,0,1,1,1,-,1,1,1,1,1,1,1,1,1,1,1,1,1,1,1,1,1,1,1,1,1,1,1,1,1,1,1,1,1,1,1,1,1,0,1,1,1,1,1,1,1,1,1,1,1,0,1,1,1,1,1,1,1,1,0,…
100536349,TGCAGTGAGTGATGTAAGAGCAAAGGGGCTTCTGAGGAGTTCCCAAATTTGTTGTTTGAAGGTTCAAAT,TGCAGTGAGTGATGTAAGAGCAAAGGGGCTTCTGAGGAGTTCCCAAATTTGTTGTTTGAAGGTTCAAAT,"Chr 11",11505443,12,4.87864e-026,0.978495,0.10989,0.195629,8,5.56776,1.45032,0.954545,0,1,0,0,0,0,0,0,0,0,0,0,0,0,0,0,0,1,0,0,0,0,0,0,0,0,0,0,0,0,1,0,0,0,0,1,0,0,0,0,0,0,0,1,1,0,0,0,0,0,0,-,0,0,0,0,0,0,0,0,0,1,0,1,0,0,1,0,0,0,1,-,0,0,0,0,0,0,0,0,0,…
100541553	TGCAGCAAAATTATGACACAAAACAAGAGGTGTTCACAAGTATGTTTTACAGATCGGAAGAGCGGTTCA	TGCAGCAAAATTATGACACAAAACAAGAGGTGTTCACAAGTATGTTTTAC		0	0	999	0.978495	0.10989	0.195629	17.21429	11.05298	1.61857	0.952381	0	1	0	0	0	1	0	0	0	0	0	0	0	0	0	1	1	0	0	0	0	0	0	-	0	-	0	0	1	1	0	0	0	0	0	0
100552110,TGCAGGATATGAGATGATGAAGGTGAATATGCATGCATAGTGTTTATTTACAGATCGGAAGAGCGGTTC,TGCAGGATATGAGATGATGAAGGTGAATATGCATGCATAGTGTTTATTTAC,"Chr 5",2133172,1,6.66455e-013,0.978495,0.10989,0.195629,23.64286,18.18401,1.30574,0.95,0,0,0,0,0,0,0,0,0,0,0,0,0,0,0,0,0,0,0,0,0,0,0,1,0,0,0,0,0,0,1,0,0,0,1,0,0,0,0,0,0,1,1,0,1,0,1,0,0,0,0,0,0,0,0,0,0,0,-,0,0,0,0,1,0,0,0,0,0,0,0,0,0,0,0,0,-,0,1,0,0,0,0,0,1,0,0,0,0,0…
100002480	TGCAGACTACAATGATGACAGAAACAAGAAGATTGATTTGAAAACTAAACATACCTCAAGTGCGGTGCC	TGCAGACTACAATGATGACAGAAACAAGAAGATTGATTTGAAAACTAAACATACCTCAAGTGCGGTGCC		0	0	999	0.88172	0.890244	0.195419	17.15238	9.46551	1.72745	0.95	1	1	-	1	1	1	1	-	1	1	1	0	0	1	1	1	1	-	-	1	1	1	-	1	1	1	1	1	-	1	1	1	1	1	1	1
100494664	TGCAGAAATTCATAATAGTTCCGGTTGGTTACCTACCCCTAACCCCAAACAATAACAAATTACAGATCG	TGCAGAAATTCATAATAGTTCCGGTTGGTTACCTACCCCTAACCCCAAACAATAACAAATTAC		0	0	999	0.88172	0.890244	0.195419	74.69159	35.09278	2.0216	1	1	1	1	0	1	1	1	1	1	1	1	0	1	1	1	1	1	1	-	1	1	1	1	1	-	-	1	1	1	-	1	1	1	1	1	1
100494895	TGCAGAGATCGAACACAGGTTCTCCACCACATAGATTATCCTCACAACAACATGTAAGCGCAATGTGCC	TGCAGAGATCGAACACAGGTTCTCCACCACATAGATTATCCTCACAACAACATGTAAGCGCAATGTGCC		0	0	999	0.88172	0.890244	0.195419	53.25472	29.44136	1.83443	1	1	-	1	1	1	1	1	-	1	1	1	0	0	0	1	1	1	1	1	1	1	1	1	1	1	-	1	1	1	1	1	1	1	1	1	1
100514777	TGCAGCTAAGCAAGAGAAAAGAAATTCAAGATCAACTACCAACAAATAACAAAAAAAAAAAGTTACAGA	TGCAGCTAAGCAAGAGAAAAGAAATTCAAGATCAACTACCAACAAATAACAAAAAAAAAAAGTTACAGA		0	0	999	0.88172	0.890244	0.195419	43.70476	26.30768	1.65154	1	1	1	0	0	1	1	1	1	1	1	1	1	0	1	1	1	1	1	1	1	1	1	1	1	-	1	1	1	1	1	1	1	1	1	-	1
100519828	TGCAGAAAGCATTGTAATTGGTTTCAAGAGTGCCTTCCACTCTAAACATAACAACCCACAAACAAGTCT	TGCAGAAAGCATTGTAATTGGTTTCAAGAGTGCCTTCCACTCTAAACATAACAACCCACAAACAAGTCT		0	0	999	0.88172	0.890244	0.195419	89.20561	39.54596	2.11171	1	1	1	0	1	1	1	1	1	1	1	1	0	1	1	1	1	1	1	-	1	1	1	1	-	-	-	-	1	-	1	1	1	1	1	1	-
100529443	TGCAGCTGGGAGAGGATTGGAAAAGACACAACAAAAGTTTTACAGATCGGAAGAGCGGTTCAGCAGGAA	TGCAGCTGGGAGAGGATTGGAAAAGACACAACAAAAGTTTTAC		0	0	999	0.88172	0.890244	0.195419	109.71429	65.76867	1.65351	1	1	1	1	0	1	1	1	1	1	1	-	0	1	1	-	1	1	1	0	1	1	1	1	1	1	1	-	1	1	1	0	1	1	1	1	1
100533516	TGCAGCTCTTTCCACATCTTAGCAAGCCTTCACCAGCATGCCAAAAAAATGCACCAATTCAAATAAATA	TGCAGCTCTTTCCACATCTTAGCAAGCCTTCACCAGCATGCCAAAAAAATGCACCAATTCAAATAAATA		0	0	999	0.88172	0.890244	0.195419	57.61321	29.22411	1.75258	0.95	1	1	1	1	1	1	1	0	1	1	1	1	1	0	0	-	1	1	1	1	1	1	-	1	1	1	1	1	1	1	-	1	1	1	-	1
100004424	TGCAGTAAGCTCGGGTTTGGTACGCCTAGTCTTCCTTTACGTCAAATTGCACGCAGCAACTATCTTTAC	TGCAGTAAGCTCGGGTTTGGTACGCCTAGTCTTCCTTTACGTCAAATTGCACGCAGCAACTATCTTTAC		0	0	999	0.989247	0.108696	0.193762	19.23077	10.3638	1.76457	0.952381	1	0	0	1	0	0	0	0	0	0	0	0	0	0	0	0	0	0	1	0	0	0	0	0	0	0	0	0	0	0	0	0	0	0	0	0
100011536	TGCAGACCAGTTGCCCCTCAAGCTGCCGGATATGCAACCCTCCGTGAAATCGAGGACAGATTACAGATC	TGCAGACCAGTTGCCCCTCAAGCTGCCGGATATGCAACCCTCCGTGAAATCGAGGACAGATTAC		0	0	999	0.989247	0.108696	0.193762	18.66667	13.83434	1.33888	1	0	1	0	0	0	1	0	0	0	0	0	0	0	0	0	0	1	-	0	0	0	0	0	0	0	0	0	1	0	0	0	0	0	0	0	1
100011887	TGCAGATCGTGTTCGATTTGCTTGGAAACCCCAATAACATTGCTATACGGGAGGGTACGTCTCAATTTA	TGCAGATCGTGTTCGATTTGCTTGGAAACCCCAATAACATTGCTATACGGGAGGGTACGTCTCAATTTA		0	0	999	0.989247	0.108696	0.193762	20.16667	12.81167	1.52628	0.952381	0	1	0	0	0	0	0	0	0	0	0	0	0	0	0	0	1	0	0	0	0	0	0	0	0	0	0	-	0	0	0	0	0	0	0	1
100012370	TGCAGCCAAAGCGGCGGCTCGGAATTCAGTAGCTCCACCTCCAGGAGGAAGCACAGATCCAACAGCGAT	TGCAGCCAAAGCGGCGGCTCGGAATTCAGTAGCTCCACCTCCAGGAGGAAGCACAGATCCAACAGCGAT		0	0	999	0.989247	0.108696	0.193762	14.66667	11.37492	1.28784	0.954545	0	1	0	0	0	0	0	0	0	0	0	0	0	0	0	0	0	0	0	1	0	0	0	0	0	0	0	1	0	0	0	0	0	0	0	0
100016036	TGCAGATGTGTAGTCTCAAAGTGGGTTGGTGGTAGATTACAGATCGGAAGAGCGGTTCAGCAGGAATGC	TGCAGATGTGTAGTCTCAAAGTGGGTTGGTGGTAGATTAC		0	0	999	0.989247	0.108696	0.193762	16.38462	6.83361	2.53071	0.952381	0	0	0	0	0	1	0	0	0	0	0	0	0	0	0	1	0	1	1	1	0	0	0	0	0	0	0	0	0	0	0	1	0	0	0	0
100016380,TGCAGCAATAGTCTTTCCGCGGAAACAAACAGAGGCTAAAGGAAGCAAAATTACAGATCGGAAGAGCGG,TGCAGCAATAGTCTTTCCGCGGAAACAAACAGAGGCTAAAGGAAGCAAAATTAC,"Chr 10",13439672,1,1.21736e-020,0.989247,0.108696,0.193762,21.90909,10.1036,2.09396,0.954545,0,0,0,0,0,0,0,0,0,0,0,0,0,0,1,0,0,1,0,0,0,0,0,0,0,0,0,-,0,0,0,0,0,0,0,0,0,0,0,0,0,1,0,0,0,0,0,0,0,0,0,0,0,0,0,0,0,0,0,0,1,1,0,0,1,0,1,0,0,0,0,0,0,0,0,0,0,1,0,1,0,0,0,1,0,…
100016993,TGCAGCTAGCATCATATATACAAGCAGAAGAAACTGTTTTCTCGAAAATTTAAGAATTACAGATCGGAA,TGCAGCTAGCATCATATATACAAGCAGAAGAAACTGTTTTCTCGAAAATTTAAGAATTAC,"Chr 9",3719148,1,6.71237e-024,0.989247,0.108696,0.193762,10.18182,8.29916,1.25775,0.954545,0,0,0,0,0,0,0,0,0,0,0,0,0,0,0,1,0,0,0,0,1,0,0,0,0,1,0,1,0,1,0,0,0,0,0,0,0,0,0,0,0,0,0,0,0,0,0,0,1,0,0,-,0,0,0,0,0,0,0,0,0,1,0,0,0,1,0,0,0,0,0,0,0,0,0,0,1,0,0,0,0,0,0,…
100018208	TGCAGTACTTTGACAGTATTGCGGCTGGAGATTACAGATCGGAAGAGCGGTTCAGCAGGAATGCCGAGA	TGCAGTACTTTGACAGTATTGCGGCTGGAGATTAC		0	0	999	0.989247	0.108696	0.193762	20.83333	12.69405	1.64767	0.952381	0	1	0	0	0	0	0	0	0	0	0	0	0	0	0	0	0	1	0	0	0	0	0	0	0	0	0	1	0	1	0	1	0	0	0	0
100022578,TGCAGATAATAACCCTATCCCATAAACACATCAATTCATCATCACTATATCAATTACAGATCGGAAGAG,TGCAGATAATAACCCTATCCCATAAACACATCAATTCATCATCACTATATCAATTAC,"Chr 11",42935523,1,2.86975e-022,0.989247,0.108696,0.193762,14.46154,8.52702,1.68536,0.95,0,1,0,0,0,0,0,0,0,1,0,0,0,0,0,0,0,0,0,0,0,0,0,0,1,0,1,0,1,0,1,0,0,0,0,0,0,0,0,0,0,0,1,0,0,0,0,0,0,0,0,0,0,0,0,0,0,0,0,0,0,0,0,0,1,-,0,0,0,0,0,0,0,0,0,0,0,1,0,0,0,0,0,0,0,0…
100024353,TGCAGAATTTCTTGCGAAAAAATTTCCTGCGAATTTTTTTTTGCAGGAAACTTTCTTGCGAATTTTTTT,TGCAGAATTTCTTGCGAAAAAATTTCCTGCGAATTTTTTTTTGCAGGAAACTTTCTTGCGAATTTTTTT,"Chr 10",19739668,1,2.25381e-029,0.989247,0.108696,0.193762,5.57143,3.99489,1.31405,0.952381,0,0,0,0,1,0,0,0,0,0,0,0,0,0,0,0,0,0,0,1,1,0,0,0,0,-,0,0,0,0,0,0,1,0,0,0,0,0,0,0,0,0,1,0,0,0,0,0,0,0,0,0,0,0,0,0,0,0,1,0,0,0,0,0,1,1,0,0,0,0,0,0,0,1,0,0,0,0,…
100040649	TGCAGAAAGACGTATAGCTCCTTTTTCACATGCCGATGTACGAGCTCACACAAGTGTATCCACTCTACT	TGCAGAAAGACGTATAGCTCCTTTTTCACATGCCGATGTACGAGCTCACACAAGTGTATCCACTCTACT		0	0	999	0.989247	0.108696	0.193762	22.81818	14.75138	1.6335	0.954545	0	1	0	0	1	1	0	0	0	0	0	0	0	0	0	0	0	0	1	0	0	0	0	0	0	0	0	-	0	0	0	1	0	0	0	1
100040696	TGCAGAAGGAGGGATTGCATGAGCTGCATCACCAAGAATGACCACACGTCGATTCTCAGATACCCAGTT	TGCAGAAGGAGGGATTGCATGAGCTGCATCACCAAGAATGACCACACGTCGATTCTCAGATACCCAGTT		0	0	999	0.989247	0.108696	0.193762	15.63636	8.35869	1.96987	0.954545	0	1	0	0	0	0	0	0	0	0	0	0	0	0	0	0	0	1	1	0	0	0	0	0	0	0	0	1	0	0	0	1	0	0	0	1
100040728	TGCAGAATTTGACATACTCCTAGCTCTTTCTAATTGGTCTAGTCTTGGAGCAGGCGTCGCAACTGAGTG	TGCAGAATTTGACATACTCCTAGCTCTTTCTAATTGGTCTAGTCTTGGAGCAGGCGTCGCAACTGAGTG		0	0	999	0.989247	0.108696	0.193762	7.41667	5.58955	1.30253	0.952381	0	0	0	0	1	0	0	0	0	0	0	0	0	0	0	0	0	0	1	0	0	0	0	0	0	0	0	1	0	1	0	-	0	1	0	0
100040743	TGCAGACCATGATTAGCATTGTTTCTGTATACGAAAGAGAGGACGTACTGTTCATCAACCTCAGGTCTA	TGCAGACCATGATTAGCATTGTTTCTGTATACGAAAGAGAGGACGTACTGTTCATCAACCTCAGGTCTA		0	0	999	0.989247	0.108696	0.193762	12.33333	8.80656	1.30201	0.952381	0	0	0	0	1	1	0	0	0	0	0	0	1	0	0	1	0	0	0	0	0	0	0	0	0	0	0	-	0	1	0	0	0	0	0	0
100040757	TGCAGACTAAAAGCAGTATTCAGAGAGCGAGGTCTTCGTGATCGGGAGAGAAGCTGGCTCGTGTCGAAT	TGCAGACTAAAAGCAGTATTCAGAGAGCGAGGTCTTCGTGATCGGGAGAGAAGCTGGCTCGTGTCGAAT		0	0	999	0.989247	0.108696	0.193762	19.92308	11.94514	1.53815	1	0	1	0	0	0	0	0	0	0	0	0	0	0	0	0	1	1	1	0	0	0	0	0	0	0	0	0	1	0	1	0	0	0	0	0	0
100040873	TGCAGATGAGGATGCAGCCTCATCCGAGCCATGACCGACATTGAGCAATTTCAGGACACCATCAGAGCC	TGCAGATGAGGATGCAGCCTCATCCGAGCCATGACCGACATTGAGCAATTTCAGGACACCATCAGAGCC		0	0	999	0.989247	0.108696	0.193762	16.54545	8.10571	1.96272	0.954545	0	0	0	0	0	1	0	0	0	0	0	0	0	0	0	0	1	0	0	0	0	0	0	0	0	0	0	-	0	1	0	0	0	0	0	1
100040892	TGCAGATGGCGCAGTTATCGACAACAATGTCCCATGCCCACAAAGCTACCGCGTTCCACTAATTATCTT	TGCAGATGGCGCAGTTATCGACAACAATGTCCCATGCCCACAAAGCTACCGCGTTCCACTAATTATCTT		0	0	999	0.989247	0.108696	0.193762	27.46154	17.14022	1.61741	1	0	1	0	0	0	1	0	0	0	0	0	0	0	0	0	0	1	-	0	1	0	1	0	0	0	0	0	1	0	0	0	0	0	0	0	0
100041034	TGCAGCCGGCCCTCTTGTATTTTTCTCAACTTTTACGGCGTTGACTTTAGGTATTATGCTGACGACAGT	TGCAGCCGGCCCTCTTGTATTTTTCTCAACTTTTACGGCGTTGACTTTAGGTATTATGCTGACGACAGT		0	0	999	0.989247	0.108696	0.193762	9.54545	4.1421	1.50674	0.954545	0	1	0	0	0	-	0	0	0	0	0	0	0	0	0	0	0	0	1	0	0	1	0	0	0	0	0	1	0	0	0	0	0	0	0	1
100041108	TGCAGCTCTGAGTGGTGACGTTGGAAAGCCAAAACGCCCATTTCAACAACGCGTACTTGATTCGTTACG	TGCAGCTCTGAGTGGTGACGTTGGAAAGCCAAAACGCCCATTTCAACAACGCGTACTTGATTCGTTACG		0	0	999	0.989247	0.108696	0.193762	9.41667	6.08904	1.61382	0.952381	0	1	0	0	0	0	0	0	0	0	0	0	0	0	0	0	1	0	1	0	0	0	0	0	0	0	0	1	0	-	0	0	0	0	0	0
100041309	TGCAGGTGTTGCTGTTGAAGAATCACTCGTGGACAAGGAAGAAGAATCTGCCTGATTTGCTGTCTGTGC	TGCAGGTGTTGCTGTTGAAGAATCACTCGTGGACAAGGAAGAAGAATCTGCCTGATTTGCTGTCTGTGC		0	0	999	0.989247	0.108696	0.193762	12.41667	7.33097	1.67993	1	1	0	0	0	0	1	0	0	0	0	0	0	0	0	0	0	0	1	1	0	0	0	0	0	0	0	0	1	0	-	0	0	0	0	0	0
100041312	TGCAGGTTCTAATGAAGCAAGTATGATGAGGTATATCATGGATGTAGAATTTTCTGAGAGTGGGATGCG	TGCAGGTTCTAATGAAGCAAGTATGATGAGGTATATCATGGATGTAGAATTTTCTGAGAGTGGGATGCG		0	0	999	0.989247	0.108696	0.193762	12.92308	7.59009	1.62124	1	0	0	0	0	0	0	0	0	0	0	0	0	0	0	0	1	0	0	0	0	0	0	0	0	0	0	0	1	0	-	0	0	0	0	0	1
100041622	TGCAGACATCAGCAAGCACTCATACATATAAACTTACAGATCGGAAGAGCGGTTCAGCAGGAATGCCGA	TGCAGACATCAGCAAGCACTCATACATATAAACTTAC		0	0	999	0.989247	0.108696	0.193762	27.45455	15.91091	1.65106	0.954545	0	1	0	0	0	0	0	0	0	0	0	0	1	0	0	0	1	0	0	0	0	0	0	0	0	0	0	1	0	0	0	0	0	0	0	0
100041653	TGCAGAGCGCGCGCTAAGTCATTACAGATCGGAAGAGCGGTTCAGCAGGAATGCCGAGACCGATCTCGT	TGCAGAGCGCGCGCTAAGTCATTAC		0	0	999	0.989247	0.108696	0.193762	22.45455	16.96179	1.30432	0.954545	0	1	0	0	0	0	0	0	0	0	0	0	0	0	0	0	1	0	0	1	0	0	0	0	0	0	0	-	0	0	0	0	0	0	0	1
100041709	TGCAGATCGTCGTGCTTTCTTTGTGGGTCTTTCTTTACAGATCGGAAGAGCGGTTCAGCAGGAATGCCG	TGCAGATCGTCGTGCTTTCTTTGTGGGTCTTTCTTTAC		0	0	999	0.989247	0.108696	0.193762	20.54545	13.33051	1.45413	0.954545	0	1	0	0	0	1	0	0	0	0	0	0	0	0	0	1	1	0	0	0	0	0	0	0	0	0	0	1	0	0	0	1	0	0	0	0
100041762	TGCAGCACAACAGCAGTGAGTGAGTGAGTTAGTGAGTGATTCAAACTCTTGAATATTTACAGATCGGAA	TGCAGCACAACAGCAGTGAGTGAGTGAGTTAGTGAGTGATTCAAACTCTTGAATATTTAC		0	0	999	0.989247	0.108696	0.193762	38	29.10613	1.25592	0.952381	0	1	0	0	0	0	0	0	0	0	0	0	1	0	0	0	1	0	1	0	0	0	0	0	0	0	0	1	0	0	0	0	0	0	0	1
100041812	TGCAGCCGCACGATCAACATTACCAGCGGTAGCGTTGAGAAGATTACAGATCGGAAGAGCGGTTCAGCA	TGCAGCCGCACGATCAACATTACCAGCGGTAGCGTTGAGAAGATTAC		0	0	999	0.989247	0.108696	0.193762	23.66667	16.18298	1.4966	0.952381	0	1	0	0	0	0	0	0	0	0	0	0	0	0	0	0	0	1	1	1	0	0	0	0	0	0	0	1	0	0	0	0	0	0	0	0
100042042	TGCAGTAAGGAGTATGGTAAATCATTGGGCATCAGTCTCCCCACAAGGTTTACAGATCGGAAGAGCGGT	TGCAGTAAGGAGTATGGTAAATCATTGGGCATCAGTCTCCCCACAAGGTTTAC		0	0	999	0.989247	0.108696	0.193762	25.83333	17.39173	1.44993	0.954545	0	1	0	0	0	0	0	0	0	0	0	0	0	0	0	0	1	1	0	1	0	0	0	0	0	0	0	-	0	0	0	0	0	0	0	0
100042100	TGCAGTCAGTGCCTAGAATCTCTTGATCGAGTAACTAAAATTACAGATCGGAAGAGCGGTTCAGCAGGA	TGCAGTCAGTGCCTAGAATCTCTTGATCGAGTAACTAAAATTAC		0	0	999	0.989247	0.108696	0.193762	23.83333	17.62495	1.41734	0.954545	0	1	0	0	0	1	0	0	0	0	0	0	0	0	0	1	1	1	0	1	0	0	0	0	0	0	0	-	0	0	0	1	0	0	0	1
100042231	TGCAGTTCTTCGTAACACGACTGTATTCTTGCTGCAATGTAATTACAGATCGGAAGAGCGGTTCAGCAG	TGCAGTTCTTCGTAACACGACTGTATTCTTGCTGCAATGTAATTAC		0	0	999	0.989247	0.108696	0.193762	32.72727	13.10857	2.46227	1	0	1	0	0	0	0	0	0	0	0	0	0	0	0	0	1	1	0	0	0	0	0	0	0	0	0	0	-	0	1	0	0	1	0	0	0
100076290	TGCAGAACTTTCTGTCTCCGTACACCACGTTCTTTTGTCCTCAATTCAATGACGTGGCTTTTTCCCCTT	TGCAGAACTTTCTGTCTCCGTACACCACGTTCTTTTGTCCTCAATTCAATGACGTGGCTTTTTCCCCTT		0	0	999	0.989247	0.108696	0.193762	11.25	4.9854	2.30667	1	0	1	0	0	0	0	0	0	0	0	0	0	0	0	0	-	1	1	1	0	0	0	0	0	0	0	0	0	0	0	0	0	0	0	0	1
100350921,TGCAGAATTTAGAAACTTATGCTTGATGTGTAAGATTATCTCTAGTAGCATTGACTTATTACAGATCGG,TGCAGAATTTAGAAACTTATGCTTGATGTGTAAGATTATCTCTAGTAGCATTGACTTATTAC,"Chr 4",8127496,1,6.94273e-019,0.989247,0.108696,0.193762,20.91667,8.65504,2.23679,1,0,0,0,0,1,0,0,0,0,0,0,0,0,0,0,0,0,1,1,0,0,0,0,0,0,0,1,0,0,0,1,1,0,0,1,0,0,0,0,0,0,0,0,0,0,0,0,0,0,0,0,0,1,0,0,0,0,0,0,0,0,0,0,-,0,0,0,0,0,0,0,1,1,0,0,0,0,0,0,0,0,0,0,0,0,0…
100355172	TGCAGTCTTGATGACAGGCAGATCCATGAAATCAAAATTAGTAGTAGTGAAGGCGTTGAGATCTTTTAG	TGCAGTCTTGATGACAGGCAGATCCATGAAATCAAAATTAGTAGTAGTGAAGGCGTTGAGATCTTTTAG		0	0	999	0.989247	0.108696	0.193762	21.5	14.29744	1.51848	1	0	1	0	0	1	1	0	0	0	0	0	0	0	0	0	1	0	0	0	0	0	0	0	0	0	0	0	-	0	0	0	0	0	0	0	0
100358942	TGCAGTGTGATGAGGAGAGACCAAAGTGTAAACGGTGTGCAGAATTCAATGTTCTCTGCAATTACGACA	TGCAGTGTGATGAGGAGAGACCAAAGTGTAAACGGTGTGCAGAATTCAATGTTCTCTGCAATTACGACA		0	0	999	0.989247	0.108696	0.193762	14.36364	10.07493	1.43272	0.954545	0	0	0	0	0	1	0	0	0	0	0	0	0	1	0	0	0	0	1	0	0	0	0	0	0	0	0	0	0	1	0	0	0	0	0	1
100359124	TGCAGTTGCAATTCCTGCGGCTCCAATGGCTTTAGCTACTGATTCAGATGATGATTGTTCATAAAATGC	TGCAGTTGCAATTCCTGCGGCTCCAATGGCTTTAGCTACTGATTCAGATGATGATTGTTCATAAAATGC		0	0	999	0.989247	0.108696	0.193762	8.5	4.42531	1.9542	0.952381	0	0	0	0	0	0	0	0	0	0	0	0	0	0	0	-	1	0	0	0	0	0	0	0	0	0	0	0	0	1	0	1	0	0	0	1
100371905	TGCAGAATCAGAATTCGAAGATCCGAAAGCTCGCCTGCACTATCCAACAAGCTTTGAAAGAACATTTCT	TGCAGAATCAGAATTCGAAGATCCGAAAGCTCGCCTGCACTATCCAACAAGCTTTGAAAGAACATTTCT		0	0	999	0.989247	0.108696	0.193762	22.15385	13.55812	1.63744	1	0	1	0	0	0	1	0	0	0	0	0	0	0	0	0	0	1	0	1	0	0	0	0	0	0	0	0	-	0	0	0	0	0	0	0	0
100371997	TGCAGAGAACGTCTGAGAGAATGTCGACGAGATGCCTGCAACATGTTGATCTGAGGTTTCCACAGTGAC	TGCAGAGAACGTCTGAGAGAATGTCGACGAGATGCCTGCAACATGTTGATCTGAGGTTTCCACAGTGAC		0	0	999	0.989247	0.108696	0.193762	15.83333	9.75392	1.67596	0.954545	0	0	0	0	1	0	0	0	0	0	0	0	0	0	0	1	0	0	1	1	0	0	0	0	0	0	0	1	0	0	0	0	0	0	0	0
100372238	TGCAGATTGTGCTGAGAAACCCTGTAGACCCATGGAGAAAGACATGATAACTCTTTCGGTCTGTTTATA	TGCAGATTGTGCTGAGAAACCCTGTAGACCCATGGAGAAAGACATGATAACTCTTTCGGTCTGTTTATA		0	0	999	0.989247	0.108696	0.193762	22.66667	14.1028	1.61927	1	0	1	0	0	0	0	0	0	0	0	0	0	0	0	0	0	1	1	1	0	0	0	0	0	0	0	0	-	0	1	0	0	0	0	0	1
100372621	TGCAGCTGTCAATACAAGTTCGCATTCAATTGTGATATTCTGTCCGCTGCAAACATCCTAGTGTGACTC	TGCAGCTGTCAATACAAGTTCGCATTCAATTGTGATATTCTGTCCGCTGCAAACATCCTAGTGTGACTC		0	0	999	0.989247	0.108696	0.193762	10.41667	5.79451	1.68484	0.952381	0	1	0	0	0	0	0	0	0	0	0	0	0	1	0	0	1	0	0	0	0	0	0	0	0	0	0	-	0	0	0	0	0	0	0	0
100372632	TGCAGCTTAGGAGTCCGCCGACTTAGAGAGACAAACATGAGAAAGATTTAGAGAATAAACCTCGTTTGT	TGCAGCTTAGGAGTCCGCCGACTTAGAGAGACAAACATGAGAAAGATTTAGAGAATAAACCTCGTTTGT		0	0	999	0.989247	0.108696	0.193762	13.5	9.95406	1.30823	0.954545	-	1	0	0	0	0	0	0	0	0	0	0	0	0	0	1	0	1	0	1	1	0	0	0	0	0	0	1	0	0	0	0	0	0	0	1
100373006	TGCAGTAGCAGAATCGTAACTCGCGACGAAAAGATATTCAACATAAATCTCTATGCAAATTTTTATTGT	TGCAGTAGCAGAATCGTAACTCGCGACGAAAAGATATTCAACATAAATCTCTATGCAAATTTTTATTGT		0	0	999	0.989247	0.108696	0.193762	11.75	7.20098	1.60577	0.954545	0	1	0	0	0	0	0	0	0	0	0	0	0	0	0	0	1	-	0	1	0	0	0	0	0	0	0	1	0	0	0	0	0	0	0	0
100373107	TGCAGTCCGGGATGTGAGATACAGTACAAATGAAATACCGTTGCGTTTCATTCCAACCGAGCCATGAAT	TGCAGTCCGGGATGTGAGATACAGTACAAATGAAATACCGTTGCGTTTCATTCCAACCGAGCCATGAAT		0	0	999	0.989247	0.108696	0.193762	13.08333	9.0504	1.41063	0.952381	0	1	0	0	1	0	0	0	0	0	0	0	0	0	0	-	1	1	1	0	0	0	0	0	0	0	0	1	0	0	0	1	0	0	0	0
100373328	TGCAGTTGCTCCTCATATCGAATCATTCAATGCACTGTTCGAGAAAGATGGTTTGATTGCTCAAGGTTT	TGCAGTTGCTCCTCATATCGAATCATTCAATGCACTGTTCGAGAAAGATGGTTTGATTGCTCAAGGTTT		0	0	999	0.989247	0.108696	0.193762	13.75	7.27009	1.69052	0.952381	0	1	0	0	0	0	0	0	0	0	0	0	0	0	0	1	1	1	0	0	0	0	0	0	0	0	0	1	0	0	0	0	0	1	0	1
100374784,TGCAGGCATATTCGTCGCCATCATCTCATATCATGCATTGTATTGTAGATTATGGAGAGGTCTAGGGAG,TGCAGGCATATTCGTCGCCATCATCTCATATCATGCATTGTATTGTAGATTATGGAGAGGTCTAGGGAG,"Chr 11",31693670,1,4.91328e-021,0.989247,0.108696,0.193762,12.69231,8.0133,1.63063,0.952381,0,1,0,0,0,0,0,0,0,0,0,0,0,0,0,0,0,0,0,0,0,0,0,0,1,0,0,0,0,1,0,0,1,0,0,1,0,0,0,0,0,0,0,0,0,0,1,0,0,0,0,0,0,0,0,0,1,0,-,0,0,0,1,0,0,0,0,0,0,0,0,0,0,0,0,0,0,0,…
100402482	TGCAGTCCAACAATAAAAGGTTATGAATGTCTGACAGCAGTTGGATATCTTACAGATCGGAAGAGCGGT	TGCAGTCCAACAATAAAAGGTTATGAATGTCTGACAGCAGTTGGATATCTTAC		0	0	999	0.989247	0.108696	0.193762	22	9.62635	2.30282	0.952381	0	1	0	0	0	1	0	0	0	0	0	0	0	0	0	0	0	0	1	1	0	0	0	0	0	0	0	-	0	0	0	0	0	0	0	0
100402628	TGCAGTGTGAGTCTATCAAGAAGCTTCTTCAAAGAGAGTAGATCGTTCATATTACAGATCGGAAGAGCG	TGCAGTGTGAGTCTATCAAGAAGCTTCTTCAAAGAGAGTAGATCGTTCATATTAC		0	0	999	0.989247	0.108696	0.193762	48.38462	28.33736	1.8157	0.952381	0	0	0	0	0	1	0	1	0	0	0	0	0	0	0	0	0	0	0	0	0	0	0	1	0	0	0	0	0	0	0	0	0	0	0	0
100402761	TGCAGTTGGCATAATAGCCTAATTTCCATTCCGCTCATTACAGATCGGAAGAGCGGTTCAGCAGGAATG	TGCAGTTGGCATAATAGCCTAATTTCCATTCCGCTCATTAC		0	0	999	0.989247	0.108696	0.193762	18.58333	9.92856	1.8647	0.954545	0	1	0	0	0	0	0	0	0	0	0	0	0	0	0	0	1	0	0	1	0	0	1	0	0	0	0	-	0	0	0	0	0	0	0	0
100403008	TGCAGCAAAGTAAACCCAAATGTATGCAATCAATGGATTACAGATCGGAAGAGCGGTTCAGCAGGAATG	TGCAGCAAAGTAAACCCAAATGTATGCAATCAATGGATTAC		0	0	999	0.989247	0.108696	0.193762	46.78571	37.02543	1.36579	0.954545	0	0	0	0	0	0	0	0	0	1	1	0	0	0	0	0	0	0	0	0	1	0	0	0	0	1	0	1	0	0	1	0	0	0	0	0
100405841	TGCAGGTTTCGATAAGATAAAGACTGGTATAACAGGCGGTCCTGTTCAATTACAGATCGGAAGAGCGGT	TGCAGGTTTCGATAAGATAAAGACTGGTATAACAGGCGGTCCTGTTCAATTAC		0	0	999	0.989247	0.108696	0.193762	10.81818	5.82812	1.7786	1	1	0	0	0	0	0	0	0	0	0	0	0	0	0	0	0	0	0	0	0	0	0	1	0	0	-	0	0	0	1	1	0	0	0	1	1
100409126	TGCAGATTACGTGAAGTGAGTTTAGATACACCAAGTATTACAGATCGGAAGAGCGGTTCAGCAGGAATG	TGCAGATTACGTGAAGTGAGTTTAGATACACCAAGTATTAC		0	0	999	0.989247	0.108696	0.193762	23.72727	13.36951	1.63673	0.954545	0	1	0	0	0	0	0	0	0	0	0	0	0	0	0	0	1	0	0	0	0	0	0	0	0	0	0	1	0	0	0	1	0	0	0	0
100409168	TGCAGCACAAGACCCTCATGTTGGTAGAAAGACGCCCGGGCGCCTTTTACAGATCGGAAGAGCGGTTCA	TGCAGCACAAGACCCTCATGTTGGTAGAAAGACGCCCGGGCGCCTTTTAC		0	0	999	0.989247	0.108696	0.193762	19.54545	13.87191	1.35605	1	0	1	0	0	0	0	0	0	0	0	0	0	0	0	0	0	1	1	0	0	0	0	0	0	0	0	0	1	0	1	0	0	0	0	0	0
100409211	TGCAGCCGAGGTAACGCTAGAATGTACTGCATTATCTGGATCCAAACGAAGTAGATTACAGATCGGAAG	TGCAGCCGAGGTAACGCTAGAATGTACTGCATTATCTGGATCCAAACGAAGTAGATTAC		0	0	999	0.989247	0.108696	0.193762	24.63636	13.65998	1.71133	1	0	1	0	0	0	0	0	0	0	0	0	0	1	0	0	-	0	1	0	0	0	0	0	0	0	0	0	1	0	1	0	0	0	0	0	1
100409898	TGCAGATTTTGGCTGCACAAGGAGCAAACAAGTCAGCCTCTCTTACAGATCGGAAGAGCGGTTCAGCAG	TGCAGATTTTGGCTGCACAAGGAGCAAACAAGTCAGCCTCTCTTAC		0	0	999	0.989247	0.108696	0.193762	11.61538	7.23813	1.59757	0.95	0	0	0	0	0	0	-	1	0	0	0	0	0	0	0	0	0	1	0	0	0	0	0	1	0	0	0	0	0	0	0	0	0	1	1	1
100434507	TGCAGATGCAAAGGACTCCTTTCATCAGTTTATAAATACAGTCTAAAGAGCAATGTTTCTTACAGATCG	TGCAGATGCAAAGGACTCCTTTCATCAGTTTATAAATACAGTCTAAAGAGCAATGTTTCTTAC		0	0	999	0.989247	0.108696	0.193762	36.35294	22.71289	1.64699	1	0	0	0	0	0	0	0	0	0	0	0	0	0	0	0	0	0	0	1	0	1	0	0	0	0	-	0	0	0	0	0	1	0	0	0	0
100437426	TGCAGGCTCCCCGGATTCATTTGTCGTTGGCACGAGCAAAGGCATCCTTCGGGTCAATCAGAATATGGA	TGCAGGCTCCCCGGATTCATTTGTCGTTGGCACGAGCAAAGGCATCCTTCGGGTCAATCAGAATATGGA		0	0	999	0.989247	0.108696	0.193762	12.15385	9.18063	1.30348	0.952381	1	0	0	0	0	0	0	0	0	0	0	0	0	1	0	0	0	0	0	1	0	1	0	0	0	0	0	-	0	1	0	0	0	0	0	0
100437504	TGCAGTCATCCCTGTTGACTCAACAACCTCTGTTGGCGCCGTTATTCTCTTCTATGATAGCACTAATGT	TGCAGTCATCCCTGTTGACTCAACAACCTCTGTTGGCGCCGTTATTCTCTTCTATGATAGCACTAATGT		0	0	999	0.989247	0.108696	0.193762	8.54545	5.6627	1.44736	0.954545	0	1	0	0	0	1	0	0	0	0	1	0	0	0	0	-	0	0	0	0	0	0	0	0	0	0	0	1	0	1	0	0	0	0	0	0
100437601	TGCAGTTTGGCAAGGTTTGTATTCCTCATTCCCGTTTCAGATTGCAAGGCCACTAACTCAAGTCACAGT	TGCAGTTTGGCAAGGTTTGTATTCCTCATTCCCGTTTCAGATTGCAAGGCCACTAACTCAAGTCACAGT		0	0	999	0.989247	0.108696	0.193762	7.83333	4.81029	1.57267	0.952381	0	1	0	0	1	0	0	0	0	0	0	0	0	0	0	0	0	0	1	1	0	0	0	0	0	0	0	1	0	1	0	0	0	0	0	0
100446301,TGCAGAAGTTATTTCTTGGATTCTTGGTTCCATTGAGCCTCAATTGGTTACAGATCGGAAGAGCGGTTC,TGCAGAAGTTATTTCTTGGATTCTTGGTTCCATTGAGCCTCAATTGGTTAC,"Chr 10",19852772,1,2.3801e-017,0.989247,0.108696,0.193762,26.08333,11.07142,2.13883,1,0,0,0,1,0,0,1,0,0,0,0,0,0,0,0,0,0,0,0,0,0,0,1,0,0,0,-,0,0,0,0,0,0,0,0,0,0,0,0,1,0,0,0,0,1,0,0,0,0,0,0,0,0,1,0,0,0,0,0,0,1,1,0,0,0,0,0,0,0,0,0,0,1,0,0,0,0,0,0,0,0,1,0,0,0,0,0,0,0,0,…
100446641	TGCAGCGTACATCTGTCGTTACTCTATCCATCGCAGGTATCTTTACAGATCGGAAGAGCGGTTCAGCAG	TGCAGCGTACATCTGTCGTTACTCTATCCATCGCAGGTATCTTTAC		0	0	999	0.989247	0.108696	0.193762	23.83333	15.92604	1.49405	0.954545	0	0	0	0	0	0	0	0	0	0	0	0	0	0	0	0	-	0	0	1	0	0	0	0	0	0	0	1	0	1	0	1	0	0	0	0
100446770	TGCAGGATCTCTAGCTAGAGCGACTGCAAATTCTCAACTCCCAAGATTACAGATCGGAAGAGCGGTTCA	TGCAGGATCTCTAGCTAGAGCGACTGCAAATTCTCAACTCCCAAGATTAC		0	0	999	0.989247	0.108696	0.193762	30.33333	15.76564	1.82145	1	0	1	0	0	0	0	0	0	0	0	0	0	0	0	0	0	1	1	0	1	0	0	0	0	0	0	0	-	0	0	0	0	0	0	0	0
100458610	TGCAGGACGCGTGTTGCTAATAACCTTTAGCCATGTAAGATGCAAATATAATTGGATGCAAACCTTCAC	TGCAGGACGCGTGTTGCTAATAACCTTTAGCCATGTAAGATGCAAATATAATTGGATGCAAACCTTCAC		0	0	999	0.989247	0.108696	0.193762	24.75	19.1969	1.34685	0.952381	0	1	0	0	0	0	0	0	0	0	0	0	0	0	0	0	0	1	0	0	0	0	0	0	0	0	0	-	0	0	0	0	0	0	0	0
100481905	TGCAGACATTTCCACAAACACTTTGCATGCACCTTACAGATCGGAAGAGCGGTTCAGCAGGAATGCCGA	TGCAGACATTTCCACAAACACTTTGCATGCACCTTAC		0	0	999	0.989247	0.108696	0.193762	25.27273	14.48567	1.84846	0.954545	0	0	0	1	0	0	0	0	0	1	0	0	0	0	0	0	0	0	1	0	0	0	0	0	0	0	0	0	0	0	0	0	1	0	0	0
100486646,TGCAGTGCCTTTGAAGACCATCAATAGTAAAACTGGATTCTTCATTTTTCTCTTCAAGAAACCTCATTT,TGCAGTGCCTTTGAAGACCATCAATAGTAAAACTGGATTCTTCATTTTTCTCTTCAAGAAACCTCATTT,"Chr 10",8680429,2,2.28593e-019,0.989247,0.108696,0.193762,11.18182,4.98759,2.17474,0.954545,0,0,0,0,0,0,0,0,0,0,0,0,-,0,0,0,0,0,0,0,0,0,0,0,0,0,0,0,0,0,0,0,0,0,0,0,1,1,0,0,0,0,0,1,0,0,1,0,0,0,0,0,0,0,0,0,0,0,0,0,0,1,0,0,0,0,1,0,0,0,0,1,1,0,0,0,0,0,…
100498450,TGCAGTCAAAGGAAAGAGCCTACCTCTGTTACAGGCCAATGCAGAGTTACCCACAGCAAAAGTTGAATT,TGCAGTCAAAGGAAAGAGCCTACCTCTGTTACAGGCCAATGCAGAGTTACCCACAGCAAAAGTTGAATT,"Chr 3",254655,1,1.0486e-027,0.989247,0.108696,0.193762,20.72727,13.21219,1.58485,1,0,0,1,0,0,0,0,1,0,0,0,0,0,1,0,0,0,1,0,0,0,0,0,0,-,0,0,0,0,0,0,0,1,0,1,0,1,1,0,0,0,0,0,0,0,0,1,0,0,0,0,0,0,0,0,0,0,0,0,0,0,0,0,0,0,0,0,0,0,0,0,0,0,0,0,0,0,0,0,0,0,0,0…
100511124,TGCAGATGGCCGAAATGCACCTTCAAATGACATACTAATGACATTCAAATGAAAGTGTACATGTTACAG,TGCAGATGGCCGAAATGCACCTTCAAATGACATACTAATGACATTCAAATGAAAGTGTACATGTTACAG,"Chr 8",11918422,1,2.26981e-024,0.989247,0.108696,0.193762,25.54545,19.05191,1.33672,0.954545,0,0,0,0,0,0,0,0,0,0,0,0,1,1,0,0,0,0,0,1,0,0,0,1,0,-,0,0,0,0,1,0,1,0,0,0,0,0,0,0,0,0,0,0,1,0,0,0,0,0,1,0,0,1,0,0,0,0,0,0,0,0,0,0,0,0,0,0,0,0,0,0,0,0,0,0,0,0…
100522255	TGCAGAACCTCTTCCTCTTTCTCCTTACAGATCGGAAGAGCGGTTCAGCAGGAATGCCGAGACCGATCT	TGCAGAACCTCTTCCTCTTTCTCCTTAC		0	0	999	0.989247	0.108696	0.193762	11.83333	6.41396	1.69658	0.952381	0	0	0	0	0	0	0	0	0	0	0	1	0	0	0	0	0	0	0	0	0	0	0	0	1	0	0	-	1	0	1	0	0	0	0	0
100524796,TGCAGCCAGAATAAGGAAACCTGGAACAAAACAAGGAGCAAAAAAGAGGAAACCATGCATATAATCATG,TGCAGCCAGAATAAGGAAACCTGGAACAAAACAAGGAGCAAAAAAGAGGAAACCATGCATATAATCATG,"Chr 3",21655396,1,1.0486e-027,0.989247,0.108696,0.193762,9.54545,5.22866,1.85827,0.954545,0,1,0,0,0,0,1,1,0,0,0,0,0,0,0,0,0,0,0,1,0,0,1,0,0,-,0,0,0,1,0,0,1,0,0,0,0,0,0,1,0,0,0,0,0,0,0,0,0,0,0,0,0,0,0,0,0,0,0,0,0,1,0,0,0,0,0,0,0,0,0,0,0,0,0,0,0,0,0,…
100535073,TGCAGTGGAATCATTTTATGAGCACTCTAAGAATTATTACAGATCGGAAGAGCGGTTCAGCAGGAATGC,TGCAGTGGAATCATTTTATGAGCACTCTAAGAATTATTAC,"Chr 1",9381021,1,1.88258e-011,0.989247,0.108696,0.193762,28.16667,21.4819,1.30675,0.952381,0,0,0,0,0,0,0,1,0,0,0,0,0,0,0,0,0,0,0,0,0,0,0,0,0,0,0,0,0,1,0,0,0,0,0,1,0,0,0,0,0,1,0,0,0,0,0,0,0,1,0,0,1,1,0,0,1,0,0,0,1,0,0,0,0,-,0,0,0,0,1,0,0,0,0,0,0,0,0,0,0,0,0,0,0,0,0,0,0,0,0,0,0
100543672,TGCAGTCGAGGCAACCAATAAGAACATCAAAAAATAGTACAAAAGACGGTTGTCTCATTTACAGATCGG,TGCAGTCGAGGCAACCAATAAGAACATCAAAAAATAGTACAAAAGACGGTTGTCTCATTTAC,"Chr 11",9768873,1,1.93034e-019,0.989247,0.108696,0.193762,11.91667,6.55055,1.85048,1,0,0,0,0,0,0,0,0,0,0,0,0,0,0,0,1,1,0,-,0,0,0,1,1,0,0,0,0,1,0,0,0,0,0,0,0,0,0,0,0,0,0,0,0,0,0,0,0,0,1,0,0,1,0,1,0,0,0,0,0,0,0,0,0,0,0,0,0,0,0,1,1,0,0,0,0,0,0,0,0,0,0,0,0,0,…
100553477,TGCAGCCGGATCTTCTCCACCTAAAATATCCACAATTTATACGGTGAGAAAAGAAGATATCTATATGCA,TGCAGCCGGATCTTCTCCACCTAAAATATCCACAATTTATACGGTGAGAAAAGAAGATATCTATATGCA,"Chr 10",7868321,9,1.0486e-027,0.989247,0.108696,0.193762,14,11.37667,1.25692,1,0,0,0,0,0,0,1,0,0,0,0,0,0,1,0,0,0,1,0,0,0,0,0,0,1,0,0,0,0,0,0,0,1,1,0,0,0,0,0,1,0,0,1,0,0,0,0,0,0,0,0,0,0,0,0,0,0,0,0,0,0,0,0,0,0,0,0,0,0,0,0,0,0,1,-,0,0,0,0,0,0,0,0,1,0…
100555153,TGCAGATTCAAAGTGAGGAAATCATTTTCCGCGTTAGCTTATTATTTCCTTCAGAGTTACAGATCGGAA,TGCAGATTCAAAGTGAGGAAATCATTTTCCGCGTTAGCTTATTATTTCCTTCAGAGTTAC,"Chr 10",21100434,3,5.22582e-020,0.989247,0.108696,0.193762,9.66667,5.34374,1.49059,0.952381,0,1,0,0,0,0,0,0,0,0,0,0,0,1,1,0,0,0,0,0,0,0,0,0,1,0,0,-,0,1,0,0,0,0,0,0,1,0,0,0,0,0,0,0,0,0,0,0,0,0,0,0,0,0,0,0,0,0,0,0,0,1,0,0,0,0,0,0,1,0,1,0,0,0,0,0,0,1,0,0,0,0,0…
100558072	TGCAGAAATTGGGGATTGATGTGGAAAATCCTCTGTGCAGAAAGTGCGGGGAGGCAGTTACAGATCGGA	TGCAGAAATTGGGGATTGATGTGGAAAATCCTCTGTGCAGAAAGTGCGGGGAGGCAGTTAC		0	0	999	0.989247	0.108696	0.193762	30.85714	21.62953	1.49271	1	0	0	0	0	0	0	0	0	0	0	1	0	0	0	0	0	0	0	0	0	1	0	0	0	0	1	0	1	0	0	1	0	0	0	0	0
100351414	TGCAGATAATATGAAAAAAATTATTGTATGCAGAATTTATGACGAAGTTGTTTATTTATTATAACTAAG	TGCAGATAATATGAAAAAAATTATTGTATGCAGAATTTATGACGAAGTTGTTTATTTATTATAACTAAG		0	0	999	0.892473	0.891566	0.193352	20.08411	13.77531	1.39017	1	1	1	0	0	1	1	1	-	1	1	1	0	0	1	1	1	1	-	1	1	1	1	1	1	1	1	-	1	-	1	1	1	1	1	1	1
100455028,TGCAGAATAAATGCCCTCTCAACTTTTTCTGACCCTTCATTACAGGAAGCCTGTAACCAAAAAAAATTA,TGCAGAATAAATGCCCTCTCAACTTTTTCTGACCCTTCATTACAGGAAGCCTGTAACCAAAAAAAATTA,"Chr 2",16037209,1,2.25381e-029,0.892473,0.891566,0.193352,28.41509,14.70648,1.78017,1,1,1,1,1,1,1,1,1,1,1,1,1,0,0,1,1,1,1,-,1,1,1,-,-,-,-,1,1,1,1,1,1,1,1,1,1,0,1,1,1,1,0,1,1,1,1,1,1,1,0,1,1,-,1,1,1,1,1,1,1,1,1,1,1,1,1,-,1,1,1,1,1,-,1,1,1,1,-,1,-,1,…
100455242,TGCAGAGACAAAATTGATTTGTCTTACAACCACATGCATAAGATATGCTAATTTATGCATTACAGATCG,TGCAGAGACAAAATTGATTTGTCTTACAACCACATGCATAAGATATGCTAATTTATGCATTAC,"Chr 3",2389348,1,1.52072e-025,0.892473,0.891566,0.193352,68.33645,36.18513,1.75998,1,-,1,1,1,1,1,1,1,1,1,1,0,1,1,0,1,1,1,1,1,1,1,-,1,0,1,1,1,1,1,-,1,0,1,1,1,0,-,1,1,1,1,1,1,1,1,1,1,1,1,1,-,1,1,1,1,1,1,1,0,1,1,0,1,-,1,1,1,1,1,1,1,1,-,1,1,1,1,1,1,1,1,-,1,-…
100456817,TGCAGTACTTGATGAAGATGAAGCAGCCAACGCTGCAAGTATGTAATTCCACTTATGCATTTACAGATC,TGCAGTACTTGATGAAGATGAAGCAGCCAACGCTGCAAGTATGTAATTCCACTTATGCATTTAC,"Chr 11",39645222,1,4.33657e-026,0.892473,0.891566,0.193352,85.28302,44.27823,1.86826,1,1,1,0,1,1,1,1,1,1,1,1,0,-,1,1,1,-,1,-,1,1,1,-,1,1,-,-,1,1,1,1,1,1,1,0,1,1,1,0,-,1,1,1,1,1,1,1,1,1,1,0,1,-,0,1,1,1,1,1,1,1,1,1,1,1,-,1,1,1,1,1,1,1,1,1,0,1,1,1,1,0,1,1,…
100472241,TGCAGAAAACATTGCTAAATGGGTAGCTGCGTGCTTATTACTGGTTTAGTGTCTTGTGATATGCAACCT,TGCAGAAAACATTGCTAAATGGGTAGCTGCGTGCTTATTACTGGTTTAGTGTCTTGTGATATGCAACCT,"Chr 3",27452190,1,2.25381e-029,0.892473,0.891566,0.193352,80.16038,42.37148,1.75076,1,1,1,1,1,-,-,1,1,1,1,1,0,1,-,1,1,1,-,1,1,1,-,1,1,1,1,-,1,1,1,1,1,1,1,1,1,-,1,0,1,0,1,1,1,1,1,0,1,-,0,0,1,1,1,1,1,1,1,1,0,1,1,1,0,-,-,1,1,1,1,1,1,1,1,1,0,1,1,1,1,1,…
100480713,TGCAGGGCCTAAGATCTCCCTAGACTGTTCCAAACGTGCATTTTACAGATCGGAAGAGCGGTTCAGCAG,TGCAGGGCCTAAGATCTCCCTAGACTGTTCCAAACGTGCATTTTAC,"Chr 3",8106844,1,2.52906e-016,0.892473,0.891566,0.193352,94.60377,46.76188,1.89197,1,1,-,1,1,1,-,1,1,1,1,1,0,1,0,1,1,1,1,1,1,1,1,1,1,1,-,1,1,1,1,1,1,0,1,1,1,1,0,1,1,1,1,1,1,1,1,0,1,1,1,1,1,1,1,1,1,1,1,1,1,1,1,0,-,1,-,1,1,1,1,1,-,1,-,1,0,1,1,1,1,0,-,1,1,1,1,-,0,1,1,1,1,-
100487607,TGCAGTTAGAGAAGTTCTAGCATGAAGCACTTGGTGTTTACAACTGGACCGTGTAAATTTGTATCTAAC,TGCAGTTAGAGAAGTTCTAGCATGAAGCACTTGGTGTTTACAACTGGACCGTGTAAATTTGTATCTAAC,"Chr 5",74393,1,2.25381e-029,0.892473,0.891566,0.193352,64.14953,41.96701,1.43202,1,1,1,-,1,1,1,1,1,1,1,1,1,-,0,1,1,1,1,1,1,1,1,1,1,1,-,1,1,1,1,1,1,1,1,1,1,0,-,-,1,0,0,1,1,1,1,1,-,1,1,1,1,0,1,-,1,1,1,1,0,1,1,1,1,1,1,-,1,1,1,1,1,1,1,1,0,1,1,1,1,1,1,-…
100491418	TGCAGGTGTGTATAAAATAGTGACATGAAATCTGGGATTGACAAAGATAGATTACAGATCGGAAGAGCG	TGCAGGTGTGTATAAAATAGTGACATGAAATCTGGGATTGACAAAGATAGATTAC		0	0	999	0.892473	0.891566	0.193352	75.87736	42.11456	1.77784	1	-	1	1	1	0	1	1	1	1	1	1	1	0	1	0	1	1	1	1	1	1	1	1	0	1	-	1	1	1	1	1	1	1	1	1	1
100494223	TGCAGATGCTTGTTTAGTGGATTGTAGCTTCTGTGGAGCAGACCTGCGGACTGCTCATCTACAGGTTCA	TGCAGATGCTTGTTTAGTGGATTGTAGCTTCTGTGGAGCAGACCTGCGGACTGCTCATCTACAGGTTCA		0	0	999	0.892473	0.891566	0.193352	59.06542	29.92366	1.95407	1	1	1	1	0	1	-	1	1	1	1	1	1	0	0	1	1	0	1	1	1	1	1	1	1	1	1	1	-	1	-	1	1	1	1	1	1
100495776,TGCAGTAAGATGATTGACTTGTAATACACTCAGCCTTCTGGTTTTCTGGTTTCTGTCATTGAAAACTAT,TGCAGTAAGATGATTGACTTGTAATACACTCAGCCTTCTGGTTTTCTGGTTTCTGTCATTGAAAACTAT,"Chr 4",11955487,1,2.25381e-029,0.892473,0.891566,0.193352,67.86792,33.86685,1.91361,1,1,1,1,1,-,0,1,1,1,0,1,1,1,0,-,1,1,1,1,1,1,1,1,1,-,-,1,1,-,1,1,1,1,1,1,1,1,1,1,1,1,1,1,1,1,1,1,1,1,0,1,1,1,1,1,1,1,1,1,0,1,1,1,1,1,-,1,1,1,1,1,1,1,-,1,1,1,-,1,-,0,…
100502884,TGCAGAGGCCTTGCAAGCTCTGTTCTCAGTTGTATCTGCTCAGTTGATTTATCTCCTGGTATGAAACAA,TGCAGAGGCCTTGCAAGCTCTGTTCTCAGTTGTATCTGCTCAGTTGATTTATCTCCTGGTATGAAACAA,"Chr 5",1417420,1,2.25381e-029,0.892473,0.891566,0.193352,47.76415,26.83512,1.70322,0.95,1,-,1,0,0,1,1,1,1,1,1,1,1,1,1,1,1,1,1,1,1,1,0,1,1,-,1,1,1,1,-,1,1,1,1,1,1,1,0,1,1,1,1,1,0,1,-,1,1,1,0,1,1,1,1,1,1,1,1,0,-,1,1,1,1,1,1,1,1,1,-,1,1,1,1,-,1,0,1,1,…
100503827,TGCAGTGAGGATTGAAGGTTTTGATTGCCTCAGCAGGGATAGGCGCAATTGCAGCATTTCTGCTGTTGC,TGCAGTGAGGATTGAAGGTTTTGATTGCCTCAGCAGGGATAGGCGCAATTGCAGCATTTCTGCTGTTGC,"Chr 3",6092837,1,2.25381e-029,0.892473,0.891566,0.193352,54.87736,29.09117,1.81135,1,1,1,0,-,1,1,1,-,1,1,1,1,1,1,0,1,1,-,1,1,1,1,-,1,1,-,0,1,1,1,1,1,1,1,1,1,1,1,-,1,1,0,1,1,1,1,1,1,1,1,1,1,1,0,1,1,1,1,1,1,1,1,1,1,1,-,-,1,1,1,1,1,-,1,1,0,1,-,1,1,1,1…
100506894	TGCAGCCAACTTCAGTGAAAAGATCCTGAAGGATCTACAAATGTTTACAGATCGGAAGAGCGGTTCAGC	TGCAGCCAACTTCAGTGAAAAGATCCTGAAGGATCTACAAATGTTTAC		0	0	999	0.892473	0.891566	0.193352	94.13208	56.45988	1.70648	1	-	-	0	0	1	1	1	1	1	1	1	1	0	-	-	1	1	1	1	1	1	1	1	1	-	1	1	1	1	1	1	1	1	1	-	1
100512868,TGCAGATGTCCATGTCAGATGATTGAATAGGTACCTACAAGTTTTAGTTTTACAGATCGGAAGAGCGGT,TGCAGATGTCCATGTCAGATGATTGAATAGGTACCTACAAGTTTTAGTTTTAC,"Chr 3",15280198,1,4.23715e-020,0.892473,0.891566,0.193352,72.99057,41.33058,1.68888,0.95,1,-,1,0,1,1,1,1,1,1,1,0,1,1,-,1,1,1,1,1,1,1,1,1,1,-,1,1,1,1,1,1,0,1,1,1,0,1,1,1,1,1,1,1,1,1,-,1,1,0,1,1,-,-,1,1,1,1,1,-,1,1,0,1,1,-,1,1,1,1,1,1,1,-,1,1,1,-,1,1,1,1,1,1,1,0,0,0…
100530910,TGCAGTTCTCAACATAGCTCTTGTCCTTTCTAGGAGAGTTCGATTCATCCGCTCTGCTACCCCATTCTG,TGCAGTTCTCAACATAGCTCTTGTCCTTTCTAGGAGAGTTCGATTCATCCGCTCTGCTACCCCATTCTG,"Chr 5",2513559,1,1.0486e-027,0.892473,0.891566,0.193352,59.74766,39.47911,1.52904,1,1,1,1,1,1,1,1,-,1,1,1,0,1,-,1,1,0,-,1,1,1,1,1,1,1,1,1,1,-,1,1,1,1,1,0,1,1,1,0,0,1,1,1,1,1,1,1,-,1,0,1,1,-,1,1,1,1,1,1,1,1,-,-,0,1,1,-,1,0,1,1,1,1,1,1,0,1,-,1,1,1,1,…
100012129	TGCAGCAAGGCGAATAAGTGATAGGTGACCCTCATGAAGAGCTCCCATGGTTGGTACGAGACCAACCAT	TGCAGCAAGGCGAATAAGTGATAGGTGACCCTCATGAAGAGCTCCCATGGTTGGTACGAGACCAACCAT		0	0	999	1	0.107527	0.19193	21.72727	13.08775	1.57328	0.952381	0	1	0	0	0	0	0	0	0	0	0	0	0	0	0	0	1	1	0	0	0	0	0	0	0	0	0	1	0	0	0	1	0	0	0	0
100012495	TGCAGCGAAGACGAGTGGTGGTAATGACTCAAATGCCGAGAAGACTGGTGATAATAGTGGTGATGCTAA	TGCAGCGAAGACGAGTGGTGGTAATGACTCAAATGCCGAGAAGACTGGTGATAATAGTGGTGATGCTAA		0	0	999	1	0.107527	0.19193	16	7.90326	1.93089	0.95	0	0	0	0	0	0	0	0	0	0	0	0	0	0	0	1	0	0	1	1	0	0	0	0	0	0	0	1	0	0	0	0	0	0	0	0
100013341	TGCAGGTCTGGCTTGTTTCAAAGAAAACTTTCTTATTTGAGGGATGAATTGCTACGGCACTTGGAATGT	TGCAGGTCTGGCTTGTTTCAAAGAAAACTTTCTTATTTGAGGGATGAATTGCTACGGCACTTGGAATGT		0	0	999	1	0.107527	0.19193	8.16667	5.44416	1.48268	0.954545	0	1	0	0	0	0	0	0	0	0	0	0	0	0	0	0	1	0	0	1	0	1	0	0	0	0	0	1	0	1	0	0	0	0	0	0
100015374	TGCAGACAGTAGAACGAGCTCATCGATCTCAGACGAATGAAATGCGTCTTACAGATCGGAAGAGCGGTT	TGCAGACAGTAGAACGAGCTCATCGATCTCAGACGAATGAAATGCGTCTTAC		0	0	999	1	0.107527	0.19193	26.4	14.1718	1.75896	0.954545	1	1	0	0	0	1	0	0	0	0	0	0	0	0	0	0	0	0	0	0	0	0	0	0	0	0	0	1	0	1	0	0	0	0	0	0
100015625	TGCAGAGCCCGTCTAAGAGGAATGGCAAAATCCAAAAACGCATCGGTTACAGATCGGAAGAGCGGTTCA	TGCAGAGCCCGTCTAAGAGGAATGGCAAAATCCAAAAACGCATCGGTTAC		0	0	999	1	0.107527	0.19193	10.76923	7.07274	1.60683	0.95	0	0	0	0	0	0	0	0	0	0	0	0	0	0	0	0	0	0	0	0	0	0	0	0	1	0	0	0	0	0	0	1	0	0	0	0
100017882	TGCAGGTCATAATCGACACGGCTCCGAAATTCGTTTGTTACAGATCGGAAGAGCGGTTCAGCAGGAATG	TGCAGGTCATAATCGACACGGCTCCGAAATTCGTTTGTTAC		0	0	999	1	0.107527	0.19193	16.07692	7.86875	2.05387	1	0	1	0	0	0	0	0	0	0	0	0	0	0	0	0	0	1	1	1	1	0	0	0	0	0	0	0	1	0	0	0	1	0	0	0	0
100019312	TGCAGTTGAGGTACGTGGATATATGCTTAGTGATTTGCAAGCCTTTACAGATCGGAAGAGCGGTTCAGC	TGCAGTTGAGGTACGTGGATATATGCTTAGTGATTTGCAAGCCTTTAC		0	0	999	1	0.107527	0.19193	18.41667	7.46613	2.33218	1	0	1	0	0	0	1	0	0	0	0	0	0	0	0	0	0	1	0	0	1	0	0	0	0	0	0	0	1	0	1	0	1	0	0	0	1
100024235,TGCAGAAATGCACGAAGCTACTAACTGTGCTCACACCTTCTCTACAGAGGAAAATCCAGTTATGTACTT,TGCAGAAATGCACGAAGCTACTAACTGTGCTCACACCTTCTCTACAGAGGAAAATCCAGTTATGTACTT,"Chr 10",9344939,1,2.25381e-029,1,0.107527,0.19193,8.58333,3.54632,2.47601,0.952381,0,0,0,0,0,0,0,0,0,0,0,0,0,0,0,0,0,0,0,0,1,0,0,0,0,1,0,0,0,0,0,1,0,0,0,1,0,0,0,0,0,0,0,0,0,0,0,0,0,0,0,1,0,0,1,0,0,0,0,0,0,0,0,0,1,0,1,0,0,0,0,0,0,0,0,0,1,0,0,0,0,0,0…
100025357	TGCAGTGGGACTATTTTATGTTCCACTTATAATATCATTATTTTTTACTAAACTTGTCCCTTTTTACAG	TGCAGTGGGACTATTTTATGTTCCACTTATAATATCATTATTTTTTACTAAACTTGTCCCTTTTTACAG		0	0	999	1	0.107527	0.19193	9.83333	8.01907	1.25622	0.952381	0	0	0	0	0	0	0	0	0	0	1	0	0	0	0	0	0	0	0	0	1	0	0	0	0	1	0	1	0	0	1	0	0	0	0	0
100026545	TGCAGGTGAAGAAGTTGAGCTATTTGTGAATAAGATCTTAGCAAATTTTACAGATCGGAAGAGCGGTTC	TGCAGGTGAAGAAGTTGAGCTATTTGTGAATAAGATCTTAGCAAATTTTAC		0	0	999	1	0.107527	0.19193	20.69231	17.31333	1.26851	0.952381	0	0	0	0	0	0	0	0	0	0	1	0	0	0	0	1	0	0	0	0	1	0	0	0	0	1	0	1	0	0	0	0	0	0	0	0
100034968	TGCAGTGGGTACGTAACTGCCTTGTCGAATTACAGATCGGAAGAGCGGTTCAGCAGGAATGCCGAGACC	TGCAGTGGGTACGTAACTGCCTTGTCGAATTAC		0	0	999	1	0.107527	0.19193	13.41667	7.67527	1.89416	1	0	0	0	0	0	0	0	1	0	0	0	0	0	0	0	0	0	0	1	0	0	0	0	0	0	0	1	0	0	1	0	0	1	0	0	1
100040579	TGCAGTCCCTTGTCATGCATACCGATAACGGGAACTATATCCCTGACGCTGAACGGCCATTATTACAGA	TGCAGTCCCTTGTCATGCATACCGATAACGGGAACTATATCCCTGACGCTGAACGGCCATTATTACAGA		0	0	999	1	0.107527	0.19193	22.36364	15.04099	1.34221	1	0	1	0	0	0	0	0	0	0	0	0	0	1	0	0	0	1	0	0	0	0	0	0	1	0	0	0	1	0	0	0	1	0	0	0	1
100040656	TGCAGAAATCCAAGAACTGTTGAAATTGTGGCTGTACGTATGTTTGCAGTGTTTCTTTCACGGTGTTGC	TGCAGAAATCCAAGAACTGTTGAAATTGTGGCTGTACGTATGTTTGCAGTGTTTCTTTCACGGTGTTGC		0	0	999	1	0.107527	0.19193	21.91667	11.92657	1.68943	0.95	0	0	0	0	0	0	0	0	0	0	0	0	0	0	0	0	1	0	1	0	0	0	0	0	0	0	0	1	0	0	0	0	0	0	0	1
100040659	TGCAGAAATGGGCGCTTACATAAATGAAACTTGGGGTTTGGTGGTAGGATGAATTGTATTTACAGATCG	TGCAGAAATGGGCGCTTACATAAATGAAACTTGGGGTTTGGTGGTAGGATGAATTGTATTTAC		0	0	999	1	0.107527	0.19193	20.16667	13.79513	1.45884	0.95	0	1	0	0	0	0	0	0	0	0	0	0	0	0	0	1	0	0	0	0	0	1	0	0	0	0	0	1	0	0	0	0	0	0	0	1
100040713	TGCAGAATGACAACGCACTTCAGACTAATGAAGGAACGGAGCAATCACAAAACGTAGAGCTCGCAGAAG	TGCAGAATGACAACGCACTTCAGACTAATGAAGGAACGGAGCAATCACAAAACGTAGAGCTCGCAGAAG		0	0	999	1	0.107527	0.19193	19.91667	8.24074	2.35264	0.95	0	1	0	0	0	0	0	0	0	0	0	0	0	0	0	0	0	1	1	1	0	0	0	0	0	0	0	1	0	0	0	0	0	0	0	0
100040729	TGCAGAATTTTAGATGCTGCAAATGCAATGTAACTCTTTACTCACACAATGGGCGATTTACGGATGCGA	TGCAGAATTTTAGATGCTGCAAATGCAATGTAACTCTTTACTCACACAATGGGCGATTTACGGATGCGA		0	0	999	1	0.107527	0.19193	18.1	13.75827	1.37631	0.954545	0	0	0	0	0	1	0	0	0	0	0	0	0	0	0	0	1	1	0	1	0	0	0	0	0	0	0	1	0	0	0	0	0	0	0	0
100040765	TGCAGACTTCATGCTCATAACAGATATGCGACACAAATCTGCAAATCAAAGCATAGAAGCGACTTGTAT	TGCAGACTTCATGCTCATAACAGATATGCGACACAAATCTGCAAATCAAAGCATAGAAGCGACTTGTAT		0	0	999	1	0.107527	0.19193	9.30769	6.8991	1.38442	1	0	1	0	0	0	0	0	0	0	0	0	0	0	0	0	0	0	0	1	1	0	0	1	0	0	0	0	1	0	0	0	1	0	0	0	0
100040891	TGCAGATGGCAAGCTCGACATCGGAGGAACGGAGCTTGGAATACTAGAAGCTTTTAGTGCCTCGGGAGC	TGCAGATGGCAAGCTCGACATCGGAGGAACGGAGCTTGGAATACTAGAAGCTTTTAGTGCCTCGGGAGC		0	0	999	1	0.107527	0.19193	8.18182	6.14696	1.29691	0.954545	0	0	0	0	0	0	0	0	0	0	0	0	0	0	0	0	1	1	0	1	0	0	0	0	0	0	0	1	0	0	0	0	0	0	0	1
100040901	TGCAGATTCCAAGCTCATTCCAGCCAGTGCCTCCTCAGAATCTTTGATAAGATCTGGCGGATTACAGAT	TGCAGATTCCAAGCTCATTCCAGCCAGTGCCTCCTCAGAATCTTTGATAAGATCTGGCGGATTAC		0	0	999	1	0.107527	0.19193	15.08333	10.7196	1.46905	0.952381	0	1	0	0	0	0	0	0	0	0	0	0	0	0	0	1	1	0	0	0	0	0	0	0	0	0	0	1	0	0	0	1	0	0	0	0
100041086	TGCAGCTACTGTTTCGACCCAGGTATCGATGATATACGCAGAACATTCATACTATAAGAGGTTAGTATA	TGCAGCTACTGTTTCGACCCAGGTATCGATGATATACGCAGAACATTCATACTATAAGAGGTTAGTATA		0	0	999	1	0.107527	0.19193	17.5	10.92016	1.38893	0.954545	0	0	0	0	0	0	0	0	0	0	0	0	0	0	0	0	1	0	0	0	0	0	0	0	0	0	0	1	0	0	0	1	0	0	0	0
100041138	TGCAGCTTGTCGAGCGGCATTGAAAAGAGCTTGCATCTTGCCAAATTTGACCAAAAACTCAATAATCTT	TGCAGCTTGTCGAGCGGCATTGAAAAGAGCTTGCATCTTGCCAAATTTGACCAAAAACTCAATAATCTT		0	0	999	1	0.107527	0.19193	15.53846	8.48179	1.66913	1	0	1	0	0	1	0	0	0	0	0	0	0	0	0	0	0	1	0	0	1	0	0	0	0	0	0	0	1	0	1	0	0	0	0	0	0
100041190	TGCAGGATCCTTGAAAGGTGTATTCCAACAAAGAAACTCCTTCCTACCAGAAGGTGACCCATCGAAATC	TGCAGGATCCTTGAAAGGTGTATTCCAACAAAGAAACTCCTTCCTACCAGAAGGTGACCCATCGAAATC		0	0	999	1	0.107527	0.19193	15.16667	7.74417	1.82928	0.95	1	0	0	0	0	0	0	0	0	0	0	0	1	0	0	1	0	0	0	0	0	0	0	0	0	0	0	1	0	0	0	0	0	0	0	1
100041645	TGCAGAGATCGTTCTTTCGGGAAGACCTTGGCAACGAACATGCTCTTTACAGATCGGAAGAGCGGTTCA	TGCAGAGATCGTTCTTTCGGGAAGACCTTGGCAACGAACATGCTCTTTAC		0	0	999	1	0.107527	0.19193	27.75	21.46363	1.27536	1	0	1	0	0	0	0	0	0	0	0	0	0	0	0	0	1	1	0	0	1	0	0	0	0	0	0	0	1	0	0	0	0	0	0	0	0
100042021	TGCAGGTGCATACGGAGGACACCAAATGTTACAGATCGGAAGAGCGGTTCAGCAGGAATGCCGAGACCG	TGCAGGTGCATACGGAGGACACCAAATGTTAC		0	0	999	1	0.107527	0.19193	16	11.66905	1.32256	0.952381	0	1	0	0	0	0	0	0	0	0	0	0	1	0	0	1	1	1	0	1	0	0	0	0	0	0	0	1	0	0	0	0	0	0	0	0
100042057	TGCAGTACTCCAATTTATCACATTTCTAGATGTGATATGAATTACAGATCGGAAGAGCGGTTCAGCAGG	TGCAGTACTCCAATTTATCACATTTCTAGATGTGATATGAATTAC		0	0	999	1	0.107527	0.19193	21.6	14.37498	1.55909	0.954545	0	1	0	0	0	0	0	0	0	0	0	0	0	0	0	1	1	1	1	0	0	0	0	0	0	0	0	1	0	0	0	1	0	0	0	0
100042221	TGCAGTTCAAGCTCCAACTTGGGGATTACCTCAATCCGTAGCTTTAGTTACAGATCGGAAGAGCGGTTC	TGCAGTTCAAGCTCCAACTTGGGGATTACCTCAATCCGTAGCTTTAGTTAC		0	0	999	1	0.107527	0.19193	20.08333	11.87054	1.64248	0.95	1	1	0	0	0	0	0	0	0	0	0	0	0	0	0	1	0	0	0	1	0	0	0	0	0	0	0	1	0	1	0	0	0	0	0	0
100357982	TGCAGGATTGGGTTGGAGAGAGACAGAGATTAGATCGCGAGGGATGAGAGAACAAGACAAGGAAGTCAA	TGCAGGATTGGGTTGGAGAGAGACAGAGATTAGATCGCGAGGGATGAGAGAACAAGACAAGGAAGTCAA		0	0	999	1	0.107527	0.19193	9.91667	7.81514	1.31276	0.952381	0	1	0	0	0	1	0	0	0	0	0	0	0	0	0	0	1	1	0	1	0	0	0	0	0	0	0	1	0	0	0	1	0	0	0	0
100365413	TGCAGGTGAAGATAGATTTTGGATCCTAAAAAATCTTCATTTTCCACTATAATGAAGCCACCAGAGTCT	TGCAGGTGAAGATAGATTTTGGATCCTAAAAAATCTTCATTTTCCACTATAATGAAGCCACCAGAGTCT		0	0	999	1	0.107527	0.19193	10.76923	9.20831	1.26369	0.954545	0	0	0	0	0	0	0	0	1	0	1	0	0	0	0	0	0	0	0	0	1	0	0	1	0	1	0	1	0	0	1	0	0	0	0	0
100371803	TGCAGAACATCGACTGAGAGCTTCAGCAACTACTGTCCTTGTCAGTGCCATTCCGGATAAATGGCTTAG	TGCAGAACATCGACTGAGAGCTTCAGCAACTACTGTCCTTGTCAGTGCCATTCCGGATAAATGGCTTAG		0	0	999	1	0.107527	0.19193	8.45455	3.91648	2.17524	0.952381	0	0	0	0	0	0	0	0	0	0	0	0	0	0	0	1	0	1	1	0	0	0	0	0	0	0	0	1	0	0	0	0	0	0	0	1
100372465	TGCAGCCTTCTTGTCGGAAATAGGGGACTCTGTGGAAATTTGAGATGTAGAGTCCCCTCCTCCTGGATG	TGCAGCCTTCTTGTCGGAAATAGGGGACTCTGTGGAAATTTGAGATGTAGAGTCCCCTCCTCCTGGATG		0	0	999	1	0.107527	0.19193	8.63636	5.15704	1.60071	0.952381	0	0	0	0	0	0	0	0	0	0	0	0	0	0	0	1	0	0	1	1	0	0	0	0	0	0	0	1	0	0	0	0	0	0	0	0
100373190	TGCAGTGCTGGTATAAAAGTCGGATATGAATGGATGGGAGTGAGAGAGCTGTAATTAGTGGGAAAGATT	TGCAGTGCTGGTATAAAAGTCGGATATGAATGGATGGGAGTGAGAGAGCTGTAATTAGTGGGAAAGATT		0	0	999	1	0.107527	0.19193	11.08333	8.51918	1.31345	0.954545	1	1	0	0	0	0	0	0	0	0	0	0	0	0	0	0	0	1	1	1	0	0	0	0	0	0	0	1	0	0	0	1	0	0	0	0
100401755	TGCAGATTATGAATGTGGTAATTGAAATTTCTGCAAGTATCTGGGGATTTTATTACAGATCGGAAGAGC	TGCAGATTATGAATGTGGTAATTGAAATTTCTGCAAGTATCTGGGGATTTTATTAC		0	0	999	1	0.107527	0.19193	24.09091	13.30382	1.73489	0.952381	0	1	0	0	0	0	0	0	0	0	0	0	0	0	0	0	1	0	0	1	0	0	0	0	0	0	0	1	0	0	0	0	0	0	0	1
100404724	TGCAGCCGATAATGGTATTTCACGGGATAACTTCTTTACAGATCGGAAGAGCGGTTCAGCAGGAATGCC	TGCAGCCGATAATGGTATTTCACGGGATAACTTCTTTAC		0	0	999	1	0.107527	0.19193	27.91667	23.94945	1.25052	0.954545	0	0	0	0	0	0	0	0	0	0	1	0	0	0	0	0	0	0	0	0	1	0	0	0	0	1	0	1	0	0	1	0	0	0	0	0
100409225	TGCAGCCTTTTGTTCGGAAATGGCAGAACGAATCCGATTACAGATCGGAAGAGCGGTTCAGCAGGAATG	TGCAGCCTTTTGTTCGGAAATGGCAGAACGAATCCGATTAC		0	0	999	1	0.107527	0.19193	24.18182	19.30058	1.25223	0.954545	1	0	0	0	0	0	0	0	0	0	0	0	0	0	0	0	1	0	0	1	0	0	0	0	0	0	0	1	0	0	0	0	0	0	0	1
100409408	TGCAGGTAAAACTCCCAGTCACTTGTCATACCATTCACTCAAAATTTACAGATCGGAAGAGCGGTTCAG	TGCAGGTAAAACTCCCAGTCACTTGTCATACCATTCACTCAAAATTTAC		0	0	999	1	0.107527	0.19193	25.18182	16.8621	1.49665	0.954545	0	0	0	0	0	0	0	0	0	0	0	0	1	0	0	0	1	1	0	0	1	0	0	0	0	0	0	1	0	0	0	1	0	0	0	0
100413056	TGCAGCAGTCAATGCCACCAGGGCGAAATCGGTAAAACGCATTTTTACAGATCGGAAGAGCGGTTCAGC	TGCAGCAGTCAATGCCACCAGGGCGAAATCGGTAAAACGCATTTTTAC		0	0	999	1	0.107527	0.19193	22.66667	15.58489	1.36443	0.95	0	1	0	0	0	0	0	0	0	0	0	0	0	0	0	1	1	0	0	0	0	0	0	0	0	0	0	0	0	1	0	0	0	1	0	0
100446577	TGCAGCCAAAAACAAATATTGTGTTCCGAGGATTACAGATCGGAAGAGCGGTTCAGCAGGAATGCCGAG	TGCAGCCAAAAACAAATATTGTGTTCCGAGGATTAC		0	0	999	1	0.107527	0.19193	24.2	18.47052	1.29922	1	1	1	0	0	0	1	0	0	0	0	0	0	0	0	0	1	0	0	1	0	0	0	0	0	0	0	0	1	0	0	0	0	0	0	0	1
100449399	TGCAGGAACTATAGCTTCCGGATTTGAAGATATTACAGATCGGAAGAGCGGTTCAGCAGGAATGCCGAG	TGCAGGAACTATAGCTTCCGGATTTGAAGATATTAC		0	0	999	1	0.107527	0.19193	33.5	22.3439	1.42183	0.954545	1	1	0	0	0	0	0	0	0	0	0	0	0	0	0	0	1	0	1	0	0	1	0	0	0	0	0	1	0	0	0	0	0	0	0	0
100467238	TGCAGCAGCCGTACAGTTGAACTGCGCAGAACAAGCTTTACAGATCGGAAGAGCGGTTCAGCAGGAATG	TGCAGCAGCCGTACAGTTGAACTGCGCAGAACAAGCTTTAC		0	0	999	1	0.107527	0.19193	22.09091	16.27857	1.39212	1	0	1	0	0	0	0	0	0	0	0	0	0	0	0	0	0	0	1	0	0	0	0	0	0	0	0	0	1	0	0	0	1	0	0	0	1
100469884	TGCAGATGATGTCTTGGTCTTGGTCTTAGTCTTAGATCTGCTCTTGCAAGACTTACAGATCGGAAGAGC	TGCAGATGATGTCTTGGTCTTGGTCTTAGTCTTAGATCTGCTCTTGCAAGACTTAC		0	0	999	1	0.107527	0.19193	36.9	25.96709	1.42339	0.954545	0	1	0	0	1	0	0	0	0	0	0	0	1	0	0	0	1	1	0	0	0	0	0	0	0	0	0	0	0	0	0	1	0	0	0	0
100475081,TGCAGATTGAAGAAGAGCTTGTATGGTCTGAAACAAGCTCCAAGACAGTGGTATAGGAAGTTTGAGAGC,TGCAGATTGAAGAAGAGCTTGTATGGTCTGAAACAAGCTCCAAGACAGTGGTATAGGAAGTTTGAGAGC,"Chr 11",27116157,2,1.0486e-027,1,0.107527,0.19193,11.75,7.88591,1.32848,0.952381,0,0,0,0,0,1,0,0,0,1,0,0,0,0,0,1,0,0,1,0,1,0,0,0,0,0,0,1,0,0,0,0,0,0,0,0,0,1,0,0,0,0,1,0,0,0,0,0,0,0,0,0,0,0,1,0,0,0,0,0,0,1,0,0,0,0,0,0,0,0,0,0,0,0,0,0,0,0,0,0,0,0,0,0…
100482230	TGCAGGTAAACAACCAACGCAAAACCATTTTATCCCGGCACAATCACGTTTTACAGATCGGAAGAGCGG	TGCAGGTAAACAACCAACGCAAAACCATTTTATCCCGGCACAATCACGTTTTAC		0	0	999	1	0.107527	0.19193	22	14.74397	1.539	0.952381	0	0	0	0	0	0	0	0	0	0	1	0	0	0	0	0	0	0	0	0	1	0	0	0	0	1	0	1	0	0	1	0	0	0	0	0
100508032	TGCAGCAACTGTTTTGCACTTTCTGTATCCTTGTTCTCTCAGCTTTTGTTACAGATCGGAAGAGCGGTT	TGCAGCAACTGTTTTGCACTTTCTGTATCCTTGTTCTCTCAGCTTTTGTTAC		0	0	999	1	0.107527	0.19193	30.58333	24.98152	1.26419	0.952381	0	0	0	0	0	0	0	0	0	0	1	0	0	0	0	0	0	0	0	0	1	0	0	0	0	1	0	1	0	0	1	0	0	0	0	0
100511000,TGCAGATTGGAATCATTTTACTCCTAATTTTTCATAGATTTGATTTAGCTAGGTTCCATTCACATTGGA,TGCAGATTGGAATCATTTTACTCCTAATTTTTCATAGATTTGATTTAGCTAGGTTCCATTCACATTGGA,"Chr 11",1116924,40,6.31092e-025,1,0.107527,0.19193,11.16667,7.36923,1.4638,0.95,0,0,0,0,0,0,0,1,0,0,0,0,1,0,0,0,0,1,0,0,0,0,1,1,0,0,0,0,0,0,0,0,0,0,0,1,0,0,0,0,0,0,0,0,0,0,0,0,0,1,1,0,0,0,0,0,0,0,1,0,0,0,0,0,0,0,0,0,0,0,0,0,0,0,0,0,0,0,0,0,0,0,0,0,…
100530109	TGCAGTGAAAATGTGACACTTAGGCGCCTAAACTTACAGATCGGAAGAGCGGTTCAGCAGGAATGCCGA	TGCAGTGAAAATGTGACACTTAGGCGCCTAAACTTAC		0	0	999	1	0.107527	0.19193	23.36364	15.9845	1.33028	0.952381	0	0	1	0	0	0	0	0	0	0	0	0	0	0	0	0	0	0	0	0	0	0	0	0	0	0	0	0	0	1	0	0	1	0	0	0
100553414,TGCAGCTTCAAGGAAGTAGTATAAGGAGTAACACTAGGTATAGTCCACTCATTCTTCACTATATCTCGA,TGCAGCTTCAAGGAAGTAGTATAAGGAGTAACACTAGGTATAGTCCACTCATTCTTCACTATATCTCGA,"Chr 8",6641912,2,4.87864e-026,1,0.107527,0.19193,9.72727,6.55176,1.46824,0.952381,0,0,0,0,0,0,0,0,0,0,0,0,0,0,0,0,0,0,1,1,0,0,0,0,0,0,1,0,0,1,0,0,0,0,0,1,0,0,0,0,0,0,0,0,0,0,1,1,1,0,0,0,1,0,1,0,0,0,0,0,0,0,0,0,0,0,0,0,0,0,0,0,0,0,0,0,0,0,0,0,0,0,0,…
100556196	TGCAGTAAAATATGAACACTTTGATTACCTTCCAGTTGTTGTTCAATTTTACAGATCGGAAGAGCGGTT	TGCAGTAAAATATGAACACTTTGATTACCTTCCAGTTGTTGTTCAATTTTAC		0	0	999	1	0.107527	0.19193	12.25	7.54017	1.59619	0.952381	0	0	0	0	0	0	0	0	0	0	0	0	0	0	0	0	0	0	0	0	0	0	0	0	0	0	0	0	0	0	1	1	0	0	0	0
100456003,TGCAGCCTGTAATGAGTGGCGTAGCTCAAAATCAACAGCAGGTATAAATCTCTTGGCTTCCTCAAACTT,TGCAGCCTGTAATGAGTGGCGTAGCTCAAAATCAACAGCAGGTATAAATCTCTTGGCTTCCTCAAACTT,"Chr 4",803506,1,2.25381e-029,0.903226,0.892857,0.191327,46.20755,24.91863,1.71328,1,1,1,0,1,1,1,1,1,1,1,1,1,1,0,1,-,0,1,-,1,1,1,1,1,1,-,1,1,-,1,-,1,1,1,1,0,1,1,1,1,1,0,1,1,1,1,1,1,1,1,0,1,1,0,1,1,1,1,1,1,-,1,1,1,1,-,1,1,1,1,1,1,1,0,1,1,1,-,1,1,1,1,…
100457029,TGCAGTGATAACAAAACCTCTATCCTTCGGATAGGAACCAATGAAATCCGGGAATAAACAGAAATACTC,TGCAGTGATAACAAAACCTCTATCCTTCGGATAGGAACCAATGAAATCCGGGAATAAACAGAAATACTC,"Chr 11",12637383,1,1.0486e-027,0.903226,0.892857,0.191327,47.61111,24.08928,1.85693,1,1,1,1,1,1,1,0,1,1,1,1,1,0,-,1,1,-,0,1,1,1,1,-,1,1,1,1,1,1,1,1,1,1,1,1,1,1,1,0,1,-,1,1,1,1,1,0,1,1,0,1,1,1,1,1,1,1,1,1,1,1,-,1,1,-,1,1,1,1,1,1,1,1,-,-,1,1,1,1,1,1,…
100465958	TGCAGCAAATAAAATTTGTAGGTGCGTATGACTCCTATTCTTTACAGATCGGAAGAGCGGTTCAGCAGG	TGCAGCAAATAAAATTTGTAGGTGCGTATGACTCCTATTCTTTAC		0	0	999	0.903226	0.892857	0.191327	64.92523	34.94795	1.78731	1	1	1	0	-	1	1	1	1	1	1	1	1	0	0	1	1	1	1	1	1	1	1	1	1	1	1	1	1	-	1	1	1	1	1	1	1
100485769	TGCAGGAAATAGGCATACAAACAGTAAATGTCACATCTCATTATCAAAATAGGAGGAACAAAAGACTCT	TGCAGGAAATAGGCATACAAACAGTAAATGTCACATCTCATTATCAAAATAGGAGGAACAAAAGACTCT		0	0	999	0.903226	0.892857	0.191327	30.70476	16.50969	1.94251	1	1	1	1	0	1	1	1	1	1	1	1	0	1	1	1	1	1	1	1	1	1	1	-	1	1	-	1	1	1	1	1	1	1	1	0	1
100495530,TGCAGGATTGTCCAAACTACGGTGTGGTTCAAACAACTCTGATACCAAGGAATTCCAGTAGTCCAAACA,TGCAGGATTGTCCAAACTACGGTGTGGTTCAAACAACTCTGATACCAAGGAATTCCAGTAGTCCAAACA,"Chr 4",1418001,1,2.25381e-029,0.903226,0.892857,0.191327,53.68868,28.20256,1.8242,1,1,1,0,1,1,1,1,1,1,1,1,0,1,1,0,1,1,1,1,1,1,1,1,1,-,-,-,1,1,1,-,1,1,1,-,1,1,1,0,1,1,1,1,1,1,1,-,1,1,0,1,1,1,1,1,1,1,1,1,0,1,-,0,1,1,-,1,1,1,1,1,1,1,1,1,0,1,1,1,1,1,1,…
100503867	TGCAGTGGAGAATGAGGGCCATGTTTTCTACTCCGGATGTAAGTACATGTTGTCCTGAACCATTGTCAC	TGCAGTGGAGAATGAGGGCCATGTTTTCTACTCCGGATGTAAGTACATGTTGTCCTGAACCATTGTCAC		0	0	999	0.903226	0.892857	0.191327	44.18868	24.24603	1.84843	1	1	-	1	1	1	1	1	1	1	1	1	1	1	1	0	1	1	1	-	1	1	1	1	1	1	-	-	1	1	-	1	1	1	1	1	1
100507473,TGCAGTTGGAGGGAATCACAGTACAATTGACCAGAATTTACAGATCGGAAGAGCGGTTCAGCAGGAATG,TGCAGTTGGAGGGAATCACAGTACAATTGACCAGAATTTAC,"Chr 6",9990651,1,1.19121e-013,0.903226,0.892857,0.191327,66,35.18308,1.83366,1,1,1,1,-,1,1,1,-,1,1,1,1,1,1,1,1,1,1,1,1,1,1,0,1,1,-,-,1,-,1,1,1,1,1,1,1,1,0,1,1,1,0,1,1,1,1,0,1,1,1,1,1,-,1,1,1,1,1,-,0,1,1,1,-,1,-,1,1,1,1,1,1,1,1,1,0,1,1,1,1,0,1,1,1,1,1,1,0,1,1,1,0,1
100512832,TGCAGATCCACGTCAAAGGGTAAGCCAAATCCAATTCATTTACAGATCGGAAGAGCGGTTCAGCAGGAA,TGCAGATCCACGTCAAAGGGTAAGCCAAATCCAATTCATTTAC,"Chr 8",12470289,1,1.02318e-014,0.903226,0.892857,0.191327,93.58095,44.00688,2.0423,1,1,1,1,1,1,1,1,-,1,0,1,1,1,1,0,1,1,1,1,1,1,1,1,1,1,-,-,-,1,1,1,1,1,1,1,1,1,0,-,1,1,0,1,1,1,1,1,1,1,0,1,1,1,1,1,1,1,1,1,1,1,1,-,1,-,1,1,1,1,1,1,1,1,1,1,1,1,-,1,1,0,1,1,1,1,1,0,0,0,1,1,-,1
100513059,TGCAGCTTGACTACATTGATTTATATCTTGTACGATTCTTGATTTTACAGATCGGAAGAGCGGTTCAGC,TGCAGCTTGACTACATTGATTTATATCTTGTACGATTCTTGATTTTAC,"Chr 6",14994593,1,2.12509e-017,0.903226,0.892857,0.191327,81.08491,50.30325,1.58763,1,1,1,1,1,1,-,1,1,1,1,1,0,1,0,1,1,1,-,0,1,1,1,1,1,1,-,1,1,1,1,1,1,1,0,1,1,1,0,-,1,1,1,1,1,1,1,1,1,1,0,-,1,1,-,1,1,1,1,1,0,1,1,-,1,1,1,1,1,1,1,1,1,1,-,1,1,1,1,1,1,1,1,1,1,1,-,0,1,0,1,1,1…
100514758	TGCAGAGGTGTTTCAATAACTCCAAAAGCTGGTAATTTATTTTTTCCACAAACAGAAACATTTTTACAG	TGCAGAGGTGTTTCAATAACTCCAAAAGCTGGTAATTTATTTTTTCCACAAACAGAAACATTTTTACAG		0	0	999	0.903226	0.892857	0.191327	75.50943	38.85732	1.87765	1	1	1	0	1	1	1	1	1	1	1	1	0	1	0	0	1	1	1	1	1	1	1	1	1	1	-	1	1	1	1	-	1	1	1	1	1
100520426,TGCAGTGAAACTCACAATCTAAAAAGAGAATCCGTGAAACAACAATACTATTCGGTAAGACATTCTTTT,TGCAGTGAAACTCACAATCTAAAAAGAGAATCCGTGAAACAACAATACTATTCGGTAAGACATTCTTTT,"Chr 11",17012015,1,2.25381e-029,0.903226,0.892857,0.191327,78.7757,56.73011,1.37629,1,1,-,1,0,1,1,1,1,1,1,1,1,1,1,1,1,1,-,1,-,1,1,1,1,1,-,-,1,1,1,1,1,0,1,1,1,1,0,0,1,1,1,-,-,1,1,1,1,1,1,1,1,1,0,-,1,1,1,1,1,1,1,0,1,1,1,-,1,1,1,1,1,1,1,1,1,1,1,1,1,1,…
100522551,TGCAGGACTCCAAATCTTCATCCATGTTGCTTTTCAATAAAGCATTACAGATCGGAAGAGCGGTTCAGC,TGCAGGACTCCAAATCTTCATCCATGTTGCTTTTCAATAAAGCATTAC,"Chr 1",2849855,1,2.12509e-017,0.903226,0.892857,0.191327,106.74528,53.09231,1.9966,1,1,1,0,1,1,1,1,1,1,1,1,0,1,1,0,1,1,1,1,1,1,1,1,1,1,-,-,1,1,1,-,1,1,1,1,1,1,0,1,1,0,1,1,1,1,1,1,1,1,-,1,1,1,0,-,1,1,1,1,1,-,1,1,-,1,-,1,1,1,1,1,1,1,1,1,1,1,1,1,-,0,1,1,1,1,1,0,0,1,1,1,1,1
100003784,TGCAGCTTTGTCAGACAAATTTTGAGGTGTGAGTTTTAGGTTTTCTTCTAAATACATAAATATCTCTGT,TGCAGCTTTGTCAGACAAATTTTGAGGTGTGAGTTTTAGGTTTTCTTCTAAATACATAAATATCTCTGT,"Chr 2",9770435,1,2.25381e-029,0.913978,0.894118,0.189343,19.5,11.82359,1.49715,1,1,-,0,1,0,1,1,-,1,1,1,0,0,0,0,1,1,1,1,1,1,1,1,1,1,-,1,1,1,1,1,1,1,1,1,1,1,1,0,-,1,1,1,1,1,1,-,1,-,1,1,1,1,1,1,1,1,1,1,1,1,1,1,1,1,-,1,1,1,1,1,1,1,-,1,1,1,1,1,1,1,1,1,1…
100352371,TGCAGCCATAAACAGTTGAAATATATTTGTTCAGAATCAGAAGAATATATAGGGTTTCGCTTTTTTTGT,TGCAGCCATAAACAGTTGAAATATATTTGTTCAGAATCAGAAGAATATATAGGGTTTCGCTTTTTTTGT,"Chr 1",8648173,1,2.25381e-029,0.913978,0.894118,0.189343,43.41121,24.54557,1.69319,1,-,1,1,1,1,1,1,0,1,1,1,1,0,1,-,1,1,1,1,1,1,1,1,1,1,1,1,1,1,1,1,1,1,1,0,1,-,0,0,1,1,1,1,1,1,1,1,1,1,0,1,1,1,-,1,1,1,1,1,1,0,1,0,1,-,1,1,1,1,1,1,-,1,1,1,1,1,1,1,1,1,1…
100429241,TGCAGCTACCAATTGTAGTCAAAAAACTTCCAGTGAATACTTCAGCGACGTGATTTGCTACCCACGGTG,TGCAGCTACCAATTGTAGTCAAAAAACTTCCAGTGAATACTTCAGCGACGTGATTTGCTACCCACGGTG,"Chr 7",15764523,1,2.25381e-029,0.913978,0.894118,0.189343,58.01869,28.26113,1.82768,1,1,1,1,0,1,1,1,-,1,1,1,0,1,1,1,1,1,1,-,1,1,1,-,1,1,1,1,1,1,1,1,1,1,1,1,1,0,1,0,1,1,1,1,1,1,1,0,-,1,1,1,1,-,1,1,1,1,1,1,0,1,1,1,1,1,1,1,1,1,1,-,1,1,0,1,1,1,1,1,1,1,…
100472427,TGCAGAATCACAAAAACAAAAGTTATGCAAGATACAAGGATCACATGACATGCACACTGAAATATTGGG,TGCAGAATCACAAAAACAAAAGTTATGCAAGATACAAGGATCACATGACATGCACACTGAAATATTGGG,"Chr 6",15449068,1,2.25381e-029,0.913978,0.894118,0.189343,37.45283,22.79032,1.67857,1,1,1,1,1,1,1,1,-,1,1,1,0,0,0,0,1,1,1,1,1,1,1,-,1,-,1,1,1,-,1,1,1,1,1,1,1,-,1,1,0,1,1,1,1,1,1,1,1,1,1,1,1,-,-,1,1,1,1,1,0,1,0,1,-,1,1,1,1,1,1,1,1,1,1,1,1,1,1,1,1,1,…
100472862	TGCAGATTGAAATGAAGGTTAGAGAACTTGCTACGTGGGTTATTCAAGTGAAGTCATTAGTATAAAAGA	TGCAGATTGAAATGAAGGTTAGAGAACTTGCTACGTGGGTTATTCAAGTGAAGTCATTAGTATAAAAGA		0	0	999	0.913978	0.894118	0.189343	50.42056	28.34634	1.69308	0.95	1	1	0	1	1	1	-	1	1	1	1	1	1	0	1	1	1	0	1	1	1	1	1	1	1	-	1	1	1	1	-	1	1	1	1	1
100473304	TGCAGCTGATGTCCCATGCAATGTATAGCAGCATTCCTTTTCATGGTATTTCACTAGTTACAATGATAT	TGCAGCTGATGTCCCATGCAATGTATAGCAGCATTCCTTTTCATGGTATTTCACTAGTTACAATGATAT		0	0	999	0.913978	0.894118	0.189343	76.89524	41.374	1.6	0.952381	1	-	1	0	1	1	1	1	1	1	1	0	1	1	1	1	1	1	1	1	1	1	-	1	1	-	1	1	1	1	0	1	1	1	-	1
100485830,TGCAGGAGCACGTCGCATTTTGGTGGCAGGTCTTCCTCCAATTGGGTGTCTCCCAATAGAAATAACATT,TGCAGGAGCACGTCGCATTTTGGTGGCAGGTCTTCCTCCAATTGGGTGTCTCCCAATAGAAATAACATT,"Chr 2",11361630,1,2.25381e-029,0.913978,0.894118,0.189343,62.20755,31.80356,1.83055,1,1,1,0,1,1,1,1,1,1,1,1,0,-,1,0,1,1,1,-,1,1,1,1,1,1,-,1,1,1,1,1,1,1,1,-,-,1,0,1,1,1,-,1,1,1,1,-,1,1,1,-,1,1,1,1,1,1,1,1,0,1,1,1,1,1,1,1,1,1,1,1,1,1,0,1,1,1,1,1,1,1,…
100487275	TGCAGCCAGTAAATGCAAGCATATCCTTCTCATACCTGTTGAAAAAGCAGATAGAGCAAGGTGATTTCA	TGCAGCCAGTAAATGCAAGCATATCCTTCTCATACCTGTTGAAAAAGCAGATAGAGCAAGGTGATTTCA		0	0	999	0.913978	0.894118	0.189343	92.15094	51.1339	1.71584	1	1	-	0	0	1	1	-	1	1	1	1	0	-	1	1	1	1	1	1	1	1	1	-	1	1	-	1	1	1	-	1	1	1	1	1	1
100496658,TGCAGCAGCAGTTTTATTTGTCGTGATTGCTTCTTGTTTCTTGGTTATGCTGTATAAATTACAGATCGG,TGCAGCAGCAGTTTTATTTGTCGTGATTGCTTCTTGTTTCTTGGTTATGCTGTATAAATTAC,"Chr 1",16354590,1,5.32922e-025,0.913978,0.894118,0.189343,68.45283,40.13753,1.5384,1,1,1,1,1,1,1,-,1,1,1,1,0,1,1,-,1,1,-,1,1,1,1,0,1,1,-,1,1,1,1,1,1,1,1,1,1,1,0,0,1,1,0,1,1,1,1,-,1,1,1,1,-,0,0,1,1,1,1,1,1,1,1,1,1,0,-,0,1,1,1,1,1,1,1,1,1,1,-,1,1,1,1,1,1,1,…
100503801	TGCAGTCTTGGCCACATTTCCTCCCCCAAAAAAACAATCCTATTATTACATCAATAAAGAGTACTGTAT	TGCAGTCTTGGCCACATTTCCTCCCCCAAAAAAACAATCCTATTATTACATCAATAAAGAGTACTGTAT		0	0	999	0.913978	0.894118	0.189343	44.73832	22.90873	1.70571	1	1	1	0	1	1	1	1	-	1	1	1	1	1	1	1	1	1	1	0	1	1	1	1	1	1	-	1	1	1	1	1	1	1	1	1	1
100504527,TGCAGATTCATTTAGATAAAAAAGTGAAAAAAGAGGAGTTAGGCATGCATGAGCAAACAGTATGAAATA,TGCAGATTCATTTAGATAAAAAAGTGAAAAAAGAGGAGTTAGGCATGCATGAGCAAACAGTATGAAATA,"Chr 11",21778110,1,2.25381e-029,0.913978,0.894118,0.189343,47.76852,30.9969,1.46758,1,1,1,1,1,0,1,1,-,1,1,1,1,1,0,-,1,1,1,1,1,1,1,1,1,-,-,1,1,1,1,1,1,1,1,1,-,1,1,1,1,1,0,1,1,1,1,-,1,1,1,1,1,0,1,1,1,1,1,1,0,1,1,1,-,1,-,0,1,1,1,1,1,1,1,1,0,1,1,1,1,1,…
100506615,TGCAGAATTTGGCAGCTGTAACTGCTGCACTTGATCTGGCTGTTGAACAAGTTATTACAGATCGGAAGA,TGCAGAATTTGGCAGCTGTAACTGCTGCACTTGATCTGGCTGTTGAACAAGTTATTAC,"Chr 7",18093394,1,8.21365e-023,0.913978,0.894118,0.189343,71.66667,36.33906,1.84557,1,0,1,1,0,1,1,1,-,1,1,1,1,0,1,1,1,1,1,1,1,1,0,-,1,1,-,1,1,1,1,1,1,1,1,1,1,1,0,1,1,1,1,1,1,1,-,1,1,1,-,0,1,1,0,1,1,1,1,1,0,1,1,-,1,1,-,1,1,1,1,1,1,1,1,1,1,1,1,1,1,1,1,1,1,-,0,1…
100509048,TGCAGTACCCATCCGGATCAGACTCCTCAGGTGAAAAAGAACACCTTCTGCCATGTTTACTCCTACCAC,TGCAGTACCCATCCGGATCAGACTCCTCAGGTGAAAAAGAACACCTTCTGCCATGTTTACTCCTACCAC,"Chr 6",15170275,1,2.25381e-029,0.913978,0.894118,0.189343,60.66667,31.14839,1.68787,0.95,1,1,0,0,1,1,1,1,1,1,1,0,1,1,0,1,1,1,1,1,1,1,1,1,1,-,1,1,1,-,1,1,1,1,1,-,-,1,1,1,1,1,1,1,1,1,-,1,1,-,1,1,1,0,1,1,1,1,1,0,1,1,1,1,1,-,1,1,1,1,1,1,1,1,1,1,1,1,1,1…
100515950,TGCAGTGCAGACAATCTTGTTTTCCTCTAAATAGAGATACTAATCCAGGTGTAATTTACCAAATCAACT,TGCAGTGCAGACAATCTTGTTTTCCTCTAAATAGAGATACTAATCCAGGTGTAATTTACCAAATCAACT,"Chr 8",2824907,1,2.25381e-029,0.913978,0.894118,0.189343,63.21495,40.15299,1.5097,1,1,1,0,1,1,1,1,-,1,1,1,1,0,1,-,1,1,1,1,1,1,1,1,1,-,-,1,1,1,1,1,1,1,1,1,1,1,-,0,-,1,1,1,1,1,1,1,1,0,1,1,1,1,1,1,1,1,1,1,1,1,1,1,1,-,1,1,1,1,1,1,1,1,1,1,0,1,0,1,1,0,1,…
100518066	TGCAGCAACAATGGATTGCGTTTGATTCCGCACATCAAGCTCCTTCTGCAACATCTTTTACAGATCGGA	TGCAGCAACAATGGATTGCGTTTGATTCCGCACATCAAGCTCCTTCTGCAACATCTTTTAC		0	0	999	0.913978	0.894118	0.189343	82.81905	38.43406	2.05186	1	1	1	0	1	1	1	1	1	1	1	1	-	1	1	1	1	1	1	1	1	1	1	-	1	1	1	1	1	1	1	1	1	1	1	1	1
100518132,TGCAGCATCTCTCCGGGCTCTACCTGATGCTGAAGCCTGCATTTGCCAATCATTTACAGATCGGAAGAG,TGCAGCATCTCTCCGGGCTCTACCTGATGCTGAAGCCTGCATTTGCCAATCATTTAC,"Chr 11",15886675,1,2.86975e-022,0.913978,0.894118,0.189343,90.33962,42.33445,2.09922,1,1,1,1,1,1,-,1,1,1,1,1,1,0,1,1,1,1,-,1,1,1,1,1,1,1,-,0,1,1,1,1,1,1,0,1,1,1,0,1,1,1,1,1,1,1,1,1,-,1,1,1,1,-,-,1,1,1,1,1,0,1,1,1,1,1,-,1,1,1,1,1,1,1,1,1,1,1,1,1,1,0,1,1,1,1,-,0…
100522232,TGCAGAAACTCTGGACAATTTAGAAGGGAAAAGAGTTTTACAGATCGGAAGAGCGGTTCAGCAGGAATG,TGCAGAAACTCTGGACAATTTAGAAGGGAAAAGAGTTTTAC,"Chr 6",17702352,1,1.19121e-013,0.913978,0.894118,0.189343,122.91509,63.21558,2.02615,0.95,1,0,1,1,1,1,1,1,1,1,1,0,0,1,0,1,1,1,1,1,1,1,1,1,1,1,-,1,1,1,1,1,0,1,1,1,1,0,0,1,1,-,1,1,1,1,1,1,1,-,1,1,-,-,1,1,1,1,1,1,1,1,-,1,1,-,1,1,1,1,1,1,1,1,1,-,1,1,1,1,1,1,1,1,1,1,1,0,0,1,1,1,1
100524434	TGCAGGTCAAGGTTCTGAGAAACAGCTACATATCATGCATTCTTGTTTCATAATACTCCTTCCATTTTA	TGCAGGTCAAGGTTCTGAGAAACAGCTACATATCATGCATTCTTGTTTCATAATACTCCTTCCATTTTA		0	0	999	0.913978	0.894118	0.189343	67.4434	43.90901	1.46359	0.952381	1	1	1	1	1	-	-	1	1	1	1	1	1	1	0	1	0	1	1	1	1	1	1	1	1	-	1	1	1	1	1	1	1	1	0	1
100527642	TGCAGCGCTCAATCTAGCGCTTTAGCTTCAACTTTCTGCCAGTTCATTTTTCTCCTGGGCTTTCTGGGG	TGCAGCGCTCAATCTAGCGCTTTAGCTTCAACTTTCTGCCAGTTCATTTTTCTCCTGGGCTTTCTGGGG		0	0	999	0.913978	0.894118	0.189343	50.58879	27.80538	1.77708	1	1	1	1	0	1	1	1	1	1	1	1	0	1	1	-	1	1	1	1	1	1	1	1	1	1	-	1	1	1	1	-	1	1	1	1	1
100529359,TGCAGCATCAGGGATATGGGATCTCCTATATTGCAATAGGATGACATGTTACAGATCGGAAGAGCGGTT,TGCAGCATCAGGGATATGGGATCTCCTATATTGCAATAGGATGACATGTTAC,"Chr 6",7841969,2,1.47315e-019,0.913978,0.894118,0.189343,92.24528,51.81458,1.6366,1,1,-,1,1,-,1,0,1,1,0,1,1,0,1,1,1,1,1,1,1,1,1,-,1,1,-,1,1,1,1,1,1,1,1,1,1,0,0,1,1,1,1,1,1,1,1,1,1,1,1,-,1,1,1,1,1,1,1,1,1,1,1,1,1,1,1,1,-,0,1,1,1,1,-,1,0,1,1,1,1,1,1,1,1,1,-,0,0,1,1,1…
100430895	TGCAGTTTGCTCTTTCTAGACTACTACCACTTCGAGATCATAAAGAATATTAGACTAATCCAATGTAGT	TGCAGTTTGCTCTTTCTAGACTACTACCACTTCGAGATCATAAAGAATATTAGACTAATCCAATGTAGT		0	0	999	0.817204	0.894737	0.188366	30.42593	17.29761	1.72687	0.952381	1	1	1	1	0	1	-	1	1	1	1	0	1	1	-	1	1	1	-	1	1	1	1	0	1	1	-	1	1	1	-	1	1	1	1	1
100399918,TGCAGAAGCTGCCTTCAAATAGCAGCAAATACACGTATTCCTGTGATGGTCACACCTTTACAGATCGGA,TGCAGAAGCTGCCTTCAAATAGCAGCAAATACACGTATTCCTGTGATGGTCACACCTTTAC,"Chr 3",392492,1,1.91673e-024,0.924731,0.895349,0.187399,46.2,32.09195,1.40359,0.95,1,1,1,1,1,1,1,1,1,1,1,0,1,0,1,1,1,1,1,1,1,0,-,1,1,1,0,1,1,1,-,1,1,1,1,1,1,0,1,1,0,1,1,1,1,1,1,1,1,1,1,1,1,1,1,1,1,1,1,0,1,1,1,1,1,-,1,1,1,1,1,1,1,-,1,1,1,1,1,1,1,-,-,1,-,1,1…
100428202	TGCAGAGATTGCAATGCATAAAATTTGATAAACATTTTCATGCAGTTGCACCTATAAACATAATATTCT	TGCAGAGATTGCAATGCATAAAATTTGATAAACATTTTCATGCAGTTGCACCTATAAACATAATATTCT		0	0	999	0.924731	0.895349	0.187399	22.99057	12.97712	1.61902	1	1	1	1	1	1	1	0	1	1	1	1	0	0	1	-	1	1	1	1	1	1	1	1	1	1	1	1	1	1	-	1	1	1	1	1	-
100455031	TGCAGAATAATAAACACATGAGCATAGATAACTTGTACCAATTCAAGTTTGATGATAAAAGTAAATATT	TGCAGAATAATAAACACATGAGCATAGATAACTTGTACCAATTCAAGTTTGATGATAAAAGTAAATATT		0	0	999	0.924731	0.895349	0.187399	28.42991	17.40883	1.58026	1	1	1	0	1	-	1	1	1	1	1	1	0	1	1	-	1	-	1	0	1	1	1	1	1	1	1	1	1	1	1	1	1	1	1	1	1
100456716	TGCAGGTTCTAAATGGAAAAACAAAAAAAAAAACACAAAAATATTGAACCTGAGACTTGGGATCCAGTT	TGCAGGTTCTAAATGGAAAAACAAAAAAAAAAACACAAAAATATTGAACCTGAGACTTGGGATCCAGTT		0	0	999	0.924731	0.895349	0.187399	18.33962	12.45739	1.39825	1	-	1	1	0	1	1	1	1	1	1	1	1	1	1	0	1	-	1	-	1	1	1	1	1	1	1	-	1	1	1	1	1	1	1	1	1
100466511,TGCAGGTTAGCAAAACCAATCAAGATTCAACTGATTAGTTACAGATCGGAAGAGCGGTTCAGCAGGAAT,TGCAGGTTAGCAAAACCAATCAAGATTCAACTGATTAGTTAC,"Chr 6",3935609,1,3.49601e-014,0.924731,0.895349,0.187399,73.50476,43.61261,1.59756,1,1,1,1,1,1,1,1,1,1,1,1,0,1,-,0,1,1,-,1,1,1,1,1,1,1,1,1,1,1,1,1,1,1,1,0,1,1,0,1,1,1,1,1,1,1,1,1,-,1,1,1,1,1,1,1,1,1,1,1,0,1,1,-,1,1,-,1,1,1,1,-,1,1,1,1,1,1,1,1,1,0,1,1,1,1,0,1,1,0,0,1,1,-
100472289,TGCAGAAATACCTGGCATCCAAGATCCCCAAGTCCCAAAATCCTCTCACCATCAGTTACAACAATAACT,TGCAGAAATACCTGGCATCCAAGATCCCCAAGTCCCAAAATCCTCTCACCATCAGTTACAACAATAACT,"Chr 8",3521080,1,2.25381e-029,0.924731,0.895349,0.187399,51.72381,29.21138,1.59345,0.952381,1,1,1,1,0,1,1,0,1,1,1,1,1,1,1,1,-,1,1,1,1,1,-,-,1,-,1,1,-,1,1,1,1,1,1,1,1,0,0,1,1,1,1,1,1,1,0,1,1,-,1,1,1,0,1,1,1,1,1,1,1,1,1,0,-,1,1,1,1,1,1,1,1,1,1,1,1,1,…
100473409,TGCAGCTTTTTCAGTTCAAGAGCCTGTCATAAATGCATACAGTCAACATTATGACAGCAATTAGAAGAC,TGCAGCTTTTTCAGTTCAAGAGCCTGTCATAAATGCATACAGTCAACATTATGACAGCAATTAGAAGAC,"Chr 3",21766060,1,2.25381e-029,0.924731,0.895349,0.187399,28.82075,16.58585,1.59761,1,1,-,0,1,1,1,1,1,1,1,1,0,1,1,0,1,1,1,1,1,1,0,1,1,1,1,-,1,1,1,1,1,1,1,1,1,0,-,1,1,0,-,1,1,1,1,1,1,1,1,1,1,1,1,-,1,1,1,1,1,1,1,1,1,1,1,1,1,1,1,1,1,1,1,1,1,1,-,1,1,1,…
100485367,TGCAGCAGAATGTGGTTCTTGAACGCCTTGTTGAGAAAGCAAGGATGATCTTTGCGTGGGAGAAGGTAT,TGCAGCAGAATGTGGTTCTTGAACGCCTTGTTGAGAAAGCAAGGATGATCTTTGCGTGGGAGAAGGTAT,"Chr 5",4654426,1,2.25381e-029,0.924731,0.895349,0.187399,48.56604,26.46857,1.77269,1,1,-,1,1,1,1,1,1,1,1,1,1,0,1,1,1,1,1,-,1,1,1,0,1,1,1,1,1,1,1,1,1,1,1,1,-,1,0,1,1,1,0,1,1,1,1,0,1,1,0,1,1,1,1,1,1,1,1,1,1,1,-,1,1,1,1,-,1,1,1,-,1,1,1,1,1,1,1,1,1,1,0…
100491219,TGCAGCTTCCCTTTGGTATTTTTGGGGTCGATCCAATGAATTTTTACAGATCGGAAGAGCGGTTCAGCA,TGCAGCTTCCCTTTGGTATTTTTGGGGTCGATCCAATGAATTTTTAC,"Chr 3",19695349,1,7.33746e-017,0.924731,0.895349,0.187399,78.35849,44.56121,1.63198,1,-,1,1,1,0,1,0,1,1,1,1,1,-,1,1,1,1,1,1,1,1,1,-,1,1,-,-,1,1,1,1,1,1,1,1,1,-,0,0,1,1,1,1,1,1,1,1,1,1,0,1,1,1,1,1,1,1,1,1,1,1,1,1,1,1,1,1,1,1,1,1,1,1,1,1,1,1,1,1,1,0,1,1,1,-,0,0,0,1,1,1,1,1
100496042,TGCAGTTAGTAGAATTGGAGGTTCGCGAGCTTCTTTCCTCTTACGAGTTCCCCGGCGATGATGTTCCCA,TGCAGTTAGTAGAATTGGAGGTTCGCGAGCTTCTTTCCTCTTACGAGTTCCCCGGCGATGATGTTCCCA,"Chr 3",11726818,1,2.25381e-029,0.924731,0.895349,0.187399,38.62617,23.29796,1.5566,0.95,1,1,1,1,1,1,1,0,1,1,1,1,1,-,1,1,-,1,1,1,1,1,1,1,1,1,1,1,1,-,1,1,1,1,1,0,1,1,0,1,1,0,1,1,0,1,0,1,1,1,1,1,-,0,1,1,1,1,1,1,1,1,1,-,1,1,1,1,1,1,-,1,1,-,1,1,1,1,1,1,…
100499421	TGCAGAATCTGCACCTACTCCAACTGAAAAAAAATAAATGATCAACGCAGAGATTACAGATCGGAAGAG	TGCAGAATCTGCACCTACTCCAACTGAAAAAAAATAAATGATCAACGCAGAGATTAC		0	0	999	0.924731	0.895349	0.187399	51.02885	32.04308	1.49591	0.952381	1	1	1	0	1	1	0	1	1	0	1	1	0	1	1	1	1	-	1	1	1	1	1	1	-	-	1	1	1	1	1	1	1	1	0	1
100503043	TGCAGCAAAATCAGCTAAGTCAATTGAGGATTCCCCAAGAAATCCAGATTTTGAAGATCCCTGCGAGAA	TGCAGCAAAATCAGCTAAGTCAATTGAGGATTCCCCAAGAAATCCAGATTTTGAAGATCCCTGCGAGAA		0	0	999	0.924731	0.895349	0.187399	52.42857	29.73401	1.71553	1	1	1	1	1	1	1	1	1	1	1	1	0	1	1	1	-	1	1	-	1	1	1	1	1	-	-	1	1	1	1	1	1	1	0	1	1
100507336,TGCAGTCTCTCCCAAGGCAGCAATTCCAAGGAAGGACAGATATTACAGATCGGAAGAGCGGTTCAGCAG,TGCAGTCTCTCCCAAGGCAGCAATTCCAAGGAAGGACAGATATTAC,"Chr 7",15718381,1,2.52906e-016,0.924731,0.895349,0.187399,77.19811,40.80751,1.69633,1,1,1,0,0,1,1,1,1,1,1,1,0,1,1,0,1,1,1,-,1,1,1,1,1,1,-,1,1,1,1,1,1,1,1,1,1,-,1,1,1,1,1,1,1,1,1,1,1,1,1,1,1,-,0,1,1,1,1,1,1,1,1,1,1,-,-,1,1,1,1,1,1,1,1,1,1,1,-,1,1,0,1,1,1,1,1,0,0,0,1,1,1,1
100518327	TGCAGGGGCCTGGCACATCCCACCCAAGTCAGTTTCAATGTTTTACAGATCGGAAGAGCGGTTCAGCAG	TGCAGGGGCCTGGCACATCCCACCCAAGTCAGTTTCAATGTTTTAC		0	0	999	0.924731	0.895349	0.187399	88.08491	41.23085	1.96698	1	1	1	1	-	1	1	1	1	1	1	1	1	-	0	1	1	-	1	1	1	1	1	0	1	1	-	1	1	1	1	-	1	1	1	1	1
100520522,TGCAGTTTCTGCCATTTCAATCTAGCTCTCTTTTTTGGTTTTGTGTTTGTGGTGAGTGCAAAACATCTC,TGCAGTTTCTGCCATTTCAATCTAGCTCTCTTTTTTGGTTTTGTGTTTGTGGTGAGTGCAAAACATCTC,"Chr 3",25489383,1,1.75467e-025,0.924731,0.895349,0.187399,74.00935,38.97962,1.68857,1,1,1,1,0,1,1,1,1,1,1,1,1,0,1,1,1,0,1,1,1,1,1,0,1,-,1,1,1,1,1,-,1,0,1,1,1,0,1,0,1,1,1,1,1,1,1,0,1,1,1,1,1,1,1,1,1,1,1,1,0,1,1,1,1,-,1,1,1,1,1,1,1,1,1,1,-,-,1,1,1,1,…
100529445	TGCAGCTTCACTGGAACTACAAATGGAGCAAGAATTACAGATCGGAAGAGCGGTTCAGCAGGAATGCCG	TGCAGCTTCACTGGAACTACAAATGGAGCAAGAATTAC		0	0	999	0.924731	0.895349	0.187399	76.92453	41.27489	1.86293	1	1	1	1	1	1	1	1	1	1	1	1	0	1	1	1	1	1	1	1	1	1	1	1	1	1	-	1	1	1	1	1	1	1	0	1	1
100428743,TGCAGCAAGTTAGATGTTTGCGCACTTTGGCTCGTTCTTCAAAAGATTCGTCCTTGAATGTTACTTTGC,TGCAGCAAGTTAGATGTTTGCGCACTTTGGCTCGTTCTTCAAAAGATTCGTCCTTGAATGTTACTTTGC,"Chr 2",16847299,1,2.25381e-029,0.935484,0.896552,0.185493,34.66667,20.83023,1.55428,0.95,1,1,1,0,1,1,1,1,1,1,1,0,1,1,0,1,1,1,1,1,1,1,1,1,-,1,1,1,1,1,-,1,1,1,1,1,1,0,1,1,1,1,1,1,1,1,1,1,1,0,1,1,1,1,1,1,1,1,1,1,-,1,1,0,1,-,1,1,1,1,1,1,-,1,1,1,1,-,1,1…
100429861,TGCAGGGAATAATTACCATGGTGATACTGTTTTATTAGTACTTTATTTGCAACCCATCTAAGATAATCT,TGCAGGGAATAATTACCATGGTGATACTGTTTTATTAGTACTTTATTTGCAACCCATCTAAGATAATCT,"Chr 7",5756036,2,2.25381e-029,0.935484,0.896552,0.185493,25.57143,13.67852,1.93382,1,1,1,1,0,1,1,1,-,1,1,1,1,1,1,0,1,0,1,1,1,1,1,1,1,1,-,-,1,1,1,1,1,1,1,1,-,1,1,1,1,1,1,1,1,1,1,1,1,1,1,1,1,1,1,1,1,1,1,1,1,1,1,1,0,1,1,1,1,0,1,1,1,-,1,1,0,1,1,-,0,1,1…
100454920	TGCAGAACTTGTGTGGATAAAATATCTTTACACTATAGACTATACCTATGGGTTGGTTACTTGAAGTGA	TGCAGAACTTGTGTGGATAAAATATCTTTACACTATAGACTATACCTATGGGTTGGTTACTTGAAGTGA		0	0	999	0.935484	0.896552	0.185493	26.37736	14.83268	1.48134	1	1	1	0	1	-	1	1	1	1	1	1	1	1	0	1	1	0	1	1	1	1	1	1	1	1	1	1	1	1	1	1	1	1	1	1	1
100455601	TGCAGATTTTGTCTGCAATTTTATGCATGCACAACGAAATCTTTGAGTCTGTTTGCATTCAAGTAAAGT	TGCAGATTTTGTCTGCAATTTTATGCATGCACAACGAAATCTTTGAGTCTGTTTGCATTCAAGTAAAGT		0	0	999	0.935484	0.896552	0.185493	35.27358	22.64639	1.4276	1	1	1	1	1	0	1	1	1	1	1	1	0	1	-	1	1	1	1	1	1	1	1	1	1	-	1	-	1	1	1	1	1	1	1	1	1
100466729,TGCAGTGCTTGTTATGAGCGAGAGTAGTTGTACGAGTGCAGATTACAGATCGGAAGAGCGGTTCAGCAG,TGCAGTGCTTGTTATGAGCGAGAGTAGTTGTACGAGTGCAGATTAC,"Chr 4",9633256,1,2.52906e-016,0.935484,0.896552,0.185493,63.60952,44.69697,1.29568,0.954545,1,1,1,1,1,1,0,1,1,0,1,1,1,1,1,1,1,1,1,1,1,1,0,1,1,1,-,1,0,1,-,1,1,1,1,1,-,1,0,1,1,1,1,1,1,1,-,1,1,0,1,1,1,1,1,1,1,1,1,1,1,-,1,1,-,1,1,1,1,1,1,1,1,1,1,1,1,1,1,1,1,1,1,1,1,1,1,0,0,1…
100473434,TGCAGGAAGGTAGACATCACTAACAGGACCAAAATTATCACCCCCAGGATGTGGCCTACTTAGCTCAAT,TGCAGGAAGGTAGACATCACTAACAGGACCAAAATTATCACCCCCAGGATGTGGCCTACTTAGCTCAAT,"Chr 7",3806638,1,2.25381e-029,0.935484,0.896552,0.185493,52.28302,33.81073,1.47045,1,-,1,1,0,1,1,1,1,1,1,1,0,1,1,0,1,1,1,1,1,1,1,1,-,1,-,-,1,1,1,1,1,0,1,1,1,1,1,1,1,1,1,1,1,1,1,1,1,1,1,0,1,1,0,1,1,1,1,1,1,1,1,0,1,1,1,-,1,1,1,1,1,1,1,1,1,1,1,1,1,0,1…
100485804	TGCAGGACAAGCTTATTCAGCTTTTGTTCAAACCATCTACATACCTTTGGATTTCAATACAAAATATAG	TGCAGGACAAGCTTATTCAGCTTTTGTTCAAACCATCTACATACCTTTGGATTTCAATACAAAATATAG		0	0	999	0.935484	0.896552	0.185493	39.45283	23.81934	1.61274	1	1	1	1	0	1	1	1	-	1	0	1	1	0	1	-	1	1	1	1	1	1	1	1	1	1	-	1	1	1	1	1	1	1	1	1	1
100495511,TGCAGGAGGAGCATCGAGTTGAGCCTCCGGATGTGGGGAGCAAACACAGGGCTCAGATGCTAGAAGACT,TGCAGGAGGAGCATCGAGTTGAGCCTCCGGATGTGGGGAGCAAACACAGGGCTCAGATGCTAGAAGACT,"Chr 8",10271549,1,2.25381e-029,0.935484,0.896552,0.185493,36.58491,19.4538,1.65311,1,1,1,1,1,1,-,1,1,1,1,1,0,0,1,1,-,1,-,1,1,1,1,1,1,1,1,1,-,0,1,1,1,1,1,1,1,1,0,1,1,1,1,1,1,1,1,0,1,1,1,1,1,1,1,1,1,1,1,1,0,1,1,1,1,1,-,-,1,0,1,1,0,1,1,1,1,1,1,1,1,1,1…
100495996	TGCAGTGGTGTATGTACCCTATTTGTTACAGGAAAATCATGGTAAGGAAGGTTTCCACTTTCCCCCCAC	TGCAGTGGTGTATGTACCCTATTTGTTACAGGAAAATCATGGTAAGGAAGGTTTCCACTTTCCCCCCAC		0	0	999	0.935484	0.896552	0.185493	33.45794	19.88955	1.6392	1	1	1	1	-	1	1	1	1	1	1	1	0	1	1	1	1	1	1	0	1	1	1	1	1	1	1	-	1	1	1	1	1	1	1	1	0
100515510,TGCAGCCCCTGCACTGTACCTGTAAAATTAGTTGCATGCTTTCCAATTTTCCAACCACAATAAACAACA,TGCAGCCCCTGCACTGTACCTGTAAAATTAGTTGCATGCTTTCCAATTTTCCAACCACAATAAACAACA,"Chr 2",8077294,1,2.25381e-029,0.935484,0.896552,0.185493,53.97196,30.15798,1.71274,1,1,1,1,0,1,1,1,1,1,1,1,1,0,1,-,1,1,1,-,1,1,1,-,1,1,1,1,1,1,1,0,1,1,1,0,1,1,-,0,1,1,1,1,1,0,1,1,1,-,1,1,1,1,1,1,1,1,1,1,0,1,1,0,-,1,1,1,1,1,1,1,1,1,1,1,1,1,1,1,1,1,1…
100522468,TGCAGCGAATTCACAATTGTGCACATCAATGCAGGGGCGAGAAGAAGGAGAAGAAGATTACAGATCGGA,TGCAGCGAATTCACAATTGTGCACATCAATGCAGGGGCGAGAAGAAGGAGAAGAAGATTAC,"Chr 7",15439798,1,1.91673e-024,0.935484,0.896552,0.185493,71.86538,42.21649,1.57681,0.952381,1,1,1,1,1,1,1,1,1,1,1,1,-,1,-,1,0,1,-,1,1,1,-,1,1,-,1,1,1,1,1,1,1,1,1,1,1,0,0,1,1,1,1,1,1,1,0,1,1,0,-,1,1,0,1,1,1,1,1,1,1,1,1,1,1,1,1,1,1,1,1,1,1,1,1,0,1,1,1,1,0,1…
100526130	TGCAGATCCTTCCTTGGTTTTACATACTTCTCAAAGAATGAATCAAAATGGTTACAGATCGGAAGAGCG	TGCAGATCCTTCCTTGGTTTTACATACTTCTCAAAGAATGAATCAAAATGGTTAC		0	0	999	0.935484	0.896552	0.185493	91.08411	52.04745	1.55526	1	1	1	0	1	1	1	1	-	1	1	1	0	0	1	1	1	1	-	1	1	1	1	1	1	1	1	1	1	1	1	1	1	1	1	1	1
100454764,TGCAGAAAATGAAGATGTGGCAGACTCTGAAACTGAGAACTCCACCTCCAGGCCCATCTCACACCACAG,TGCAGAAAATGAAGATGTGGCAGACTCTGAAACTGAGAACTCCACCTCCAGGCCCATCTCACACCACAG,"Chr 6",19211088,1,2.25381e-029,0.83871,0.897436,0.184089,18.78704,10.81499,1.63828,1,1,-,1,-,-,-,-,1,1,1,1,1,0,-,1,1,1,1,1,1,1,0,1,1,1,1,1,1,1,-,-,1,1,1,1,1,0,0,-,1,1,1,1,1,0,1,1,-,1,0,0,1,1,1,-,1,1,-,1,0,1,1,1,1,-,1,1,1,1,1,1,1,1,1,1,-,1,-,1,1,1,1…
100502956,TGCAGATCCCACAACTGAGGCCACAGACGTGACTGTTGAAAAACAGCTTATGAGGCGACATGTTCTCAA,TGCAGATCCCACAACTGAGGCCACAGACGTGACTGTTGAAAAACAGCTTATGAGGCGACATGTTCTCAA,"Chr 6",19924799,1,2.25381e-029,0.83871,0.897436,0.184089,58.97222,35.12292,1.69553,1,1,1,1,0,1,-,1,-,1,1,1,0,0,1,0,-,1,1,1,1,1,1,0,-,1,-,1,1,1,1,1,1,1,1,1,-,-,-,1,-,1,1,1,1,1,1,1,1,1,1,1,1,1,0,1,1,1,1,1,1,1,1,1,1,0,-,-,1,1,1,1,1,1,1,1,1,1,1,1,1,-,1…
100456323,TGCAGGAACATCCTTCTTAGTGTGCTCCCCCTCCAAATATATGACATTTTGATTTGTCAAACCAGTAAC,TGCAGGAACATCCTTCTTAGTGTGCTCCCCCTCCAAATATATGACATTTTGATTTGTCAAACCAGTAAC,"Chr 4",11695777,1,2.25381e-029,0.946237,0.897727,0.183626,36.8972,25.21642,1.34163,1,1,1,1,1,1,1,1,1,1,1,1,1,0,0,1,1,1,1,-,1,1,1,1,-,1,1,1,1,1,1,1,1,1,1,1,1,1,0,0,1,1,0,1,1,1,1,0,-,1,1,1,1,1,1,-,1,1,1,1,-,1,1,1,1,1,1,0,1,1,1,1,1,1,1,1,1,1,1,1,1,1,1…
100473307,TGCAGCTGCAAATTTTTGATACAGAGATAGAAAACCATGTGTTTCTTATGTGTTCTACTCTGATCCTTG,TGCAGCTGCAAATTTTTGATACAGAGATAGAAAACCATGTGTTTCTTATGTGTTCTACTCTGATCCTTG,"Chr 5",3734268,1,2.25381e-029,0.946237,0.897727,0.183626,39.85047,29.30529,1.33549,1,0,1,-,1,1,1,1,1,1,1,1,1,1,1,1,1,1,0,1,1,1,1,1,1,1,1,1,1,1,1,-,1,1,1,0,1,1,1,1,1,1,1,1,1,0,1,0,1,1,1,1,1,-,1,1,1,1,1,1,1,1,1,0,1,1,1,1,1,1,1,-,1,1,1,-,0,1,1,1,1,1,1…
100486211	TGCAGTCAGCTGTCAAAGACACTCATCCTTACTAACAGGTTTCATTGGTCATTTGAAGTCATCTCAATA	TGCAGTCAGCTGTCAAAGACACTCATCCTTACTAACAGGTTTCATTGGTCATTTGAAGTCATCTCAATA		0	0	999	0.946237	0.897727	0.183626	31.46729	19.98519	1.3708	0.95	1	1	1	0	0	1	1	1	1	1	1	0	-	1	1	1	1	1	1	1	1	1	1	1	-	1	1	1	1	1	1	1	1	1	1	1
100499390,TGCAGAAGCGATAGGTTCGATTCCGCAAATGAAGTGCTTTTACAGATCGGAAGAGCGGTTCAGCAGGAA,TGCAGAAGCGATAGGTTCGATTCCGCAAATGAAGTGCTTTTAC,"Chr 2",26808659,1,1.02318e-014,0.946237,0.897727,0.183626,79.51429,50.54373,1.45405,0.952381,1,1,1,1,1,1,1,-,1,1,1,1,1,1,1,1,1,1,1,1,1,1,0,1,-,-,1,1,1,1,1,1,1,1,1,1,1,0,0,1,1,0,1,1,1,1,0,1,-,1,1,1,1,1,1,1,1,1,1,1,1,1,1,0,1,-,1,1,1,1,1,1,1,1,1,1,1,1,1,1,1,1,1,1,1,0,1,0,0,1,1…
100502346,TGCAGAGATGAGCATGGGAACCCCCAAATGAGCCCACTTATGGTAACTAAAATGAATGGGCTTTTCTTC,TGCAGAGATGAGCATGGGAACCCCCAAATGAGCCCACTTATGGTAACTAAAATGAATGGGCTTTTCTTC,"Chr 11",35968923,2,2.25381e-029,0.946237,0.897727,0.183626,46.45192,29.87052,1.48167,1,1,1,1,1,1,1,1,1,1,1,1,1,1,1,1,1,0,1,1,1,1,1,1,1,1,1,-,1,1,1,1,1,1,1,0,1,1,0,1,1,1,1,1,1,1,1,1,1,1,1,1,1,1,1,1,1,1,1,1,1,1,0,1,1,1,-,1,1,1,1,1,1,1,-,1,-,1,1,0,1,0…
100518258	TGCAGGAATTTTTCAGTTGCAAACACAGTTGGCTCAATTTCAGAGACGTTTACAGATCGGAAGAGCGGT	TGCAGGAATTTTTCAGTTGCAAACACAGTTGGCTCAATTTCAGAGACGTTTAC		0	0	999	0.946237	0.897727	0.183626	59.90654	36.1672	1.55751	1	1	1	1	0	1	1	1	1	1	1	1	1	0	-	1	1	1	-	1	1	1	1	1	1	1	1	1	1	1	1	1	1	0	1	1	1
100519804	TGCAGAAAACTTGTTTCCATATAAAAACTTAGCCTGTTACAAGGATAAGGAATTAGAATATTCTTACAG	TGCAGAAAACTTGTTTCCATATAAAAACTTAGCCTGTTACAAGGATAAGGAATTAGAATATTCTTACAG		0	0	999	0.946237	0.897727	0.183626	64.40187	37.83186	1.64212	0.952381	1	1	1	1	1	1	1	1	1	1	1	0	1	1	1	1	1	1	1	1	1	1	-	1	1	-	0	1	1	1	1	1	0	1	1	1
100529287,TGCAGAGTCATGACAACAATGAAATATACGAAAAGGCTGTTACAGATCGGAAGAGCGGTTCAGCAGGAA,TGCAGAGTCATGACAACAATGAAATATACGAAAAGGCTGTTAC,"Chr 11",44868632,1,1.02318e-014,0.946237,0.897727,0.183626,78.75472,44.57066,1.67272,1,0,1,1,1,1,1,1,1,1,1,1,0,0,1,1,1,1,1,1,1,1,1,1,1,1,-,1,1,1,1,1,1,1,1,1,1,1,0,0,-,0,1,1,1,1,1,1,1,1,1,1,1,1,1,1,1,1,1,1,1,1,1,1,1,1,-,1,1,1,1,1,1,0,0,1,1,1,1,1,1,1,0,1,1,-,1,1,1,1,1,1,1,-
100537753,TGCAGTAATTTTACACTAAAACCGAGACATATTATTGTTCAAAAGGCATTACAGATCGGAAGAGCGGTT,TGCAGTAATTTTACACTAAAACCGAGACATATTATTGTTCAAAAGGCATTAC,"Chr 11",23431174,1,1.47315e-019,0.946237,0.897727,0.183626,80.33962,49.04616,1.60732,1,1,1,1,1,1,1,1,1,1,1,1,1,1,1,1,1,1,1,1,1,1,1,1,-,1,-,1,1,1,1,1,1,1,1,0,1,-,1,1,1,1,0,1,1,1,0,1,1,1,0,1,1,-,0,1,1,1,1,1,0,1,1,1,0,1,-,1,1,1,1,1,1,1,1,1,1,1,1,1,1,0,1,1,1,1,1,0,1,1,…
100011503	TGCAGACAATTTTTTAGCTGCATATTTCTGTTTCTATTGTAATCAATTATTGGCTGGTGACAATGATTA	TGCAGACAATTTTTTAGCTGCATATTTCTGTTTCTATTGTAATCAATTATTGGCTGGTGACAATGATTA		0	0	999	0.849462	0.898734	0.182022	18.91589	10.7522	1.75344	1	1	1	1	1	1	-	1	1	1	1	1	1	1	-	1	1	-	1	1	1	1	1	1	1	1	-	-	1	-	1	1	1	1	1	0	1
100429499	TGCAGGAAAATGATTTCAACTAGTATTTACTCTCATTATTGATCATAATTTTCACATATAACTATTTAT	TGCAGGAAAATGATTTCAACTAGTATTTACTCTCATTATTGATCATAATTTTCACATATAACTATTTAT		0	0	999	0.849462	0.898734	0.182022	20.99057	11.3798	1.91301	1	1	1	1	1	1	1	1	-	1	1	1	1	1	0	1	1	-	1	1	1	1	0	1	1	1	-	-	1	1	1	1	1	1	1	1	1
100473097,TGCAGCATTTTGATTATAAGCTTTTCTAAACACAAAATAAGATAATCCAAATCAAACGCACTTATGTTA,TGCAGCATTTTGATTATAAGCTTTTCTAAACACAAAATAAGATAATCCAAATCAAACGCACTTATGTTA,"Chr 3",6897395,1,2.25381e-029,0.849462,0.898734,0.182022,47.39252,22.88401,2.02034,1,1,1,0,1,1,1,1,1,1,0,1,0,1,1,1,1,1,-,1,1,1,1,1,1,-,-,-,1,1,-,-,1,1,1,0,1,-,-,0,1,1,1,1,1,1,1,1,1,1,0,1,1,1,-,1,1,1,1,1,0,-,1,-,1,-,1,1,1,1,1,1,-,1,1,1,-,1,1,1,1,1,1…
100480781	TGCAGGTGCAACTGAATCTGGCCCCAAAAGGAGTTTACAGATCGGAAGAGCGGTTCAGCAGGAATGCCG	TGCAGGTGCAACTGAATCTGGCCCCAAAAGGAGTTTAC		0	0	999	0.849462	0.898734	0.182022	79.99065	42.49013	1.90128	1	1	1	1	1	1	1	1	-	1	1	1	0	1	1	1	1	1	-	0	1	1	1	-	1	1	1	1	1	1	1	1	1	1	1	1	1
100491312,TGCAGGCAAGGAGAAGACAAATAAGCGGTGACTAACTGGTTTTTACAGATCGGAAGAGCGGTTCAGCAG,TGCAGGCAAGGAGAAGACAAATAAGCGGTGACTAACTGGTTTTTAC,"Chr 11",22504137,1,2.52906e-016,0.849462,0.898734,0.182022,86.33333,42.66211,1.88174,1,-,-,1,1,1,1,-,1,1,1,1,0,1,1,-,1,1,-,1,1,1,1,1,1,1,-,1,1,1,1,-,1,0,1,1,1,1,0,1,-,1,0,1,1,1,1,-,1,1,0,1,1,-,1,1,1,1,-,1,1,1,1,1,1,1,-,1,1,1,1,1,1,1,-,-,1,1,1,1,1,0,1,1,1,1,1,1,0,0,1,1,1,1
100495674,TGCAGGTGACAAAAAAAATCATATAAAAATGAATGAGTTCATTATTATTTCATTCTCAAAATGAAATTA,TGCAGGTGACAAAAAAAATCATATAAAAATGAATGAGTTCATTATTATTTCATTCTCAAAATGAAATTA,"Chr 2",14988598,1,2.25381e-029,0.849462,0.898734,0.182022,40.13889,25.42325,1.61931,1,1,1,1,1,1,1,1,1,1,-,1,0,0,1,1,1,1,1,1,1,1,1,1,1,-,-,1,1,1,1,1,1,1,1,1,1,-,0,1,-,-,1,1,1,0,1,1,1,1,-,1,1,1,0,1,1,1,1,1,1,1,-,1,1,1,-,-,1,1,1,1,-,1,1,1,1,1,-,1,1,1,…
100350509,TGCAGAAATAGTAGAGCAGGCTGTTTTTGCCAGACGGCTGCTCACAAATGAAGTTGGTTCCATCACAAA,TGCAGAAATAGTAGAGCAGGCTGTTTTTGCCAGACGGCTGCTCACAAATGAAGTTGGTTCCATCACAAA,"Chr 11",11366379,1,2.25381e-029,0.956989,0.898876,0.181795,15.20755,9.27231,1.39272,1,1,1,1,1,1,1,1,1,1,1,1,0,0,0,1,1,1,1,1,1,1,1,1,1,1,1,1,1,-,1,1,1,1,1,1,1,1,0,1,1,0,0,1,1,1,1,-,1,1,1,1,1,1,0,1,1,1,1,1,1,1,1,1,1,1,1,1,1,1,1,1,1,-,-,1,0,1,0,1,1,1,…
100430784	TGCAGTTGCAAGAGAGTGCGGAAGAACGTGAAAATGCTCGTTTTGTCATTGAAGAAGATAATGAAAGAG	TGCAGTTGCAAGAGAGTGCGGAAGAACGTGAAAATGCTCGTTTTGTCATTGAAGAAGATAATGAAAGAG		0	0	999	0.956989	0.898876	0.181795	48.53333	34.81518	1.34203	0.952381	1	1	0	1	1	1	1	1	1	1	1	1	1	1	0	1	1	1	1	1	1	1	1	1	1	-	0	1	1	1	1	1	1	1	1	1
100474024,TGCAGTCCTTTTTGTTGTATTTGCTTCATGTTTCCTGTTTATGCTTTACAAACTGATGTCGTCATGGTT,TGCAGTCCTTTTTGTTGTATTTGCTTCATGTTTCCTGTTTATGCTTTACAAACTGATGTCGTCATGGTT,"Chr 6",22545709,1,2.25381e-029,0.956989,0.898876,0.181795,37.61682,26.82816,1.3628,1,1,1,1,1,1,1,1,1,1,1,1,0,0,1,1,1,1,0,1,1,1,1,0,1,1,1,1,1,1,-,1,1,1,1,1,1,1,1,1,1,1,-,1,1,1,1,1,1,1,1,1,1,1,1,1,1,1,1,1,1,1,1,1,1,1,1,0,1,1,1,1,1,1,1,1,1,1,-,1,1,1,0…
100506900,TGCAGCCACTACTACAACCACAGTAATAGCAACAACAAAAATGGACCCAAACCTCATTACAGATCGGAA,TGCAGCCACTACTACAACCACAGTAATAGCAACAACAAAAATGGACCCAAACCTCATTAC,"Chr 6",4303166,1,6.71237e-024,0.956989,0.898876,0.181795,56.66667,36.01657,1.46064,0.95,-,1,1,1,1,1,0,1,1,1,1,0,1,1,0,1,1,1,1,1,1,1,1,1,1,1,1,-,1,1,1,1,1,1,1,1,-,0,0,1,1,0,1,1,1,1,1,1,1,1,1,1,1,1,1,1,1,1,1,-,1,1,1,0,1,1,1,1,1,1,1,1,1,1,1,1,1,1,1,1,1,0,1,1,1…
100527904,TGCAGTTCTTGTCCATCGTTTGGCCACATCATCACAAAAAAAGTGCAATAAAAAATGAAATGAAATTAC,TGCAGTTCTTGTCCATCGTTTGGCCACATCATCACAAAAAAAGTGCAATAAAAAATGAAATGAAATTAC,"Chr 8",13797053,1,8.10614e-029,0.956989,0.898876,0.181795,73.52336,52.24034,1.31032,0.954545,-,0,1,1,1,1,1,1,1,1,1,-,0,1,0,1,1,1,1,1,1,1,1,1,1,1,1,1,1,1,1,1,1,1,1,1,1,1,1,1,1,1,1,1,1,1,1,1,1,1,1,1,1,1,1,1,1,1,1,0,1,1,1,1,-,1,1,1,1,1,1,1,1,1,1,1,1,0…
100000949	TGCAGAAATCTAAGCTACGATTCAATGAAAAGAAAAAAGATCCAATGAAAAGAAAGAACTTTTGTTTTT	TGCAGAAATCTAAGCTACGATTCAATGAAAAGAAAAAAGATCCAATGAAAAGAAAGAACTTTTGTTTTT	Pltd	112349	1	3.77142e-027	0.967742	0.1	0.18	8	5.19615	1.5412	0.954545	0	0	0	0	0	0	0	1	0	0	0	0	0	0	0	0	0	0	0	0	1	0	0	0	1	-	0	-	0	0	0	0	0	0	0	0
100012404	TGCAGCCATCCTGGGGTGAGACTATGATGAAAGAGTTTCACTGACATTGATCAGGATCATATCTCCGCT	TGCAGCCATCCTGGGGTGAGACTATGATGAAAGAGTTTCACTGACATTGATCAGGATCATATCTCCGCT		0	0	999	0.967742	0.1	0.18	10.38462	7.601	1.43807	1	0	1	0	0	0	1	0	0	0	0	0	0	0	0	0	0	1	0	1	1	0	0	0	0	0	0	0	-	0	0	0	0	0	0	0	0
100015132	TGCAGAATAATCCTTGGTACAACCCTTGACTCATTACAGATCGGAAGAGCGGTTCAGCAGGAATGCCGA	TGCAGAATAATCCTTGGTACAACCCTTGACTCATTAC		0	0	999	0.967742	0.1	0.18	33.5	17.54755	1.80388	0.954545	0	1	0	0	0	0	0	0	0	0	0	0	1	0	0	0	1	0	0	0	0	0	0	0	0	0	0	-	0	0	0	0	0	1	0	0
100025533	TGCAGAAACTCTTAGTGTTTTTGAAAATTGATGTGTTATCTAACTTACAGATCGGAAGAGCGGTTCAGC	TGCAGAAACTCTTAGTGTTTTTGAAAATTGATGTGTTATCTAACTTAC		0	0	999	0.967742	0.1	0.18	17	9.09474	1.59896	0.952381	1	0	0	0	0	1	0	0	0	0	1	0	0	0	0	0	0	0	0	0	0	0	0	0	0	-	0	0	0	1	1	0	0	0	0	0
100040926	TGCAGCAACATTATGTCATACAAATCAATTTGATGGCTACGTTAGCCACTGGGGAACAGGTTACAGATC	TGCAGCAACATTATGTCATACAAATCAATTTGATGGCTACGTTAGCCACTGGGGAACAGGTTAC		0	0	999	0.967742	0.1	0.18	22.53846	13.43712	1.59701	0.954545	0	1	0	0	0	1	0	0	0	0	0	0	0	0	0	-	-	0	0	1	0	0	0	0	0	0	0	-	0	0	0	0	0	0	0	1
100041029	TGCAGCCGCCTCTGCTAATGGTACTCGACGTGCCAACCTAACAATATTTGCTAATCTTTGATGGTCCGC	TGCAGCCGCCTCTGCTAATGGTACTCGACGTGCCAACCTAACAATATTTGCTAATCTTTGATGGTCCGC		0	0	999	0.967742	0.1	0.18	7.08333	5.48419	1.29281	0.954545	0	1	0	0	0	0	0	0	0	0	0	0	0	0	0	0	0	1	0	1	0	0	0	0	0	0	0	1	0	1	0	0	0	0	0	1
100041993	TGCAGGGTGCTCAATATAGAAGCAACCCCAACAACATTACAGATCGGAAGAGCGGTTCAGCAGGAATGC	TGCAGGGTGCTCAATATAGAAGCAACCCCAACAACATTAC		0	0	999	0.967742	0.1	0.18	22.58333	9.13289	2.26253	1	-	0	0	0	1	1	0	0	0	0	0	0	0	0	0	1	1	1	0	0	0	0	0	0	0	0	0	-	0	0	0	0	0	0	0	0
100480605,TGCAGGAGAAGCAATCATGGTATCTATAAGTAACACTAAACATTACAGATCGGAAGAGCGGTTCAGCAG,TGCAGGAGAAGCAATCATGGTATCTATAAGTAACACTAAACATTAC,"Chr 1",14861159,1,2.52906e-016,0.860215,0.9,0.18,84.92453,45.69251,1.81924,1,1,1,1,1,1,1,1,1,1,-,1,0,0,1,1,1,1,1,1,1,1,0,1,1,1,-,1,-,1,1,1,1,1,1,1,1,1,0,1,1,1,-,1,1,1,1,1,1,1,1,-,1,-,0,1,1,1,1,1,1,-,1,1,1,1,-,1,-,1,0,1,1,-,1,1,1,1,0,1,1,0,-,1,1,1,1,1,1,1,1,1,-,-
100484898	TGCAGAATAAAGCCTTCAATACCCACTACTGCACGCCGCATAAGCCTTCTAAACAACTGTTATATTTTC	TGCAGAATAAAGCCTTCAATACCCACTACTGCACGCCGCATAAGCCTTCTAAACAACTGTTATATTTTC		0	0	999	0.860215	0.9	0.18	44.8972	25.00054	1.76147	1	1	-	1	0	1	1	1	1	1	1	1	1	1	-	1	1	1	1	-	1	1	1	1	-	-	-	-	1	1	1	1	1	1	1	1	-
100495945	TGCAGTGATCCACTTGTTACTAATCTTGTTCATGTTCAACAAGTATCCTCTTGCAAGCTTCGTAGCACA	TGCAGTGATCCACTTGTTACTAATCTTGTTCATGTTCAACAAGTATCCTCTTGCAAGCTTCGTAGCACA		0	0	999	0.860215	0.9	0.18	45.62857	27.03974	1.70831	1	1	1	1	1	-	1	1	1	1	1	1	0	1	1	0	1	1	1	1	1	1	0	1	1	1	-	1	1	1	-	1	1	1	1	1	1
100499507	TGCAGAGATCCTAGATCCGTTCGTGGACTTGGCTATTTTTACAGATCGGAAGAGCGGTTCAGCAGGAAT	TGCAGAGATCCTAGATCCGTTCGTGGACTTGGCTATTTTTAC		0	0	999	0.860215	0.9	0.18	111.1215	51.35905	2.22327	1	1	-	1	0	1	1	1	1	1	1	1	1	-	1	1	1	1	1	1	1	1	1	1	1	-	-	1	1	1	1	1	1	1	1	1	-
100502618	TGCAGAAAAGAAACATCATATGATAACATTTCAGCAAATGTGATATACCAGAGATCTACAATTTCACAA	TGCAGAAAAGAAACATCATATGATAACATTTCAGCAAATGTGATATACCAGAGATCTACAATTTCACAA		0	0	999	0.860215	0.9	0.18	61.01852	30.54807	1.92935	1	1	1	1	0	1	1	1	-	1	1	1	0	1	1	-	1	1	1	1	-	1	1	1	1	1	-	1	1	1	-	1	1	1	1	1	1
100502702	TGCAGAACTTGGTGCCATTGAGGTAAATCCTGCACAATAATCAAACAATAAATGACATTTGTGATCAAG	TGCAGAACTTGGTGCCATTGAGGTAAATCCTGCACAATAATCAAACAATAAATGACATTTGTGATCAAG		0	0	999	0.860215	0.9	0.18	67.51402	34.38468	1.94323	1	1	1	1	0	1	0	-	-	1	1	1	0	1	1	1	-	1	1	1	1	1	1	-	1	-	-	1	1	1	-	1	1	1	-	1	1
100502841,TGCAGAGAAATGAACTAAAACGTTTCATGCGTTCATCCAAAACCACGATCATCCGCGTTCAGCTCCACA,TGCAGAGAAATGAACTAAAACGTTTCATGCGTTCATCCAAAACCACGATCATCCGCGTTCAGCTCCACA,"Chr 8",2966848,1,2.25381e-029,0.860215,0.9,0.18,58.05607,36.75909,1.54897,0.95,1,1,1,0,1,1,1,1,1,1,1,1,1,1,-,1,1,1,1,1,1,1,-,1,0,-,-,1,1,1,-,1,1,-,-,1,1,0,0,1,1,1,1,1,0,1,-,1,1,1,1,1,1,1,1,1,1,1,1,0,1,-,1,-,1,1,1,1,1,1,1,1,1,1,1,1,1,-,1,1,1,1,1,1,1…
100506540	TGCAGAAATTTCCTGACAAACAATCATACACTTCATGGCCTAAACTCTCCAAATTATTACAGATCGGAA	TGCAGAAATTTCCTGACAAACAATCATACACTTCATGGCCTAAACTCTCCAAATTATTAC		0	0	999	0.860215	0.9	0.18	78.11321	43.84714	1.82836	1	-	1	1	1	1	1	1	1	1	1	1	0	1	1	-	1	1	1	1	1	1	1	0	1	-	1	1	1	1	-	1	1	1	1	-	1
100507259	TGCAGTAGTGATGTTGGAGCCGCAGTGTTGAATCTCGAGAAGGCAAAGGATTACAGATCGGAAGAGCGG	TGCAGTAGTGATGTTGGAGCCGCAGTGTTGAATCTCGAGAAGGCAAAGGATTAC		0	0	999	0.860215	0.9	0.18	75.84906	42.54338	1.86876	1	1	1	1	1	1	1	1	1	1	1	1	-	1	1	1	1	1	1	-	1	1	1	1	-	-	-	0	-	-	1	1	1	1	1	1	1
100509525,TGCAGAGGATCAACATCCAAGAAAGATTCAAGTGTTATAACACAGATGAGAAGATTCATTACAGATCGG,TGCAGAGGATCAACATCCAAGAAAGATTCAAGTGTTATAACACAGATGAGAAGATTCATTAC,"Chr 11",8412239,1,5.32922e-025,0.860215,0.9,0.18,91.71698,50.2514,1.86824,0.95,1,1,1,1,1,1,-,-,1,1,1,1,1,1,1,1,1,1,1,1,1,1,1,1,1,-,1,1,1,1,1,1,1,1,1,-,0,0,0,1,-,0,-,1,1,1,1,1,1,-,1,-,-,1,1,1,1,1,1,0,1,1,1,1,1,-,1,1,1,1,1,1,1,-,1,1,1,1,1,1,1,1,1,1,1,0,-,0,…
100510322	TGCAGTTCTTATACATATGAATAGTCCTTTTTGTGTACTATTTCTCTTGAATGGTAAAATACAAGATAT	TGCAGTTCTTATACATATGAATAGTCCTTTTTGTGTACTATTTCTCTTGAATGGTAAAATACAAGATAT		0	0	999	0.967742	0.9	0.18	40.14151	29.17657	1.31335	1	1	1	1	1	1	1	1	1	1	1	1	1	1	-	0	1	1	0	1	1	1	1	1	1	0	1	-	1	1	1	1	1	1	1	0	1
100518344,TGCAGGTTTTTGGTGAGAAAGCTTTTGAGAAATTTGGAAAAGGTTTACAGATCGGAAGAGCGGTTCAGC,TGCAGGTTTTTGGTGAGAAAGCTTTTGAGAAATTTGGAAAAGGTTTAC,"Chr 8",20005587,1,2.12509e-017,0.860215,0.9,0.18,107.87037,53.5136,1.99152,1,1,-,-,1,1,1,-,1,1,1,1,1,0,-,0,1,1,1,1,1,1,1,-,1,-,-,1,1,1,1,1,1,1,0,1,1,1,1,-,1,1,1,1,1,1,1,1,1,1,1,1,1,1,1,-,1,1,1,1,0,1,1,0,1,1,1,1,1,1,-,1,1,1,-,1,-,1,1,1,1,0,-,1,1,1,1,1,0,0,1,1,1,1
100520539	TGCAGTTTTGAAGGTGTTGAAGAATGTGCTTGCTTTTGGGTTTTACTGTACTTGGGCTCTGTTTTACAG	TGCAGTTTTGAAGGTGTTGAAGAATGTGCTTGCTTTTGGGTTTTACTGTACTTGGGCTCTGTTTTACAG		0	0	999	0.967742	0.9	0.18	72.88785	42.94777	1.31017	0.95	1	1	1	1	1	1	1	1	1	0	1	0	1	1	1	1	1	-	1	1	1	1	1	1	1	1	-	1	1	1	1	1	1	1	1	1
100523097,TGCAGGTTTTGGAGTTGGATTTATCTCTGCTTTGATATCCTTTTACAGATCGGAAGAGCGGTTCAGCAG,TGCAGGTTTTGGAGTTGGATTTATCTCTGCTTTGATATCCTTTTAC,"Chr 8",14326586,1,2.52906e-016,0.860215,0.9,0.18,93.30556,48.26057,1.88075,1,1,1,1,1,1,1,1,1,1,1,1,1,1,1,1,1,1,-,1,1,1,1,1,-,1,-,1,1,1,1,1,1,1,1,1,1,-,1,0,1,0,1,1,1,1,1,1,1,1,1,-,1,0,0,1,1,1,1,1,0,-,1,1,1,1,-,-,1,-,1,1,1,1,1,-,0,1,-,1,1,1,1,1,1,1,1,-,0,0,-,1,1,1
100527262,TGCAGTTTCTGCCATCTCAGTGTAGCTCTTTTTTCGCTGTGTGTTTGTGGTGAGTGCAAAACTTTATGT,TGCAGTTTCTGCCATCTCAGTGTAGCTCTTTTTTCGCTGTGTGTTTGTGGTGAGTGCAAAACTTTATGT,"Chr 3",25418082,2,2.25381e-029,0.860215,0.9,0.18,81.0463,39.5969,1.95055,1,1,1,1,-,1,1,-,1,1,1,1,1,1,1,-,1,0,1,1,1,1,1,1,1,1,-,1,1,-,1,1,1,0,1,1,-,1,1,0,1,-,1,1,1,1,1,1,1,1,-,1,-,1,1,1,1,1,1,1,0,1,1,1,-,-,1,-,1,1,1,1,1,1,1,-,0,1,1,1,1,1,1,1,1,1,1,0…
100011828	TGCAGATACTTTATACAACCCCTTTTCATTTCTAGCGGACTTGGCATTGAGCCTGTCCTCAGTTGACAG	TGCAGATACTTTATACAACCCCTTTTCATTTCTAGCGGACTTGGCATTGAGCCTGTCCTCAGTTGACAG		0	0	999	0.978495	0.098901	0.178239	17.83333	9.9401	1.79871	1	0	1	0	0	0	0	0	0	0	0	0	0	0	0	0	0	0	1	0	0	0	0	0	0	0	0	0	-	0	1	0	0	0	0	0	1
100037045,TGCAGAAGAAATGTGTATTGATATAAGTCCTTCAAGTTAATTACAGATCGGAAGAGCGGTTCAGCAGGA,TGCAGAAGAAATGTGTATTGATATAAGTCCTTCAAGTTAATTAC,"Chr 11",25555498,1,2.98706e-015,0.978495,0.098901,0.178239,18.72727,11.88652,1.43554,1,0,0,0,0,0,0,0,0,0,0,0,0,0,0,0,1,0,0,0,0,0,0,0,0,0,0,1,1,0,1,0,0,0,0,0,0,0,0,0,0,1,0,-,0,0,0,0,0,0,0,0,-,0,0,0,0,0,0,0,0,0,0,0,0,0,1,0,0,0,0,0,1,0,0,1,0,0,0,0,0,0,0,1,0,0,0,0,0,0,0,0,0,0
100040654	TGCAGAAAGTTTGACTATCAAGATGCCAGCCGAGAATGTCAACAACACCAAAGCCTTTGGAAAAACTTA	TGCAGAAAGTTTGACTATCAAGATGCCAGCCGAGAATGTCAACAACACCAAAGCCTTTGGAAAAACTTA		0	0	999	0.978495	0.098901	0.178239	17.75	10.52081	1.60138	1	0	0	0	0	0	0	0	0	0	0	0	0	0	0	0	0	1	0	1	0	0	0	0	0	0	0	0	1	0	1	0	0	0	0	0	1
100041089	TGCAGCTAGAGGCCGAGCCCAACCGCCCACATTTTATCAGTGGAACCCAGACCTTATCAGTCGAATCGC	TGCAGCTAGAGGCCGAGCCCAACCGCCCACATTTTATCAGTGGAACCCAGACCTTATCAGTCGAATCGC		0	0	999	0.978495	0.098901	0.178239	8.41667	4.19242	2.04326	1	1	0	0	0	0	0	0	0	0	0	0	0	0	0	0	0	1	0	-	1	0	0	1	0	0	0	0	-	0	1	0	0	0	0	0	0
100042127	TGCAGTCGCTATCCTAGAAATATATTTAGAAGATTTAGCATTTACAGATCGGAAGAGCGGTTCAGCAGG	TGCAGTCGCTATCCTAGAAATATATTTAGAAGATTTAGCATTTAC		0	0	999	0.978495	0.098901	0.178239	23.27273	14.21965	1.61397	1	0	1	0	0	0	1	0	0	0	0	0	0	1	0	0	0	1	0	0	0	0	0	0	0	0	0	0	-	0	0	0	0	0	0	0	0
100409329	TGCAGGACTTACCAAAAGTAGTTTGTTACCCCTTCTTGCCATTGTATTCATGATAATTACAGATCGGAA	TGCAGGACTTACCAAAAGTAGTTTGTTACCCCTTCTTGCCATTGTATTCATGATAATTAC		0	0	999	0.978495	0.098901	0.178239	19	9.87421	1.95567	1	0	1	0	0	0	-	0	0	0	0	0	0	0	0	0	1	1	0	1	0	0	0	0	0	0	0	0	-	0	0	0	0	0	0	0	1
100454396,TGCAGTACAATTACCATGGATGCTTCAAAGATGAGGAGAAAGGAGAGAAGAGCACGTAACGGTGCCGAA,TGCAGTACAATTACCATGGATGCTTCAAAGATGAGGAGAAAGGAGAGAAGAGCACGTAACGGTGCCGAA,"Chr 11",16512645,2,2.25381e-029,0.978495,0.901099,0.178239,64.8381,41.6473,1.3597,1,1,1,1,1,1,1,1,1,1,1,1,0,1,1,1,1,1,1,1,1,1,1,1,1,1,1,1,1,1,1,1,1,1,1,1,1,1,1,0,1,1,1,-,-,1,0,1,1,1,1,1,1,1,0,0,1,1,1,1,0,1,1,1,1,1,1,1,1,1,1,1,1,1,1,1,0,1,0,1,1,1,1,…
100486513,TGCAGTTGTTGGCTCTAGTCCATTGCCTAGGATGCAGAATGACATGGAAACACAAATTCATAACATTGA,TGCAGTTGTTGGCTCTAGTCCATTGCCTAGGATGCAGAATGACATGGAAACACAAATTCATAACATTGA,"Chr 2",36565595,1,2.25381e-029,0.978495,0.901099,0.178239,42.51887,29.52748,1.2903,0.952381,1,1,1,0,1,1,1,1,1,1,1,0,1,1,1,1,1,1,-,1,1,1,1,1,-,1,1,1,1,1,1,1,1,1,1,1,0,1,1,1,1,1,1,1,1,1,1,1,1,1,1,1,1,1,1,1,1,1,1,0,1,1,1,1,1,1,1,1,1,1,1,1,1,1,1,1,1,1,…
100513329	TGCAGTCTTCGGCCATCCATTTATTTCAAAATCTCTTTTGTATTACAGATCGGAAGAGCGGTTCAGCAG	TGCAGTCTTCGGCCATCCATTTATTTCAAAATCTCTTTTGTATTAC		0	0	999	0.978495	0.901099	0.178239	67.88785	38.19853	1.61395	1	1	1	1	1	1	1	1	1	1	1	1	0	1	1	0	1	1	1	1	1	1	1	1	1	1	1	1	1	1	1	1	1	1	1	1	1
100555209	TGCAGCTCTATGCCTTTTTCACTGACGATGAACCCGAGAAGCTTACCTGACCGGACTCCGAAAGTACAC	TGCAGCTCTATGCCTTTTTCACTGACGATGAACCCGAGAAGCTTACCTGACCGGACTCCGAAAGTACAC		0	0	999	0.978495	0.098901	0.178239	9.33333	6.58702	1.3518	1	0	0	0	0	0	0	0	0	0	0	0	0	0	0	0	0	0	0	0	0	0	0	0	0	0	0	0	0	0	0	1	0	1	0	0	1
100429846,TGCAGGGAAAGTGGAGAATGGGGTTAGCAGTGGTTGGCGATCCTGATTTTGCCTCTTCCTTTCGGTGAC,TGCAGGGAAAGTGGAGAATGGGGTTAGCAGTGGTTGGCGATCCTGATTTTGCCTCTTCCTTTCGGTGAC,"Chr 6",21920621,1,2.25381e-029,0.870968,0.901235,0.178022,42.83178,22.7039,1.80674,1,-,1,1,1,1,1,1,1,1,1,1,-,1,1,-,1,1,-,1,1,1,1,0,1,-,-,-,1,1,1,1,1,1,1,1,1,1,1,0,1,1,1,1,1,1,1,1,1,1,0,-,1,1,1,1,1,1,1,1,1,1,1,1,1,1,1,1,1,1,1,1,1,1,1,-,0,1,1,1,1,1,1…
100430858,TGCAGTTTATTTCACCATGCTTTCTCTCAAGTGTCAGAAACAAACCAAAACTTTCTCTAAAGTATTTTC,TGCAGTTTATTTCACCATGCTTTCTCTCAAGTGTCAGAAACAAACCAAAACTTTCTCTAAAGTATTTTC,"Chr 3",16811534,1,2.25381e-029,0.870968,0.901235,0.178022,36.12963,19.90212,1.6022,1,1,-,1,1,1,-,1,1,1,1,1,1,1,1,1,1,1,1,1,1,1,1,-,1,1,-,1,1,1,1,1,1,1,1,-,-,0,1,1,-,0,-,1,1,1,1,1,1,1,0,0,1,1,1,1,1,1,-,1,0,1,1,1,1,1,-,1,1,1,1,-,1,1,1,1,0,1,-,1,0,1,1…
100455226	TGCAGAGAACACCTTACAGAGAAACATTACAGGATAACAGAAGGCTCGCAAATAAGTGTTGTGTAAACA	TGCAGAGAACACCTTACAGAGAAACATTACAGGATAACAGAAGGCTCGCAAATAAGTGTTGTGTAAACA		0	0	999	0.870968	0.901235	0.178022	33.80556	17.25327	1.83023	1	1	0	1	0	1	1	1	1	1	1	1	1	1	-	0	1	1	1	1	1	1	1	1	-	-	-	1	1	1	-	-	1	1	1	0	1
100475284,TGCAGCGCTGGTTCACCGAATTCCCTGAGTACTCAAATAACGACTTCTTCATTACAGGGGAGAGCTACG,TGCAGCGCTGGTTCACCGAATTCCCTGAGTACTCAAATAACGACTTCTTCATTACAGGGGAGAGCTACG,"Chr 3",13916406,1,2.25381e-029,0.870968,0.901235,0.178022,59.21698,29.73563,1.96124,1,1,-,-,1,1,1,1,1,1,1,1,0,-,0,1,1,1,1,1,1,1,0,1,1,1,-,1,1,1,-,1,1,1,1,1,1,1,0,-,1,1,1,1,-,1,1,1,1,1,0,-,1,0,1,-,1,1,1,1,1,1,1,1,1,1,1,1,1,1,1,1,1,1,-,-,1,1,-,1,1,1,…
100491453,TGCAGGTTTGGTTGTTGGAACTGAATTTCCATCACAAGTTTATTACAGATCGGAAGAGCGGTTCAGCAG,TGCAGGTTTGGTTGTTGGAACTGAATTTCCATCACAAGTTTATTAC,"Chr 3",3428903,1,2.52906e-016,0.870968,0.901235,0.178022,95.78505,52.02642,1.69572,1,1,-,0,-,1,1,1,1,1,1,1,1,0,1,1,1,1,1,1,1,1,0,0,1,1,-,-,1,1,1,1,1,1,1,1,1,0,1,1,1,1,1,1,1,1,1,1,1,1,1,-,1,1,-,1,1,1,1,1,-,1,1,1,1,1,-,1,1,1,1,1,1,1,1,-,1,1,1,-,-,0,1,-,1,1,1,0,1,0,1,1,1,1
100494632,TGCAGAAAATCTCAGCAGCATTCCCCGCCCCCTCTGTCTGGAAGATTTGGTGTTCCCTCGATCTCAAGC,TGCAGAAAATCTCAGCAGCATTCCCCGCCCCCTCTGTCTGGAAGATTTGGTGTTCCCTCGATCTCAAGC,"Chr 1",2967763,1,2.25381e-029,0.870968,0.901235,0.178022,52.68519,25.22368,2.02925,1,1,1,1,1,1,1,-,1,1,1,1,0,1,1,-,1,1,1,1,1,1,1,-,1,1,-,1,1,1,-,1,1,1,1,1,1,1,1,0,1,1,1,1,1,0,-,1,1,1,0,1,1,1,1,0,1,1,1,1,-,1,1,1,-,1,-,-,1,1,1,1,-,-,1,1,1,1,1,1,1,1,0…
100494807	TGCAGACAATAAAATCAATCTTACGGATGTGATATGGATATTGGAACAAAAACTGTCAGATTTTGCACC	TGCAGACAATAAAATCAATCTTACGGATGTGATATGGATATTGGAACAAAAACTGTCAGATTTTGCACC		0	0	999	0.870968	0.901235	0.178022	49.82407	27.87466	1.70418	1	1	1	1	1	-	-	0	1	1	1	1	0	0	1	1	1	-	1	1	1	1	1	1	1	-	1	-	1	1	1	1	1	1	1	0	-
100503452,TGCAGGCATTCGATATGTATTTATTGGAAAAGCATCAAATCAAAGACCCAGGTAATGCCCTTTGAAATT,TGCAGGCATTCGATATGTATTTATTGGAAAAGCATCAAATCAAAGACCCAGGTAATGCCCTTTGAAATT,"Chr 2",35688370,1,2.25381e-029,0.870968,0.901235,0.178022,53.88785,30.64519,1.71311,0.95,1,0,1,1,1,1,-,1,1,1,1,-,1,1,1,1,1,-,1,1,1,1,0,-,1,1,1,1,1,1,1,1,1,1,1,1,1,0,0,1,1,0,1,-,1,1,1,1,1,1,1,1,1,1,1,1,1,1,1,1,1,1,-,-,1,-,-,1,-,1,1,1,-,1,1,0,1,1,1,1…
100506706,TGCAGATAAATGGATCTGGCTTGATATCTGCATCTTGCATTTGTAAATATAGCTTTACAGATCGGAAGA,TGCAGATAAATGGATCTGGCTTGATATCTGCATCTTGCATTTGTAAATATAGCTTTAC,"Chr 4",11383385,1,8.21365e-023,0.870968,0.901235,0.178022,70.82407,32.90779,2.22187,1,1,1,0,1,1,1,1,1,1,1,1,0,1,1,0,1,1,1,1,1,1,1,1,-,1,-,-,1,1,1,1,1,1,-,-,1,-,-,0,1,-,0,1,1,0,1,1,1,-,1,1,1,1,0,1,1,1,1,1,1,1,1,1,1,1,-,1,1,1,1,1,1,-,1,1,1,1,1,1,1,1,1,1,1,1,0,-…
100518534	TGCAGTTGAATGGTTTACAAAGCTAAAAGTTGCAACTTGGGAATACTTTTACAGATCGGAAGAGCGGTT	TGCAGTTGAATGGTTTACAAAGCTAAAAGTTGCAACTTGGGAATACTTTTAC		0	0	999	0.870968	0.901235	0.178022	97.58491	47.81033	1.91188	1	1	-	1	1	1	1	1	-	1	1	1	1	1	1	1	1	1	-	1	1	1	-	1	1	1	1	1	1	-	-	1	1	1	1	1	-
100519986	TGCAGATCAATTACCTTTCAATATAGGAAAACTTGCATTGATCTCTCCTGAGGTCTTTTTACAGATCGG	TGCAGATCAATTACCTTTCAATATAGGAAAACTTGCATTGATCTCTCCTGAGGTCTTTTTAC		0	0	999	0.870968	0.901235	0.178022	74.92523	38.44785	1.81878	1	0	1	1	-	1	1	1	1	1	1	1	0	0	1	0	1	1	1	1	1	1	1	-	1	1	-	1	1	1	1	1	1	1	1	1	1
100529477	TGCAGGAGGATCTTGGATTTGAGATCTCATTAGAAGTCGGATATTAGGCATTTTACAGATCGGAAGAGC	TGCAGGAGGATCTTGGATTTGAGATCTCATTAGAAGTCGGATATTAGGCATTTTAC		0	0	999	0.870968	0.901235	0.178022	85.26168	40.99312	1.97037	1	1	1	1	1	1	1	1	-	1	1	1	1	1	1	1	-	1	-	1	1	1	1	1	1	1	-	1	1	1	-	1	-	1	1	1	1
100529602	TGCAGTGGATATAGCTTACTTGGAGAGCAATTCTTTAGACTATGATACTTTTACAGATCGGAAGAGCGG	TGCAGTGGATATAGCTTACTTGGAGAGCAATTCTTTAGACTATGATACTTTTAC		0	0	999	0.870968	0.901235	0.178022	84.6729	47.96977	1.7994	0.95	1	-	1	1	-	1	1	1	1	1	1	0	0	1	1	1	1	-	1	1	1	1	-	1	1	-	1	1	1	1	1	1	1	1	1	-
100001584	TGCAGTAGAAATATTCTTGTTATTGCTTCGACTCATATTCCCCAAAAAGTAGATCCAGCTCTAATAGCT	TGCAGTAGAAATATTCTTGTTATTGCTTCGACTCATATTCCCCAAAAAGTAGATCCAGCTCTAATAGCT	Pltd	92324	2	1.35644e-026	0.989247	0.097826	0.176512	9.18182	7.33383	1.27845	1	0	0	1	0	0	0	0	-	0	0	0	0	0	0	0	0	0	0	0	0	1	0	0	1	0	0	0	0	0	1	1	0	1	0	0	0
100012010	TGCAGATTCACAGACTCGATCGCGATACTCCTAGGGAAGAAATTATGAGAGCCTTGAATGATGTTGTGG	TGCAGATTCACAGACTCGATCGCGATACTCCTAGGGAAGAAATTATGAGAGCCTTGAATGATGTTGTGG		0	0	999	0.989247	0.097826	0.176512	9.6	5.1614	1.87946	1	0	0	0	0	0	0	0	0	0	0	0	0	0	0	0	1	0	1	1	0	0	0	0	0	0	0	0	1	0	1	0	0	1	0	0	0
100012014	TGCAGATTCAGCTAGAAATAAGTCACGAGATGCAGGTACTGAAAAAGATAGTTCCGTAAAATTACAGAT	TGCAGATTCAGCTAGAAATAAGTCACGAGATGCAGGTACTGAAAAAGATAGTTCCGTAAAATTAC		0	0	999	0.989247	0.097826	0.176512	20.27273	10.37559	1.89788	1	1	0	0	0	1	0	0	0	0	0	0	0	0	0	0	0	1	0	0	0	0	0	1	0	0	0	0	-	0	0	0	1	0	0	0	0
100013584	TGCAGTATCAAAATACTATTGCCCCGTTCCCAATTGCACCACAACCCGCTTTCACTCTTGGGGATGCGC	TGCAGTATCAAAATACTATTGCCCCGTTCCCAATTGCACCACAACCCGCTTTCACTCTTGGGGATGCGC		0	0	999	0.989247	0.097826	0.176512	9.83333	5.30461	1.8256	1	0	0	0	0	0	0	0	0	0	0	0	0	0	0	0	0	0	1	0	1	0	0	0	0	0	0	0	-	0	1	0	0	0	0	0	1
100015062	TGCAGAAGATGCAATAGAGATTGAAGAACTTCATCAATCATTGTGTATCACTAGATTACAGATCGGAAG	TGCAGAAGATGCAATAGAGATTGAAGAACTTCATCAATCATTGTGTATCACTAGATTAC		0	0	999	0.989247	0.097826	0.176512	23.81818	12.14921	1.78907	1	0	1	0	0	0	0	0	0	0	0	0	0	0	0	0	0	0	0	1	1	0	0	0	0	0	0	0	1	0	0	0	0	0	0	0	-
100024580	TGCAGATTCAAAAGAAGATAAGTGGCTTGATGTTCCAACTGGTCCTTTTGCAAGAGGTGAAGGTAAATT	TGCAGATTCAAAAGAAGATAAGTGGCTTGATGTTCCAACTGGTCCTTTTGCAAGAGGTGAAGGTAAATT		0	0	999	0.989247	0.097826	0.176512	28.35714	23.73246	1.26284	1	0	0	0	0	0	0	0	0	0	0	1	0	0	0	0	0	0	0	0	0	1	0	0	0	0	1	0	1	0	0	1	0	0	0	0	0
100036651	TGCAGGGACTAGTGGTGAAATTATGACTCTAACGTGTTATTGATGTGGAAAGGTCACGAGTATGTGTTT	TGCAGGGACTAGTGGTGAAATTATGACTCTAACGTGTTATTGATGTGGAAAGGTCACGAGTATGTGTTT		0	0	999	0.989247	0.097826	0.176512	9.84615	4.50378	1.98801	1	1	0	0	0	0	0	0	0	1	0	0	0	0	0	0	1	0	0	0	0	1	0	0	0	0	0	0	0	0	0	0	0	0	0	0	1
100040652	TGCAGAAAGGGCTTTACTCGGCTCTTAGAGCTTCTTTTTGCGCCTGGGGCGAGGAAATCTCAGTCATAG	TGCAGAAAGGGCTTTACTCGGCTCTTAGAGCTTCTTTTTGCGCCTGGGGCGAGGAAATCTCAGTCATAG		0	0	999	0.989247	0.097826	0.176512	15.2	9.6933	1.48059	1	0	-	0	0	0	0	0	0	0	0	0	0	1	0	0	0	0	1	0	0	0	0	0	0	0	0	0	1	0	0	0	0	0	0	0	1
100040794	TGCAGAGCTCGAGAGATCTCGCGTCGCATATGCTCGACCACAATGCAATCCGAATAATTTACAGATCGG	TGCAGAGCTCGAGAGATCTCGCGTCGCATATGCTCGACCACAATGCAATCCGAATAATTTAC		0	0	999	0.989247	0.097826	0.176512	19.54545	8.55319	2.25259	1	0	0	0	0	0	1	0	0	0	0	0	0	0	0	0	0	1	1	1	0	0	0	0	0	0	0	0	-	0	0	0	0	0	0	0	0
100040972	TGCAGCAGGAAAGCCTAGATCCTCCAAGATCCAAATTTCTCAATTCACAGTTGATTCAGATGTAGGATC	TGCAGCAGGAAAGCCTAGATCCTCCAAGATCCAAATTTCTCAATTCACAGTTGATTCAGATGTAGGATC		0	0	999	0.989247	0.097826	0.176512	8.5	5.67891	1.42077	1	0	1	0	0	0	0	0	0	0	0	0	0	0	0	0	0	1	0	1	0	0	0	1	0	0	0	0	-	0	1	0	1	0	0	0	0
100041000	TGCAGCCAAAGTGATTGACTGACGCATGGTGCTTGGAAAAGAATGTGATGAGATATTTGAAAAAGGATG	TGCAGCCAAAGTGATTGACTGACGCATGGTGCTTGGAAAAGAATGTGATGAGATATTTGAAAAAGGATG		0	0	999	0.989247	0.097826	0.176512	14.7	9.80867	1.51097	1	0	1	0	0	1	0	0	0	0	0	0	0	0	0	0	0	1	0	0	0	0	0	1	0	0	0	0	-	0	0	0	0	0	0	0	0
100041015	TGCAGCCATTGGCGCATCAATGCAAACTAGGTTTGCCTCCCAAGACAGATACCGCAAGCTTGACGACTA	TGCAGCCATTGGCGCATCAATGCAAACTAGGTTTGCCTCCCAAGACAGATACCGCAAGCTTGACGACTA		0	0	999	0.989247	0.097826	0.176512	17	9.09545	1.92789	1	0	1	0	0	1	0	0	0	0	0	0	0	0	1	0	0	0	-	0	1	0	0	0	0	0	0	0	1	0	0	0	0	0	0	0	1
100041064	TGCAGCGGAAGACAAGGAAGTATTTGATGCTTGAGAAGATAGAAATGCCTGTGCCGCGGCGGTCGCGGC	TGCAGCGGAAGACAAGGAAGTATTTGATGCTTGAGAAGATAGAAATGCCTGTGCCGCGGCGGTCGCGGC		0	0	999	0.989247	0.097826	0.176512	12.6	8.16333	1.51575	1	0	0	0	0	0	1	0	0	0	0	0	0	1	0	0	0	0	1	0	0	0	0	0	0	0	0	0	1	0	0	0	0	0	0	0	0
100041123	TGCAGCTTATCATAAATTCCATCTCCAATCGACGCGCTCTCCTTCTTTCGCGGTATGACATGACAGTGA	TGCAGCTTATCATAAATTCCATCTCCAATCGACGCGCTCTCCTTCTTTCGCGGTATGACATGACAGTGA		0	0	999	0.989247	0.097826	0.176512	8.09091	5.96131	1.34739	1	1	1	0	0	0	0	0	0	0	0	0	0	0	0	0	1	1	0	0	1	0	0	0	0	0	0	0	1	0	0	0	0	0	0	0	-
100041158	TGCAGGAAGAGGTTTGTCAATAGTAAAGTATTGAGTTTCTACAATGCCAATAACTGACACTCTACAGAG	TGCAGGAAGAGGTTTGTCAATAGTAAAGTATTGAGTTTCTACAATGCCAATAACTGACACTCTACAGAG		0	0	999	0.989247	0.097826	0.176512	14.54545	8.54255	1.71938	1	0	1	0	0	1	1	0	0	0	0	0	0	0	0	0	0	0	0	1	0	0	0	0	0	0	0	0	-	0	1	0	0	0	0	0	0
100041193	TGCAGGATCTAAAGAATCTATGGAGGCCTATAGAGGATTCCAATTATGTAGTGGCGATGTTATACAGGA	TGCAGGATCTAAAGAATCTATGGAGGCCTATAGAGGATTCCAATTATGTAGTGGCGATGTTATACAGGA		0	0	999	0.989247	0.097826	0.176512	7.33333	5.34374	1.34541	1	1	1	0	0	0	0	0	0	0	0	0	0	0	0	0	1	1	0	1	0	0	0	0	0	0	0	0	-	0	1	0	0	0	0	0	0
100041313,TGCAGGTTGAATCTAAAGGTGGTTGTCTCTTTGGTGAGAGATCGAAATGATGGTAATTCCCTTACAGAT,TGCAGGTTGAATCTAAAGGTGGTTGTCTCTTTGGTGAGAGATCGAAATGATGGTAATTCCCTTAC,"Chr 4",8125585,1,2.06805e-024,0.989247,0.097826,0.176512,10.18182,4.98759,2.12072,1,1,0,0,0,0,0,0,1,0,0,0,0,0,1,0,0,0,0,0,0,0,0,0,0,0,0,0,-,0,0,0,0,1,0,0,0,0,0,0,1,0,0,0,0,0,0,1,1,0,0,0,0,0,0,1,0,0,0,0,0,0,0,0,0,0,0,1,0,0,0,0,0,0,0,0,0,0,0,0,0,0,0,0,0,…
100041404	TGCAGTCGTTCTTGGCTTCAATCCGAGCATGAGAAATAAAGTAAAGCCAGCCGAAGCAACCTTGGAAGC	TGCAGTCGTTCTTGGCTTCAATCCGAGCATGAGAAATAAAGTAAAGCCAGCCGAAGCAACCTTGGAAGC		0	0	999	0.989247	0.097826	0.176512	11.83333	8.48364	1.38054	1	0	-	0	0	0	0	0	0	0	0	0	0	0	0	0	1	1	0	1	1	0	0	0	0	0	0	0	1	0	0	0	1	0	0	0	0
100041519	TGCAGTTTACTCCAGTCTCCACTTTGTGCCGCTCATGGTGGGGTATATGGCTGCGGCTTACGATGTACA	TGCAGTTTACTCCAGTCTCCACTTTGTGCCGCTCATGGTGGGGTATATGGCTGCGGCTTACGATGTACA		0	0	999	0.989247	0.097826	0.176512	13.63636	7.7021	1.77896	1	0	1	0	0	0	0	0	0	0	0	0	0	1	0	0	0	0	0	0	0	0	0	0	0	0	0	0	1	0	-	0	0	0	0	0	0
100041520	TGCAGTTTCAACATGATAGCGAGAATAGTGAGTATTATACCATATATCGCTGGATGAAATGATGTCTAA	TGCAGTTTCAACATGATAGCGAGAATAGTGAGTATTATACCATATATCGCTGGATGAAATGATGTCTAA		0	0	999	0.989247	0.097826	0.176512	17.75	12.89137	1.41133	1	0	1	0	0	0	1	0	0	0	0	0	0	0	1	0	0	0	0	0	1	0	0	0	0	0	0	0	-	0	0	0	0	0	0	0	0
100042051	TGCAGTACAGTTGTCACTGGTCAGTCTCTCTACCGGTATTACAGATCGGAAGAGCGGTTCAGCAGGAAT	TGCAGTACAGTTGTCACTGGTCAGTCTCTCTACCGGTATTAC		0	0	999	0.989247	0.097826	0.176512	15.5	7.37677	2.21167	1	0	0	0	0	0	0	0	0	0	0	0	0	0	0	0	1	1	0	1	1	0	0	0	0	0	0	0	-	0	0	0	0	0	0	0	0
100361541	TGCAGAATGGGATAGATAAATTGTCTTTTGAGACCTCTTTTAGTATTTAGAATTTCGTGAATTGTTTTT	TGCAGAATGGGATAGATAAATTGTCTTTTGAGACCTCTTTTAGTATTTAGAATTTCGTGAATTGTTTTT		0	0	999	0.989247	0.097826	0.176512	24.25	18.99177	1.37182	1	0	0	0	0	0	0	0	0	0	0	1	0	0	0	0	0	0	0	0	0	0	0	0	1	0	1	0	1	0	0	1	0	0	0	0	0
100368795,TGCAGAAAACTTTAAAGGTTGACCCAAAATATTATTGTCGCTTTGATCAAGATACTAGAAATGTTACAG,TGCAGAAAACTTTAAAGGTTGACCCAAAATATTATTGTCGCTTTGATCAAGATACTAGAAATGTTACAG,"Chr 9",4034257,1,1.0486e-027,0.989247,0.097826,0.176512,17.27273,13.28082,1.31128,1,0,0,0,0,0,0,0,0,0,0,0,0,0,0,1,0,0,0,0,0,1,0,0,1,0,0,0,1,0,0,0,0,0,0,0,0,0,0,0,0,0,0,1,0,0,0,0,0,1,0,0,0,0,0,0,0,0,0,1,0,1,0,0,0,0,-,0,0,0,0,0,0,1,0,0,0,0,0,0,0,0,0,…
100373210	TGCAGTGTAAAGTGAGCATCGAATCTCTCTCATTTGATGGGGAGCAGGTATAGAGAATTCCTAGATTTC	TGCAGTGTAAAGTGAGCATCGAATCTCTCTCATTTGATGGGGAGCAGGTATAGAGAATTCCTAGATTTC		0	0	999	0.989247	0.097826	0.176512	13.90909	9.86688	1.37088	1	0	1	0	0	0	0	0	0	0	0	0	0	0	0	0	1	0	0	1	0	1	0	0	0	0	0	0	1	0	0	0	0	0	0	0	0
100373293	TGCAGTTCTGTGTATCATTTAGTGTATCATTTATATGCACTCATTTACCCCGTCAAACTCGATAACCTA	TGCAGTTCTGTGTATCATTTAGTGTATCATTTATATGCACTCATTTACCCCGTCAAACTCGATAACCTA		0	0	999	0.989247	0.097826	0.176512	17.58333	14.01463	1.3227	1	1	1	0	0	0	0	0	0	0	0	0	0	0	0	0	1	1	0	0	0	0	0	0	0	0	0	0	-	0	0	0	0	0	0	0	0
100373362	TGCAGATTCTTTGGCTGCGATGGTGAAGGATAACTTCCCGAATGTTGGCGAGAATGATTTCGAGGCGTA	TGCAGATTCTTTGGCTGCGATGGTGAAGGATAACTTCCCGAATGTTGGCGAGAATGATTTCGAGGCGTA		0	0	999	0.989247	0.097826	0.176512	17.45455	10.61186	1.68904	1	1	0	0	0	1	1	0	0	0	0	0	0	0	0	0	0	0	1	0	0	0	0	0	0	0	0	0	-	0	0	0	0	0	0	0	0
100375552	TGCAGTAGCACATGCACTATAGGCACATGCACTATAGGCTAAGCACATGACTAAAGACACTATATTTAC	TGCAGTAGCACATGCACTATAGGCACATGCACTATAGGCTAAGCACATGACTAAAGACACTATATTTAC		0	0	999	0.989247	0.097826	0.176512	32.1	12.29187	1.63989	1	0	0	1	1	0	0	0	0	0	0	0	0	0	0	1	0	1	0	0	0	0	0	0	0	0	0	0	0	0	-	1	0	0	0	0	0
100409336	TGCAGGAGGCAAATAAGCCATTCATTGGCAATATTATTGCCATTTCAGTATAGTTACAGATCGGAAGAG	TGCAGGAGGCAAATAAGCCATTCATTGGCAATATTATTGCCATTTCAGTATAGTTAC		0	0	999	0.989247	0.097826	0.176512	19.36364	9.02796	2.21007	1	1	1	0	0	0	0	0	0	0	0	0	0	0	0	0	-	1	1	1	0	0	0	0	0	0	0	0	1	0	0	0	0	0	0	0	0
100409407	TGCAGGGTCATCAAATCAACCCTTTATACCGGATCCAAGTCAATCACCAATTACAGATCGGAAGAGCGG	TGCAGGGTCATCAAATCAACCCTTTATACCGGATCCAAGTCAATCACCAATTAC		0	0	999	0.989247	0.097826	0.176512	16.4	10.07174	1.56827	1	1	1	0	0	0	0	0	0	0	0	0	0	0	0	0	0	0	0	0	0	0	0	0	0	0	0	0	1	0	0	0	0	0	0	0	0
100434553	TGCAGATTTAGCATCTCGAGGAGTTGCACCTGAAATTTTAGTGTCATCTAAAATGTGGTGGACTGGGCC	TGCAGATTTAGCATCTCGAGGAGTTGCACCTGAAATTTTAGTGTCATCTAAAATGTGGTGGACTGGGCC		0	0	999	0.989247	0.097826	0.176512	29.46154	21.39236	1.42672	1	0	0	0	0	0	0	0	0	0	0	1	0	0	0	0	0	0	0	0	0	0	0	0	0	0	1	0	1	0	0	1	0	0	0	0	0
100447623	TGCAGAGTGACACAGTCTTCGATTTCAGTTACCTTACAGATCGGAAGAGCGGTTCAGCAGGAATGCCGA	TGCAGAGTGACACAGTCTTCGATTTCAGTTACCTTAC		0	0	999	0.989247	0.097826	0.176512	25.30769	17.49455	1.57427	1	0	0	0	0	0	0	0	0	0	0	1	0	0	0	0	0	0	0	0	0	1	0	0	0	0	1	0	1	0	0	1	0	0	0	0	0
100454519,TGCAGTTTTGCAGATGGACTAAAGGATCCAAAGTACAACGGATGGTCCATTCGTACATAAAAATAAAAG,TGCAGTTTTGCAGATGGACTAAAGGATCCAAAGTACAACGGATGGTCCATTCGTACATAAAAATAAAAG,"Chr 4",3292472,1,2.25381e-029,0.989247,0.902174,0.176512,43.06481,24.45452,1.55084,1,1,1,1,1,1,1,1,1,1,1,1,1,1,1,0,1,1,1,1,1,1,0,1,1,1,1,1,1,1,1,1,1,1,1,1,1,1,1,0,1,1,1,1,1,1,1,1,1,1,1,0,1,1,1,1,1,1,1,1,0,1,1,1,1,1,1,-,1,1,1,1,1,1,1,1,1,1,1,1,1,0,1…
100469304,TGCAGTCACGCACAAATTAGTGAAGAAGATATGGCACTGCTCGCAGCTTTTACAGATCGGAAGAGCGGT,TGCAGTCACGCACAAATTAGTGAAGAAGATATGGCACTGCTCGCAGCTTTTAC,"Chr 11",14674066,1,3.29877e-016,0.989247,0.097826,0.176512,8.66667,6.20394,1.42923,1,0,0,0,0,0,0,0,0,0,0,0,0,0,0,0,0,0,0,0,0,0,0,0,0,0,0,0,0,0,0,1,1,0,0,0,0,0,0,0,1,0,0,0,0,0,0,0,1,0,0,0,0,0,1,1,0,1,0,0,0,0,0,0,0,0,0,0,0,0,0,0,0,0,0,1,0,-,0,0,0,0,0,0,1,0,0,0,0,0,0…
100519040	TGCAGAATGGGCCGTTCTAGATGCATTACAGATCGGAAGAGCGGTTCAGCAGGAATGCCGAGACCGATC	TGCAGAATGGGCCGTTCTAGATGCATTAC		0	0	999	0.989247	0.097826	0.176512	12.92308	5.56723	2.38655	1	0	0	0	0	0	0	0	0	0	0	0	0	1	0	0	0	0	-	0	0	0	0	0	0	0	0	0	0	0	0	0	1	1	0	0	1
100521379	TGCAGGTAATGGAATTATAAAATACTTTCTTCCTTTCACTGTGGCGCTGTTTGCTACATTACAGATCGG	TGCAGGTAATGGAATTATAAAATACTTTCTTCCTTTCACTGTGGCGCTGTTTGCTACATTAC		0	0	999	0.989247	0.097826	0.176512	49.61538	39.4082	1.30052	1	0	0	0	0	0	0	0	0	0	0	0	0	0	0	0	0	0	0	0	0	1	0	0	0	0	1	0	1	0	0	1	0	0	0	0	0
100538739,TGCAGATGATGCTTTTCCAAGTGAATTTTTGGACATTCTCGGCAGTGATCTTGGCAAGTGGACATGCCT,TGCAGATGATGCTTTTCCAAGTGAATTTTTGGACATTCTCGGCAGTGATCTTGGCAAGTGGACATGCCT,"Chr 11",14721790,1,2.28593e-019,0.989247,0.097826,0.176512,9.90909,3.57909,2.77326,1,0,0,0,0,1,0,0,0,0,0,0,0,0,0,0,0,1,0,0,0,0,0,0,1,0,0,0,0,1,0,0,0,1,0,0,0,0,0,0,0,0,0,-,0,0,0,0,0,1,0,0,0,1,0,0,0,0,0,0,0,0,0,0,0,0,0,0,0,0,0,0,0,0,0,1,0,0,0,0,0,0,0…
100555967	TGCAGCAATAAATTATTTTTGATAAACTGGATAATCCGTGATATCTTACAGATCGGAAGAGCGGTTCAG	TGCAGCAATAAATTATTTTTGATAAACTGGATAATCCGTGATATCTTAC		0	0	999	0.989247	0.097826	0.176512	31.07692	25.30266	1.31303	1	0	0	0	0	0	0	0	0	0	0	1	0	0	0	0	0	0	0	0	0	1	0	0	1	0	1	0	1	0	0	0	0	0	0	0	0
100472587	TGCAGAGACACAAATAACAAGTAAGTTCAAACCGTCCAGCATAGGAACTAAATTGGGGAGGACACTGAC	TGCAGAGACACAAATAACAAGTAAGTTCAAACCGTCCAGCATAGGAACTAAATTGGGGAGGACACTGAC		0	0	999	0.88172	0.902439	0.176086	55	24.73108	2.06107	1	1	1	0	0	1	1	1	1	1	1	1	0	1	1	-	1	1	1	1	1	1	1	-	1	1	-	1	1	1	1	1	1	1	1	1	1
100473041	TGCAGCATAAATTGCTTTTTTATTTTTCTGTCAACTTTATTCTCATCTTGTCGGCAAAGCTCAACAGGG	TGCAGCATAAATTGCTTTTTTATTTTTCTGTCAACTTTATTCTCATCTTGTCGGCAAAGCTCAACAGGG		0	0	999	0.88172	0.902439	0.176086	40.14151	21.21962	1.80477	1	1	1	1	1	1	1	1	1	1	1	1	1	1	1	1	1	1	1	1	1	1	1	0	-	1	1	1	1	1	1	1	1	1	1	1	1
100481147,TGCAGTTTGATCCTTGTTTCTCCGACCAGATTCATCTAATTACAGATCGGAAGAGCGGTTCAGCAGGAA,TGCAGTTTGATCCTTGTTTCTCCGACCAGATTCATCTAATTAC,"Chr 2",16725706,1,1.02318e-014,0.88172,0.902439,0.176086,81.53271,47.12824,1.71046,1,1,1,0,1,1,1,1,1,1,1,1,0,1,1,1,1,1,1,1,1,1,1,1,1,-,-,1,1,1,1,1,1,1,1,0,-,1,1,-,1,1,1,1,1,1,1,1,1,1,1,1,1,1,0,1,1,1,1,1,0,1,-,-,1,1,-,1,1,1,0,1,-,1,1,-,0,1,1,1,1,1,1,1,1,-,1,-,0,1,1,1,1,1
100485072,TGCAGAGGTAAATTCATAAAAATCACTGAACAGAAACCCAAGAGAGAGAAAGAGAGTAAAGGCTCAAAC,TGCAGAGGTAAATTCATAAAAATCACTGAACAGAAACCCAAGAGAGAGAAAGAGAGTAAAGGCTCAAAC,"Chr 11",42477982,1,2.25381e-029,0.88172,0.902439,0.176086,37.13084,20.04951,1.84536,1,1,1,0,0,1,1,1,1,1,1,1,1,1,0,-,1,-,1,1,1,1,1,-,1,1,-,1,1,-,1,1,1,1,1,-,1,1,0,0,1,1,1,1,1,1,-,1,1,1,1,-,1,1,1,1,1,1,1,1,1,1,1,1,1,-,1,1,1,0,1,1,1,1,1,1,-,1,1,1,1,1,…
100485136	TGCAGATAGCTCCATGCCCATGTCAATGCTCCTATTGTCAAATTACAAGACTTCGCCACATAATCCTAA	TGCAGATAGCTCCATGCCCATGTCAATGCTCCTATTGTCAAATTACAAGACTTCGCCACATAATCCTAA		0	0	999	0.88172	0.902439	0.176086	43.85047	24.63597	1.73714	1	-	1	1	1	1	1	1	1	1	1	1	1	1	1	1	1	1	1	1	1	1	1	1	1	0	-	-	1	0	1	1	1	1	1	1	1
100491360	TGCAGGGCAATGCTTTGGGATATTAGGAGAAATCAAGAATCATTACAGATCGGAAGAGCGGTTCAGCAG	TGCAGGGCAATGCTTTGGGATATTAGGAGAAATCAAGAATCATTAC		0	0	999	0.88172	0.902439	0.176086	86.69524	37.59512	2.14991	0.95	-	-	1	1	1	1	1	1	1	1	1	1	1	0	1	1	1	-	1	1	1	1	1	1	-	-	-	1	1	1	1	1	1	1	-	1
100491641	TGCAGTGCTAAATTCCTTCAATTTGAATACGATATGAAGCATCTGGAATATGTTATTACAGATCGGAAG	TGCAGTGCTAAATTCCTTCAATTTGAATACGATATGAAGCATCTGGAATATGTTATTAC		0	0	999	0.88172	0.902439	0.176086	81.12037	47.31156	1.56287	0.95	1	1	0	1	1	1	1	1	1	1	1	1	0	1	-	1	1	1	-	1	1	1	-	1	1	-	1	1	1	1	1	1	1	1	1	1
100495696,TGCAGGTGTTTTCATCTGGAAATATTGAATTGAACCTATTTTGCAAACCTGGCCTGCATGCTCTTGTGT,TGCAGGTGTTTTCATCTGGAAATATTGAATTGAACCTATTTTGCAAACCTGGCCTGCATGCTCTTGTGT,"Chr 6",23177085,1,2.25381e-029,0.88172,0.902439,0.176086,71.00926,40.98362,1.6894,1,1,1,1,1,1,1,1,1,1,1,1,1,1,1,-,1,1,1,1,1,1,1,-,1,-,-,-,1,1,-,1,1,1,1,1,1,-,1,1,1,0,1,1,1,1,1,1,1,-,0,1,1,1,1,1,1,1,1,1,1,1,-,1,1,1,1,-,1,1,1,1,1,1,1,1,0,1,-,1,1,0,1,…
100503385,TGCAGGACCATTACTCTGTTTATTGGTGGCCGATTTGTTGGCACCAGCACGTTTTTGTTTCATCTGTAC,TGCAGGACCATTACTCTGTTTATTGGTGGCCGATTTGTTGGCACCAGCACGTTTTTGTTTCATCTGTAC,"Chr 6",23038001,1,1.05604e-022,0.88172,0.902439,0.176086,58.12264,26.67969,2.18643,1,1,1,1,-,1,-,1,1,1,1,1,1,1,1,1,1,1,-,1,1,1,1,1,-,1,-,-,1,1,1,1,1,1,1,1,-,-,0,0,1,1,1,1,1,1,1,-,1,1,1,-,1,1,0,1,1,1,1,1,1,1,1,1,1,1,1,1,1,1,1,1,-,1,1,1,0,1,0,1,1,0,1…
100503482,TGCAGGCTGAAATAAATTGTTTGTTGGTTTCGTTTCACATTACATTCAGAAGGAAAACGACAAATGTTG,TGCAGGCTGAAATAAATTGTTTGTTGGTTTCGTTTCACATTACATTCAGAAGGAAAACGACAAATGTTG,"Chr 4",6351398,1,2.25381e-029,0.88172,0.902439,0.176086,63.42453,31.79443,1.81528,1,1,-,0,1,1,1,1,-,1,1,1,0,1,1,0,1,1,1,1,1,1,1,1,1,-,-,-,1,1,1,1,1,1,1,1,1,1,0,1,1,1,1,1,1,1,1,1,1,1,1,1,1,1,0,-,1,-,1,1,1,-,-,1,1,1,-,1,1,0,1,1,1,1,1,1,1,1,1,1,1,1,1,…
100503741,TGCAGTATTCATCCCGTTGAAATTATATAGTTGCATCCTTTATTTTTGCAATCAGCCAGGACCTTTGTA,TGCAGTATTCATCCCGTTGAAATTATATAGTTGCATCCTTTATTTTTGCAATCAGCCAGGACCTTTGTA,"Chr 10",15221626,1,2.25381e-029,0.88172,0.902439,0.176086,47.6055,25.15859,1.82145,1,1,1,1,1,1,1,0,1,1,1,1,1,0,1,0,1,1,1,1,1,1,1,1,1,1,-,-,1,1,1,1,1,1,1,1,1,0,1,-,-,1,1,1,1,1,-,1,1,1,1,1,1,1,0,1,1,1,1,1,0,1,-,-,1,1,-,1,1,1,1,-,1,1,1,1,1,1,-,0,1,1,1…
100512687	TGCAGAAGCTGACATATCTTGTCGTAGTGCACTCTCAAATTACAGATCGGAAGAGCGGTTCAGCAGGAA	TGCAGAAGCTGACATATCTTGTCGTAGTGCACTCTCAAATTAC		0	0	999	0.88172	0.902439	0.176086	67.18692	42.10071	1.55043	1	1	1	1	1	-	1	1	1	1	1	1	1	1	-	1	1	1	-	1	1	1	1	1	1	1	-	-	1	1	1	0	1	1	1	1	1
100515295	TGCAGATATCTATATTTAGTGTTTTTTTTTACCTTGCTAATCTCAACTAAACAATAATTTTTTTACAGA	TGCAGATATCTATATTTAGTGTTTTTTTTTACCTTGCTAATCTCAACTAAACAATAATTTTTTTACAGA		0	0	999	0.88172	0.902439	0.176086	50.21101	25.98661	1.9012	1	1	1	1	1	1	1	1	1	1	1	1	0	-	1	1	1	1	1	-	1	1	1	1	1	1	-	-	1	1	1	1	1	1	1	0	1
100518235,TGCAGCTTCCAACCAAATGAAAGGATTTCTCTTTTTCTTTCTTTTACAGATCGGAAGAGCGGTTCAGCA,TGCAGCTTCCAACCAAATGAAAGGATTTCTCTTTTTCTTTCTTTTAC,"Chr 3",12376144,1,7.33746e-017,0.88172,0.902439,0.176086,74.96226,41.34506,1.83697,0.95,1,1,1,1,-,1,1,1,1,1,1,0,1,1,1,1,1,1,1,1,1,1,1,-,0,-,1,1,1,1,-,1,1,1,1,1,1,0,1,1,1,0,-,1,1,1,1,1,1,1,-,1,1,1,1,1,1,1,1,0,-,1,-,1,1,-,1,1,1,1,1,1,1,1,1,0,1,-,1,1,1,1,1,1,1,-,1,0,0,1,1,…
100524511,TGCAGTCAGTTGTGTAACCAAGGACATCAAAGAGCCAGGGGACTATGGTGGCTTTCCAGCTGTAATGAT,TGCAGTCAGTTGTGTAACCAAGGACATCAAAGAGCCAGGGGACTATGGTGGCTTTCCAGCTGTAATGAT,"Chr 6",23665583,1,2.25381e-029,0.88172,0.902439,0.176086,65.99074,38.32669,1.52084,1,1,1,1,1,1,1,-,-,1,1,1,1,0,1,1,1,1,1,1,1,1,1,1,1,1,1,1,1,1,1,1,1,1,1,1,1,1,1,1,1,0,0,1,1,1,1,1,1,1,0,1,1,1,-,1,1,1,1,-,0,1,-,1,-,1,-,-,1,1,1,1,1,1,1,1,1,1,-,1,1,0,1…
100002150,TGCAGAACGAGCTTCAAGCAGTCAAGATGGACTCTCTGAAGAAGTTCGTTCAAGGTTTTGATGCTGCCA,TGCAGAACGAGCTTCAAGCAGTCAAGATGGACTCTCTGAAGAAGTTCGTTCAAGGTTTTGATGCTGCCA,"Chr 10",13777536,1,1.36607e-021,1,0.096774,0.174818,8.16667,5.22547,1.49592,1,0,0,0,0,0,0,0,0,0,0,0,0,0,0,0,0,0,0,0,1,0,0,0,0,0,0,0,0,0,0,0,1,0,0,0,0,0,0,0,0,0,0,0,0,0,0,0,0,1,0,0,0,1,0,0,0,0,0,0,0,0,0,0,0,0,0,0,0,0,0,0,1,0,1,0,0,1,0,0,0,0,1,0,0,0,…
100011708	TGCAGAGGAGGAAGTCGAAGAGACGAAGTACTTTGAGTCATTAGAAGAAGGGTATTAGTGGTTGGAATA	TGCAGAGGAGGAAGTCGAAGAGACGAAGTACTTTGAGTCATTAGAAGAAGGGTATTAGTGGTTGGAATA		0	0	999	1	0.096774	0.174818	9.36364	4.05132	2.45958	1	0	1	0	0	0	0	0	0	0	0	0	0	0	0	0	0	1	0	0	0	0	0	0	0	0	0	0	1	0	1	0	0	0	0	0	0
100040773	TGCAGAGAAGTCGATAGTAACTCAAATTTGAGCTCTGAAAATGCAACCTTTTGCACTGATGTGCCTACT	TGCAGAGAAGTCGATAGTAACTCAAATTTGAGCTCTGAAAATGCAACCTTTTGCACTGATGTGCCTACT		0	0	999	1	0.096774	0.174818	20.45455	6.19917	3.32212	1	0	1	0	0	0	1	0	0	0	0	0	0	0	0	0	0	0	1	0	0	0	0	0	0	0	0	0	1	0	0	0	0	0	0	0	1
100040839	TGCAGATAGCGAACGTAGATAGAGCTTACTTCCCTTTTCTACCTCGTCTAAAAAGTCGCCAAACTTCTT	TGCAGATAGCGAACGTAGATAGAGCTTACTTCCCTTTTCTACCTCGTCTAAAAAGTCGCCAAACTTCTT		0	0	999	1	0.096774	0.174818	7.63636	3.84407	1.92923	1	0	1	0	0	0	0	0	0	0	0	0	0	0	0	0	0	0	1	0	0	0	0	0	0	0	0	0	1	0	1	0	0	0	0	0	0
100040965	TGCAGCAGCACTTACTCCTCGGTACAAAGCAAACCAGCCATTCTGATCATCACTGCCATGCCAACTCAA	TGCAGCAGCACTTACTCCTCGGTACAAAGCAAACCAGCCATTCTGATCATCACTGCCATGCCAACTCAA		0	0	999	1	0.096774	0.174818	12.45455	6.89352	1.89589	1	0	1	0	0	1	0	0	0	0	0	0	0	0	0	0	1	1	0	0	0	0	0	0	0	0	0	0	1	0	0	0	0	0	0	0	1
100041260	TGCAGGTACAAAGCTGGAATTTTGCTTGGAGATCAAATGCCACATGTTATAGATGAGACAAGCTTCATT	TGCAGGTACAAAGCTGGAATTTTGCTTGGAGATCAAATGCCACATGTTATAGATGAGACAAGCTTCATT		0	0	999	1	0.096774	0.174818	24.9	17.07893	1.4629	1	1	1	0	0	0	1	0	0	0	0	0	0	0	0	0	0	1	0	1	0	0	0	0	0	0	0	0	1	0	0	0	0	0	0	0	0
100041401	TGCAGTCGCTGTTCATAGATCCAACACTGTTCGAAAACCTAATACCTTCGAAAAGAGTGTTGGATCGGT	TGCAGTCGCTGTTCATAGATCCAACACTGTTCGAAAACCTAATACCTTCGAAAAGAGTGTTGGATCGGT		0	0	999	1	0.096774	0.174818	7	3.74166	1.88698	1	0	0	0	0	0	0	0	0	0	0	0	0	1	0	0	0	1	0	0	0	0	0	0	0	0	0	0	1	0	0	0	0	0	0	0	1
100041521	TGCAGTTTCAACCGTTATTTATCTCATTACACACCGTCCATTGGTCTACCATCACAGCACTATAGCGAA	TGCAGTTTCAACCGTTATTTATCTCATTACACACCGTCCATTGGTCTACCATCACAGCACTATAGCGAA		0	0	999	1	0.096774	0.174818	15	5.6729	2.49601	1	0	0	0	0	0	0	0	0	0	0	0	0	0	0	0	0	1	0	1	0	0	0	0	0	0	0	0	1	0	1	0	0	0	0	0	0
100047699	TGCAGTAACTCCAACCGCTTTGGGAGGGTGTCCCCCTCAATACCTCGACGTTACAGGAGCCTGCACTAG	TGCAGTAACTCCAACCGCTTTGGGAGGGTGTCCCCCTCAATACCTCGACGTTACAGGAGCCTGCACTAG		0	0	999	1	0.096774	0.174818	11.22222	7.56862	1.46104	1	0	0	0	0	0	1	0	0	0	0	0	0	1	0	0	0	0	0	0	0	0	0	0	0	0	0	0	0	0	0	0	0	0	0	0	0
100059579	TGCAGGGAGTGGCTTTTGTGATTTGGTACCCTTCTCCAATTGACGACCTCCAGCCATACTCTCCAATTC	TGCAGGGAGTGGCTTTTGTGATTTGGTACCCTTCTCCAATTGACGACCTCCAGCCATACTCTCCAATTC		0	0	999	1	0.096774	0.174818	21.77778	13.70951	1.65545	1	0	1	0	0	0	1	0	0	0	0	0	0	0	0	0	0	0	0	0	0	0	0	0	0	0	0	0	0	0	0	0	0	0	0	0	0
100059778	TGCAGTTCAATATGATCTAGGAAAACATTACTATAGTATGCGTTCTGGTAAATACACGTGCTTCCTACA	TGCAGTTCAATATGATCTAGGAAAACATTACTATAGTATGCGTTCTGGTAAATACACGTGCTTCCTACA		0	0	999	1	0.096774	0.174818	7	4.81664	1.42673	1	1	0	0	0	0	0	0	0	0	0	0	0	1	0	0	0	0	1	0	0	0	0	0	0	0	0	0	0	0	0	0	0	1	0	0	0
100076449	TGCAGCACTTGTCTACCGGCATATCAAGTATCGAAGTACTTTTACAATTTGCTGATATGGAACGATTGA	TGCAGCACTTGTCTACCGGCATATCAAGTATCGAAGTACTTTTACAATTTGCTGATATGGAACGATTGA		0	0	999	1	0.096774	0.174818	8.66667	6.0553	1.4667	1	0	1	0	0	0	1	0	0	0	0	0	0	1	0	0	0	1	0	0	0	0	0	0	0	0	0	0	0	0	0	0	0	0	0	0	0
100109695	TGCAGCAGCCATAACACCTTCTTCTGTTGCTTGTAGCGCGTTTTGATCATGGTAACAGATAGCACATGT	TGCAGCAGCCATAACACCTTCTTCTGTTGCTTGTAGCGCGTTTTGATCATGGTAACAGATAGCACATGT		0	0	999	1	0.096774	0.174818	8.09091	3.70392	2.32978	1	0	1	0	0	0	0	0	0	0	0	0	0	0	0	0	0	1	1	1	0	0	0	0	0	0	0	0	0	0	1	0	0	0	0	0	0
100358434	TGCAGTAACACTGTTCTTCAATGGGGAGGAAGGCCTTGAAGTTACGGGGCTTTTGGGTCCTTCTTCATC	TGCAGTAACACTGTTCTTCAATGGGGAGGAAGGCCTTGAAGTTACGGGGCTTTTGGGTCCTTCTTCATC		0	0	999	1	0.096774	0.174818	7.6	4.77912	1.56778	1	0	1	0	0	0	1	0	0	0	0	0	0	0	0	0	0	1	0	0	0	0	0	0	0	0	0	0	0	0	0	0	0	0	0	0	0
100372943	TGCAGGTTAGTAGTCCTTTTACTTCGTCGAGTTTGATCTAACATATCGTAGATAATACCGTCATTTCCT	TGCAGGTTAGTAGTCCTTTTACTTCGTCGAGTTTGATCTAACATATCGTAGATAATACCGTCATTTCCT		0	0	999	1	0.096774	0.174818	16.66667	9.32142	1.70067	1	0	1	0	0	0	0	0	0	0	0	0	0	0	0	0	0	1	1	1	0	0	0	0	0	0	0	0	0	0	0	0	0	0	0	0	0
100372968	TGCAGTAAAATCATTGTGATTGGTGAATGATGAGGTGGACTTGCACCATTGTACTGCTTGAGATAGATC	TGCAGTAAAATCATTGTGATTGGTGAATGATGAGGTGGACTTGCACCATTGTACTGCTTGAGATAGATC		0	0	999	1	0.096774	0.174818	20.63636	13.62666	1.464	1	0	1	0	0	0	0	0	0	0	0	0	0	1	0	0	0	1	1	0	0	0	0	0	0	0	0	0	0	0	0	0	0	0	0	0	0
100378312	TGCAGCATTCGTTGAACCCGGTATGATATCTCGCAATTTATCAATTCAACATCTTCAGCCATCTCCATA	TGCAGCATTCGTTGAACCCGGTATGATATCTCGCAATTTATCAATTCAACATCTTCAGCCATCTCCATA		0	0	999	1	0.096774	0.174818	8.11111	6.09999	1.32066	1	0	1	0	0	0	1	0	0	0	0	0	0	0	0	0	0	0	0	0	0	0	0	0	0	0	0	0	0	0	1	0	0	0	0	0	1
100413083	TGCAGCGTTGCGCGACTCGGATTCGCATCTGGCATCGATGTAGAAATCCAGGTTACAGATCGGAAGAGC	TGCAGCGTTGCGCGACTCGGATTCGCATCTGGCATCGATGTAGAAATCCAGGTTAC		0	0	999	1	0.096774	0.174818	40.8	25.49431	1.65721	1	0	1	0	0	1	1	0	0	0	0	0	0	0	0	0	0	1	0	0	0	0	0	0	0	0	0	0	0	0	1	0	0	0	0	0	0
100432014	TGCAGATGCGGAAATTGCAATGGTAAAGATGCGTTCCAGACGACCAATGGAGGTGCGGAGCATTGGAAT	TGCAGATGCGGAAATTGCAATGGTAAAGATGCGTTCCAGACGACCAATGGAGGTGCGGAGCATTGGAAT		0	0	999	1	0.096774	0.174818	25.41667	13.23794	1.84407	1	0	0	0	0	0	0	0	0	0	0	0	0	0	0	0	1	1	0	0	1	0	0	0	0	0	0	0	1	0	0	0	0	0	0	0	0
100447965	TGCAGGAATACATCTTCTCATATTTGTGTCCTTTTTCTCAATATGTGGTTCAATTACAGATCGGAAGAG	TGCAGGAATACATCTTCTCATATTTGTGTCCTTTTTCTCAATATGTGGTTCAATTAC		0	0	999	1	0.096774	0.174818	26.16667	15.42635	1.71564	1	0	0	0	0	0	0	0	0	0	0	1	0	0	0	0	0	0	0	0	0	1	0	0	0	0	1	0	1	0	0	1	0	0	0	0	0
100448053	TGCAGGGTCGACAATACAACCGCGATAGCGTATATTACAGATCGGAAGAGCGGTTCAGCAGGAATGCCG	TGCAGGGTCGACAATACAACCGCGATAGCGTATATTAC		0	0	999	1	0.096774	0.174818	14.84615	12.34657	1.26746	1	0	0	0	0	0	0	0	0	0	0	1	0	0	0	0	0	0	0	0	0	0	0	0	0	0	1	0	1	0	0	1	0	0	0	0	0
100468409	TGCAGTTTTACGGTCTGACCTGCTCATGTCTATAAGCTTTGGCACATTACAGATCGGAAGAGCGGTTCA	TGCAGTTTTACGGTCTGACCTGCTCATGTCTATAAGCTTTGGCACATTAC		0	0	999	1	0.096774	0.174818	24.90909	8.55415	2.70147	1	0	0	0	0	0	0	0	0	0	0	1	0	0	0	0	0	0	0	0	0	0	0	0	0	0	1	0	1	0	0	1	0	0	0	0	0
100476121	TGCAGTCCTTCTCACTGACAGAAAAGCCCATTTTGAGTCATTTGAACATGTTCTATTTCCCCAAAGCCT	TGCAGTCCTTCTCACTGACAGAAAAGCCCATTTTGAGTCATTTGAACATGTTCTATTTCCCCAAAGCCT		0	0	999	1	0.096774	0.174818	23.58333	18.6434	1.27705	1	0	0	0	0	0	0	0	0	0	0	1	0	0	0	0	0	0	0	0	0	0	0	0	0	0	1	0	1	0	0	1	0	0	0	0	0
100482757,TGCAGTTTGGCCTTCCAGATCAACACATACTCTCTTGAGAGAACCATTTACAGATCGGAAGAGCGGTTC,TGCAGTTTGGCCTTCCAGATCAACACATACTCTCTTGAGAGAACCATTTAC,"Chr 11",24889146,1,8.62114e-012,1,0.096774,0.174818,18.4,12.37901,1.494,1,0,0,0,0,0,0,0,0,0,0,0,0,0,0,1,0,0,0,0,0,0,0,0,0,1,0,0,0,0,0,1,1,0,0,0,0,0,0,1,0,0,0,0,0,0,0,0,0,0,0,0,0,0,0,1,0,0,0,0,0,0,0,0,0,1,0,0,0,0,0,0,0,1,0,0,0,0,0,0,0,0,0,0,1,0,0,0,0,0,0,0,0,0
100502811	TGCAGACAGAGTTAGAAGCTATTGATGACAAAACCCTGTTGTACAAATTCATACCAATTTAGTGATTAC	TGCAGACAGAGTTAGAAGCTATTGATGACAAAACCCTGTTGTACAAATTCATACCAATTTAGTGATTAC		0	0	999	1	0.903226	0.174818	53.89524	39.94256	1.25221	0.95	1	1	0	1	1	1	1	1	1	1	1	1	1	1	1	1	1	1	1	1	1	1	1	1	1	1	1	1	1	1	1	1	1	1	1	1
100510376,TGCAGTTTGGACTGCTCTTCGTCTTTCACTAGGGGACCCTAAACGCTCCATCATTTCTTTTTTTGAATT,TGCAGTTTGGACTGCTCTTCGTCTTTCACTAGGGGACCCTAAACGCTCCATCATTTCTTTTTTTGAATT,"Chr 11",33600308,1,4.87864e-026,1,0.096774,0.174818,15.33333,9.76672,1.26121,1,0,0,0,0,0,0,0,0,0,0,1,0,0,0,0,0,0,0,0,0,0,0,1,0,1,1,0,1,0,0,1,0,0,0,0,0,0,0,0,0,0,0,0,0,0,0,0,0,0,0,0,1,0,0,0,0,0,0,0,0,0,0,0,0,0,0,0,0,0,0,0,0,0,0,0,0,0,0,0,1,0,0,0,0,0…
100528516,TGCAGCTCTGGTCTAATCATAGATGTCAGTGCTATGTGACGGTCGAACTGCATCTCCTCTGGGATGTTT,TGCAGCTCTGGTCTAATCATAGATGTCAGTGCTATGTGACGGTCGAACTGCATCTCCTCTGGGATGTTT,"Chr 6",19517992,2,2.91549e-028,1,0.096774,0.174818,11.4,7.88923,1.43327,1,0,0,0,0,0,1,0,0,0,0,0,0,0,0,0,0,0,0,0,0,0,0,0,0,1,0,0,0,0,0,0,0,0,0,1,0,0,0,0,0,0,0,1,0,0,0,0,1,0,0,0,1,0,0,0,0,0,0,1,0,0,0,0,0,0,0,0,0,0,0,1,0,0,0,0,0,0,0,0,0,0,0,1,0,0,0,0,…
100401100	TGCAGTGTAGCATGCTGGATTTTCAGGTACTGCAACATAAAGTAACATTACAGATCGGAAGAGCGGTTC	TGCAGTGTAGCATGCTGGATTTTCAGGTACTGCAACATAAAGTAACATTAC		0	0	999	0.892473	0.903614	0.174191	68.35514	37.21126	1.74057	1	1	1	0	1	1	1	1	1	1	1	1	1	0	1	0	1	-	1	1	1	1	1	1	1	1	-	1	1	1	1	1	1	1	1	1	1
100472441,TGCAGAATCCAGCAAACAAAATCAGATAAACCGAACCGATTTACAATACATTGCAAAAACCAATCAACA,TGCAGAATCCAGCAAACAAAATCAGATAAACCGAACCGATTTACAATACATTGCAAAAACCAATCAACA,"Chr 3",5491114,1,2.25381e-029,0.892473,0.903614,0.174191,65.84906,37.02977,1.66968,1,1,1,1,-,1,1,1,1,1,1,1,0,1,1,1,1,1,1,1,1,-,1,-,1,1,-,1,1,1,1,1,1,1,1,0,1,1,0,1,-,1,1,1,1,1,1,1,-,1,1,1,1,1,0,1,1,1,-,1,0,1,1,1,1,-,1,1,1,0,1,0,1,1,1,1,1,1,-,1,1,0,1…
100484885	TGCAGAAGTAGAATTTTAGAGTTATGTAGGTGAAAGTGTAATTTTTATGTTTCTCTTTTATAAAATTTT	TGCAGAAGTAGAATTTTAGAGTTATGTAGGTGAAAGTGTAATTTTTATGTTTCTCTTTTATAAAATTTT		0	0	999	0.892473	0.903614	0.174191	45.01869	24.19739	1.80545	1	1	1	0	1	1	1	-	-	1	1	1	1	1	1	1	1	1	-	1	1	1	1	1	1	1	-	1	1	1	1	1	1	1	1	0	1
100499385,TGCAGAAGATTTCAGTTTTTGGACATATATGATGCCTGAAAATACGATTACAGATCGGAAGAGCGGTTC,TGCAGAAGATTTCAGTTTTTGGACATATATGATGCCTGAAAATACGATTAC,"Chr 3",15143680,1,5.1157e-019,0.892473,0.903614,0.174191,75.56604,42.08056,1.85418,1,1,-,1,1,1,1,1,1,1,1,1,0,1,1,0,1,1,1,1,1,1,1,1,1,1,-,1,1,1,1,1,1,1,1,1,1,-,0,1,1,1,1,1,1,1,1,1,1,1,1,1,1,1,1,1,1,1,1,-,0,1,1,-,0,1,-,1,1,1,-,1,1,1,-,1,0,1,0,1,1,0,1,-,1,1,1,-,1,1,1,1…
100504676,TGCAGGCTCTTGGGCTGTTATGTGAGGCTGCAAAAAATAATAAAAATGTCAGCATAAAGCTTACAGATC,TGCAGGCTCTTGGGCTGTTATGTGAGGCTGCAAAAAATAATAAAAATGTCAGCATAAAGCTTAC,"Chr 2",14498172,1,4.33657e-026,0.892473,0.903614,0.174191,43.26168,24.55105,1.64558,1,-,1,0,0,1,1,1,1,1,1,1,1,0,1,-,1,1,1,1,1,1,1,1,1,1,-,1,1,1,1,1,1,1,1,0,1,1,0,1,1,1,1,1,1,1,1,1,1,1,1,1,1,0,1,1,1,1,1,1,1,1,1,1,1,1,-,0,1,1,1,-,1,1,1,-,1,1,1,1,1,1,-,-,1…
100510164	TGCAGTATTTGTTTTGTGGTTTTATATGGACGTATTTTTGTTTTCTTTTGATTTGTGCTGTATTTTACA	TGCAGTATTTGTTTTGTGGTTTTATATGGACGTATTTTTGTTTTCTTTTGATTTGTGCTGTATTTTACA		0	0	999	0.892473	0.903614	0.174191	63.00943	39.41446	1.61547	0.95	1	1	1	1	0	1	1	1	1	1	1	0	1	1	1	1	1	1	-	1	1	1	1	1	-	1	-	1	1	1	1	1	1	1	0	-
100515303,TGCAGATATTGCTAGAGCAATTGTACAAGGAGTGCATATGCAAATGAAGCCAAATGTATTTGTTGGCGA,TGCAGATATTGCTAGAGCAATTGTACAAGGAGTGCATATGCAAATGAAGCCAAATGTATTTGTTGGCGA,"Chr 2",36257983,1,2.25381e-029,0.892473,0.903614,0.174191,70.31481,34.53062,1.86839,1,1,1,1,1,1,1,1,1,1,1,1,0,1,1,1,1,1,1,1,1,1,1,0,1,1,-,-,1,1,1,1,1,1,1,1,1,1,0,1,-,1,1,1,1,0,1,1,1,1,-,1,1,-,1,1,1,1,1,1,0,1,1,-,1,-,-,1,1,1,-,-,1,1,1,1,1,1,1,1,1,1,…
100518155	TGCAGCCCAAGGAATTATTGGATTTCTTTCACCATAAAACTTTACAGATCGGAAGAGCGGTTCAGCAGG	TGCAGCCCAAGGAATTATTGGATTTCTTTCACCATAAAACTTTAC		0	0	999	0.892473	0.903614	0.174191	108.69444	53.05805	2.05314	1	1	-	1	1	1	1	1	-	1	1	1	1	0	0	-	-	1	1	1	1	1	1	1	1	1	-	-	1	1	1	1	1	1	1	1	1
100520239	TGCAGGACTGGTTCTGAACAATTTTGTTCATTTTGAAGAGTATTTATCTGTTTCAACATTTTTTTACAG	TGCAGGACTGGTTCTGAACAATTTTGTTCATTTTGAAGAGTATTTATCTGTTTCAACATTTTTTTACAG		0	0	999	0.892473	0.903614	0.174191	85.50467	43.823	1.86474	1	1	-	0	1	1	1	1	1	1	1	1	0	1	1	1	1	1	1	1	1	1	1	1	1	-	-	1	1	1	1	1	1	1	1	1	1
100524305,TGCAGCGTCGCCTTTGCGATACGATGCCATTACTTTCGGGTCCCGCTTCAATTGACTCCAATGTTTTAC,TGCAGCGTCGCCTTTGCGATACGATGCCATTACTTTCGGGTCCCGCTTCAATTGACTCCAATGTTTTAC,"Chr 3",2654252,1,8.10614e-029,0.892473,0.903614,0.174191,67.49533,35.29565,1.89416,1,1,1,1,1,1,1,1,1,1,1,1,1,0,1,-,1,1,1,1,1,1,1,1,1,1,-,1,1,1,1,1,1,1,1,1,1,1,0,0,-,1,1,1,1,1,1,0,1,1,1,1,1,1,-,1,1,1,1,1,0,1,-,1,-,-,1,1,1,1,1,-,1,0,1,1,0,1,1,1,1,1,1…
100526518	TGCAGAAGCATATCTCAGCACAAGGTATTCTTGTTCAGGATTTACAGATCGGAAGAGCGGTTCAGCAGG	TGCAGAAGCATATCTCAGCACAAGGTATTCTTGTTCAGGATTTAC		0	0	999	0.892473	0.903614	0.174191	90	47.46784	1.82638	1	1	-	-	-	1	1	1	1	1	1	1	-	1	1	0	1	1	1	1	1	1	1	1	1	1	-	1	1	1	1	1	1	1	1	1	1
100527253	TGCAGTAGCAATTGGTTGTTTTTTGTCGCCTTTTGTTTTGCAGATCATGACCCTAAATGGTAACTTTAC	TGCAGTAGCAATTGGTTGTTTTTTGTCGCCTTTTGTTTTGCAGATCATGACCCTAAATGGTAACTTTAC		0	0	999	0.892473	0.903614	0.174191	60.91429	29.00546	1.96457	1	1	1	1	1	1	1	1	1	1	1	1	0	1	0	-	1	-	1	1	1	1	0	1	1	1	-	-	1	1	1	1	1	1	1	1	1
100527527	TGCAGATTGTGCTGGAGCGTTGGATGTGACTGATGATTTGCAACATTTGCTGGTATCACTTTACAGATC	TGCAGATTGTGCTGGAGCGTTGGATGTGACTGATGATTTGCAACATTTGCTGGTATCACTTTAC		0	0	999	0.892473	0.903614	0.174191	70.75926	37.26429	1.79334	1	1	1	1	0	1	1	0	-	1	1	1	0	1	1	1	1	1	1	1	1	1	1	1	1	-	-	1	1	1	1	1	1	1	1	1	1
100002397,TGCAGACAATCATTACCCGGCTTCTAAAGACTTATGGAAGGAAAAAAAGGTATCAGTGCCCTTCTTTAT,TGCAGACAATCATTACCCGGCTTCTAAAGACTTATGGAAGGAAAAAAAGGTATCAGTGCCCTTCTTTAT,"Chr 11",48687804,1,2.25381e-029,0.903226,0.904762,0.172336,15.91589,9.72051,1.5338,1,1,1,1,1,1,1,1,-,1,1,1,0,1,1,1,1,1,1,-,1,1,1,1,1,1,-,1,1,1,-,1,1,1,1,1,1,1,1,1,1,1,1,1,1,1,1,-,1,1,0,1,1,-,1,1,1,1,1,1,1,1,1,1,0,-,-,1,1,1,0,1,1,1,1,-,1,1,1,1,1,0,1…
100456084,TGCAGCTACCTTCAATGTACAAGTGAACTTGTTACTTGTATGATGATGAAATACTATTGTTGCATAACT,TGCAGCTACCTTCAATGTACAAGTGAACTTGTTACTTGTATGATGATGAAATACTATTGTTGCATAACT,"Chr 3",7294537,2,2.25381e-029,0.903226,0.904762,0.172336,40.94393,23.96603,1.64044,1,1,1,1,1,1,1,1,1,1,1,1,1,1,-,0,1,1,1,0,1,1,-,0,1,1,1,1,1,1,1,-,1,1,1,1,1,-,1,0,1,1,1,1,1,1,1,1,1,1,1,1,1,1,0,1,1,1,1,1,0,1,1,1,-,1,-,1,1,1,1,1,1,1,1,-,-,1,1,1,1,1,1…
100456510,TGCAGGCTGCCTCGAGTTCACAGGAGCTGGCTTTCTTGTCGTCACAGGAGTTGGCTGCCTTGATGTTAT,TGCAGGCTGCCTCGAGTTCACAGGAGCTGGCTTTCTTGTCGTCACAGGAGTTGGCTGCCTTGATGTTAT,"Chr 1",3118977,1,2.25381e-029,0.903226,0.904762,0.172336,44.19626,21.48307,1.86256,1,1,1,0,1,-,1,1,1,1,1,1,1,1,1,1,1,1,1,1,1,1,1,-,1,1,1,1,1,1,-,1,1,1,1,1,-,1,1,0,1,0,1,1,1,1,1,1,1,1,1,-,1,1,0,1,1,1,1,1,1,1,1,1,1,1,1,1,1,1,1,1,1,1,-,1,0,1,-,1,1,0,-…
100457366,TGCAGTTTGCCTAAGCATCAAGATTAGAATACTGAACACGTGTCCAAATTGAGTTTCTGATGATAGTAT,TGCAGTTTGCCTAAGCATCAAGATTAGAATACTGAACACGTGTCCAAATTGAGTTTCTGATGATAGTAT,"Chr 8",15195323,1,2.25381e-029,0.903226,0.904762,0.172336,50.78704,26.8135,1.83531,1,-,1,1,1,1,1,1,1,1,1,1,0,1,1,1,1,1,0,1,1,1,1,1,1,1,-,1,1,1,1,1,1,1,1,1,1,1,1,1,1,1,1,1,1,0,1,1,1,-,0,0,1,1,1,1,1,1,1,1,-,1,1,-,1,1,-,1,1,1,1,1,1,-,1,-,1,1,-,1,1,0,1…
100466186	TGCAGCCTGTTACATAAACAGGCAATAGTAGTCAATTATGATTTATGAAACCTTTACAGATCGGAAGAG	TGCAGCCTGTTACATAAACAGGCAATAGTAGTCAATTATGATTTATGAAACCTTTAC		0	0	999	0.903226	0.904762	0.172336	76.88073	38.62398	1.98481	1	1	1	1	1	1	1	1	1	1	1	1	0	1	0	1	1	1	1	1	1	1	0	1	1	1	-	1	1	1	1	1	1	0	1	1	1
100485594,TGCAGCTATTATAGCATCTAATGGGAGGGTTTCAGGCTCAGTTGCCCTAGCTTTTGCCCGCTATTTATT,TGCAGCTATTATAGCATCTAATGGGAGGGTTTCAGGCTCAGTTGCCCTAGCTTTTGCCCGCTATTTATT,"Chr 7",9967743,1,2.25381e-029,0.903226,0.904762,0.172336,51.64151,30.24404,1.54726,1,1,1,1,0,1,1,1,1,1,1,1,1,1,1,1,1,1,-,1,1,1,1,1,-,1,1,1,1,1,1,1,1,1,1,1,1,-,1,1,1,1,-,1,1,1,1,-,1,1,0,1,-,1,0,1,1,1,1,1,1,0,1,1,1,1,1,-,1,1,1,1,-,1,-,1,1,1,1,1,1,0,1…
100499767,TGCAGCATTTCAACTTACATGCTTTGGATTTCACTAAAATTTTACAGATCGGAAGAGCGGTTCAGCAGG,TGCAGCATTTCAACTTACATGCTTTGGATTTCACTAAAATTTTAC,"Chr 2",24160237,1,8.70064e-016,0.903226,0.904762,0.172336,100.59813,43.29012,2.24581,1,1,1,-,-,0,-,1,1,1,1,1,1,1,1,1,1,1,1,1,1,1,1,1,1,1,-,1,1,1,1,1,1,1,1,0,1,1,0,0,1,1,1,1,1,1,1,1,1,1,0,1,1,1,0,1,1,1,1,1,1,1,1,1,1,1,-,1,1,1,1,1,1,1,1,-,1,1,1,1,1,-,1,1,-,1,1,-,0,0,1,1,1,1
100499817,TGCAGCGGTTGAGAGGCACACTCTTGGGAATTATGCAATTGATTACAGATCGGAAGAGCGGTTCAGCAG,TGCAGCGGTTGAGAGGCACACTCTTGGGAATTATGCAATTGATTAC,"Chr 2",29158263,1,2.52906e-016,0.903226,0.904762,0.172336,73.68571,40.12393,1.81068,0.952381,1,1,1,1,1,-,1,1,1,1,1,0,1,0,1,1,1,1,1,1,1,1,1,1,-,-,1,1,1,1,1,1,1,1,1,1,-,0,0,1,0,1,1,1,1,1,1,1,1,1,1,1,1,1,1,1,1,1,1,0,1,1,1,0,1,1,1,1,1,1,1,-,1,-,1,1,1,1,1,1,0,1,-,1,-,1,1,1,1,…
100500030,TGCAGGTAGTTCTTAGTTACTCAGAGAGTTTGGCAGCCTTTTATGTAAACAAATCTTACAGATCGGAAG,TGCAGGTAGTTCTTAGTTACTCAGAGAGTTTGGCAGCCTTTTATGTAAACAAATCTTAC,"Chr 8",14216258,1,2.34895e-023,0.903226,0.904762,0.172336,61.82243,40.27077,1.51676,1,1,1,0,1,1,-,1,1,1,1,1,1,0,1,0,1,-,1,1,1,1,1,1,1,1,-,1,1,-,1,-,1,1,1,1,1,1,0,1,1,1,0,1,1,1,1,-,-,1,1,-,1,1,1,1,1,1,1,1,1,1,1,1,1,1,1,1,1,1,1,1,1,1,1,1,0,1,1,1,1,0,1,1,1,1,0,…
100506680,TGCAGAGCAGACATGAGTGATTGTTTTCACTTGCATAACTAGCAATGTGTTACAGATCGGAAGAGCGGT,TGCAGAGCAGACATGAGTGATTGTTTTCACTTGCATAACTAGCAATGTGTTAC,"Chr 4",525047,1,4.23715e-020,0.903226,0.904762,0.172336,81.69444,47.1207,1.63734,1,1,1,1,1,1,1,1,1,1,1,1,1,1,1,-,1,1,1,1,1,1,1,1,1,1,-,1,1,-,-,-,1,0,1,1,1,1,0,1,-,1,1,1,1,1,1,1,1,1,0,1,1,1,0,1,1,1,1,1,-,1,1,-,1,1,-,1,1,1,1,1,1,1,1,1,1,1,1,1,1,1,1,1,1,1,0,0,0,0,1,1…
100509952	TGCAGGAAATGGGAATGATGTGTGAATACTTGTAGGAAAAACAGTTCCTGTAATGGTATTTTACAGATC	TGCAGGAAATGGGAATGATGTGTGAATACTTGTAGGAAAAACAGTTCCTGTAATGGTATTTTAC		0	0	999	0.903226	0.904762	0.172336	90.8785	42.09218	1.99989	1	1	1	1	1	1	1	0	1	1	1	1	0	1	1	1	1	1	1	-	1	1	1	1	1	-	-	-	1	1	1	1	1	1	1	1	1
100510805,TGCAGGAGGAAACGGGCTCTATCAAGTGGGAGACACTTATTCTTCAGGTATCTACTATAAAGTAAAAGA,TGCAGGAGGAAACGGGCTCTATCAAGTGGGAGACACTTATTCTTCAGGTATCTACTATAAAGTAAAAGA,"Chr 3",20219428,1,2.25381e-029,0.903226,0.904762,0.172336,38.66038,22.83116,1.65083,1,1,1,0,1,1,1,-,1,1,1,1,0,1,1,1,1,1,1,1,1,1,1,-,1,1,1,1,1,1,1,1,1,1,1,1,1,1,1,1,1,1,1,-,1,1,1,1,1,-,1,1,-,0,-,1,1,1,1,1,1,1,1,1,0,1,1,1,1,1,0,1,-,1,1,1,1,1,1,1,1,0,…
100515191	TGCAGAATTTCAAAGTCGAAGTAAGGCGTGAAGCTCGTGATAAGATTTCGGAATGACCCTCCTTCAGGT	TGCAGAATTTCAAAGTCGAAGTAAGGCGTGAAGCTCGTGATAAGATTTCGGAATGACCCTCCTTCAGGT		0	0	999	0.903226	0.904762	0.172336	44.82243	25.51079	1.58083	1	1	1	1	0	1	1	1	1	1	1	1	0	1	1	1	1	1	1	1	1	1	1	1	1	1	-	1	1	1	1	1	1	1	1	1	-
100515947	TGCAGTGATTGATTGAAAAAACATGCAGATCAATAATAATGTCTAAAAAGGAGGTAGCTAAATAACAAG	TGCAGTGATTGATTGAAAAAACATGCAGATCAATAATAATGTCTAAAAAGGAGGTAGCTAAATAACAAG		0	0	999	0.903226	0.904762	0.172336	56.12963	35.426	1.53481	0.95	1	1	0	-	1	1	1	1	1	1	1	0	0	1	1	1	1	1	1	1	1	1	-	1	1	-	1	1	1	1	1	1	1	1	1	1
100524617,TGCAGTTCGTTTGAATAATCTTTGTCAACTAGAGTAAGAGAACATGTGCTTGACATGTCAAAGATTTTG,TGCAGTTCGTTTGAATAATCTTTGTCAACTAGAGTAAGAGAACATGTGCTTGACATGTCAAAGATTTTG,"Chr 3",2198860,1,2.25381e-029,0.903226,0.904762,0.172336,67.22936,34.43026,1.81139,1,1,1,1,0,1,1,0,1,1,1,1,0,0,1,1,1,1,1,1,1,1,1,1,1,1,-,-,1,1,-,1,1,1,1,1,1,1,1,-,1,1,1,1,1,1,1,1,1,-,1,0,1,1,1,1,1,1,1,1,1,1,1,-,-,1,-,1,1,1,1,1,1,1,1,1,0,1,1,1,1,1,1…
100527913,TGCAGTTGGACCTACGGGACAGAGAGGGCCTCCAGAAAGTTTTTTCTTCCACAAAGTAAGGATATTACA,TGCAGTTGGACCTACGGGACAGAGAGGGCCTCCAGAAAGTTTTTTCTTCCACAAAGTAAGGATATTACA,"Chr 10",3722708,1,2.91549e-028,0.903226,0.904762,0.172336,58.27358,35.4405,1.61283,1,1,1,-,-,-,1,1,1,1,1,1,1,0,1,1,1,1,1,1,1,1,1,0,1,1,-,1,1,1,1,1,1,1,1,1,1,0,0,-,1,1,1,1,1,1,1,0,1,1,1,1,1,1,1,1,1,1,1,1,-,1,1,1,1,1,-,1,1,1,1,1,1,1,1,1,0,1,1,1,1,0,1…
100428531,TGCAGATGGGATCTTTGGAAGTCTTTCGAATAAAAATACAAAGCAAACTGCTAAAAAGAAATCAATGGA,TGCAGATGGGATCTTTGGAAGTCTTTCGAATAAAAATACAAAGCAAACTGCTAAAAAGAAATCAATGGA,"Chr 3",8607999,1,2.25381e-029,0.913978,0.905882,0.170519,47.31481,23.47325,1.85418,1,1,1,0,0,1,1,1,1,1,1,1,0,0,1,1,-,1,0,1,1,1,1,1,1,1,1,1,1,1,-,1,1,1,1,1,1,1,1,1,1,1,1,1,1,1,1,1,-,1,-,1,1,1,1,1,1,1,1,1,0,1,1,0,1,-,-,1,1,1,1,1,1,1,-,1,1,1,-,1,1,1,1…
100430459,TGCAGTGACCGTCGCTCCAGAGTATCGCAGGCAGCAGTTAGCTAAGAAGCTTATGAATCTGTTGGAAGA,TGCAGTGACCGTCGCTCCAGAGTATCGCAGGCAGCAGTTAGCTAAGAAGCTTATGAATCTGTTGGAAGA,"Chr 3",16603249,1,2.25381e-029,0.913978,0.905882,0.170519,39.37383,23.1902,1.77527,1,1,1,1,1,1,1,1,1,1,1,1,1,0,1,1,1,1,1,1,1,1,1,1,1,0,-,1,1,-,1,1,1,1,1,0,1,0,1,1,1,1,1,1,1,1,1,0,1,1,1,1,1,1,1,1,0,1,1,1,1,1,1,-,-,1,1,1,1,1,1,1,1,1,1,1,-,1,-,1,-,0,1…
100466617,TGCAGTCAAAAGTGGATAAGGCATACTTATCCAAATTCATTACAGATCGGAAGAGCGGTTCAGCAGGAA,TGCAGTCAAAAGTGGATAAGGCATACTTATCCAAATTCATTAC,"Chr 8",14032554,1,1.02318e-014,0.913978,0.905882,0.170519,119.44037,52.72282,2.17265,1,1,1,0,-,1,1,1,1,1,1,1,1,0,1,1,1,1,1,-,1,1,1,1,1,1,-,1,1,1,1,1,1,1,1,1,1,-,-,0,1,1,-,1,1,1,1,1,1,1,1,1,1,1,1,1,1,1,1,1,0,1,1,1,1,1,1,1,1,1,1,0,-,1,1,1,1,1,-,1,1,0,1,1,1,1,1,1,0,0,1,1,1,1
100473458	TGCAGGACATGAGCCAACATGCTTCTTTGAAGCTGTTCGTTTTCCTTCATGGCGTGATGTCATGCGCAA	TGCAGGACATGAGCCAACATGCTTCTTTGAAGCTGTTCGTTTTCCTTCATGGCGTGATGTCATGCGCAA		0	0	999	0.913978	0.905882	0.170519	52.52381	29.68953	1.67863	0.952381	1	1	1	0	1	1	1	0	1	1	1	0	1	0	-	-	1	1	1	1	1	1	1	1	1	-	1	1	1	1	1	1	1	1	1	-
100474011,TGCAGTCCAAGAGCACCGTGTATTCTCAATAATTGCTTGTTTCTTGCAAACTTAGTGGCCACTCATTGG,TGCAGTCCAAGAGCACCGTGTATTCTCAATAATTGCTTGTTTCTTGCAAACTTAGTGGCCACTCATTGG,"Chr 3",16967018,1,2.25381e-029,0.913978,0.905882,0.170519,34.16822,17.93107,1.73933,1,1,1,1,1,1,1,1,1,1,1,1,0,1,1,1,1,1,1,1,1,1,1,1,-,1,-,1,1,1,-,1,-,1,1,0,1,1,0,0,1,1,-,1,1,1,1,1,1,1,0,1,1,1,0,1,1,1,1,1,1,1,1,0,1,1,1,1,1,1,1,1,1,1,1,1,-,1,1,1,1,1,…
100484434	TGCAGTCAATGCCTCTTTCTCATACCCAAACTATCATAGTACAAAATCCAATGACTGTTGATTCCACTG	TGCAGTCAATGCCTCTTTCTCATACCCAAACTATCATAGTACAAAATCCAATGACTGTTGATTCCACTG		0	0	999	0.913978	0.905882	0.170519	24.96296	16.90602	1.39685	1	1	1	0	1	1	-	1	1	1	1	1	-	0	1	0	-	1	-	1	1	1	1	1	-	1	1	1	1	-	1	1	1	1	1	1	1
100484707,TGCAGAAAAAGATAAAATGTTCTATAAGATACTAGCAATCATGTGATTGTGGGAGGTGAGAGAAAATGA,TGCAGAAAAAGATAAAATGTTCTATAAGATACTAGCAATCATGTGATTGTGGGAGGTGAGAGAAAATGA,"Chr 3",5153227,1,2.25381e-029,0.913978,0.905882,0.170519,54.88073,29.09514,1.69481,1,1,1,1,-,1,1,1,1,1,1,1,0,1,1,1,1,1,1,1,1,1,1,1,1,1,-,1,1,-,1,1,1,1,1,0,1,0,0,1,1,1,0,1,1,1,1,1,1,1,0,1,1,1,1,1,1,1,1,1,0,1,1,-,1,1,-,1,1,1,-,1,1,1,1,1,1,1,1,1,1,0,1…
100496014,TGCAGTGTCTGGTAGCCCTTTCCAGCTAAAGCTCTAAATGCCGCCTGCAAGAGATCATAAACCAATTAG,TGCAGTGTCTGGTAGCCCTTTCCAGCTAAAGCTCTAAATGCCGCCTGCAAGAGATCATAAACCAATTAG,"Chr 7",6255278,2,2.25381e-029,0.913978,0.905882,0.170519,30.25,15.90721,1.85037,1,1,1,1,1,1,1,1,1,1,1,1,1,1,1,1,1,1,-,1,1,1,1,0,1,0,-,1,1,1,1,1,1,0,1,1,1,1,0,0,1,1,-,1,1,1,1,1,1,1,1,1,1,1,1,0,1,1,1,1,-,1,-,1,1,1,1,1,1,1,1,-,1,1,1,1,1,1,1,1,1,1,-,1,…
100499764,TGCAGCATGTCCCTTGCTTGAAGTTTTCCAAACTCAACATCTGATTACAGATCGGAAGAGCGGTTCAGC,TGCAGCATGTCCCTTGCTTGAAGTTTTCCAAACTCAACATCTGATTAC,"Chr 4",11092247,1,2.12509e-017,0.913978,0.905882,0.170519,65.47664,34.96496,1.73856,1,1,1,1,1,1,1,1,1,1,1,1,1,1,1,1,-,1,1,1,1,1,1,0,1,1,-,1,1,-,1,1,1,1,1,1,1,1,0,1,1,-,1,1,1,1,1,1,1,1,1,1,1,1,0,1,1,1,1,1,1,-,1,0,1,1,-,1,1,1,1,1,1,1,1,1,1,1,1,1,1,0,-,1,1,-,0,0,0,1,1,1,1…
100499938,TGCAGGAGCATTAGCCAAAGTACAAATGGAGAAACATCAGCCACATAAATCTATTTACAGATCGGAAGA,TGCAGGAGCATTAGCCAAAGTACAAATGGAGAAACATCAGCCACATAAATCTATTTAC,"Chr 2",6385486,1,8.21365e-023,0.913978,0.905882,0.170519,68.33019,35.88575,1.84843,1,-,1,1,1,1,1,-,1,1,1,1,1,1,0,1,1,1,1,1,1,1,1,1,1,1,-,1,1,1,1,1,1,1,1,1,-,1,0,0,0,1,0,1,1,1,1,1,1,1,0,1,1,1,1,1,1,1,1,1,1,-,1,1,-,1,1,1,1,1,1,-,1,1,0,1,1,1,1,1,1,0,1,-,1,1,1,1,…
100502389	TGCAGTGGTCTGGTTGGCTTGGACATCCTACTTCAAAGAACTAGCACAGCGAAGGGAATTACAGATCGG	TGCAGTGGTCTGGTTGGCTTGGACATCCTACTTCAAAGAACTAGCACAGCGAAGGGAATTAC		0	0	999	0.913978	0.905882	0.170519	66.70755	37.3762	1.72784	1	1	1	0	0	1	1	1	-	1	1	1	0	-	1	1	1	-	1	1	1	1	1	1	1	1	1	-	1	1	1	1	1	1	1	1	1
100509925,TGCAGCTTCGCGCAGAAACCGAGTTGACTCGGTATTGAACCGGAAATACTATTCTTCCTCAAAACCAAT,TGCAGCTTCGCGCAGAAACCGAGTTGACTCGGTATTGAACCGGAAATACTATTCTTCCTCAAAACCAAT,"Chr 11",788210,1,2.25381e-029,0.913978,0.905882,0.170519,44.76636,26.19252,1.61537,1,1,1,1,1,1,0,-,1,1,1,1,0,1,1,1,1,1,1,1,1,1,1,-,-,1,1,1,1,1,1,1,1,1,1,0,1,0,1,0,1,1,1,1,1,1,1,1,1,1,1,1,1,1,1,1,1,1,1,-,1,1,1,1,1,1,-,1,1,1,1,0,1,1,1,-,-,1,1,1,1,1,1…
100513294	TGCAGTCCTGATGAGTCTTCTTCGAACTAAGGTAAAATATTCATTTTTTTACAGATCGGAAGAGCGGTT	TGCAGTCCTGATGAGTCTTCTTCGAACTAAGGTAAAATATTCATTTTTTTAC		0	0	999	0.913978	0.905882	0.170519	70.23364	37.2505	1.89368	1	1	1	1	0	1	1	1	1	1	1	1	1	1	1	0	1	1	1	-	1	1	1	1	1	-	-	1	1	1	1	0	1	1	1	1	-
100520496	TGCAGTTGAGCTCTTTATGGCACTCAAGCAAGATTGATTTCAAGAGCAATTGATTTAGTGTGTTTACAT	TGCAGTTGAGCTCTTTATGGCACTCAAGCAAGATTGATTTCAAGAGCAATTGATTTAGTGTGTTTACAT		0	0	999	0.913978	0.905882	0.170519	51.67593	28.90016	1.49577	0.95	1	1	1	0	-	1	1	1	1	1	1	-	0	1	1	1	1	1	1	1	1	1	1	-	1	-	1	1	1	1	1	1	1	1	1	-
100522625	TGCAGGTAAGTTCTGTAGCTTCCCTTTGCATGCTTGAAAATAGCTTACAGATCGGAAGAGCGGTTCAGC	TGCAGGTAAGTTCTGTAGCTTCCCTTTGCATGCTTGAAAATAGCTTAC		0	0	999	0.913978	0.905882	0.170519	103.53704	57.13749	1.79445	1	1	1	1	1	1	1	1	1	1	1	1	0	1	1	1	1	1	1	1	1	1	1	1	1	1	-	-	1	1	1	1	1	1	1	0	1
100524125	TGCAGAGGGGGAGCGAGGTACTCCACGCGAACCAAAACCCAGCGCGAGTAAACCCAATCGAAGAAATCC	TGCAGAGGGGGAGCGAGGTACTCCACGCGAACCAAAACCCAGCGCGAGTAAACCCAATCGAAGAAATCC		0	0	999	0.913978	0.905882	0.170519	84.81481	50.98605	1.5632	1	1	1	1	0	1	1	1	-	1	1	1	1	1	1	1	1	1	1	0	1	1	0	1	1	-	1	1	1	1	1	1	1	0	1	1	1
100529441,TGCAGCTGCTGCTACACAAAACAGTGCTTATGGTAAACTTTAGTCTTTACAGATCGGAAGAGCGGTTCA,TGCAGCTGCTGCTACACAAAACAGTGCTTATGGTAAACTTTAGTCTTTAC,"Chr 11",22610685,1,1.77422e-018,0.913978,0.905882,0.170519,77.76415,52.46446,1.46422,0.952381,1,1,1,-,1,1,0,-,1,1,1,1,0,1,1,1,1,1,1,1,1,1,1,1,1,-,-,1,1,1,1,1,1,1,1,1,1,1,1,1,0,1,1,1,1,1,-,1,1,0,1,1,1,1,1,1,1,1,1,0,-,1,-,1,1,1,1,1,1,1,1,0,1,1,1,1,1,-,1,1,1,1,1,1,1,1,1…
100530623,TGCAGATTTACACACGTCCATTTACCATGATGCCTACTTCAGCTGTTGAGGGTCCTGGAAATATGTGAG,TGCAGATTTACACACGTCCATTTACCATGATGCCTACTTCAGCTGTTGAGGGTCCTGGAAATATGTGAG,"Chr 2",3957264,2,2.25381e-029,0.913978,0.905882,0.170519,61.42056,40.68641,1.47524,0.95,1,1,1,0,1,1,-,1,1,1,1,0,1,1,-,1,0,1,1,1,1,1,1,1,1,-,1,1,1,1,1,1,1,1,1,1,1,1,1,1,1,1,1,-,1,1,1,1,1,1,1,1,-,1,1,1,1,1,1,1,1,1,1,0,1,-,1,1,1,1,1,-,1,0,1,-,1,1,1,1,…
100532164,TGCAGCTGTCAATGGTGAATGTTTCGGACGAGAGAAGAAACAACACACAGGAAATTACAGATCGGAAGA,TGCAGCTGTCAATGGTGAATGTTTCGGACGAGAGAAGAAACAACACACAGGAAATTAC,"Chr 8",17502927,1,8.21365e-023,0.913978,0.905882,0.170519,76.09524,47.09434,1.5625,0.95,1,1,1,0,0,1,1,1,1,1,1,1,0,1,-,1,1,1,-,1,1,1,-,1,-,1,1,1,1,1,1,1,1,1,1,1,1,0,0,1,1,1,1,1,1,1,1,1,1,1,1,1,1,1,-,1,1,1,1,-,1,1,1,1,1,-,1,1,1,1,1,1,1,1,1,1,1,1,1,1,0,-,1,1,1,1…
100546764	TGCAGTGTCAGCTGCTCTTCTTCTGCTTCCGTCAGAATTCACAGAGGTATTCTTCTTTCTTATTACAGA	TGCAGTGTCAGCTGCTCTTCTTCTGCTTCCGTCAGAATTCACAGAGGTATTCTTCTTTCTTATTACAGA		0	0	999	0.913978	0.905882	0.170519	61.00935	40.91694	1.48088	0.95	1	1	1	0	1	1	0	1	1	1	1	1	1	1	0	1	-	1	1	1	1	1	-	1	1	1	1	1	1	-	-	1	1	1	1	1
100457307	TGCAGTTGTCAATAAATGTGTACCTCTATCAAAGACACTTGATTGATCGCTATCAAATCATAAATAAGG	TGCAGTTGTCAATAAATGTGTACCTCTATCAAAGACACTTGATTGATCGCTATCAAATCATAAATAAGG		0	0	999	0.924731	0.906977	0.16874	16.47664	9.43482	1.57502	1	1	1	0	1	1	1	1	1	1	1	1	0	1	1	-	1	1	1	1	1	1	1	-	1	1	1	0	1	1	1	1	1	1	1	1	1
100466226	TGCAGCTATTTTCTCTATACAATGTAGCTCCAAGAACCTGCAATGGCTATAATCTCTTACAGATCGGAA	TGCAGCTATTTTCTCTATACAATGTAGCTCCAAGAACCTGCAATGGCTATAATCTCTTAC		0	0	999	0.924731	0.906977	0.16874	63.0463	36.54307	1.60044	1	-	1	0	1	1	1	1	1	1	1	1	0	1	1	1	1	1	1	1	1	1	1	0	1	1	1	1	1	-	1	1	1	1	1	1	1
100472317,TGCAGAACAATGTTCAAGTACAAATGTACCATTATGCACTTTCCATGGCAAAAAAAAAACAGATTACAG,TGCAGAACAATGTTCAAGTACAAATGTACCATTATGCACTTTCCATGGCAAAAAAAAAACAGATTACAG,"Chr 1",8840446,1,4.87864e-026,0.924731,0.906977,0.16874,18.63462,9.50916,1.74204,0.95,1,1,1,0,1,1,-,1,1,0,1,1,1,0,-,1,1,1,-,1,1,1,1,1,1,-,1,1,1,1,1,1,1,1,-,1,1,-,1,1,1,1,1,1,1,1,1,1,1,1,1,1,1,0,1,1,1,1,1,1,1,1,1,1,0,1,1,1,1,0,1,1,1,1,1,0,1,1,1,1,1,…
100474889,TGCAGAATCTCACCCCTGCATGATTTGGATCTGAATTCCATGATGGCAGCCACACTCCCCAAGAGTGAA,TGCAGAATCTCACCCCTGCATGATTTGGATCTGAATTCCATGATGGCAGCCACACTCCCCAAGAGTGAA,"Chr 7",3782535,1,2.25381e-029,0.924731,0.906977,0.16874,55.1215,31.6419,1.59417,1,1,1,1,1,1,1,1,1,1,1,1,0,1,1,1,1,0,1,1,1,1,1,1,1,1,-,1,-,1,1,1,1,0,1,1,1,-,1,0,1,1,1,1,1,1,1,1,1,1,1,1,1,0,-,1,1,1,1,1,1,1,1,0,1,1,-,1,1,1,1,1,1,1,1,-,1,1,1,1,1,1,-,1,…
100481053,TGCAGTTAGCGCCTGTGCAGCTATTCCATATCCACTGCAAATAAAACGAGATTTTACAGATCGGAAGAG,TGCAGTTAGCGCCTGTGCAGCTATTCCATATCCACTGCAAATAAAACGAGATTTTAC,"Chr 2",13744033,1,2.86975e-022,0.924731,0.906977,0.16874,89.02752,50.11042,1.66225,1,1,1,0,1,0,-,1,1,1,1,1,1,1,1,-,1,1,1,1,1,1,1,1,1,1,1,1,1,1,1,1,1,1,1,1,1,1,1,1,1,0,1,1,1,1,1,0,1,-,1,1,1,1,1,1,1,1,1,1,0,1,1,1,1,1,-,1,1,1,1,1,1,1,1,1,0,1,1,1,1,0,-,1,1,-,1,-,1…
100486518,TGCAGTTTCAATGCATCCAAATAGTTGACAACCCCCAGTTTCCAGACCTCAAGGCTTCGCAAACCCCTC,TGCAGTTTCAATGCATCCAAATAGTTGACAACCCCCAGTTTCCAGACCTCAAGGCTTCGCAAACCCCTC,"Chr 2",34672640,1,2.25381e-029,0.924731,0.906977,0.16874,37.60377,24.23107,1.43208,0.952381,1,1,1,1,1,1,1,1,1,1,1,1,1,1,1,1,1,1,-,1,1,1,1,1,1,1,-,1,0,-,1,1,1,1,1,1,0,1,1,0,1,1,1,1,1,1,1,1,1,1,1,1,1,1,1,1,1,1,-,1,1,1,0,-,1,1,1,1,1,1,1,1,1,-,1,0,1,1,…
100490982,TGCAGCAGAGCATTCATTGAGGTATGTCTTTTTCTCCAAGATTTTTTTCATTTTACAGATCGGAAGAGC,TGCAGCAGAGCATTCATTGAGGTATGTCTTTTTCTCCAAGATTTTTTTCATTTTAC,"Chr 11",2439610,1,1.00179e-021,0.924731,0.906977,0.16874,73.80374,42.9269,1.67621,1,1,1,1,0,1,1,1,1,1,1,1,0,1,1,-,1,1,1,1,1,1,1,1,1,1,-,1,1,1,1,1,1,1,1,1,1,1,0,0,0,1,1,1,1,1,1,1,1,1,1,1,1,1,1,1,1,1,1,1,1,1,0,1,-,1,-,1,1,1,1,1,1,1,0,1,1,1,-,1,1,1,-,1,-,1,1,1,0,1…
100491527,TGCAGTATGACACAGACGGCAGTAGCAGTACCATTACAGATCGGAAGAGCGGTTCAGCAGGAATGCCGA,TGCAGTATGACACAGACGGCAGTAGCAGTACCATTAC,"Chr 2",32401333,4,1.6611e-011,0.924731,0.906977,0.16874,73.43396,39.83978,1.7796,0.95,0,1,1,1,1,1,1,1,1,1,1,1,1,1,1,1,1,-,1,1,1,1,1,1,1,-,-,1,1,1,1,1,1,1,1,1,1,1,0,1,0,1,1,1,1,1,1,1,1,1,1,1,1,0,-,1,1,1,1,0,1,1,1,1,1,-,1,1,1,1,1,1,1,-,1,1,1,-,1,1,0,1,1,1,1,1,1,0,0,1,1,1,1
100495217,TGCAGCATAATATGAGCATAGTCATTGAAAGAGAAGGAAAAAAAAAGTATACATTACTAAATAAGCCGT,TGCAGCATAATATGAGCATAGTCATTGAAAGAGAAGGAAAAAAAAAGTATACATTACTAAATAAGCCGT,"Chr 6",3219313,1,2.25381e-029,0.924731,0.906977,0.16874,48.90566,26.03355,1.84124,1,1,-,1,1,1,1,1,1,1,1,1,1,0,1,1,1,1,1,1,1,1,0,1,1,-,-,1,1,1,1,1,1,1,1,0,1,1,0,1,1,1,1,1,1,1,1,1,1,1,0,-,1,1,0,1,1,1,1,1,1,1,1,1,1,1,-,1,1,1,1,1,1,1,1,1,0,1,1,1,1,1,-,…
100499536,TGCAGAGGTTTACGCATGATATTGGCTTGACTTGTTTTCAAAGAAGTTATTACAGATCGGAAGAGCGGT,TGCAGAGGTTTACGCATGATATTGGCTTGACTTGTTTTCAAAGAAGTTATTAC,"Chr 8",16243554,1,4.23715e-020,0.924731,0.906977,0.16874,79.80374,43.73293,1.76348,1,1,1,1,0,1,1,1,1,1,1,1,1,1,1,1,1,0,1,1,1,1,1,1,-,1,-,1,1,1,1,-,1,1,1,1,1,0,0,1,1,1,-,1,1,1,-,1,1,1,1,0,1,1,0,1,1,-,1,1,1,0,1,1,1,1,1,1,1,1,1,1,1,1,1,1,1,1,1,1,1,1,1,1,1,1,1,-,0,1,1…
100506492,TGCAGAAAAAAAGGCTCTTGGGAGCAAGTGGGTTTACAAAATTACAGATCGGAAGAGCGGTTCAGCAGG,TGCAGAAAAAAAGGCTCTTGGGAGCAAGTGGGTTTACAAAATTAC,"Chr 11",35343494,1,8.70064e-016,0.924731,0.906977,0.16874,65.2243,38.79452,1.62446,1,1,1,1,0,1,1,1,1,1,1,1,1,1,1,1,1,1,1,1,1,1,0,1,1,1,1,1,1,1,1,1,1,1,1,1,1,1,1,0,1,1,0,1,1,1,1,1,-,1,1,1,1,1,1,1,1,1,1,-,0,-,1,1,-,1,1,-,1,1,1,1,-,1,1,1,1,1,1,1,1,0,1,1,1,1,1,0,0,-,1,1,1,1
100506609	TGCAGAATGGAAAGGGAAGGAGAGGGATCTAACCAGTAGGTCTTTGTTTTACAGATCGGAAGAGCGGTT	TGCAGAATGGAAAGGGAAGGAGAGGGATCTAACCAGTAGGTCTTTGTTTTAC		0	0	999	0.924731	0.906977	0.16874	84.40741	43.82479	1.8624	1	1	1	0	1	1	1	-	1	1	1	1	1	1	0	1	1	-	-	-	1	1	1	1	1	1	1	1	1	1	1	1	1	1	1	1	1
100507163,TGCAGGTAGATCAAGGCCTTGGCATTGGCACCCAGTTCCCATTCTTTACAGATCGGAAGAGCGGTTCAG,TGCAGGTAGATCAAGGCCTTGGCATTGGCACCCAGTTCCCATTCTTTAC,"Chr 10",1781902,1,6.14489e-018,0.924731,0.906977,0.16874,76.16667,41.50647,1.7428,1,1,1,1,0,1,1,1,1,1,1,1,1,1,1,1,1,-,1,1,1,1,1,0,1,-,-,1,1,1,1,1,1,1,1,1,-,1,1,0,1,1,1,1,1,1,1,1,1,1,1,1,1,1,1,1,1,1,1,1,1,1,1,1,1,1,-,1,1,1,1,1,1,1,1,1,-,1,0,1,1,0,1,1,1,1,0,-,0,0,1,1,1,1
100509000,TGCAGAAGTCTATTTCCGTAAGAGGCTACAAGGACCTGAGCTAACCCACTTAGCATGTTCCTTTTACAG,TGCAGAAGTCTATTTCCGTAAGAGGCTACAAGGACCTGAGCTAACCCACTTAGCATGTTCCTTTTACAG,"Chr 6",439004,1,1.0486e-027,0.924731,0.906977,0.16874,62.73585,36.50053,1.54357,1,1,-,1,1,1,1,1,1,1,1,1,1,1,0,1,1,1,1,1,1,1,1,1,1,1,-,1,1,1,1,1,1,1,1,0,-,1,0,-,1,1,1,1,1,1,1,0,1,-,1,1,1,1,1,1,1,1,1,1,1,1,1,1,1,-,-,1,1,1,0,1,1,1,1,1,1,1,1,1,1,0,1,1,…
100514770	TGCAGCAACAAGTTGAACAATGAGATCGAGGAAGATCACACGGACTTCAATGTCAACAATCATAAGCAA	TGCAGCAACAAGTTGAACAATGAGATCGAGGAAGATCACACGGACTTCAATGTCAACAATCATAAGCAA		0	0	999	0.924731	0.906977	0.16874	59.95327	36.84532	1.40112	1	1	1	1	1	1	1	1	1	1	1	1	0	0	1	1	1	1	1	1	1	1	1	1	1	-	1	1	1	1	-	-	1	1	1	-	-
100520231,TGCAGCTTTTTCAGTTGTGAATGCTTTTCTGGTTCCTATCATTCAAATGATATGTTCACGGGTACGTTT,TGCAGCTTTTTCAGTTGTGAATGCTTTTCTGGTTCCTATCATTCAAATGATATGTTCACGGGTACGTTT,"Chr 8",16434844,1,2.25381e-029,0.924731,0.906977,0.16874,48.12963,28.80011,1.52132,1,-,1,1,1,1,1,1,0,1,1,1,1,0,1,-,1,1,1,1,1,1,1,1,-,1,1,1,1,1,1,1,1,1,1,1,1,0,1,1,1,0,1,1,-,1,1,1,1,1,0,1,1,1,1,1,1,1,1,1,1,1,1,0,1,1,1,1,1,1,1,1,1,1,1,1,0,1,-,1,1,1,-…
100524191,TGCAGATTTGGATTTTGTGATGTGAGGAAACTAACTATCGGCTCCAATGCACCGGCTTCCACAATGTTA,TGCAGATTTGGATTTTGTGATGTGAGGAAACTAACTATCGGCTCCAATGCACCGGCTTCCACAATGTTA,"Chr 2",10832161,1,2.25381e-029,0.924731,0.906977,0.16874,67.31776,36.18607,1.62832,0.95,1,1,1,0,1,1,1,0,1,1,1,1,1,1,-,1,1,1,1,1,1,1,1,1,1,1,1,1,1,1,1,1,1,1,1,1,-,0,1,1,1,1,1,1,1,1,1,1,1,1,1,1,1,-,1,1,1,1,1,0,-,-,-,1,1,1,1,1,1,1,0,-,1,1,1,0,1,1,1,1,…
100526611,TGCAGCATAATTGATTTTTGGAGAAAAAGACCCATCACAAATCAGTTTACAGATCGGAAGAGCGGTTCA,TGCAGCATAATTGATTTTTGGAGAAAAAGACCCATCACAAATCAGTTTAC,"Chr 3",20763350,1,1.77422e-018,0.924731,0.906977,0.16874,76.38679,45.26058,1.57734,1,1,0,1,1,1,1,1,1,1,1,1,0,1,0,-,1,1,-,-,1,1,1,1,1,1,-,1,1,1,1,1,1,1,1,1,1,1,0,1,1,-,1,1,1,1,1,1,1,-,1,1,1,0,-,1,1,1,1,1,1,1,1,1,1,1,1,1,1,1,1,1,1,1,1,1,1,1,1,1,1,0,1,1,1,1,0,1,1,0,1,1,…
100539204,TGCAGGGCTTGCAAACTTGCCTGGTTGCTCTTTTGTCCAGGTGCGGTGTATAACTTTACAGATCGGAAG,TGCAGGGCTTGCAAACTTGCCTGGTTGCTCTTTTGTCCAGGTGCGGTGTATAACTTTAC,"Chr 6",22546065,1,2.34895e-023,0.924731,0.906977,0.16874,67.28302,36.27925,1.73405,1,1,-,0,1,0,1,1,1,1,1,1,1,1,1,-,1,1,1,1,1,1,1,0,1,1,-,1,1,-,1,1,1,1,1,1,1,0,0,1,1,-,1,1,1,1,1,1,1,1,1,1,1,1,1,1,1,1,1,1,1,1,1,1,1,1,-,1,1,1,1,1,1,1,1,1,1,1,1,1,1,0,-,1,1,1,0,1…
100515362	TGCAGATTACCAGACTGTACAAAGGAAAGGAGCATGTTGAAGTAGAGTTTATTGTAAGATTTTACAGAT	TGCAGATTACCAGACTGTACAAAGGAAAGGAGCATGTTGAAGTAGAGTTTATTGTAAGATTTTAC		0	0	999	0.817204	0.907895	0.167244	102.68519	47.28394	2.15398	1	1	-	1	0	-	1	-	1	1	1	1	1	-	1	-	1	1	-	-	1	1	1	1	1	1	-	-	1	1	1	1	1	1	1	1	1
100400791	TGCAGGGTCGGTCAGCAGAGACATTTTTTTTTGTACTTTTACAGATCGGAAGAGCGGTTCAGCAGGAAT	TGCAGGGTCGGTCAGCAGAGACATTTTTTTTTGTACTTTTAC		0	0	999	0.935484	0.908046	0.166997	11.48598	7.47377	1.58214	1	1	1	-	0	1	1	1	1	1	1	1	1	0	1	1	0	1	1	1	1	1	1	1	1	1	1	1	1	1	1	1	1	1	1	1	1
100446193	TGCAGTTTCGGTGCCAATAAATTTGATGGAAAAGTGAGTTCATATTACAGATCGGAAGAGCGGTTCAGC	TGCAGTTTCGGTGCCAATAAATTTGATGGAAAAGTGAGTTCATATTAC		0	0	999	0.935484	0.908046	0.166997	59.66667	40.96792	1.30652	0.95	1	1	1	0	1	1	1	0	1	1	1	0	1	1	1	1	-	1	1	1	1	1	1	1	-	1	1	1	-	1	1	1	1	1	1	1
100455247,TGCAGAGACACATCCACCTCTACTAGTGTCAGGGCAAATGCACCCCGCTAACGTTTTGATATTCAATCT,TGCAGAGACACATCCACCTCTACTAGTGTCAGGGCAAATGCACCCCGCTAACGTTTTGATATTCAATCT,"Chr 11",45255825,1,2.25381e-029,0.935484,0.908046,0.166997,29.18692,16.49816,1.80181,1,-,1,1,1,1,1,1,1,1,1,1,0,1,0,1,1,1,-,1,1,1,1,1,1,1,-,1,1,1,1,1,1,1,1,0,1,1,0,0,1,0,1,1,1,1,1,1,1,1,1,1,1,1,1,-,1,1,1,1,1,1,1,1,1,1,1,-,1,1,1,1,1,1,1,1,0,1,1,1,1,1…
100481803	TGCAGTTGAATTTGACAAAATAACGGGACCACTTGAACTTTACAGATCGGAAGAGCGGTTCAGCAGGAA	TGCAGTTGAATTTGACAAAATAACGGGACCACTTGAACTTTAC		0	0	999	0.935484	0.908046	0.166997	77.43519	45.4971	1.5571	1	1	1	1	-	1	1	1	1	1	1	1	0	1	1	1	1	1	1	1	1	1	1	1	1	1	-	1	1	1	1	1	1	1	1	1	1
100491109	TGCAGCGTTTTATATGAATGCAGGTATTGGGATACTGTTACTGTCATTTTACAGATCGGAAGAGCGGTT	TGCAGCGTTTTATATGAATGCAGGTATTGGGATACTGTTACTGTCATTTTAC		0	0	999	0.935484	0.908046	0.166997	67.51852	32.7766	1.86796	1	-	1	1	1	1	1	1	0	1	1	1	0	-	1	1	1	1	1	1	1	1	0	1	1	1	1	1	1	-	1	1	1	1	1	1	1
100496137,TGCAGTTTTCTCCTGCATTATATTGATCAAGAATTCACGACCGAACACAGTGAAACACAACGCAGATCA,TGCAGTTTTCTCCTGCATTATATTGATCAAGAATTCACGACCGAACACAGTGAAACACAACGCAGATCA,"Chr 6",15769084,1,2.25381e-029,0.935484,0.908046,0.166997,51.85185,28.52803,1.67617,1,1,1,1,1,1,0,1,0,1,1,1,0,1,1,-,1,1,1,1,1,1,1,-,1,1,1,-,1,1,-,1,1,1,1,1,1,1,1,1,1,1,-,1,1,1,1,1,1,-,1,1,1,1,0,1,1,1,1,1,1,1,1,1,1,1,1,1,1,0,1,1,1,1,1,1,0,1,1,1,1,1,…
100503573,TGCAGGTCCATGAATCCTATCAAATTCCTGCCATAACATCACACAAAAAATAATGTTTATTTCCAAAGA,TGCAGGTCCATGAATCCTATCAAATTCCTGCCATAACATCACACAAAAAATAATGTTTATTTCCAAAGA,"Chr 10",5209263,1,2.25381e-029,0.935484,0.908046,0.166997,68.9717,35.33144,1.89453,1,1,1,1,1,1,-,1,1,1,1,1,1,1,1,1,1,1,1,-,1,1,1,1,1,1,-,1,1,1,1,1,1,1,1,1,1,0,0,1,1,1,1,-,1,1,1,1,1,1,1,1,1,1,1,1,1,1,0,1,1,1,1,0,1,1,-,1,1,1,1,1,1,1,1,-,1,1,1,1,0,1,1…
100509894	TGCAGCTGATTTTGCAGCTTGTGCAGCTTCTTCCATCACTGTTGGTTTGTTGTCATTTTTCTTTACAGA	TGCAGCTGATTTTGCAGCTTGTGCAGCTTCTTCCATCACTGTTGGTTTGTTGTCATTTTTCTTTACAGA		0	0	999	0.935484	0.908046	0.166997	57.58879	36.06742	1.49886	1	1	1	1	1	1	1	1	1	1	1	1	1	0	1	1	1	1	1	0	1	1	1	1	1	0	1	1	1	1	1	1	1	1	1	1	-
100510441	TGCAGTAATTGATGAATTTTGTGTCATGCATATGTTGTAGCTGTGAAGTGGTGTGTGTTTTGAATTACA	TGCAGTAATTGATGAATTTTGTGTCATGCATATGTTGTAGCTGTGAAGTGGTGTGTGTTTTGAATTACA		0	0	999	0.935484	0.908046	0.166997	67.90741	43.00335	1.46306	1	-	1	1	1	1	1	1	1	1	1	1	1	0	0	1	1	1	1	1	1	1	1	-	1	1	-	1	1	1	1	1	1	1	1	1	1
100518446,TGCAGTGAAAGTGGTAAAAGTAACATTGCTTCATGGATGACAGAGGACAGGGAAATTACAGATCGGAAG,TGCAGTGAAAGTGGTAAAAGTAACATTGCTTCATGGATGACAGAGGACAGGGAAATTAC,"Chr 3",27802339,1,2.34895e-023,0.935484,0.908046,0.166997,73.27358,45.38193,1.48721,0.952381,1,1,1,1,1,1,1,1,1,1,1,0,1,1,1,1,1,1,1,1,1,1,1,1,-,1,1,1,1,1,1,1,1,1,1,1,1,1,1,-,0,0,1,1,1,1,1,1,1,-,1,1,1,0,1,1,1,1,1,0,1,1,1,-,1,-,-,1,1,1,1,1,1,1,1,1,1,1,1,1,1,0,1…
100524495,TGCAGTACTATCTATTGCTGCTTTCGCTCCTTTATTGCTAAACTATAAATTCACCTCGAGAAAGAGGTT,TGCAGTACTATCTATTGCTGCTTTCGCTCCTTTATTGCTAAACTATAAATTCACCTCGAGAAAGAGGTT,"Chr 8",18676048,1,2.25381e-029,0.935484,0.908046,0.166997,71.01852,40.28371,1.70748,1,1,0,1,1,1,1,1,-,1,1,1,1,1,1,-,1,1,1,1,1,1,1,-,1,1,1,1,1,1,-,1,1,1,1,0,0,1,0,0,1,1,1,1,1,1,1,1,1,1,0,1,1,1,1,1,1,1,1,1,1,0,1,1,1,1,1,1,1,1,1,1,1,1,1,1,1,1,1,1,1,0,…
100530503	TGCAGAAAATTGCTTGACAAATTTGGCTCTTATGGCTGCAATTGCTGTTGTGTACTATTTTTACAGATC	TGCAGAAAATTGCTTGACAAATTTGGCTCTTATGGCTGCAATTGCTGTTGTGTACTATTTTTAC		0	0	999	0.935484	0.908046	0.166997	66.99057	37.84389	1.64277	1	1	1	0	1	1	1	1	1	1	1	1	0	1	1	1	1	1	1	-	1	1	1	1	1	1	-	1	1	1	1	1	1	1	1	1	-
100466585	TGCAGTAGTGACAGGAGAAGAAGAAGAAAGAGAAAAAACGCATTACAGATCGGAAGAGCGGTTCAGCAG	TGCAGTAGTGACAGGAGAAGAAGAAGAAAGAGAAAAAACGCATTAC		0	0	999	0.827957	0.909091	0.165289	75.60748	35.71297	2.09818	1	1	-	1	1	1	1	1	1	1	0	1	1	0	0	0	1	1	1	1	1	1	1	1	-	-	-	1	1	1	1	1	1	1	-	1	1
100479897	TGCAGACATAGGAGGGGGGTGGGAGGAAAGAAACAAAATTTGTTACAGATCGGAAGAGCGGTTCAGCAG	TGCAGACATAGGAGGGGGGTGGGAGGAAAGAAACAAAATTTGTTAC		0	0	999	0.946237	0.909091	0.165289	78.00935	43.65487	1.44328	1	1	1	1	0	1	1	1	1	1	1	1	0	1	1	0	1	1	1	1	1	1	1	1	-	1	-	1	1	1	1	1	1	1	1	1	1
100503455	TGCAGGCCTCTCAAATTCTTCGCATAATCACCTTTTATTCTACACAACTTCCTGGTCCAAACTACCATT	TGCAGGCCTCTCAAATTCTTCGCATAATCACCTTTTATTCTACACAACTTCCTGGTCCAAACTACCATT		0	0	999	0.946237	0.909091	0.165289	49.26168	28.57662	1.57045	1	1	1	1	1	1	1	-	1	1	1	1	1	1	1	1	1	1	1	1	1	1	1	0	1	-	-	1	1	1	1	1	1	1	1	1	1
100517961,TGCAGAGTAGGTGGGTTATTCTTATTAGGAAAATATAGGAAAAGACTTTACAGATCGGAAGAGCGGTTC,TGCAGAGTAGGTGGGTTATTCTTATTAGGAAAATATAGGAAAAGACTTTAC,"Chr 8",12572870,1,5.1157e-019,0.946237,0.909091,0.165289,88.61111,44.45052,1.88304,1,1,1,1,1,1,1,-,1,1,1,1,1,1,1,0,1,1,1,1,1,1,1,1,1,1,-,1,1,1,1,1,1,1,1,1,1,0,0,1,1,1,1,1,1,1,1,1,1,1,1,1,1,-,0,1,1,1,1,1,0,1,1,1,1,1,1,1,1,1,1,-,1,1,1,1,0,1,1,1,1,0,1,1,1,1,-,1,1,0,1,1…
100533292,TGCAGAAAGGACTCAGTCTCATGTTACAGGAAAGCAACATGTTGGTTATGGCATGGTTCGTGACTTCAT,TGCAGAAAGGACTCAGTCTCATGTTACAGGAAAGCAACATGTTGGTTATGGCATGGTTCGTGACTTCAT,"Chr 4",2293215,1,2.25381e-029,0.946237,0.909091,0.165289,64.2381,36.45128,1.69088,1,1,1,0,0,1,1,1,1,1,0,1,1,1,1,1,1,-,-,-,1,1,1,1,1,1,1,1,1,1,1,1,1,1,1,1,1,1,1,1,1,0,1,1,1,1,1,1,1,1,0,1,1,1,1,1,1,1,1,-,1,1,1,0,1,0,1,1,1,1,1,1,1,1,1,1,1,1,1,1,1,0,-,…
100428745,TGCAGCAAGTTTGGATGATGACCCCGATGACAAGTACCAACCTATGAAGGAGTCACTTATGGCTCAAGA,TGCAGCAAGTTTGGATGATGACCCCGATGACAAGTACCAACCTATGAAGGAGTCACTTATGGCTCAAGA,"Chr 3",17736186,1,2.25381e-029,0.956989,0.910112,0.163616,29.14815,16.99282,1.50717,1,1,1,0,0,1,1,1,1,1,1,1,0,1,1,0,-,1,1,1,1,1,1,1,1,1,1,-,1,1,1,1,1,1,1,1,-,1,0,1,1,0,1,1,1,1,1,1,1,1,1,1,1,1,1,1,1,1,1,1,1,1,-,1,1,1,1,1,1,1,1,0,1,1,1,1,0,1,1,1,1,1,…
100445375,TGCAGCATATGCCCCCTAAAATAAATAATAGGATAAATCTTAGATGCAGTTTTTTTTACAGATCGGAAG,TGCAGCATATGCCCCCTAAAATAAATAATAGGATAAATCTTAGATGCAGTTTTTTTTAC,"Chr 1",15189269,1,2.34895e-023,0.956989,0.910112,0.163616,35.61905,22.48232,1.53322,0.95,1,1,1,1,1,1,1,1,1,1,1,0,1,1,1,1,1,1,1,1,1,1,-,1,1,-,1,1,1,1,1,1,1,1,1,1,1,0,0,1,1,1,1,1,1,1,1,1,1,1,1,1,1,1,1,1,1,1,1,0,1,1,1,1,1,-,-,1,1,1,0,1,1,1,1,1,1,1,1,1,0,1,1,1,1…
100454313,TGCAGAAGGGAGTGGGAGACAAGGCATTGAATCAACTAGAAAAATCAGTTAGTACAAAACTTGAAGCTA,TGCAGAAGGGAGTGGGAGACAAGGCATTGAATCAACTAGAAAAATCAGTTAGTACAAAACTTGAAGCTA,"Chr 8",16292239,1,2.25381e-029,0.956989,0.910112,0.163616,20.38679,13.40415,1.27306,0.954545,1,1,1,1,1,1,1,1,1,1,1,0,1,1,1,1,1,1,-,1,1,1,1,1,1,-,1,1,-,1,1,1,1,1,0,1,0,0,0,1,1,1,1,1,1,1,1,1,-,1,1,1,1,1,0,1,1,1,1,1,1,1,1,0,1,1,1,1,1,1,1,1,1,1,1,1,1,1…
100472561	TGCAGACTTCAACAACCATGTAAGTAAACAATCTAATCAAGTAGAAGGTCCAGGGAAAGCTCAATCATT	TGCAGACTTCAACAACCATGTAAGTAAACAATCTAATCAAGTAGAAGGTCCAGGGAAAGCTCAATCATT		0	0	999	0.956989	0.910112	0.163616	39.97196	26.20853	1.40224	1	1	1	1	1	1	1	1	1	1	1	1	1	0	1	1	1	1	1	1	1	1	0	1	1	-	-	1	1	1	-	1	1	1	1	1	1
100473539,TGCAGGCACACACAATAAGAATCAAATTGTGATAATGCATCATGTAAACAGAAACCAGCACATTTCTTT,TGCAGGCACACACAATAAGAATCAAATTGTGATAATGCATCATGTAAACAGAAACCAGCACATTTCTTT,"Chr 10",3671314,1,2.25381e-029,0.956989,0.910112,0.163616,48.37736,29.78554,1.53627,0.95,1,1,0,1,1,1,1,-,1,1,1,0,1,1,0,1,0,1,1,1,1,1,1,1,1,-,1,1,1,1,1,1,1,1,1,1,1,0,-,1,1,1,1,1,1,1,1,1,1,0,1,1,1,0,1,1,1,1,1,1,1,1,1,1,1,1,1,1,1,1,1,1,1,1,1,1,1,-,1,1…
100487650,TGCAGTTGTCTTTAGCTCTCATCCTTTTCTGGAGATCTCACAGTGACTTGAAATGTTGGACTATTCAAT,TGCAGTTGTCTTTAGCTCTCATCCTTTTCTGGAGATCTCACAGTGACTTGAAATGTTGGACTATTCAAT,"Chr 7",13742406,1,2.25381e-029,0.956989,0.910112,0.163616,27.5514,18.3192,1.34626,1,1,1,1,0,0,1,1,-,1,1,1,0,1,1,1,-,1,1,1,1,1,1,-,0,1,1,1,1,1,1,1,1,1,1,1,1,1,1,1,1,1,1,1,1,1,1,1,1,1,0,1,1,0,1,1,1,1,1,1,1,1,1,1,1,1,1,-,1,1,1,1,1,1,1,1,1,1,0,1,1,1,1,…
100494861,TGCAGAGAATAAAATCTATGTTGATGTTGGTATGAGTAACCAACTCTGCCTTAGAAATTAGAATACAAT,TGCAGAGAATAAAATCTATGTTGATGTTGGTATGAGTAACCAACTCTGCCTTAGAAATTAGAATACAAT,"Chr 8",17630817,1,2.25381e-029,0.956989,0.910112,0.163616,57.57944,30.85602,1.81472,1,1,1,1,1,1,1,0,1,1,1,1,0,0,1,1,1,1,1,1,1,1,0,-,1,1,-,1,1,1,1,1,1,1,1,1,1,0,1,0,1,1,1,1,1,1,1,1,1,1,1,1,1,1,1,1,1,1,1,1,0,1,1,1,1,1,1,-,1,1,1,1,1,1,1,1,0,1,1,1,1,-,…
100504000	TGCAGTTTGATGTTGTGTTTTAGACCAAGGAATGAGGGGGATTCTGGATCTGTGTACAATAATGTATAT	TGCAGTTTGATGTTGTGTTTTAGACCAAGGAATGAGGGGGATTCTGGATCTGTGTACAATAATGTATAT		0	0	999	0.956989	0.910112	0.163616	42.87037	27.99573	1.30266	0.95	1	1	1	1	1	1	1	1	1	1	1	0	0	1	1	-	1	1	1	1	1	1	1	1	1	1	1	1	1	1	-	1	1	1	1	1
100509062	TGCAGTTGTATGCTTTGGTGACAAACAACGGTTCCTTGGGACAGCTGGGGCTTCGTCTACTATGATGAA	TGCAGTTGTATGCTTTGGTGACAAACAACGGTTCCTTGGGACAGCTGGGGCTTCGTCTACTATGATGAA		0	0	999	0.956989	0.910112	0.163616	43.00917	24.73956	1.63416	1	1	1	0	0	1	1	1	1	1	1	1	0	1	1	1	1	1	-	1	1	1	1	-	1	-	1	1	1	1	1	1	1	1	1	1	1
100530549,TGCAGAAGTTCATAATTTGTCTGAGAAGGTTTGTGGATTTCTGTTGATGGCTGTTTGTTGAGCTTGGGT,TGCAGAAGTTCATAATTTGTCTGAGAAGGTTTGTGGATTTCTGTTGATGGCTGTTTGTTGAGCTTGGGT,"Chr 6",18073650,1,2.25381e-029,0.956989,0.910112,0.163616,49.25926,26.65186,1.60456,1,1,1,1,1,0,1,1,1,1,1,1,1,1,1,1,1,-,1,1,1,1,1,1,1,1,1,-,1,1,1,1,1,1,1,0,1,1,0,0,1,1,0,1,1,1,1,1,1,1,1,1,1,1,1,1,1,1,1,1,0,1,1,1,1,1,1,1,1,1,1,1,1,1,1,-,0,1,1,1,1,1,…
100012784	TGCAGCTTCCAAAAATTCCAGTTGATGTGTAGCATAGACAACCGTTTTATCATACAGAAGTTTCATGAG	TGCAGCTTCCAAAAATTCCAGTTGATGTGTAGCATAGACAACCGTTTTATCATACAGAAGTTTCATGAG		0	0	999	0.83871	0.910256	0.163379	33.9537	16.30234	1.93429	1	1	-	1	1	1	1	1	1	1	1	1	0	1	1	-	1	1	1	1	1	1	1	1	1	-	-	1	1	-	-	1	1	1	1	1	1
100400139,TGCAGATCCAGCTAATGGTAGGTTGCACCACATTCTATTTTTCCATTTTTTTTTACAGATCGGAAGAGC,TGCAGATCCAGCTAATGGTAGGTTGCACCACATTCTATTTTTCCATTTTTTTTTAC,"Chr 2",13617913,1,3.60307e-021,0.83871,0.910256,0.163379,10.61111,5.40376,1.93762,1,1,1,0,1,1,1,1,-,1,1,1,0,1,1,-,1,1,1,1,1,1,1,1,1,1,-,-,1,1,1,-,1,1,1,-,1,1,-,1,1,0,1,1,1,1,1,0,1,1,1,-,1,1,-,1,1,1,1,1,0,-,1,-,1,1,-,1,1,1,1,1,1,1,-,1,1,1,-,1,1,0,1,1,1,1,1,0,-,1…
100465877,TGCAGATCGAAGCACTTGCTTGGTTTTCTATAAATACATAGTAAATAGAAAACAAAATTACAGATCGGA,TGCAGATCGAAGCACTTGCTTGGTTTTCTATAAATACATAGTAAATAGAAAACAAAATTAC,"Chr 7",6775354,1,1.91673e-024,0.967742,0.911111,0.161975,40.89623,25.40054,1.5101,1,1,1,1,1,1,1,1,0,1,0,1,0,1,1,1,1,1,1,1,1,1,1,1,1,1,-,1,1,1,1,1,1,1,1,1,1,1,0,0,1,0,1,1,1,1,1,1,1,1,1,1,1,1,0,1,1,1,1,1,1,1,1,1,1,1,1,1,1,1,1,-,1,1,1,1,1,1,1,1,1,0,1,1,-,1,1,…
100479763	TGCAGAACCGGACAAACCGAGTGAGGAGCGTGATCCATTACAGATCGGAAGAGCGGTTCAGCAGGAATG	TGCAGAACCGGACAAACCGAGTGAGGAGCGTGATCCATTAC		0	0	999	0.967742	0.911111	0.161975	65.96262	47.89102	1.25667	1	1	1	1	1	1	1	1	1	1	1	1	1	1	1	1	1	1	1	1	1	1	1	1	1	-	1	1	1	1	1	1	1	1	1	1	1
100484718,TGCAGAAAATAAAAATGGTCGCATGGTCAGAGAAAGTATGAACAGCAGAAATGCTGATGCCACAAAAAA,TGCAGAAAATAAAAATGGTCGCATGGTCAGAGAAAGTATGAACAGCAGAAATGCTGATGCCACAAAAAA,"Chr 8",526276,1,2.25381e-029,0.967742,0.911111,0.161975,39.7037,25.24776,1.46439,1,1,-,1,0,1,1,1,1,1,1,1,1,1,1,1,1,1,1,1,1,1,1,1,1,1,1,1,1,1,1,1,1,1,1,1,1,1,0,1,1,1,1,1,1,1,1,1,1,1,1,1,1,1,-,1,1,1,1,1,0,1,-,0,1,1,1,0,1,1,1,1,1,1,1,1,1,1,1,1,1,1,1,1…
100485678	TGCAGCTGTAAGGAGCTCAGCTCCAATTTTTCTCTGATACTAAATAATACCCATTTCCTGTTAGCTCTA	TGCAGCTGTAAGGAGCTCAGCTCCAATTTTTCTCTGATACTAAATAATACCCATTTCCTGTTAGCTCTA		0	0	999	0.967742	0.911111	0.161975	53.39623	37.11855	1.30484	0.95	1	1	1	1	0	1	-	1	1	1	1	0	1	0	1	1	1	1	1	1	1	1	1	1	1	1	1	1	1	1	1	1	1	1	1	1
100529535,TGCAGTAAATATATCTACACGATAATGATGCTCAACTGTCACAGAATCCTTTTTACAGATCGGAAGAGC,TGCAGTAAATATATCTACACGATAATGATGCTCAACTGTCACAGAATCCTTTTTAC,"Chr 10",20122639,1,1.00179e-021,0.967742,0.911111,0.161975,96.67593,67.48701,1.40372,1,1,1,1,1,1,1,1,1,1,1,1,1,1,1,1,1,1,1,1,1,1,1,1,1,-,1,0,1,1,1,1,1,1,1,1,0,1,1,0,1,1,1,1,1,1,1,0,1,-,0,1,1,1,-,1,1,1,1,1,0,1,1,1,1,1,1,1,1,1,1,1,1,1,1,1,0,1,1,1,1,1,1,1,1,1,1,0,…
100556763,TGCAGAAAACAAAGAACAGGTTGTCAGACAAATGACTGAAAACTCCAAATATTGCATTACAGATCGGAA,TGCAGAAAACAAAGAACAGGTTGTCAGACAAATGACTGAAAACTCCAAATATTGCATTAC,"Chr 11",42247691,1,1.45297e-020,0.967742,0.911111,0.161975,77.66355,43.97981,1.58683,1,1,1,0,1,1,1,0,1,1,0,1,1,1,1,1,1,1,1,1,1,1,1,0,1,1,1,1,1,1,1,1,1,1,1,1,1,1,1,1,1,0,1,1,1,1,1,1,1,1,1,1,1,1,1,-,1,1,1,1,0,1,1,1,1,1,1,-,1,1,1,1,-,1,1,1,1,1,1,1,1,0,1,1,1,1,…
100512685	TGCAGAAGATTTAGAGTGATAGGTGCATGTGCATCATGAGTATTTTACAGATCGGAAGAGCGGTTCAGC	TGCAGAAGATTTAGAGTGATAGGTGCATGTGCATCATGAGTATTTTAC		0	0	999	0.849462	0.911392	0.161513	90.93458	48.96943	1.81595	1	1	-	0	1	-	-	1	1	1	1	1	1	1	1	1	1	1	-	1	1	1	1	-	-	1	-	1	1	1	1	-	1	1	1	1	1
100512916,TGCAGCAAGAGAAATTCCCAGGATCGGACGATAAAGTTACAGATCGGAAGAGCGGTTCAGCAGGAATGC,TGCAGCAAGAGAAATTCCCAGGATCGGACGATAAAGTTAC,"Chr 3",9618843,1,4.04634e-013,0.849462,0.911392,0.161513,90.13889,43.00871,2.0182,1,1,-,1,1,1,1,1,1,1,0,1,1,1,1,1,-,1,1,1,1,1,1,1,1,1,-,1,-,1,1,1,1,1,1,0,1,1,0,0,1,1,-,-,1,1,1,1,1,-,0,1,1,-,-,1,1,1,1,1,1,1,1,1,-,1,-,1,1,1,1,1,1,1,-,1,1,-,0,1,1,1,1,1,1,1,1,1,0,1,1,-,1,1
100532277	TGCAGTGGACCTATGTGTTGTGAATTTCAGGTAGTTATTTTAGATACCAGTGGTTTACAGATCGGAAGA	TGCAGTGGACCTATGTGTTGTGAATTTCAGGTAGTTATTTTAGATACCAGTGGTTTAC		0	0	999	0.849462	0.911392	0.161513	84.12037	40.62423	1.98473	1	1	1	-	1	1	1	1	1	1	1	-	1	-	1	-	1	1	1	1	1	1	1	1	1	1	-	-	1	1	-	1	1	1	1	1	1
100011923	TGCAGATGAGACCGTCGGAGATGGTGATGCAAATGGTGCGGGAACGTGCGTAGCTCCAGATTAGATGGC	TGCAGATGAGACCGTCGGAGATGGTGATGCAAATGGTGCGGGAACGTGCGTAGCTCCAGATTAGATGGC		0	0	999	0.978495	0.087912	0.160367	7.4	3.1686	2.12625	1	0	0	0	0	0	0	0	0	0	0	0	0	0	0	0	0	1	0	1	0	0	0	0	0	0	0	0	-	0	0	0	0	0	0	0	0
100012997	TGCAGGAGTGACGAAGTCGAGAAGAGTTCCGGATGTATAAACATGGAAATGCATACCGGAACCTTGGGC	TGCAGGAGTGACGAAGTCGAGAAGAGTTCCGGATGTATAAACATGGAAATGCATACCGGAACCTTGGGC		0	0	999	0.978495	0.087912	0.160367	14.4	5.86856	2.27963	1	0	0	0	0	0	0	0	0	0	0	0	0	1	0	0	0	0	0	0	0	0	0	0	0	0	0	0	1	0	-	0	0	0	0	0	0
100017851	TGCAGGTATCCCAGTTATACCCCGATCAAGTATTGTTTGTTTACAGATCGGAAGAGCGGTTCAGCAGGA	TGCAGGTATCCCAGTTATACCCCGATCAAGTATTGTTTGTTTAC		0	0	999	0.978495	0.087912	0.160367	25.9	15.48838	1.61673	1	0	1	0	0	0	0	0	0	0	0	0	0	0	0	0	0	0	0	1	0	0	0	0	0	0	0	0	-	0	0	0	0	0	0	0	0
100040790	TGCAGAGCATTGGCGAATTGAGCTCTTGGAGTATGATAAGCAATACCGGTACGATACTGGTACATGACC	TGCAGAGCATTGGCGAATTGAGCTCTTGGAGTATGATAAGCAATACCGGTACGATACTGGTACATGACC		0	0	999	0.978495	0.087912	0.160367	13.1	7.71298	1.64358	1	0	1	0	0	1	0	0	0	0	0	0	0	0	0	0	0	1	0	1	0	0	0	0	0	0	0	0	-	0	0	0	0	0	0	0	0
100041438	TGCAGTGACTTTTTGTTTCTTTTGCTTGAGTTTTAGTTGGAAAGCTGAGAGTTGTTTGTTATGCCACTA	TGCAGTGACTTTTTGTTTCTTTTGCTTGAGTTTTAGTTGGAAAGCTGAGAGTTGTTTGTTATGCCACTA		0	0	999	0.978495	0.087912	0.160367	17.9	12.11156	1.45059	1	0	1	0	0	0	0	0	0	0	0	0	0	1	0	0	0	0	1	0	0	0	0	0	0	0	0	0	1	0	0	0	0	0	0	0	1
100076547	TGCAGCTGCTCTACGAGAGGTTGATCTCGTAGGTGTTTTCAGATATGCAAACACTTATGCAGATGCCAT	TGCAGCTGCTCTACGAGAGGTTGATCTCGTAGGTGTTTTCAGATATGCAAACACTTATGCAGATGCCAT		0	0	999	0.978495	0.087912	0.160367	20.18182	11.19917	1.8106	1	0	1	0	0	0	1	0	0	0	0	0	0	0	0	0	-	0	0	1	0	0	0	0	0	0	0	0	0	0	0	0	0	0	0	0	0
100357119	TGCAGCAGTGGCTCGAATACCACTACCATGGTCTCCAATGGCTTGAATCCACGCCAGCAGCCTCTTACA	TGCAGCAGTGGCTCGAATACCACTACCATGGTCTCCAATGGCTTGAATCCACGCCAGCAGCCTCTTACA		0	0	999	0.978495	0.087912	0.160367	16.2	7.63937	1.90888	1	1	1	0	0	0	0	0	0	0	0	0	0	0	0	0	-	0	0	0	0	0	0	1	0	0	0	0	-	0	1	0	0	0	0	0	0
100372439	TGCAGCCGAAAGTGTGCAGATAAACAAGCAATTCTTGATGAGGAACAACGAATTTTGGAAGAGGAGAAA	TGCAGCCGAAAGTGTGCAGATAAACAAGCAATTCTTGATGAGGAACAACGAATTTTGGAAGAGGAGAAA		0	0	999	0.978495	0.087912	0.160367	14.7	10.27667	1.44713	1	0	1	0	0	0	1	0	0	0	0	0	0	0	0	0	0	1	1	1	0	0	0	0	0	0	0	0	-	0	0	0	0	0	0	0	0
100407947	TGCAGAAGCGGTGGAGCATGTGGTTTACAGATCGGAAGAGCGGTTCAGCAGGAATGCCGAGACCGATCT	TGCAGAAGCGGTGGAGCATGTGGTTTAC		0	0	999	0.978495	0.087912	0.160367	9.3	4.94065	1.70219	1	0	0	1	0	0	0	0	0	0	0	0	0	0	0	0	0	0	0	0	0	0	0	0	0	0	0	1	-	0	1	1	0	0	0	0	0
100408550	TGCAGTGGTTTGGCTTTTTACCAATCTGGAATTTGATTACAGATCGGAAGAGCGGTTCAGCAGGAATGC	TGCAGTGGTTTGGCTTTTTACCAATCTGGAATTTGATTAC		0	0	999	0.978495	0.087912	0.160367	17.16667	11.24599	1.56056	1	0	0	0	0	0	0	0	0	0	0	0	0	0	0	0	0	0	1	0	0	0	0	0	0	0	0	1	0	0	1	0	0	0	0	0	1
100431608	TGCAGAACCCCGGTTCGCAGAAATCCAAATCAAATCCCCGCTCCATCCAGTCATTCATTCCCATAATTT	TGCAGAACCCCGGTTCGCAGAAATCCAAATCAAATCCCCGCTCCATCCAGTCATTCATTCCCATAATTT		0	0	999	0.978495	0.087912	0.160367	7.58333	5.33008	1.37358	1	0	1	0	0	0	0	0	0	0	0	0	0	0	0	0	-	0	0	0	1	0	0	0	0	0	0	0	1	0	0	0	1	0	0	0	0
100455430	TGCAGATGTGTTGCACTCTTCTGTTCTGGGGTGAAAGCTTTGCTGGTTGCTACAAGTGCAAGATATTTA	TGCAGATGTGTTGCACTCTTCTGTTCTGGGGTGAAAGCTTTGCTGGTTGCTACAAGTGCAAGATATTTA		0	0	999	0.978495	0.087912	0.160367	17.09091	9.51988	1.76905	1	0	0	0	0	0	0	0	0	0	0	0	0	0	0	1	0	0	0	0	0	0	0	1	0	0	0	0	0	0	0	1	0	0	0	0	0
100487957,TGCAGAACAAAGGAAGACTCATGAACCAACAATGAACCACTCAACAAGAAGACAACATTTTACAGATCG,TGCAGAACAAAGGAAGACTCATGAACCAACAATGAACCACTCAACAAGAAGACAACATTTTAC,"Chr 5",3475564,1,5.5083e-020,0.978495,0.087912,0.160367,7.6,4.65188,1.60812,1,0,1,0,0,0,0,0,0,0,0,0,0,0,0,0,0,0,0,0,0,0,0,0,0,1,-,0,-,0,0,0,0,1,0,0,0,0,0,0,0,0,0,0,0,1,0,0,0,1,0,0,0,0,0,1,0,0,0,0,0,0,0,0,0,0,0,0,0,0,0,1,0,0,0,1,0,0,0,0,0,0,0,0,0,0,0,0,0,…
100494236,TGCAGAGGGCTCACCCATGCACTATCAGAAATAGGGTAGATCATGCCGGCATCCAACAGCTTACAGATC,TGCAGAGGGCTCACCCATGCACTATCAGAAATAGGGTAGATCATGCCGGCATCCAACAGCTTAC,"Chr 1",4591634,1,1.57078e-020,0.978495,0.087912,0.160367,19,7.61577,2.6023,1,0,0,0,0,0,0,1,0,0,0,0,0,0,0,0,0,0,0,-,0,0,0,0,0,0,0,0,0,0,0,0,0,0,0,0,0,0,0,1,0,0,0,0,0,1,0,0,0,0,0,0,0,0,0,0,0,1,0,0,0,0,0,0,0,0,0,1,0,0,0,1,0,1,0,0,0,0,0,0,0,0,1,0,-,0,0,0,0,…
100499828	TGCAGCTAGTTCTTTTCGGGAGGATTGTGGTTAGTCTTTGTTGAGGGAATAATGTTACAGATCGGAAGA	TGCAGCTAGTTCTTTTCGGGAGGATTGTGGTTAGTCTTTGTTGAGGGAATAATGTTAC		0	0	999	0.978495	0.912088	0.160367	83.28037	52.34997	1.28531	0.952381	1	1	1	1	1	1	1	1	1	1	1	0	1	1	0	1	1	1	0	1	1	1	1	1	1	1	1	1	1	1	1	1	1	1	1	1
100502571,TGCAGTATTTATTGTTGACTGATGCTGGTGAGCCAGAATACTTCGATGAGGCTATACAGGAGAATGATT,TGCAGTATTTATTGTTGACTGATGCTGGTGAGCCAGAATACTTCGATGAGGCTATACAGGAGAATGATT,"Chr 4",7041459,1,4.87864e-026,0.978495,0.087912,0.160367,11,8.29019,1.35644,1,0,0,1,0,0,0,0,0,0,0,0,0,0,0,0,0,0,0,1,0,0,0,0,0,0,-,0,0,0,0,0,0,0,0,0,0,0,1,1,1,0,0,0,0,0,0,1,0,0,0,0,0,1,0,0,0,1,0,0,0,0,0,0,0,0,0,-,0,0,0,0,0,0,0,0,0,0,0,0,0,0,0,0,0,0,…
100454738,TGCAGAAAAAAAAATCCACATGCATGCATTGCCATGTATATCACATGATAACCTAACCTATGAAGTAGA,TGCAGAAAAAAAAATCCACATGCATGCATTGCCATGTATATCACATGATAACCTAACCTATGAAGTAGA,"Chr 2",28196581,1,2.25381e-029,0.860215,0.9125,0.159687,30.75926,14.96902,1.96156,1,1,0,-,1,1,1,1,1,1,1,1,0,1,0,1,1,0,1,1,1,1,1,-,1,-,-,1,1,1,-,1,1,1,1,1,1,1,1,1,1,1,1,1,1,1,1,1,1,1,-,-,-,1,-,1,1,1,1,1,-,1,1,1,1,-,1,1,1,1,1,1,1,-,0,1,0,1,1,1,1,1,1,…
100465681	TGCAGAATCATGTAAAGAAGCACACCCTAATGCTTTACAGATCGGAAGAGCGGTTCAGCAGGAATGCCG	TGCAGAATCATGTAAAGAAGCACACCCTAATGCTTTAC		0	0	999	0.860215	0.9125	0.159687	85.14815	44.65937	1.93153	1	1	1	1	1	1	1	1	-	1	1	1	0	1	1	1	1	1	1	1	1	1	1	-	1	1	-	-	1	1	1	1	1	0	1	1	1
100487292	TGCAGCCTATCTATCTATGATATTGCCAATTCCCCAACTGTTGTGGTTATAAGGGGCCTCGATACAGGA	TGCAGCCTATCTATCTATGATATTGCCAATTCCCCAACTGTTGTGGTTATAAGGGGCCTCGATACAGGA		0	0	999	0.860215	0.9125	0.159687	54.14815	23.72638	2.11667	1	1	1	0	1	1	-	-	1	1	1	1	0	0	1	-	1	1	1	1	1	1	1	-	-	1	-	1	1	1	-	1	1	1	1	1	1
100503442,TGCAGGCAGCTGAGGAATATCTGGTTCACTTGTTTGAAGACGGAATGCTCTGTGCAATTCATGCAAAGC,TGCAGGCAGCTGAGGAATATCTGGTTCACTTGTTTGAAGACGGAATGCTCTGTGCAATTCATGCAAAGC,"Chr 11",24839713,1,2.25381e-029,0.860215,0.9125,0.159687,47.37963,22.38457,2.09449,1,1,-,1,1,1,1,1,1,1,1,1,1,1,1,1,1,1,1,1,1,1,1,1,1,1,-,-,1,1,1,1,1,1,1,1,1,-,0,0,-,0,1,1,1,1,1,-,1,1,-,-,1,1,-,1,1,1,1,1,1,1,-,1,1,1,-,1,1,1,1,1,1,1,1,1,1,1,1,1,1,0,1…
100506589	TGCAGAATAATGAAAACCAATTCTTCAAAATCCATTTACACAAATCATTACAGATCGGAAGAGCGGTTC	TGCAGAATAATGAAAACCAATTCTTCAAAATCCATTTACACAAATCATTAC		0	0	999	0.860215	0.9125	0.159687	108.22936	51.16974	2.11732	1	1	-	1	1	1	1	1	1	1	1	1	1	1	1	1	1	1	-	1	1	1	1	0	1	1	-	1	1	1	1	1	1	1	1	-	1
100506923	TGCAGCCTTTCTCAATTATGAAAAATGAAGAATTCCGGGGATAAATTTTATTACAGATCGGAAGAGCGG	TGCAGCCTTTCTCAATTATGAAAAATGAAGAATTCCGGGGATAAATTTTATTAC		0	0	999	0.860215	0.9125	0.159687	80.89908	43.38561	1.76284	1	1	1	1	1	1	1	1	-	1	1	1	1	1	0	1	1	1	1	1	1	1	1	1	1	1	-	1	1	1	1	-	1	1	1	-	1
100510224,TGCAGTGCAGTCTACATAAACTTCTTCTCAATTCCTCTGTCTCCCTTCATAAACCAATTTACTATAAAA,TGCAGTGCAGTCTACATAAACTTCTTCTCAATTCCTCTGTCTCCCTTCATAAACCAATTTACTATAAAA,"Chr 10",5743615,1,2.25381e-029,0.860215,0.9125,0.159687,59.26606,30.04206,1.96672,1,1,1,1,1,1,1,1,1,1,1,1,1,1,1,1,1,1,1,1,1,1,1,-,1,-,-,1,1,-,-,1,1,1,1,1,1,-,-,0,1,1,-,1,1,1,1,-,1,1,1,1,1,1,0,1,1,1,1,1,0,1,-,-,-,1,1,1,1,1,1,1,1,1,1,1,0,1,1,1,1,0,0,…
100513011	TGCAGCTAGCAATCGTTATGGACATCTCAGAATGTGGTCTTTACAGATCGGAAGAGCGGTTCAGCAGGA	TGCAGCTAGCAATCGTTATGGACATCTCAGAATGTGGTCTTTAC		0	0	999	0.860215	0.9125	0.159687	127.87037	55.36045	2.19306	1	1	1	-	1	1	1	1	1	1	1	1	0	1	0	0	1	1	1	1	1	1	0	1	1	1	-	1	1	1	1	-	1	1	1	1	1
100522277,TGCAGAAGAGTTGCCAGTCTTAGCCTAGTAGGAATTGTAGCATAAATTTTACAGATCGGAAGAGCGGTT,TGCAGAAGAGTTGCCAGTCTTAGCCTAGTAGGAATTGTAGCATAAATTTTAC,"Chr 4",3666043,1,1.47315e-019,0.860215,0.9125,0.159687,69.66355,38.19574,1.79324,0.95,1,1,1,1,1,1,1,1,1,1,1,1,1,0,1,1,-,1,1,1,1,1,1,-,1,-,1,1,1,-,1,1,1,1,1,-,1,0,-,1,1,1,1,1,1,1,0,1,-,1,1,-,1,1,1,1,1,1,-,1,1,1,1,-,1,1,-,1,1,0,1,1,1,1,1,0,1,-,1,1,1,1,1,1,1,1,0,0,1,1…
100522413,TGCAGCAAGTAGAAGGTAGTGTAACACCAGTCTTGGAGGGAACATACAAATATCTTACAGATCGGAAGA,TGCAGCAAGTAGAAGGTAGTGTAACACCAGTCTTGGAGGGAACATACAAATATCTTAC,"Chr 11",40435990,1,8.21365e-023,0.860215,0.9125,0.159687,87.03704,48.36013,1.78371,1,1,1,-,0,1,1,1,-,1,1,1,1,0,1,-,1,1,-,1,1,1,0,1,1,1,-,1,1,1,1,1,1,1,1,1,1,1,0,1,1,1,-,1,1,1,1,1,1,1,1,1,1,1,-,1,1,1,1,1,1,1,1,0,1,1,-,-,1,1,1,1,1,1,1,1,1,1,1,1,1,0,-,-,1,-,1,1,…
100530660,TGCAGCTAATGTTGGAAAAATTGACTCCAAATAGGCCCCTCCAAATCCGCAGCCAATGTTGGAAAAATT,TGCAGCTAATGTTGGAAAAATTGACTCCAAATAGGCCCCTCCAAATCCGCAGCCAATGTTGGAAAAATT,"Chr 10",20911260,1,2.25381e-029,0.860215,0.9125,0.159687,60.05455,34.3103,1.71615,1,1,0,-,1,-,1,1,1,1,1,1,1,1,1,1,1,1,1,-,1,1,1,-,1,1,-,1,1,0,-,1,1,1,1,1,1,-,1,1,1,1,1,1,1,1,1,0,1,1,1,1,1,1,1,1,1,1,-,1,0,1,-,1,1,1,-,1,1,1,1,1,-,1,1,1,1,1,-,1,1,0,1,…
100533498	TGCAGCCTACCAGCAGTGTCAACAATAATCACATCAAATTTCTTCTTTTTTGTAACTTTTACAGATCGG	TGCAGCCTACCAGCAGTGTCAACAATAATCACATCAAATTTCTTCTTTTTTGTAACTTTTAC		0	0	999	0.860215	0.9125	0.159687	89.49541	48.22475	1.89726	1	1	1	1	1	1	1	1	1	1	1	1	0	1	1	-	1	1	1	-	1	1	1	1	1	-	1	1	1	1	1	1	1	0	1	-	1
100006280,TGCAGACTTACCCATTTTATCACGAGCTTCACGGGGCAGATACGAGCCTTTACAGATCGGAAGAGCGGT,TGCAGACTTACCCATTTTATCACGAGCTTCACGGGGCAGATACGAGCCTTTAC,"Chr 8",2123842,1,1.97136e-018,0.989247,0.086957,0.15879,12.66667,9.85168,1.2933,1,0,1,0,0,0,0,0,0,1,0,0,0,0,0,0,0,0,0,0,0,0,0,0,0,0,0,0,1,0,0,0,1,0,0,0,0,0,0,0,0,0,0,1,0,0,0,0,0,0,0,0,0,1,0,0,0,0,0,0,0,0,0,0,0,0,0,1,0,0,0,0,0,0,0,0,0,-,1,0,0,0,0,0,0,0,0,0,0,0,0,0,…
100011251	TGCAGAACATATCTACAGACACTCCAGTTTTCTAGTCCGAATATGTAACATGAAGTCCACATTATTGCT	TGCAGAACATATCTACAGACACTCCAGTTTTCTAGTCCGAATATGTAACATGAAGTCCACATTATTGCT		0	0	999	0.989247	0.086957	0.15879	11.7	6.61891	1.80129	1	0	1	0	0	0	0	0	0	0	0	0	0	0	0	0	0	0	0	1	1	0	0	0	0	0	0	0	1	0	1	0	0	0	0	0	0
100013837	TGCAGTGCTAGCAACTTTCTACTCTCGCCATGACCAGAGCGAAATGGAACTAAACACTAACAACCACGG	TGCAGTGCTAGCAACTTTCTACTCTCGCCATGACCAGAGCGAAATGGAACTAAACACTAACAACCACGG		0	0	999	0.989247	0.086957	0.15879	8.88889	4.30618	2.15718	1	0	1	0	0	0	0	0	0	0	0	0	0	0	0	0	0	1	0	1	0	0	0	0	0	0	0	0	1	0	0	0	0	0	0	0	1
100014218,TGCAGTTTTTGTGGAGAAGGTACTGAGAGTGCAACCAAATGTCAAGAAACTTTATCTTCTTTTACAGAT,TGCAGTTTTTGTGGAGAAGGTACTGAGAGTGCAACCAAATGTCAAGAAACTTTATCTTCTTTTAC,"Chr 4",7759515,2,1.23587e-026,0.989247,0.086957,0.15879,19.9,11.3,1.73825,1,0,0,0,0,0,0,0,0,0,0,0,0,0,1,0,0,0,0,0,0,0,0,0,0,0,0,0,0,0,-,0,1,0,0,0,1,0,0,0,0,0,0,0,0,0,0,0,0,0,0,0,0,0,0,0,0,0,0,0,0,0,1,0,0,0,0,0,0,0,0,0,0,0,0,1,0,0,1,0,0,0,1,0,0,0,0,0,0,…
100017655	TGCAGGCGTGTCGACGGCATTATGGACAGGCGTACCAATGTACGAGCTGATTACAGATCGGAAGAGCGG	TGCAGGCGTGTCGACGGCATTATGGACAGGCGTACCAATGTACGAGCTGATTAC		0	0	999	0.989247	0.086957	0.15879	18.4	6.85857	2.26672	1	0	1	0	0	1	0	0	0	0	0	0	0	0	0	0	0	0	0	0	0	0	0	1	0	0	0	0	-	0	0	0	1	0	0	0	0
[truncated: 7,470 more rows]
[truncated: 57 more columns]
