# Supplementary material for: Genetic diversity and grouping of pigeonpea [Cajanus cajan Millspaugh] Germplasm using SNP markers and agronomic traits
Source: PLoS One. 2022 Nov 3;17(11):e0275060. doi: 10.1371/journal.pone.0275060 (PMC9632774; doi:10.1371/journal.pone.0275060)
Supplement: S5 File — (CSV) [file pone.0275060.s008.csv]

*	*	*	*	*	*	*	*	*	*	*	*	*	*	*	*	*	*	*	*	*	DPp18-2627	DPp18-2627	DPp18-2627	DPp18-2627	DPp18-2627	DPp18-2627	DPp18-2627	DPp18-2627	DPp18-2627	DPp18-2627	DPp18-2627	DPp18-2627	DPp18-2627	DPp18-2627	DPp18-2627	DPp18-2627	DPp18-2627	DPp18-2627	DPp18-2627	DPp18-2627	DPp18-2627	DPp18-2627	DPp18-2627	DPp18-2627	DPp18-2627	DPp18-2627	DPp18-2627	DPp18-2627	DPp18-2627
*	*	*	*	*	*	*	*	*	*	*	*	*	*	*	*	*	*	*	*	*	911018327001	911018327001	911018327001	911018327001	911018327001	911018327001	911018327001	911018327001	911018327001	911018327001	911018327001	911018327001	911018327001	911018327001	911018327001	911018327001	911018327001	911018327001	911018327001	911018327001	911018327001	911018327001	911018327001	911018327001	911018327001	911018327001	911018327001	911018327001	911018327001
*	*	*	*	*	*	*	*	*	*	*	*	*	*	*	*	*	*	*	*	*	1	1	1	1	1	1	1	1	1	1	1	1	1	1	1	1	1	1	1	1	1	1	1	1	1	1	1	1	1
*	*	*	*	*	*	*	*	*	*	*	*	*	*	*	*	*	*	*	*	*	A	A	A	A	A	A	A	A	A	A	A	A	B	B	B	B	B	B	B	B	B	B	B	C	C	C	C	C	C
*	*	*	*	*	*	*	*	*	*	*	*	*	*	*	*	*	*	*	*	*	1	10	11	12	2	3	4	5	6	7	8	9	1	11	12	2	3	4	5	6	7	8	9	1	10	11	12	2	3
*	*	*	*	*	*	*	*	*	*	*	*	*	*	*	*	*	*	*	*	*	none	none	none	none	none	none	none	none	none	none	none	none	none	none	none	none	none	none	none	none	none	none	none	none	none	none	none	none	none
AlleleID	AlleleSequence	TrimmedSequence	Chrom_ccajan_genome_v1	ChromPos_ccajan_genome_v1	AlnCnt_ccajan_genome_v1	AlnEvalue_ccajan_genome_v1	SNP	SnpPosition	CallRate	OneRatioRef	OneRatioSnp	FreqHomRef	FreqHomSnp	FreqHets	PICRef	PICSnp	AvgPIC	AvgCountRef	AvgCountSnp	RepAvg	1	73	81	89	9	17	25	33	41	49	57	65	2	82	90	10	18	26	34	42	50	58	66	3	75	83	91	11	19
100350423|F|0--68:T>C,TGCAGAAAATTTATATTTTTGTTTCATAGTGCCAAGTTGGACAAAATTTCTGGGGTTTTGACAGGTTAT,TGCAGAAAATTTATATTTTTGTTTCATAGTGCCAAGTTGGACAAAATTTCTGGGGTTTTGACAGGTTAT,"Chr 6",16852941,1,2.25381e-029,,68,0.645161,1,0.016667,0.983333,0,0.016667,0,0.032778,0.016389,4.52778,3,1,1,1,-,1,1,1,-,1,1,1,1,-,1,-,1,1,1,1,1,1,1,-,1,1,1,-,-,1,-,1,1,1,1,1,-,1,-,-,1,1,1,-,1,1,1,-,-,-,1,-,-,1,1,1,-,1,1,1,1,1,1,1,1,-,-…
100350423|F|0-68:T>C-68:T>C,TGCAGAAAATTTATATTTTTGTTTCATAGTGCCAAGTTGGACAAAATTTCTGGGGTTTTGACAGGTTAC,TGCAGAAAATTTATATTTTTGTTTCATAGTGCCAAGTTGGACAAAATTTCTGGGGTTTTGACAGGTTAC,"Chr 6",16852941,1,2.25381e-029,68:T>C,68,0.645161,1,0.016667,0.983333,0,0.016667,0,0.032778,0.016389,4.52778,3,1,0,0,-,0,0,0,-,0,0,0,0,-,0,-,0,0,0,0,0,0,0,-,0,0,1,-,-,0,-,0,0,0,0,0,-,0,-,-,0,0,0,-,0,0,0,-,-,-,0,-,-,0,0,0,-,0,0,0,0…
100350424|F|0--68:C>A	TGCAGAAAATTTGTGAAATGAGATAATTTGAGAGAGAATAAAGAGGTTTTTGGGTGCATTTTCTGGTTC	TGCAGAAAATTTGTGAAATGAGATAATTTGAGAGAGAATAAAGAGGTTTTTGGGTGCATTTTCTGGTTC		0	0	999		68	0.731183	1	0.014706	0.985294	0	0.014706	0	0.028979	0.01449	10.625	5	1	1	-	-	1	-	1	1	1	1	1	1	1	-	1	1	1	1	1	1	1	1	-	-	1	1	1	1	1	1
100350424|F|0-68:C>A-68:C>A	TGCAGAAAATTTGTGAAATGAGATAATTTGAGAGAGAATAAAGAGGTTTTTGGGTGCATTTTCTGGTTA	TGCAGAAAATTTGTGAAATGAGATAATTTGAGAGAGAATAAAGAGGTTTTTGGGTGCATTTTCTGGTTA		0	0	999	68:C>A	68	0.731183	1	0.014706	0.985294	0	0.014706	0	0.028979	0.01449	10.625	5	1	0	-	-	0	-	0	0	0	0	0	0	0	-	0	0	0	0	0	0	0	0	-	-	0	0	0	0	0	0
100350465|F|0--68:C>T,TGCAGAAAGAATATAAAGAAACAAAAAGGAGGCAGTTATATTGTCTATTATTAGCAAACAACTAATTAC,TGCAGAAAGAATATAAAGAAACAAAAAGGAGGCAGTTATATTGTCTATTATTAGCAAACAACTAATTAC,"Chr 11",2227745,1,8.10614e-029,,68,0.688172,0.03125,1,0,0.96875,0.03125,0.060547,0,0.030273,13.5,4.28767,1,-,0,0,-,0,0,1,0,0,-,0,-,0,-,0,-,-,0,-,0,0,0,0,0,0,0,-,0,0,-,0,0,0,0,-,1,0,0,-,0,0,-,0,0,-,0,-,-,0,0,0,0,0,-,0,0,0,0,-,-,0,-,0,-,-…
100350465|F|0-68:C>T-68:C>T,TGCAGAAAGAATATAAAGAAACAAAAAGGAGGCAGTTATATTGTCTATTATTAGCAAACAACTAATTAT,TGCAGAAAGAATATAAAGAAACAAAAAGGAGGCAGTTATATTGTCTATTATTAGCAAACAACTAATTAT,"Chr 11",2227745,1,8.10614e-029,68:C>T,68,0.688172,0.03125,1,0,0.96875,0.03125,0.060547,0,0.030273,13.5,4.28767,1,-,1,1,-,1,1,1,1,1,-,1,-,1,-,1,-,-,1,-,1,1,1,1,1,1,1,-,1,1,-,1,1,1,1,-,1,1,1,-,1,1,-,1,1,-,1,-,-,1,1,1,1,1,-,1,1,1,1,-…
100350740|F|0--68:T>C	TGCAGAAGGCACTGGAGATATATAATGATGCCCCTGGTCAGCAAAGCACAATAGCTGGAATTGAAGCTT	TGCAGAAGGCACTGGAGATATATAATGATGCCCCTGGTCAGCAAAGCACAATAGCTGGAATTGAAGCTT		0	0	999		68	0.569892	0.018868	0.981132	0.018868	0.981132	0	0.037024	0.037024	0.037024	30	6.72881	1	0	-	-	0	0	-	0	0	0	0	0	-	-	-	0	0	0	-	-	-	0	-	-	0	0	0	-	0	0
100350740|F|0-68:T>C-68:T>C	TGCAGAAGGCACTGGAGATATATAATGATGCCCCTGGTCAGCAAAGCACAATAGCTGGAATTGAAGCTC	TGCAGAAGGCACTGGAGATATATAATGATGCCCCTGGTCAGCAAAGCACAATAGCTGGAATTGAAGCTC		0	0	999	68:T>C	68	0.569892	0.018868	0.981132	0.018868	0.981132	0	0.037024	0.037024	0.037024	30	6.72881	1	1	-	-	1	1	-	1	1	1	1	1	-	-	-	1	1	1	-	-	-	1	-	-	1	1	1	-	1	1
100350996|F|0--68:C>A,TGCAGACAGATATACAGAAATCAGAAAATATCATCATAATTCTATAATGAAGAAATATAAGACAATTTC,TGCAGACAGATATACAGAAATCAGAAAATATCATCATAATTCTATAATGAAGAAATATAAGACAATTTC,"Chr 2",30826889,1,2.25381e-029,,68,0.784946,1,0.013699,0.986301,0,0.013699,0,0.027022,0.013511,7.91111,3,1,1,1,1,-,1,1,1,1,1,1,1,-,-,-,1,1,-,-,1,1,1,1,1,1,1,1,1,1,-,-,1,1,1,1,1,1,1,1,-,1,1,1,1,1,1,1,1,1,1,-,1,1,1,1,1,1,1,1,1,1,1,1,1,-,1…
100350996|F|0-68:C>A-68:C>A,TGCAGACAGATATACAGAAATCAGAAAATATCATCATAATTCTATAATGAAGAAATATAAGACAATTTA,TGCAGACAGATATACAGAAATCAGAAAATATCATCATAATTCTATAATGAAGAAATATAAGACAATTTA,"Chr 2",30826889,1,2.25381e-029,68:C>A,68,0.784946,1,0.013699,0.986301,0,0.013699,0,0.027022,0.013511,7.91111,3,1,0,0,0,-,0,0,0,0,0,0,0,-,-,-,0,0,-,-,0,0,0,0,0,0,0,0,0,0,-,-,0,0,0,0,0,0,0,0,-,0,0,0,0,0,0,0,0,0,0,-,0,0,0,0,0,1,0,0,0…
100351344|F|0--68:A>C	TGCAGAGTCAGTAACTGCATTGTACGATGAGTTGTATCTGATGAATGCCCGCAAACATTGCGGATTACA	TGCAGAGTCAGTAACTGCATTGTACGATGAGTTGTATCTGATGAATGCCCGCAAACATTGCGGATTACA		0	0	999		68	0.516129	0.020833	0.979167	0.020833	0.979167	0	0.040799	0.040799	0.040799	28	15.16667	1	-	0	-	-	-	0	0	0	0	-	0	-	-	0	-	0	0	0	0	-	0	0	0	0	-	0	-	0	0
100351344|F|0-68:A>C-68:A>C	TGCAGAGTCAGTAACTGCATTGTACGATGAGTTGTATCTGATGAATGCCCGCAAACATTGCGGATTACC	TGCAGAGTCAGTAACTGCATTGTACGATGAGTTGTATCTGATGAATGCCCGCAAACATTGCGGATTACC		0	0	999	68:A>C	68	0.516129	0.020833	0.979167	0.020833	0.979167	0	0.040799	0.040799	0.040799	28	15.16667	1	-	1	-	-	-	1	1	1	1	-	1	-	-	1	-	1	1	1	1	-	1	1	1	1	-	1	-	1	1
100351368|F|0--68:A>T,TGCAGAGTTATAACTAGAAAGGCATCCTAATGAATCCAGATCCTTCTTCTTAGCCAGTGCAAGTATTTA,TGCAGAGTTATAACTAGAAAGGCATCCTAATGAATCCAGATCCTTCTTCTTAGCCAGTGCAAGTATTTA,"Chr 3",22561833,1,8.10614e-029,,68,0.817204,0.013158,1,0,0.986842,0.013158,0.02597,0,0.012985,19,10.09783,1,0,-,0,0,0,0,0,0,0,0,0,0,-,0,0,0,0,-,-,0,0,0,0,0,0,0,-,0,0,-,0,0,0,0,0,0,0,-,-,0,-,0,0,0,0,-,0,0,0,-,0,0,0,0,0,0,0,0,0,-,-,1,0,0,…
100351368|F|0-68:A>T-68:A>T,TGCAGAGTTATAACTAGAAAGGCATCCTAATGAATCCAGATCCTTCTTCTTAGCCAGTGCAAGTATTTT,TGCAGAGTTATAACTAGAAAGGCATCCTAATGAATCCAGATCCTTCTTCTTAGCCAGTGCAAGTATTTT,"Chr 3",22561833,1,8.10614e-029,68:A>T,68,0.817204,0.013158,1,0,0.986842,0.013158,0.02597,0,0.012985,19,10.09783,1,1,-,1,1,1,1,1,1,1,1,1,1,-,1,1,1,1,-,-,1,1,1,1,1,1,1,-,1,1,-,1,1,1,1,1,1,1,-,-,1,-,1,1,1,1,-,1,1,1,-,1,1,1,1,1,1,1,1,…
100351428|F|0--68:A>C,TGCAGATACCGAACTATGATGACATTGTTCTAATGCTTCCAATCGCTCGATTGCACAGGATATAATTTA,TGCAGATACCGAACTATGATGACATTGTTCTAATGCTTCCAATCGCTCGATTGCACAGGATATAATTTA,"Chr 3",26018318,1,8.10614e-029,,68,0.55914,0.019231,0.980769,0.019231,0.980769,0,0.037722,0.037722,0.037722,41,16.71667,1,0,0,-,-,-,-,0,-,0,-,0,-,-,-,0,0,-,-,-,0,0,0,-,0,0,0,-,0,0,0,0,0,0,0,-,0,0,0,1,0,0,-,0,0,0,-,-,0,-,-,-,0,0,-,0,0,0,…
100351428|F|0-68:A>C-68:A>C,TGCAGATACCGAACTATGATGACATTGTTCTAATGCTTCCAATCGCTCGATTGCACAGGATATAATTTC,TGCAGATACCGAACTATGATGACATTGTTCTAATGCTTCCAATCGCTCGATTGCACAGGATATAATTTC,"Chr 3",26018318,1,8.10614e-029,68:A>C,68,0.55914,0.019231,0.980769,0.019231,0.980769,0,0.037722,0.037722,0.037722,41,16.71667,1,1,1,-,-,-,-,1,-,1,-,1,-,-,-,1,1,-,-,-,1,1,1,-,1,1,1,-,1,1,1,1,1,1,1,-,1,1,1,0,1,1,-,1,1,1,-,-,1,-,-,-,…
100351657|F|0--68:C>T,TGCAGATGGATCCTTCTGAGGAAAGGGATTCAAAAGGGCACCACAATGATGGTGGTGCCAACAACCTTC,TGCAGATGGATCCTTCTGAGGAAAGGGATTCAAAAGGGCACCACAATGATGGTGGTGCCAACAACCTTC,"Chr 11",7789056,1,2.25381e-029,,68,0.806452,1,0.013333,0.986667,0,0.013333,0,0.026311,0.013156,12.26667,9,1,1,1,1,1,1,1,-,1,1,1,1,1,-,-,1,1,1,1,1,1,1,1,1,1,1,1,1,1,1,1,1,1,1,1,1,1,-,-,-,1,1,1,1,1,1,1,1,1,1,1,-,1,1,-,1,-,1,1,1,-,1,1,-,1,…
100351657|F|0-68:C>T-68:C>T,TGCAGATGGATCCTTCTGAGGAAAGGGATTCAAAAGGGCACCACAATGATGGTGGTGCCAACAACCTTT,TGCAGATGGATCCTTCTGAGGAAAGGGATTCAAAAGGGCACCACAATGATGGTGGTGCCAACAACCTTT,"Chr 11",7789056,1,2.25381e-029,68:C>T,68,0.806452,1,0.013333,0.986667,0,0.013333,0,0.026311,0.013156,12.26667,9,1,0,0,0,0,0,0,-,0,0,0,0,0,-,-,0,0,0,0,0,0,0,0,0,0,0,0,0,0,0,0,0,0,0,0,0,0,-,-,-,0,0,1,0,0,0,0,0,0,0,0,-,0,0,-,0,-,0,0,…
100351909|F|0--68:T>C,TGCAGCAACCTTACCTCTCTTGCTCTTGTGTCTTCTAGCTCTCTCTTTGTTTGTTCCAGTTCCTTTTTT,TGCAGCAACCTTACCTCTCTTGCTCTTGTGTCTTCTAGCTCTCTCTTTGTTTGTTCCAGTTCCTTTTTT,"Chr 6",18468525,1,8.10614e-029,,68,0.731183,0.014706,1,0,0.985294,0.014706,0.028979,0,0.01449,13,8.70886,1,-,0,-,-,0,0,-,0,0,-,0,-,0,0,-,0,0,-,0,0,0,0,0,1,-,0,-,0,-,-,0,0,0,0,0,0,-,-,0,0,0,0,0,-,0,-,0,0,0,-,0,0,0,0,0,0,0,0,0,0,0,0,0,0,0…
100351909|F|0-68:T>C-68:T>C,TGCAGCAACCTTACCTCTCTTGCTCTTGTGTCTTCTAGCTCTCTCTTTGTTTGTTCCAGTTCCTTTTTC,TGCAGCAACCTTACCTCTCTTGCTCTTGTGTCTTCTAGCTCTCTCTTTGTTTGTTCCAGTTCCTTTTTC,"Chr 6",18468525,1,8.10614e-029,68:T>C,68,0.731183,0.014706,1,0,0.985294,0.014706,0.028979,0,0.01449,13,8.70886,1,-,1,-,-,1,1,-,1,1,-,1,-,1,1,-,1,1,-,1,1,1,1,1,1,-,1,-,1,-,-,1,1,1,1,1,1,-,-,1,1,1,1,1,-,1,-,1,1,1,-,1,1,1,1,1,1,1,1,1…
100351938|F|0--68:T>C,TGCAGCAAGATTGAAAACATGATGAACCCCCTTCGTAACCTTCAGGCAGTTGTCCATGACCCTGAGATT,TGCAGCAAGATTGAAAACATGATGAACCCCCTTCGTAACCTTCAGGCAGTTGTCCATGACCCTGAGATT,"Chr 2",26178593,1,8.10614e-029,,68,0.688172,0.015625,1,0,0.984375,0.015625,0.030762,0,0.015381,8,7.35135,1,-,0,0,0,0,0,-,-,0,-,0,-,-,-,-,0,-,-,-,0,0,0,-,0,-,0,0,0,1,-,0,0,0,0,-,0,0,-,-,-,0,0,0,0,0,0,0,-,0,-,0,0,0,0,0,0,0,0,0,-,0,0,-,0,-…
100351938|F|0-68:T>C-68:T>C,TGCAGCAAGATTGAAAACATGATGAACCCCCTTCGTAACCTTCAGGCAGTTGTCCATGACCCTGAGATC,TGCAGCAAGATTGAAAACATGATGAACCCCCTTCGTAACCTTCAGGCAGTTGTCCATGACCCTGAGATC,"Chr 2",26178593,1,8.10614e-029,68:T>C,68,0.688172,0.015625,1,0,0.984375,0.015625,0.030762,0,0.015381,8,7.35135,1,-,1,1,1,1,1,-,-,1,-,1,-,-,-,-,1,-,-,-,1,1,1,-,1,-,1,1,1,1,-,1,1,1,1,-,1,1,-,-,-,1,1,1,1,1,1,1,-,1,-,1,1,1,1,1,1,1,1,1…
100352063|F|0--68:C>G	TGCAGCACTCTGAAGCATTGGCATGGCATATAACAGGTACTTCTCAAAGTTTTCTCCAATGGCAAGGGC	TGCAGCACTCTGAAGCATTGGCATGGCATATAACAGGTACTTCTCAAAGTTTTCTCCAATGGCAAGGGC		0	0	999		68	0.698925	1	0.015385	0.984615	0	0.015385	0	0.030296	0.015148	17.2963	8	1	-	1	-	-	1	1	1	1	1	1	1	-	-	1	-	1	1	1	-	1	1	1	1	-	1	1	1	1	1
100352063|F|0-68:C>G-68:C>G	TGCAGCACTCTGAAGCATTGGCATGGCATATAACAGGTACTTCTCAAAGTTTTCTCCAATGGCAAGGGG	TGCAGCACTCTGAAGCATTGGCATGGCATATAACAGGTACTTCTCAAAGTTTTCTCCAATGGCAAGGGG		0	0	999	68:C>G	68	0.698925	1	0.015385	0.984615	0	0.015385	0	0.030296	0.015148	17.2963	8	1	-	0	-	-	0	0	0	0	0	0	0	-	-	0	-	1	0	0	-	0	0	0	0	-	0	0	0	0	0
100352105|F|0--68:G>C,TGCAGCAGCAACACTTGTTATTTTAGTCTTAGATACGAACTTTCGACTTCGTGCTTGTGTGTTTTACAG,TGCAGCAGCAACACTTGTTATTTTAGTCTTAGATACGAACTTTCGACTTCGTGCTTGTGTGTTTTACAG,"Chr 2",34355055,1,8.10614e-029,,68,0.698925,0.015385,0.984615,0.015385,0.984615,0,0.030296,0.030296,0.030296,20,12.27027,1,0,-,-,0,-,0,0,0,0,-,0,-,-,-,-,0,-,0,0,0,0,0,0,0,0,0,0,0,-,0,0,0,0,0,-,0,0,-,-,0,-,0,0,0,-,0,-,0,0,-,-,0,0,-,0,0,0…
100352105|F|0-68:G>C-68:G>C,TGCAGCAGCAACACTTGTTATTTTAGTCTTAGATACGAACTTTCGACTTCGTGCTTGTGTGTTTTACAC,TGCAGCAGCAACACTTGTTATTTTAGTCTTAGATACGAACTTTCGACTTCGTGCTTGTGTGTTTTACAC,"Chr 2",34355055,1,8.10614e-029,68:G>C,68,0.698925,0.015385,0.984615,0.015385,0.984615,0,0.030296,0.030296,0.030296,20,12.27027,1,1,-,-,1,-,1,1,1,1,-,1,-,-,-,-,1,-,1,1,1,1,1,1,1,1,1,1,1,-,1,1,1,1,1,-,1,1,-,-,1,-,1,1,1,-,1,-,1,1,-,-…
100352235|F|0--68:T>G	TGCAGCATATGGGAAAAAGAAAATACATCATATATTGTGTAAATATGGAAAGTCAAATACTGCCAATTT	TGCAGCATATGGGAAAAAGAAAATACATCATATATTGTGTAAATATGGAAAGTCAAATACTGCCAATTT		0	0	999		68	0.870968	1	0.012346	0.987654	0	0.012346	0	0.024387	0.012193	7.67708	5	1	-	1	-	1	1	1	1	1	1	1	1	1	1	1	-	1	1	1	-	1	1	1	1	1	1	-	1	1	1
100352235|F|0-68:T>G-68:T>G	TGCAGCATATGGGAAAAAGAAAATACATCATATATTGTGTAAATATGGAAAGTCAAATACTGCCAATTG	TGCAGCATATGGGAAAAAGAAAATACATCATATATTGTGTAAATATGGAAAGTCAAATACTGCCAATTG		0	0	999	68:T>G	68	0.870968	1	0.012346	0.987654	0	0.012346	0	0.024387	0.012193	7.67708	5	1	-	0	-	0	0	0	0	0	0	0	0	0	0	0	-	0	0	0	-	0	0	0	0	0	0	-	0	0	0
100352320|F|0--68:A>T	TGCAGCCAACTTCTCCGCCATTTCTGGTGTGTTAGGTTTTTCATTCCGCGTTTTCCTCTATATAGTTTA	TGCAGCCAACTTCTCCGCCATTTCTGGTGTGTTAGGTTTTTCATTCCGCGTTTTCCTCTATATAGTTTA		0	0	999		68	0.612903	0.017544	0.982456	0.017544	0.982456	0	0.034472	0.034472	0.034472	11	4.43284	1	-	0	0	0	0	-	-	0	0	0	0	0	-	-	-	0	0	-	0	0	0	-	0	0	-	0	-	0	0
100352320|F|0-68:A>T-68:A>T	TGCAGCCAACTTCTCCGCCATTTCTGGTGTGTTAGGTTTTTCATTCCGCGTTTTCCTCTATATAGTTTT	TGCAGCCAACTTCTCCGCCATTTCTGGTGTGTTAGGTTTTTCATTCCGCGTTTTCCTCTATATAGTTTT		0	0	999	68:A>T	68	0.612903	0.017544	0.982456	0.017544	0.982456	0	0.034472	0.034472	0.034472	11	4.43284	1	-	1	1	1	1	-	-	1	1	1	1	1	-	-	-	1	1	-	1	1	1	-	1	1	-	1	-	1	1
100352469|F|0--68:C>T	TGCAGCCTCGAAATTGAGACACTTCGACCAAAATCTCTCGATACATCCCTGTGCTGCTCACTTGTTTAC	TGCAGCCTCGAAATTGAGACACTTCGACCAAAATCTCTCGATACATCCCTGTGCTGCTCACTTGTTTAC		0	0	999		68	0.849462	0.025316	1	0	0.974684	0.025316	0.049351	0	0.024676	15.5	12.38298	1	0	0	0	-	0	0	-	0	0	0	0	0	-	0	0	0	0	1	0	0	0	0	0	-	-	0	0	0	0
100352469|F|0-68:C>T-68:C>T	TGCAGCCTCGAAATTGAGACACTTCGACCAAAATCTCTCGATACATCCCTGTGCTGCTCACTTGTTTAT	TGCAGCCTCGAAATTGAGACACTTCGACCAAAATCTCTCGATACATCCCTGTGCTGCTCACTTGTTTAT		0	0	999	68:C>T	68	0.849462	0.025316	1	0	0.974684	0.025316	0.049351	0	0.024676	15.5	12.38298	1	1	1	1	-	1	1	-	1	1	1	1	1	-	1	1	1	1	1	1	1	1	1	1	-	-	1	1	1	1
100352729|F|0--68:G>A	TGCAGCTCGTATGGTGGAGCCTACTTCCTGCTCTTTCAGTATTTTAGCTAACTTATTGATTCTTTCTTG	TGCAGCTCGTATGGTGGAGCCTACTTCCTGCTCTTTCAGTATTTTAGCTAACTTATTGATTCTTTCTTG		0	0	999		68	0.688172	1	0.015625	0.984375	0	0.015625	0	0.030762	0.015381	7.7013	7	1	1	1	1	1	1	-	-	-	1	1	1	-	1	1	-	1	-	1	1	1	1	1	-	1	1	-	1	1	-
100352729|F|0-68:G>A-68:G>A	TGCAGCTCGTATGGTGGAGCCTACTTCCTGCTCTTTCAGTATTTTAGCTAACTTATTGATTCTTTCTTA	TGCAGCTCGTATGGTGGAGCCTACTTCCTGCTCTTTCAGTATTTTAGCTAACTTATTGATTCTTTCTTA		0	0	999	68:G>A	68	0.688172	1	0.015625	0.984375	0	0.015625	0	0.030762	0.015381	7.7013	7	1	0	0	0	0	0	-	-	-	0	0	0	-	0	0	-	0	-	0	0	0	0	0	-	0	0	-	0	0	-
100352792|F|0--68:T>C	TGCAGCTGCCACTTGACCATAAGGGCAGAGCCCACTGTGGAACATATTTGCTAGTGGCACAAGAATTAT	TGCAGCTGCCACTTGACCATAAGGGCAGAGCCCACTGTGGAACATATTTGCTAGTGGCACAAGAATTAT		0	0	999		68	0.795699	1	0.040541	0.959459	0	0.040541	0	0.077794	0.038897	13.16092	4.33333	1	1	1	1	-	-	1	-	-	1	1	1	-	-	1	1	1	1	1	1	1	1	1	1	1	1	1	1	1	-
100352792|F|0-68:T>C-68:T>C	TGCAGCTGCCACTTGACCATAAGGGCAGAGCCCACTGTGGAACATATTTGCTAGTGGCACAAGAATTAC	TGCAGCTGCCACTTGACCATAAGGGCAGAGCCCACTGTGGAACATATTTGCTAGTGGCACAAGAATTAC		0	0	999	68:T>C	68	0.795699	1	0.040541	0.959459	0	0.040541	0	0.077794	0.038897	13.16092	4.33333	1	0	0	0	-	-	0	-	-	0	1	0	-	-	0	0	0	0	0	0	0	0	0	0	0	0	0	0	0	-
100353008|F|0--68:T>C	TGCAGGAAAGTTAGCATATTCATCCTATACGATAACAAAAATCACTGAATAAACTGTCAAAAGTTTTAT	TGCAGGAAAGTTAGCATATTCATCCTATACGATAACAAAAATCACTGAATAAACTGTCAAAAGTTTTAT		0	0	999		68	0.709677	0.984848	0.030303	0.969697	0.015152	0.015152	0.029844	0.05877	0.044307	6.98701	6	1	1	-	-	1	1	1	1	1	1	1	1	-	-	1	1	1	-	-	1	1	1	1	1	1	0	1	1	1	1
100353008|F|0-68:T>C-68:T>C	TGCAGGAAAGTTAGCATATTCATCCTATACGATAACAAAAATCACTGAATAAACTGTCAAAAGTTTTAC	TGCAGGAAAGTTAGCATATTCATCCTATACGATAACAAAAATCACTGAATAAACTGTCAAAAGTTTTAC		0	0	999	68:T>C	68	0.709677	0.984848	0.030303	0.969697	0.015152	0.015152	0.029844	0.05877	0.044307	6.98701	6	1	0	-	-	0	0	0	0	0	0	0	0	-	-	0	1	0	-	-	0	0	0	0	0	0	1	0	0	0	0
100353059|F|0--68:G>A,TGCAGGAAGTCGGAGAACGATGGAAATGAAAAACCAAAAGCATTGTATCCTTTCTTGTTCAGTGCTTCG,TGCAGGAAGTCGGAGAACGATGGAAATGAAAAACCAAAAGCATTGTATCCTTTCTTGTTCAGTGCTTCG,"Chr 7",17714582,1,2.25381e-029,,68,0.741935,1,0.014493,0.985507,0,0.014493,0,0.028565,0.014283,9.39506,3,1,-,1,1,-,1,1,1,1,1,1,1,1,-,1,1,1,1,1,1,1,1,1,1,1,1,1,1,1,1,-,-,1,1,-,-,1,1,1,-,-,1,1,1,1,-,1,1,1,1,-,-,1,1,1,1,1,1,-,1,-,-,1,1,-,1…
100353059|F|0-68:G>A-68:G>A,TGCAGGAAGTCGGAGAACGATGGAAATGAAAAACCAAAAGCATTGTATCCTTTCTTGTTCAGTGCTTCA,TGCAGGAAGTCGGAGAACGATGGAAATGAAAAACCAAAAGCATTGTATCCTTTCTTGTTCAGTGCTTCA,"Chr 7",17714582,1,2.25381e-029,68:G>A,68,0.741935,1,0.014493,0.985507,0,0.014493,0,0.028565,0.014283,9.39506,3,1,-,0,0,-,0,0,0,0,0,0,0,0,-,0,0,0,0,0,0,0,0,0,0,0,0,0,0,0,0,-,-,0,0,-,-,0,0,0,-,-,0,0,0,0,-,0,0,0,0,-,-,0,0,0,1,0,0,-,0…
100353168|F|0--68:G>C,TGCAGGAGGTTCATGTCTTGTAATATAGAAAGAAAAAACAATCAGTAATAATAATTCATAATTTGTTAG,TGCAGGAGGTTCATGTCTTGTAATATAGAAAGAAAAAACAATCAGTAATAATAATTCATAATTTGTTAG,"Chr 3",9305811,1,2.25381e-029,,68,0.827957,1,0.012987,0.987013,0,0.012987,0,0.025637,0.012818,9.28421,7,1,1,1,-,-,1,1,1,1,1,1,1,1,-,1,1,1,1,1,1,1,1,1,1,1,1,1,1,1,1,1,1,1,1,1,1,1,-,-,-,1,-,1,1,1,-,1,1,1,1,1,1,1,1,-,1,1,1,1,1,-,1,1,-,-,1,…
100353168|F|0-68:G>C-68:G>C,TGCAGGAGGTTCATGTCTTGTAATATAGAAAGAAAAAACAATCAGTAATAATAATTCATAATTTGTTAC,TGCAGGAGGTTCATGTCTTGTAATATAGAAAGAAAAAACAATCAGTAATAATAATTCATAATTTGTTAC,"Chr 3",9305811,1,2.25381e-029,68:G>C,68,0.827957,1,0.012987,0.987013,0,0.012987,0,0.025637,0.012818,9.28421,7,1,0,0,-,-,0,0,0,0,0,0,0,0,-,0,0,1,0,0,0,0,0,0,0,0,0,0,0,0,0,0,0,0,0,0,0,0,-,-,-,0,-,0,0,0,-,0,0,0,0,0,0,0,0,-,0,0,0,0,0,…
100353201|F|0--68:G>C,TGCAGGATCAATAGTAGCACGCCAAGGCTGACTGCGTTTCTCAAATGTAGCTCCCATGTGTTTCTTTAG,TGCAGGATCAATAGTAGCACGCCAAGGCTGACTGCGTTTCTCAAATGTAGCTCCCATGTGTTTCTTTAG,"Chr 6",8542873,1,2.25381e-029,,68,0.774194,1,0.013889,0.986111,0,0.013889,0,0.027392,0.013696,7.26136,3,1,1,1,-,-,1,1,-,1,1,1,1,-,-,-,1,1,1,1,1,1,1,1,1,1,1,1,1,1,1,1,1,1,1,1,-,-,-,-,-,-,1,1,1,1,1,1,1,1,1,-,1,1,1,-,1,1,1,-,1,-,1,1,-,1,1,…
100353201|F|0-68:G>C-68:G>C,TGCAGGATCAATAGTAGCACGCCAAGGCTGACTGCGTTTCTCAAATGTAGCTCCCATGTGTTTCTTTAC,TGCAGGATCAATAGTAGCACGCCAAGGCTGACTGCGTTTCTCAAATGTAGCTCCCATGTGTTTCTTTAC,"Chr 6",8542873,1,2.25381e-029,68:G>C,68,0.774194,1,0.013889,0.986111,0,0.013889,0,0.027392,0.013696,7.26136,3,1,0,0,-,-,0,0,-,0,0,0,0,-,-,-,0,0,0,0,0,0,0,0,0,0,1,0,0,0,0,0,0,0,0,0,-,-,-,-,-,-,0,0,0,0,0,0,0,0,0,-,0,0,0,-,0,0,0,-,0,…
100353366|F|0--68:G>T,TGCAGGCTCTTGGACTCAACTCTGTCAATGCTGATGGAGCTGGTGATACCTTGTAGTTTTCTTCCTTTG,TGCAGGCTCTTGGACTCAACTCTGTCAATGCTGATGGAGCTGGTGATACCTTGTAGTTTTCTTCCTTTG,"Chr 2",31556230,1,2.25381e-029,,68,0.634409,1,0.033898,0.966102,0,0.033898,0,0.065498,0.032749,4.75342,2.5,1,1,-,1,-,-,-,1,-,1,-,1,-,1,-,-,1,1,1,-,1,1,-,-,-,1,1,1,1,-,1,-,1,1,1,-,-,-,1,-,1,-,1,1,1,-,1,1,1,-,-,1,1,1,-,1,1,1,1,1,1,-,1,-,-…
100353366|F|0-68:G>T-68:G>T,TGCAGGCTCTTGGACTCAACTCTGTCAATGCTGATGGAGCTGGTGATACCTTGTAGTTTTCTTCCTTTT,TGCAGGCTCTTGGACTCAACTCTGTCAATGCTGATGGAGCTGGTGATACCTTGTAGTTTTCTTCCTTTT,"Chr 2",31556230,1,2.25381e-029,68:G>T,68,0.634409,1,0.033898,0.966102,0,0.033898,0,0.065498,0.032749,4.75342,2.5,1,0,-,0,-,-,-,0,-,0,-,0,-,0,-,-,1,0,0,-,0,0,-,-,-,0,0,0,0,-,0,-,0,0,0,-,-,-,0,-,0,-,0,0,0,-,0,0,0,-,-,0,0,0,-,0,0,0,0…
100353404|F|0--68:C>T	TGCAGGGAAATTGCCAGTTGAAGTTCAGACATGATACAAACAAACCTATATTCACAGCTCTTTTCACTC	TGCAGGGAAATTGCCAGTTGAAGTTCAGACATGATACAAACAAACCTATATTCACAGCTCTTTTCACTC		0	0	999		68	0.763441	1	0.014085	0.985915	0	0.014085	0	0.027772	0.013886	8.61176	7	1	-	-	1	1	-	-	1	1	1	1	1	-	-	-	-	1	1	-	1	1	1	1	1	1	1	1	1	1	1
100353404|F|0-68:C>T-68:C>T	TGCAGGGAAATTGCCAGTTGAAGTTCAGACATGATACAAACAAACCTATATTCACAGCTCTTTTCACTT	TGCAGGGAAATTGCCAGTTGAAGTTCAGACATGATACAAACAAACCTATATTCACAGCTCTTTTCACTT		0	0	999	68:C>T	68	0.763441	1	0.014085	0.985915	0	0.014085	0	0.027772	0.013886	8.61176	7	1	-	-	0	0	-	-	0	0	0	0	0	-	-	-	-	0	0	-	0	0	0	0	0	0	0	0	0	0	0
100353413|F|0--68:T>C	TGCAGGGAATCCCATATGTTATATTTTGGAAGAATTCCTTTTCTTGTTATGCTGCCTGCCATTTTCTTT	TGCAGGGAATCCCATATGTTATATTTTGGAAGAATTCCTTTTCTTGTTATGCTGCCTGCCATTTTCTTT		0	0	999		68	0.666667	0.016129	1	0	0.983871	0.016129	0.031738	0	0.015869	13	4.31944	1	0	0	-	-	-	1	0	-	0	0	0	0	-	0	-	0	0	0	-	0	0	0	-	-	0	0	0	0	-
100353413|F|0-68:T>C-68:T>C	TGCAGGGAATCCCATATGTTATATTTTGGAAGAATTCCTTTTCTTGTTATGCTGCCTGCCATTTTCTTC	TGCAGGGAATCCCATATGTTATATTTTGGAAGAATTCCTTTTCTTGTTATGCTGCCTGCCATTTTCTTC		0	0	999	68:T>C	68	0.666667	0.016129	1	0	0.983871	0.016129	0.031738	0	0.015869	13	4.31944	1	1	1	-	-	-	1	1	-	1	1	1	1	-	1	-	1	1	1	-	1	1	1	-	-	1	1	1	1	-
100353442|F|0--68:G>A,TGCAGGGATTGCTGGATGAACAATTTATACAACTGGAAGAGTTGCAGGATGATGCAAATCCTAACTTTG,TGCAGGGATTGCTGGATGAACAATTTATACAACTGGAAGAGTTGCAGGATGATGCAAATCCTAACTTTG,"Chr 11",3002845,1,2.25381e-029,,68,0.784946,1,0.013699,0.986301,0,0.013699,0,0.027022,0.013511,17.63953,15,1,1,1,-,1,-,1,1,1,1,1,1,-,-,-,1,1,1,-,1,1,1,1,1,1,1,1,1,1,1,1,-,1,1,1,-,1,-,1,-,1,-,1,1,1,1,1,1,1,1,1,-,1,1,1,1,1,1,1,1,1,1,1,-,1…
100353442|F|0-68:G>A-68:G>A,TGCAGGGATTGCTGGATGAACAATTTATACAACTGGAAGAGTTGCAGGATGATGCAAATCCTAACTTTA,TGCAGGGATTGCTGGATGAACAATTTATACAACTGGAAGAGTTGCAGGATGATGCAAATCCTAACTTTA,"Chr 11",3002845,1,2.25381e-029,68:G>A,68,0.784946,1,0.013699,0.986301,0,0.013699,0,0.027022,0.013511,17.63953,15,1,0,0,-,0,-,0,0,1,0,0,0,-,-,-,0,0,0,-,0,0,0,0,0,0,0,0,0,0,0,0,-,0,0,0,-,0,-,0,-,0,-,0,0,0,0,0,0,0,0,0,-,0,0,0,0,0,0,0…
100353493|F|0--68:A>C	TGCAGGGTAACATCAGAAAGGGGAGAAAAAAATAAGGGAAACAACAAAGAAATTTAGAGAAAACAAAAA	TGCAGGGTAACATCAGAAAGGGGAGAAAAAAATAAGGGAAACAACAAAGAAATTTAGAGAAAACAAAAA		0	0	999		68	0.741935	1	0.014493	0.985507	0	0.014493	0	0.028565	0.014283	8.66667	5	1	-	1	1	-	1	1	1	1	1	1	1	-	-	1	1	1	1	1	1	1	1	1	-	1	1	1	1	1	1
100353493|F|0-68:A>C-68:A>C	TGCAGGGTAACATCAGAAAGGGGAGAAAAAAATAAGGGAAACAACAAAGAAATTTAGAGAAAACAAAAC	TGCAGGGTAACATCAGAAAGGGGAGAAAAAAATAAGGGAAACAACAAAGAAATTTAGAGAAAACAAAAC		0	0	999	68:A>C	68	0.741935	1	0.014493	0.985507	0	0.014493	0	0.028565	0.014283	8.66667	5	1	-	0	0	-	0	0	0	0	0	0	0	-	-	0	1	0	0	0	0	0	0	0	-	0	0	0	0	0	0
100353522|F|0--68:C>T,TGCAGGGTTGAAGTCCTTGACTACTTCAGCAACTGCTGTATGTATTACTGCCACCGATTACTAATTTTC,TGCAGGGTTGAAGTCCTTGACTACTTCAGCAACTGCTGTATGTATTACTGCCACCGATTACTAATTTTC,"Chr 11",17494341,1,2.25381e-029,,68,0.666667,1,0.016129,0.983871,0,0.016129,0,0.031738,0.015869,16.46753,8,1,-,1,-,1,1,-,-,-,1,1,1,-,-,-,-,1,-,1,1,1,1,1,-,1,1,1,1,1,-,1,1,1,1,1,-,-,1,-,-,-,-,-,1,1,1,1,1,1,1,1,1,1,1,1,1,1,1,1,1,-,-,1,1,1…
100353522|F|0-68:C>T-68:C>T,TGCAGGGTTGAAGTCCTTGACTACTTCAGCAACTGCTGTATGTATTACTGCCACCGATTACTAATTTTT,TGCAGGGTTGAAGTCCTTGACTACTTCAGCAACTGCTGTATGTATTACTGCCACCGATTACTAATTTTT,"Chr 11",17494341,1,2.25381e-029,68:C>T,68,0.666667,1,0.016129,0.983871,0,0.016129,0,0.031738,0.015869,16.46753,8,1,-,0,-,0,0,-,-,-,0,0,0,-,-,-,-,0,-,0,0,0,0,0,-,0,0,0,0,0,-,0,0,0,1,0,-,-,0,-,-,-,-,-,0,0,0,0,0,0,0,0,0,0,0,0,0,0,0,0…
100353575|F|0--68:G>C,TGCAGGTACCAGTAGATCTTGTCATTGATCACTCAGTTCAGGTTGATGCAGCAAGATCAGAAAATACTG,TGCAGGTACCAGTAGATCTTGTCATTGATCACTCAGTTCAGGTTGATGCAGCAAGATCAGAAAATACTG,"Chr 11",638255,1,2.25381e-029,,68,0.83871,1,0.012821,0.987179,0,0.012821,0,0.025312,0.012656,14.1134,5,1,1,1,1,1,-,-,1,-,1,1,1,1,-,1,1,1,-,1,1,1,1,1,1,1,1,1,1,1,1,1,1,1,1,1,1,1,1,-,1,1,1,1,1,1,1,1,-,1,1,-,-,1,1,1,1,1,1,1,1,-,1,1,1,1,1,1…
100353575|F|0-68:G>C-68:G>C,TGCAGGTACCAGTAGATCTTGTCATTGATCACTCAGTTCAGGTTGATGCAGCAAGATCAGAAAATACTC,TGCAGGTACCAGTAGATCTTGTCATTGATCACTCAGTTCAGGTTGATGCAGCAAGATCAGAAAATACTC,"Chr 11",638255,1,2.25381e-029,68:G>C,68,0.83871,1,0.012821,0.987179,0,0.012821,0,0.025312,0.012656,14.1134,5,1,0,0,0,0,-,-,0,-,0,0,0,0,-,0,0,0,-,0,0,0,0,0,0,0,0,0,0,0,0,0,0,0,0,1,0,0,0,-,0,0,0,0,0,0,0,0,-,0,0,-,-,0,0,0,0,0,0,0,0,-…
100353716|F|0--68:T>C	TGCAGGTGTTCATGAATTTTAGAGGGTAAGATTCCTCAAACAAGACTATATGTAAAGAAAAAAACTTTT	TGCAGGTGTTCATGAATTTTAGAGGGTAAGATTCCTCAAACAAGACTATATGTAAAGAAAAAAACTTTT		0	0	999		68	0.677419	0.031746	0.984127	0.015873	0.968254	0.015873	0.061476	0.031242	0.046359	6.5	4.46479	1	0	-	-	-	1	0	-	0	0	0	0	-	-	0	-	0	0	0	0	0	0	0	-	0	0	0	-	0	0
100353716|F|0-68:T>C-68:T>C	TGCAGGTGTTCATGAATTTTAGAGGGTAAGATTCCTCAAACAAGACTATATGTAAAGAAAAAAACTTTC	TGCAGGTGTTCATGAATTTTAGAGGGTAAGATTCCTCAAACAAGACTATATGTAAAGAAAAAAACTTTC		0	0	999	68:T>C	68	0.677419	0.031746	0.984127	0.015873	0.968254	0.015873	0.061476	0.031242	0.046359	6.5	4.46479	1	1	-	-	-	1	1	-	1	1	1	1	-	-	1	-	1	1	1	1	1	1	1	-	1	1	1	-	1	1
100353849|F|0--68:C>T	TGCAGTAACAATATTTGGACTTCAGAACATTTGGCAGACAAAGGATTTCAAGCACAAAGGCAAGAAATC	TGCAGTAACAATATTTGGACTTCAGAACATTTGGCAGACAAAGGATTTCAAGCACAAAGGCAAGAAATC		0	0	999		68	0.817204	1	0.013158	0.986842	0	0.013158	0	0.02597	0.012985	12.77273	6	1	1	-	-	-	1	1	1	1	1	1	1	-	-	1	-	1	-	1	-	1	1	1	1	1	1	1	1	1	1
100353849|F|0-68:C>T-68:C>T	TGCAGTAACAATATTTGGACTTCAGAACATTTGGCAGACAAAGGATTTCAAGCACAAAGGCAAGAAATT	TGCAGTAACAATATTTGGACTTCAGAACATTTGGCAGACAAAGGATTTCAAGCACAAAGGCAAGAAATT		0	0	999	68:C>T	68	0.817204	1	0.013158	0.986842	0	0.013158	0	0.02597	0.012985	12.77273	6	1	0	-	-	-	0	0	0	0	0	0	0	-	-	0	-	1	-	0	-	0	0	0	0	0	0	0	0	0	0
100353877|F|0--68:T>A,TGCAGTAATATTTGATCTTTTCAATTTCGTTGCCAAAGTTTCTGCACAGTCCAAAGCTTGCAAGTTCGT,TGCAGTAATATTTGATCTTTTCAATTTCGTTGCCAAAGTTTCTGCACAGTCCAAAGCTTGCAAGTTCGT,"Chr 2",9239767,1,2.25381e-029,,68,0.688172,1,0.015625,0.984375,0,0.015625,0,0.030762,0.015381,5.41333,3,1,-,1,-,1,-,-,1,-,1,1,1,1,-,-,-,1,1,1,-,1,1,1,1,-,1,1,-,1,1,1,1,1,1,1,1,1,-,-,-,1,-,-,1,1,1,1,-,1,1,1,1,1,1,1,1,1,1,1,1,-,1,1,-,1,1,…
100353877|F|0-68:T>A-68:T>A,TGCAGTAATATTTGATCTTTTCAATTTCGTTGCCAAAGTTTCTGCACAGTCCAAAGCTTGCAAGTTCGA,TGCAGTAATATTTGATCTTTTCAATTTCGTTGCCAAAGTTTCTGCACAGTCCAAAGCTTGCAAGTTCGA,"Chr 2",9239767,1,2.25381e-029,68:T>A,68,0.688172,1,0.015625,0.984375,0,0.015625,0,0.030762,0.015381,5.41333,3,1,-,0,-,0,-,-,0,-,0,0,0,0,-,-,-,0,0,0,-,0,0,0,0,-,0,0,-,0,0,0,0,0,0,0,0,0,-,-,-,0,-,-,0,0,0,0,-,0,0,0,0,0,0,0,0,0,0,0,0,…
100353926|F|0--68:G>T	TGCAGTACTTGTATGTTTCCATATTTTTTATTACTTTTTTGGTTTAGTTTTGTTCTGATACAATTTATG	TGCAGTACTTGTATGTTTCCATATTTTTTATTACTTTTTTGGTTTAGTTTTGTTCTGATACAATTTATG		0	0	999		68	0.580645	0.981481	0.037037	0.962963	0.018519	0.018519	0.036351	0.071331	0.053841	4.78333	4.5	1	1	1	-	1	-	1	-	1	1	-	1	-	-	-	-	1	-	1	-	1	1	-	1	-	-	1	-	1	1
100353926|F|0-68:G>T-68:G>T	TGCAGTACTTGTATGTTTCCATATTTTTTATTACTTTTTTGGTTTAGTTTTGTTCTGATACAATTTATT	TGCAGTACTTGTATGTTTCCATATTTTTTATTACTTTTTTGGTTTAGTTTTGTTCTGATACAATTTATT		0	0	999	68:G>T	68	0.580645	0.981481	0.037037	0.962963	0.018519	0.018519	0.036351	0.071331	0.053841	4.78333	4.5	1	0	0	-	0	-	0	-	0	0	-	0	-	-	-	-	0	-	0	-	0	0	-	0	-	-	0	-	0	0
100353959|F|0--68:A>C	TGCAGTAGCCGCGCTAGGAAATACATCAAGTGAAAAACAAAAGAAAAGGCTTCAATAAGTTTACCTTTA	TGCAGTAGCCGCGCTAGGAAATACATCAAGTGAAAAACAAAAGAAAAGGCTTCAATAAGTTTACCTTTA		0	0	999		68	0.602151	0.017857	0.982143	0.017857	0.982143	0	0.035077	0.035077	0.035077	13	6.13636	1	0	0	0	-	0	0	0	0	0	-	0	-	0	-	-	-	-	0	0	0	0	0	-	-	0	0	-	0	0
100353959|F|0-68:A>C-68:A>C	TGCAGTAGCCGCGCTAGGAAATACATCAAGTGAAAAACAAAAGAAAAGGCTTCAATAAGTTTACCTTTC	TGCAGTAGCCGCGCTAGGAAATACATCAAGTGAAAAACAAAAGAAAAGGCTTCAATAAGTTTACCTTTC		0	0	999	68:A>C	68	0.602151	0.017857	0.982143	0.017857	0.982143	0	0.035077	0.035077	0.035077	13	6.13636	1	1	1	1	-	1	1	1	1	1	-	1	-	1	-	-	-	-	1	1	1	1	1	-	-	1	1	-	1	1
100353976|F|0--68:T>A	TGCAGTAGGTGAGGATTACGGAGATAAAAATAAAAAATAAAAAATAAAAAATAAAAATCACTGGTCTTT	TGCAGTAGGTGAGGATTACGGAGATAAAAATAAAAAATAAAAAATAAAAAATAAAAATCACTGGTCTTT		0	0	999		68	0.83871	1	0.012821	0.987179	0	0.012821	0	0.025312	0.012656	7.73626	3	1	1	1	1	1	1	1	1	1	1	-	1	1	1	1	1	1	1	1	1	1	1	1	1	1	1	1	1	1	1
100353976|F|0-68:T>A-68:T>A	TGCAGTAGGTGAGGATTACGGAGATAAAAATAAAAAATAAAAAATAAAAAATAAAAATCACTGGTCTTA	TGCAGTAGGTGAGGATTACGGAGATAAAAATAAAAAATAAAAAATAAAAAATAAAAATCACTGGTCTTA		0	0	999	68:T>A	68	0.83871	1	0.012821	0.987179	0	0.012821	0	0.025312	0.012656	7.73626	3	1	0	0	0	0	0	0	0	0	0	-	0	0	0	0	0	0	0	0	0	0	0	0	0	1	0	0	0	0	0
100354090|F|0--68:A>G	TGCAGTCAATATATCTTGCCAGATTCAATCTGGGCTTAGGATTAGGCTTACATTCACAAACAGTATTTA	TGCAGTCAATATATCTTGCCAGATTCAATCTGGGCTTAGGATTAGGCTTACATTCACAAACAGTATTTA		0	0	999		68	0.655914	0.016393	0.983607	0.016393	0.983607	0	0.032249	0.032249	0.032249	47	9.75714	1	0	-	0	0	-	0	-	0	0	0	0	-	-	-	-	0	-	-	0	0	0	0	-	0	0	0	-	0	-
100354090|F|0-68:A>G-68:A>G	TGCAGTCAATATATCTTGCCAGATTCAATCTGGGCTTAGGATTAGGCTTACATTCACAAACAGTATTTG	TGCAGTCAATATATCTTGCCAGATTCAATCTGGGCTTAGGATTAGGCTTACATTCACAAACAGTATTTG		0	0	999	68:A>G	68	0.655914	0.016393	0.983607	0.016393	0.983607	0	0.032249	0.032249	0.032249	47	9.75714	1	1	-	1	1	-	1	-	1	1	1	1	-	-	-	-	1	-	-	1	1	1	1	-	1	1	1	-	1	-
100354134|F|0--68:A>C,TGCAGTCATCACTTGCTGACCCCAACTCTCGTTTTGAGATAGGATTTAGTCAGCCCATGGTAAAACTTA,TGCAGTCATCACTTGCTGACCCCAACTCTCGTTTTGAGATAGGATTTAGTCAGCCCATGGTAAAACTTA,"Chr 11",34641680,1,8.10614e-029,,68,0.752688,0.014286,1,0,0.985714,0.014286,0.028163,0,0.014082,11,7.75581,1,0,0,-,-,0,0,0,0,0,-,0,0,-,-,0,0,0,0,0,0,0,0,0,0,0,0,-,0,-,0,-,0,0,0,-,-,0,-,-,0,0,-,0,0,0,0,-,0,0,-,0,0,0,0,0,0,0,0,0,0,0,-,0,-…
100354134|F|0-68:A>C-68:A>C,TGCAGTCATCACTTGCTGACCCCAACTCTCGTTTTGAGATAGGATTTAGTCAGCCCATGGTAAAACTTC,TGCAGTCATCACTTGCTGACCCCAACTCTCGTTTTGAGATAGGATTTAGTCAGCCCATGGTAAAACTTC,"Chr 11",34641680,1,8.10614e-029,68:A>C,68,0.752688,0.014286,1,0,0.985714,0.014286,0.028163,0,0.014082,11,7.75581,1,1,1,-,-,1,1,1,1,1,-,1,1,-,-,1,1,1,1,1,1,1,1,1,1,1,1,-,1,-,1,-,1,1,1,-,-,1,-,-,1,1,-,1,1,1,1,-,1,1,-,1,1,1,1,1,1,1,1…
100354142|F|0--68:G>A,TGCAGTCATGGTCATTCCATTCAACTTTACAAAGTAACAAGAATGTGTCAAATCAGATACCTCCAATTG,TGCAGTCATGGTCATTCCATTCAACTTTACAAAGTAACAAGAATGTGTCAAATCAGATACCTCCAATTG,"Chr 8",18959292,1,2.25381e-029,,68,0.849462,1,0.012658,0.987342,0,0.012658,0,0.024996,0.012498,9.74227,9,1,1,-,-,-,1,1,1,-,1,1,1,-,1,1,1,1,1,-,1,1,1,1,1,1,1,1,1,1,1,1,1,1,1,1,1,1,1,1,1,1,-,1,1,1,1,1,1,-,1,-,1,1,1,1,-,1,1,1,1,1,1,1,1,1,1…
100354142|F|0-68:G>A-68:G>A,TGCAGTCATGGTCATTCCATTCAACTTTACAAAGTAACAAGAATGTGTCAAATCAGATACCTCCAATTA,TGCAGTCATGGTCATTCCATTCAACTTTACAAAGTAACAAGAATGTGTCAAATCAGATACCTCCAATTA,"Chr 8",18959292,1,2.25381e-029,68:G>A,68,0.849462,1,0.012658,0.987342,0,0.012658,0,0.024996,0.012498,9.74227,9,1,0,-,-,-,0,0,0,-,0,0,0,-,0,0,0,0,0,-,0,0,0,0,0,0,0,0,0,0,0,0,0,0,0,0,0,0,0,0,0,0,-,0,0,0,0,0,0,-,0,-,0,0,0,0,-,0,0,0,0…
100354307|F|0--68:T>C	TGCAGTGAGTGTTCTCTTATAAGTTCACTTCCATCTGTCCTTTGTGTCAATTATTGTATTGTTTGTAAT	TGCAGTGAGTGTTCTCTTATAAGTTCACTTCCATCTGTCCTTTGTGTCAATTATTGTATTGTTTGTAAT		0	0	999		68	0.763441	1	0.014085	0.985915	0	0.014085	0	0.027772	0.013886	7.73494	3	1	1	-	-	1	1	1	-	1	1	1	1	-	-	-	1	1	1	1	1	1	1	1	1	-	1	1	-	1	1
100354307|F|0-68:T>C-68:T>C	TGCAGTGAGTGTTCTCTTATAAGTTCACTTCCATCTGTCCTTTGTGTCAATTATTGTATTGTTTGTAAC	TGCAGTGAGTGTTCTCTTATAAGTTCACTTCCATCTGTCCTTTGTGTCAATTATTGTATTGTTTGTAAC		0	0	999	68:T>C	68	0.763441	1	0.014085	0.985915	0	0.014085	0	0.027772	0.013886	7.73494	3	1	0	-	-	0	0	0	-	0	0	0	0	-	-	-	0	0	0	0	0	0	0	0	0	-	0	0	-	0	1
100354326|F|0--68:C>G,TGCAGTGCAACCAAAAGACATAAAGGGTGGCAAATATTGCTTTTGATGATTCCTATATATATGTTACAC,TGCAGTGCAACCAAAAGACATAAAGGGTGGCAAATATTGCTTTTGATGATTCCTATATATATGTTACAC,"Chr 8",16284205,1,1.75467e-025,,68,0.774194,1,0.013889,0.986111,0,0.013889,0,0.027392,0.013696,7.86905,7,1,1,1,-,1,1,1,-,-,1,1,1,-,1,1,1,1,1,-,1,1,1,1,1,1,1,1,1,1,1,1,1,1,1,1,-,-,1,-,-,1,1,1,1,1,1,1,1,1,1,-,1,1,1,-,1,-,1,1,1,-,1,1,1,1,1…
100354326|F|0-68:C>G-68:C>G,TGCAGTGCAACCAAAAGACATAAAGGGTGGCAAATATTGCTTTTGATGATTCCTATATATATGTTACAG,TGCAGTGCAACCAAAAGACATAAAGGGTGGCAAATATTGCTTTTGATGATTCCTATATATATGTTACAG,"Chr 8",16284205,1,1.75467e-025,68:C>G,68,0.774194,1,0.013889,0.986111,0,0.013889,0,0.027392,0.013696,7.86905,7,1,0,0,-,0,0,0,-,-,0,0,0,-,0,0,0,0,0,-,0,0,0,0,0,0,0,0,0,0,0,0,0,0,0,0,-,-,0,-,-,0,0,0,0,0,1,0,0,0,0,-,0,0,0,-,0,-,0,0,0…
100354377|F|0--68:C>T,TGCAGTGCTCATGACAATAGCTGGCGGTTTGTATATGTTCTGATCTAAAGCATCAGCAGGAATCGAAGC,TGCAGTGCTCATGACAATAGCTGGCGGTTTGTATATGTTCTGATCTAAAGCATCAGCAGGAATCGAAGC,"Chr 10",223571,1,2.25381e-029,,68,0.860215,1,0.0125,0.9875,0,0.0125,0,0.024687,0.012344,9.61053,5,1,-,-,1,1,1,1,1,1,1,1,1,1,1,-,1,1,1,-,1,1,1,1,1,1,1,1,1,1,1,1,1,1,1,1,1,1,1,1,-,1,1,1,1,1,1,1,1,1,1,1,1,1,1,-,1,1,1,-,1,-,1,1,1,1,1,1,1,1,…
100354377|F|0-68:C>T-68:C>T,TGCAGTGCTCATGACAATAGCTGGCGGTTTGTATATGTTCTGATCTAAAGCATCAGCAGGAATCGAAGT,TGCAGTGCTCATGACAATAGCTGGCGGTTTGTATATGTTCTGATCTAAAGCATCAGCAGGAATCGAAGT,"Chr 10",223571,1,2.25381e-029,68:C>T,68,0.860215,1,0.0125,0.9875,0,0.0125,0,0.024687,0.012344,9.61053,5,1,-,-,0,0,0,0,0,0,0,0,0,0,0,-,0,0,0,-,0,0,0,0,0,0,0,0,0,0,0,0,0,0,0,1,0,0,0,0,-,0,0,0,0,0,0,0,0,0,0,0,0,0,0,-,0,0,0,-,0,-,0,0,…
100354826|F|0--68:A>T,TGCAGTTTCACAACCAGCCATGAAATTTACTGCTGACCGAGAGAAAGAACCTGTAAATAGCAAGAGTTA,TGCAGTTTCACAACCAGCCATGAAATTTACTGCTGACCGAGAGAAAGAACCTGTAAATAGCAAGAGTTA,"Chr 2",5415341,1,8.10614e-029,,68,0.860215,0.0125,1,0,0.9875,0.0125,0.024687,0,0.012344,22,11.54545,1,0,-,-,0,0,0,0,0,0,0,0,-,-,-,0,0,0,0,0,0,0,0,0,0,0,0,0,0,0,0,0,0,0,0,0,0,0,0,-,0,0,0,0,0,-,0,0,0,0,-,0,0,0,0,0,0,0,0,0,-,0,0,0,0,0,0,0,…
100354826|F|0-68:A>T-68:A>T,TGCAGTTTCACAACCAGCCATGAAATTTACTGCTGACCGAGAGAAAGAACCTGTAAATAGCAAGAGTTT,TGCAGTTTCACAACCAGCCATGAAATTTACTGCTGACCGAGAGAAAGAACCTGTAAATAGCAAGAGTTT,"Chr 2",5415341,1,8.10614e-029,68:A>T,68,0.860215,0.0125,1,0,0.9875,0.0125,0.024687,0,0.012344,22,11.54545,1,1,-,-,1,1,1,1,1,1,1,1,-,-,-,1,1,1,1,1,1,1,1,1,1,1,1,1,1,1,1,1,1,1,1,1,1,1,1,-,1,1,1,1,1,-,1,1,1,1,-,1,1,1,1,1,1,1,1,1,-,1,…
100354870|F|0--68:A>C,TGCAGTTTGAGTTTCGACTTTCGAGCTGAGATGAGGTCCCATTTACTTTACCAGTTAGATTAGAACTTA,TGCAGTTTGAGTTTCGACTTTCGAGCTGAGATGAGGTCCCATTTACTTTACCAGTTAGATTAGAACTTA,"Chr 3",2273355,1,8.10614e-029,,68,0.806452,0.013333,1,0,0.986667,0.013333,0.026311,0,0.013156,22,12.06383,1,0,-,0,-,-,0,0,0,0,0,0,-,-,0,-,0,0,0,0,0,0,0,0,0,0,-,0,0,0,0,1,0,0,0,-,0,0,0,-,-,0,0,0,0,0,0,0,0,0,0,-,0,0,0,0,0,0,0,0,0,0,-,0,-,…
100354870|F|0-68:A>C-68:A>C,TGCAGTTTGAGTTTCGACTTTCGAGCTGAGATGAGGTCCCATTTACTTTACCAGTTAGATTAGAACTTC,TGCAGTTTGAGTTTCGACTTTCGAGCTGAGATGAGGTCCCATTTACTTTACCAGTTAGATTAGAACTTC,"Chr 3",2273355,1,8.10614e-029,68:A>C,68,0.806452,0.013333,1,0,0.986667,0.013333,0.026311,0,0.013156,22,12.06383,1,1,-,1,-,-,1,1,1,1,1,1,-,-,1,-,1,1,1,1,1,1,1,1,1,1,-,1,1,1,1,1,1,1,1,-,1,1,1,-,-,1,1,1,1,1,1,1,1,1,1,-,1,1,1,1,1,1,1,…
100355127|F|0--68:A>G,TGCAGAATTATATGAATATAAAGGATTGGGTGGAAAATCAGCAAATCCTAAACACCGTTGCTTTTCTTA,TGCAGAATTATATGAATATAAAGGATTGGGTGGAAAATCAGCAAATCCTAAACACCGTTGCTTTTCTTA,"Chr 8",15444919,1,8.10614e-029,,68,0.666667,0.016129,1,0,0.983871,0.016129,0.031738,0,0.015869,8,4.24324,1,0,0,-,-,0,0,0,-,0,0,0,-,-,-,0,0,-,0,-,0,0,0,0,0,0,0,0,0,0,0,0,0,0,0,0,1,0,0,-,0,0,-,0,0,0,-,-,-,0,-,0,-,-,-,-,0,0,0,0,0,0,0,-,-,-…
100355127|F|0-68:A>G-68:A>G,TGCAGAATTATATGAATATAAAGGATTGGGTGGAAAATCAGCAAATCCTAAACACCGTTGCTTTTCTTG,TGCAGAATTATATGAATATAAAGGATTGGGTGGAAAATCAGCAAATCCTAAACACCGTTGCTTTTCTTG,"Chr 8",15444919,1,8.10614e-029,68:A>G,68,0.666667,0.016129,1,0,0.983871,0.016129,0.031738,0,0.015869,8,4.24324,1,1,1,-,-,1,1,1,-,1,1,1,-,-,-,1,1,-,1,-,1,1,1,1,1,1,1,1,1,1,1,1,1,1,1,1,1,1,1,-,1,1,-,1,1,1,-,-,-,1,-,1,-,-,-,-,1,1,1,1…
100355169|F|0--68:A>G,TGCAGTAGTGACTGGAAAACCTATAGTAAGTAATTGTTTTTCTCTGTCATTTCATTTCAATGGCCATTA,TGCAGTAGTGACTGGAAAACCTATAGTAAGTAATTGTTTTTCTCTGTCATTTCATTTCAATGGCCATTA,"Chr 7",5656293,1,8.10614e-029,,68,0.494624,0.021739,0.978261,0.021739,0.978261,0,0.042533,0.042533,0.042533,23,15.61702,1,0,-,0,-,-,0,-,0,0,0,0,-,-,-,-,0,0,0,-,-,0,-,-,0,0,0,0,0,-,0,-,0,0,-,-,0,-,1,-,0,-,-,0,-,-,0,-,-,-,-,0,0,-,-,0,-,-,…
100355169|F|0-68:A>G-68:A>G,TGCAGTAGTGACTGGAAAACCTATAGTAAGTAATTGTTTTTCTCTGTCATTTCATTTCAATGGCCATTG,TGCAGTAGTGACTGGAAAACCTATAGTAAGTAATTGTTTTTCTCTGTCATTTCATTTCAATGGCCATTG,"Chr 7",5656293,1,8.10614e-029,68:A>G,68,0.494624,0.021739,0.978261,0.021739,0.978261,0,0.042533,0.042533,0.042533,23,15.61702,1,1,-,1,-,-,1,-,1,1,1,1,-,-,-,-,1,1,1,-,-,1,-,-,1,1,1,1,1,-,1,-,1,1,-,-,1,-,0,-,1,-,-,1,-,-,1,-,-,-,-,1,…
100355924|F|0--68:A>G	TGCAGAAACTAACTTCAATCACAATTGAATGCTGCCAAGGAGCAACAGATACTGGGCTTGAAGCTATTA	TGCAGAAACTAACTTCAATCACAATTGAATGCTGCCAAGGAGCAACAGATACTGGGCTTGAAGCTATTA		0	0	999		68	0.731183	0.014706	1	0	0.985294	0.014706	0.028979	0	0.01449	17	7.4125	1	-	0	0	0	0	0	0	0	0	-	0	0	-	-	0	0	0	0	0	0	0	0	0	-	0	0	0	0	0
100355924|F|0-68:A>G-68:A>G	TGCAGAAACTAACTTCAATCACAATTGAATGCTGCCAAGGAGCAACAGATACTGGGCTTGAAGCTATTG	TGCAGAAACTAACTTCAATCACAATTGAATGCTGCCAAGGAGCAACAGATACTGGGCTTGAAGCTATTG		0	0	999	68:A>G	68	0.731183	0.014706	1	0	0.985294	0.014706	0.028979	0	0.01449	17	7.4125	1	-	1	1	1	1	1	1	1	1	-	1	1	-	-	1	1	1	1	1	1	1	1	1	-	1	1	1	1	1
100356155|F|0--68:T>G	TGCAGAAGTTTTGCGTTTATCCCTCTTTTTATAGACATCAAATAACTTGGATCCTATAATTATAAAGTT	TGCAGAAGTTTTGCGTTTATCCCTCTTTTTATAGACATCAAATAACTTGGATCCTATAATTATAAAGTT		0	0	999		68	0.55914	0.019231	0.980769	0.019231	0.980769	0	0.037722	0.037722	0.037722	6	3.82143	1	0	0	-	-	0	-	-	-	0	0	0	0	-	-	0	0	0	-	0	-	0	0	-	-	0	0	0	0	0
100356155|F|0-68:T>G-68:T>G	TGCAGAAGTTTTGCGTTTATCCCTCTTTTTATAGACATCAAATAACTTGGATCCTATAATTATAAAGTG	TGCAGAAGTTTTGCGTTTATCCCTCTTTTTATAGACATCAAATAACTTGGATCCTATAATTATAAAGTG		0	0	999	68:T>G	68	0.55914	0.019231	0.980769	0.019231	0.980769	0	0.037722	0.037722	0.037722	6	3.82143	1	1	1	-	-	1	-	-	-	1	1	1	1	-	-	1	1	1	-	1	-	1	1	-	-	1	1	1	1	1
100356175|F|0--68:T>C,TGCAGAATCAAGGAAGTGTATGAATGACAAGGAAAAACAATTTGCTTTGTTCTAGCCTGAACCCAAATT,TGCAGAATCAAGGAAGTGTATGAATGACAAGGAAAAACAATTTGCTTTGTTCTAGCCTGAACCCAAATT,"Chr 8",19986797,1,8.10614e-029,,68,0.688172,0.015625,1,0,0.984375,0.015625,0.030762,0,0.015381,14,7.92,1,0,0,0,-,0,-,-,-,0,0,0,-,-,-,0,-,-,0,0,0,0,0,0,0,-,0,-,0,-,0,0,0,0,-,0,0,-,-,-,0,0,-,0,0,0,0,-,0,-,0,0,0,-,-,0,0,0,0,0,-,-,0,0,0,-,0…
100356175|F|0-68:T>C-68:T>C,TGCAGAATCAAGGAAGTGTATGAATGACAAGGAAAAACAATTTGCTTTGTTCTAGCCTGAACCCAAATC,TGCAGAATCAAGGAAGTGTATGAATGACAAGGAAAAACAATTTGCTTTGTTCTAGCCTGAACCCAAATC,"Chr 8",19986797,1,8.10614e-029,68:T>C,68,0.688172,0.015625,1,0,0.984375,0.015625,0.030762,0,0.015381,14,7.92,1,1,1,1,-,1,-,-,-,1,1,1,-,-,-,1,-,-,1,1,1,1,1,1,1,-,1,-,1,-,1,1,1,1,-,1,1,-,-,-,1,1,-,1,1,1,1,-,1,-,1,1,1,-,-,1,1,1,1,1,-…
100356187|F|0--68:A>C	TGCAGAATCCTAATGTTGCTGTATGCACACCCAATTTCACGATTGGTTCTAATAAAAATTGCAGCTTTA	TGCAGAATCCTAATGTTGCTGTATGCACACCCAATTTCACGATTGGTTCTAATAAAAATTGCAGCTTTA		0	0	999		68	0.666667	0.016129	1	0	0.983871	0.016129	0.031738	0	0.015869	19	5.06849	1	-	0	0	-	0	1	0	-	0	0	0	0	-	-	-	0	-	-	0	0	0	0	0	0	0	0	0	0	0
100356187|F|0-68:A>C-68:A>C	TGCAGAATCCTAATGTTGCTGTATGCACACCCAATTTCACGATTGGTTCTAATAAAAATTGCAGCTTTC	TGCAGAATCCTAATGTTGCTGTATGCACACCCAATTTCACGATTGGTTCTAATAAAAATTGCAGCTTTC		0	0	999	68:A>C	68	0.666667	0.016129	1	0	0.983871	0.016129	0.031738	0	0.015869	19	5.06849	1	-	1	1	-	1	1	1	-	1	1	1	1	-	-	-	1	-	-	1	1	1	1	1	1	1	1	1	1	1
100356556|F|0--68:T>A	TGCAGAGTGCAGACAGTATCAAATACCTTTGGGAATACAAGGTCATCACGTTTTGGTGAAGAAACCATT	TGCAGAGTGCAGACAGTATCAAATACCTTTGGGAATACAAGGTCATCACGTTTTGGTGAAGAAACCATT		0	0	999		68	0.677419	0.015873	1	0	0.984127	0.015873	0.031242	0	0.015621	20	16.15789	1	0	-	-	0	-	0	0	-	0	0	0	-	-	-	-	0	0	0	0	0	0	0	0	-	0	0	-	0	-
100356556|F|0-68:T>A-68:T>A	TGCAGAGTGCAGACAGTATCAAATACCTTTGGGAATACAAGGTCATCACGTTTTGGTGAAGAAACCATA	TGCAGAGTGCAGACAGTATCAAATACCTTTGGGAATACAAGGTCATCACGTTTTGGTGAAGAAACCATA		0	0	999	68:T>A	68	0.677419	0.015873	1	0	0.984127	0.015873	0.031242	0	0.015621	20	16.15789	1	1	-	-	1	-	1	1	-	1	1	1	-	-	-	-	1	1	1	1	1	1	1	1	-	1	1	-	1	-
100356796|F|0--68:G>A	TGCAGATGTGGTAGTATGCATTGCTGTTACTGTTTTTTTGTGGGTTATACCTCTGTAAGGGGTACAAAG	TGCAGATGTGGTAGTATGCATTGCTGTTACTGTTTTTTTGTGGGTTATACCTCTGTAAGGGGTACAAAG		0	0	999		68	0.83871	1	0.012821	0.987179	0	0.012821	0	0.025312	0.012656	5.59783	5	1	1	1	1	1	1	1	1	-	1	1	1	-	-	-	1	1	-	1	1	1	1	1	1	1	1	1	1	1	1
100356796|F|0-68:G>A-68:G>A	TGCAGATGTGGTAGTATGCATTGCTGTTACTGTTTTTTTGTGGGTTATACCTCTGTAAGGGGTACAAAA	TGCAGATGTGGTAGTATGCATTGCTGTTACTGTTTTTTTGTGGGTTATACCTCTGTAAGGGGTACAAAA		0	0	999	68:G>A	68	0.83871	1	0.012821	0.987179	0	0.012821	0	0.025312	0.012656	5.59783	5	1	0	0	0	0	0	0	0	-	0	0	0	-	-	-	0	0	-	0	0	0	0	0	0	0	0	0	0	0	0
100356856|F|0--68:T>A,TGCAGATTGCTTGCTATTTTCATTCCAAGTATAGGTCGAAGCTGTCTAACACCTATACCAAAATAGGTT,TGCAGATTGCTTGCTATTTTCATTCCAAGTATAGGTCGAAGCTGTCTAACACCTATACCAAAATAGGTT,"Chr 11",43424263,1,8.10614e-029,,68,0.849462,0.012658,1,0,0.987342,0.012658,0.024996,0,0.012498,12,10.09677,1,0,0,0,-,0,0,0,0,0,0,0,0,0,0,0,0,0,1,0,0,0,0,0,0,0,0,0,0,0,0,0,0,0,0,-,0,0,-,-,-,-,0,0,0,0,0,-,0,0,-,0,0,-,0,0,0,0,0,0,0,0,0,0,…
100356856|F|0-68:T>A-68:T>A,TGCAGATTGCTTGCTATTTTCATTCCAAGTATAGGTCGAAGCTGTCTAACACCTATACCAAAATAGGTA,TGCAGATTGCTTGCTATTTTCATTCCAAGTATAGGTCGAAGCTGTCTAACACCTATACCAAAATAGGTA,"Chr 11",43424263,1,8.10614e-029,68:T>A,68,0.849462,0.012658,1,0,0.987342,0.012658,0.024996,0,0.012498,12,10.09677,1,1,1,1,-,1,1,1,1,1,1,1,1,1,1,1,1,1,1,1,1,1,1,1,1,1,1,1,1,1,1,1,1,1,1,-,1,1,-,-,-,-,1,1,1,1,1,-,1,1,-,1,1,-,1,1,1,1,…
100357024|F|0--68:C>T,TGCAGCACGCAGTTTAGCCTCAGCCTCAGTAGATTGTTTCTGTGCTTCGTCTATCAATCGGAGTGCTTC,TGCAGCACGCAGTTTAGCCTCAGCCTCAGTAGATTGTTTCTGTGCTTCGTCTATCAATCGGAGTGCTTC,"Chr 6",20692858,1,2.25381e-029,,68,0.860215,1,0.0125,0.9875,0,0.0125,0,0.024687,0.012344,11.25,7,1,1,1,-,1,1,1,1,1,1,1,1,1,-,1,1,1,1,-,1,1,1,1,1,1,1,1,1,1,1,1,1,1,1,1,1,1,-,-,1,1,1,1,1,1,1,1,1,1,1,-,-,1,-,-,1,1,1,1,1,1,1,1,-,1,1,1,1,1,1…
100357024|F|0-68:C>T-68:C>T,TGCAGCACGCAGTTTAGCCTCAGCCTCAGTAGATTGTTTCTGTGCTTCGTCTATCAATCGGAGTGCTTT,TGCAGCACGCAGTTTAGCCTCAGCCTCAGTAGATTGTTTCTGTGCTTCGTCTATCAATCGGAGTGCTTT,"Chr 6",20692858,1,2.25381e-029,68:C>T,68,0.860215,1,0.0125,0.9875,0,0.0125,0,0.024687,0.012344,11.25,7,1,0,0,-,0,0,0,0,0,0,0,0,0,-,0,0,0,0,-,0,0,0,0,0,0,0,0,0,0,0,0,1,0,0,0,0,0,-,-,0,0,0,0,0,0,0,0,0,0,0,-,-,0,-,-,0,0,0,0,0,0,0,0,-…
100357046|F|0--68:A>C	TGCAGCAGAAGCAAATGCCACATTTCCATGATAGCAGGCATGATTGGCAGCTGATATTCTAGCTATTTA	TGCAGCAGAAGCAAATGCCACATTTCCATGATAGCAGGCATGATTGGCAGCTGATATTCTAGCTATTTA		0	0	999		68	0.817204	0.013158	1	0	0.986842	0.013158	0.02597	0	0.012985	12	11.66304	1	0	0	0	0	0	0	0	0	0	0	0	-	0	0	0	0	-	-	0	0	0	0	0	0	0	0	0	0	0
100357046|F|0-68:A>C-68:A>C	TGCAGCAGAAGCAAATGCCACATTTCCATGATAGCAGGCATGATTGGCAGCTGATATTCTAGCTATTTC	TGCAGCAGAAGCAAATGCCACATTTCCATGATAGCAGGCATGATTGGCAGCTGATATTCTAGCTATTTC		0	0	999	68:A>C	68	0.817204	0.013158	1	0	0.986842	0.013158	0.02597	0	0.012985	12	11.66304	1	1	1	1	1	1	1	1	1	1	1	1	-	1	1	1	1	-	-	1	1	1	1	1	1	1	1	1	1	1
100357221|F|0--68:A>C	TGCAGCCAAAAATAAAAACTGCACCAGAGGGCCAAACATAATATATGTCAATTATTACCTTGAAATTTA	TGCAGCCAAAAATAAAAACTGCACCAGAGGGCCAAACATAATATATGTCAATTATTACCTTGAAATTTA		0	0	999		68	0.623656	0.017241	0.982759	0.017241	0.982759	0	0.033888	0.033888	0.033888	10	4.02985	1	-	0	0	-	0	-	-	-	0	0	0	-	-	-	-	0	0	0	0	0	0	0	-	0	-	0	0	0	-
100357221|F|0-68:A>C-68:A>C	TGCAGCCAAAAATAAAAACTGCACCAGAGGGCCAAACATAATATATGTCAATTATTACCTTGAAATTTC	TGCAGCCAAAAATAAAAACTGCACCAGAGGGCCAAACATAATATATGTCAATTATTACCTTGAAATTTC		0	0	999	68:A>C	68	0.623656	0.017241	0.982759	0.017241	0.982759	0	0.033888	0.033888	0.033888	10	4.02985	1	-	1	1	-	1	-	-	-	1	1	1	-	-	-	-	1	1	1	1	1	1	1	-	1	-	1	1	1	-
100357226|F|0--68:C>G,TGCAGCCAAATTTACAATCCAAACCACAAAGGGAAGGTTCCGAATCTGAACAGTTTTGGGAATTGTTAC,TGCAGCCAAATTTACAATCCAAACCACAAAGGGAAGGTTCCGAATCTGAACAGTTTTGGGAATTGTTAC,"Chr 8",12183098,1,8.10614e-029,,68,0.666667,0.016129,1,0,0.983871,0.016129,0.031738,0,0.015869,15,9.72,1,-,0,1,-,-,0,0,0,0,0,0,0,-,0,0,0,-,-,-,0,0,-,-,-,0,-,0,0,0,-,0,0,0,-,-,0,0,-,-,-,-,0,0,0,0,0,-,-,0,-,0,0,-,0,-,0,0,0,0,-,0,0,0,0,0,0…
100357226|F|0-68:C>G-68:C>G,TGCAGCCAAATTTACAATCCAAACCACAAAGGGAAGGTTCCGAATCTGAACAGTTTTGGGAATTGTTAG,TGCAGCCAAATTTACAATCCAAACCACAAAGGGAAGGTTCCGAATCTGAACAGTTTTGGGAATTGTTAG,"Chr 8",12183098,1,8.10614e-029,68:C>G,68,0.666667,0.016129,1,0,0.983871,0.016129,0.031738,0,0.015869,15,9.72,1,-,1,1,-,-,1,1,1,1,1,1,1,-,1,1,1,-,-,-,1,1,-,-,-,1,-,1,1,1,-,1,1,1,-,-,1,1,-,-,-,-,1,1,1,1,1,-,-,1,-,1,1,-,1,-,1,1,1,1,-…
100357236|F|0--68:A>C,TGCAGCCAATCTGACAATGGGATACAATTCTTATATAGACTCATCATCTTTGGGTGGATCACCACCTTA,TGCAGCCAATCTGACAATGGGATACAATTCTTATATAGACTCATCATCTTTGGGTGGATCACCACCTTA,"Chr 6",20058399,1,8.10614e-029,,68,0.72043,0.014925,0.985075,0.014925,0.985075,0,0.029405,0.029405,0.029405,16,13.4359,1,0,-,-,-,0,0,0,0,0,0,0,-,-,-,0,0,-,-,-,0,0,0,-,-,0,0,0,0,0,0,-,0,0,0,-,0,0,0,-,0,-,-,0,0,-,0,0,0,0,-,0,0,-,0,-,0,0,0…
100357236|F|0-68:A>C-68:A>C,TGCAGCCAATCTGACAATGGGATACAATTCTTATATAGACTCATCATCTTTGGGTGGATCACCACCTTC,TGCAGCCAATCTGACAATGGGATACAATTCTTATATAGACTCATCATCTTTGGGTGGATCACCACCTTC,"Chr 6",20058399,1,8.10614e-029,68:A>C,68,0.72043,0.014925,0.985075,0.014925,0.985075,0,0.029405,0.029405,0.029405,16,13.4359,1,1,-,-,-,1,1,1,1,1,1,1,-,-,-,1,1,-,-,-,1,1,1,-,-,1,1,1,1,1,1,-,1,1,1,-,1,1,1,-,1,-,-,1,1,-,1,1,1,1,-,1,1…
100357290|F|0--68:T>C,TGCAGCCCACATGCTTCCGAAAAGAAGTATTGGTGTCAAACATGTATCCGATTTGCAGGGTTCTGGGTT,TGCAGCCCACATGCTTCCGAAAAGAAGTATTGGTGTCAAACATGTATCCGATTTGCAGGGTTCTGGGTT,"Chr 2",12365905,1,8.10614e-029,,68,0.709677,0.030303,1,0,0.969697,0.030303,0.05877,0,0.029385,19.5,10.30769,1,-,0,-,0,-,-,-,-,0,0,0,0,-,0,0,0,-,0,-,0,0,0,0,0,0,0,0,0,0,0,0,0,0,0,0,0,0,0,-,0,-,-,0,0,-,0,0,0,0,0,0,0,-,-,-,0,0,0,0,-,-,0,0,…
100357290|F|0-68:T>C-68:T>C,TGCAGCCCACATGCTTCCGAAAAGAAGTATTGGTGTCAAACATGTATCCGATTTGCAGGGTTCTGGGTC,TGCAGCCCACATGCTTCCGAAAAGAAGTATTGGTGTCAAACATGTATCCGATTTGCAGGGTTCTGGGTC,"Chr 2",12365905,1,8.10614e-029,68:T>C,68,0.709677,0.030303,1,0,0.969697,0.030303,0.05877,0,0.029385,19.5,10.30769,1,-,1,-,1,-,-,-,-,1,1,1,1,-,1,1,1,-,1,-,1,1,1,1,1,1,1,1,1,1,1,1,1,1,1,1,1,1,1,-,1,-,-,1,1,-,1,1,1,1,1,1,1,-,-,-,1,1,…
100357596|F|0--68:A>G	TGCAGCTGCATACTGAACTAATATAGCATTTCTTTCTTCAGTTTTTATCTTAGCTAAAAGAAAAAGTTA	TGCAGCTGCATACTGAACTAATATAGCATTTCTTTCTTCAGTTTTTATCTTAGCTAAAAGAAAAAGTTA		0	0	999		68	0.688172	0.015625	0.984375	0.015625	0.984375	0	0.030762	0.030762	0.030762	17	6.47297	1	0	0	-	-	0	-	0	0	0	0	0	-	-	0	0	0	-	0	-	0	0	-	0	0	0	0	0	0	0
100357596|F|0-68:A>G-68:A>G	TGCAGCTGCATACTGAACTAATATAGCATTTCTTTCTTCAGTTTTTATCTTAGCTAAAAGAAAAAGTTG	TGCAGCTGCATACTGAACTAATATAGCATTTCTTTCTTCAGTTTTTATCTTAGCTAAAAGAAAAAGTTG		0	0	999	68:A>G	68	0.688172	0.015625	0.984375	0.015625	0.984375	0	0.030762	0.030762	0.030762	17	6.47297	1	1	1	-	-	1	-	1	1	1	1	1	-	-	1	1	1	-	1	-	1	1	-	1	1	1	1	1	1	1
100357705|F|0--68:A>T,TGCAGCTTGAAATGTTTGTGGCTCAAAATCTATTTATACATGAATTTGTGGGAGGAGGACCCACCACTA,TGCAGCTTGAAATGTTTGTGGCTCAAAATCTATTTATACATGAATTTGTGGGAGGAGGACCCACCACTA,"Chr 11",41740789,1,2.25381e-029,,68,0.709677,1,0.015152,0.984848,0,0.015152,0,0.029844,0.014922,5.66667,5,1,1,1,1,-,1,1,-,-,1,1,1,-,-,1,1,1,-,-,1,1,1,-,1,1,1,1,-,1,1,1,1,1,-,1,-,-,-,-,-,1,1,1,1,1,1,1,-,1,1,1,1,1,-,1,1,1,-,1,-,1,1,1,1,1,…
100357705|F|0-68:A>T-68:A>T,TGCAGCTTGAAATGTTTGTGGCTCAAAATCTATTTATACATGAATTTGTGGGAGGAGGACCCACCACTT,TGCAGCTTGAAATGTTTGTGGCTCAAAATCTATTTATACATGAATTTGTGGGAGGAGGACCCACCACTT,"Chr 11",41740789,1,2.25381e-029,68:A>T,68,0.709677,1,0.015152,0.984848,0,0.015152,0,0.029844,0.014922,5.66667,5,1,0,0,0,-,0,0,-,-,0,0,0,-,-,0,0,0,-,-,0,0,0,-,0,0,0,0,-,0,0,0,0,0,-,0,-,-,-,-,-,0,0,0,0,0,0,0,-,0,0,0,0,0,-,0,0,0,-,0,…
100357937|F|0--68:G>A	TGCAGGATACTAGCATTGTCACTCCTGAGAACCACCCCATTCATCTTCATGGCTATGATTTCTACATCG	TGCAGGATACTAGCATTGTCACTCCTGAGAACCACCCCATTCATCTTCATGGCTATGATTTCTACATCG		0	0	999		68	0.666667	1	0.016129	0.983871	0	0.016129	0	0.031738	0.015869	7.27632	4	1	1	-	1	-	-	-	1	-	1	1	1	-	1	1	-	1	1	-	1	1	1	1	-	1	1	1	1	1	-
100357937|F|0-68:G>A-68:G>A	TGCAGGATACTAGCATTGTCACTCCTGAGAACCACCCCATTCATCTTCATGGCTATGATTTCTACATCA	TGCAGGATACTAGCATTGTCACTCCTGAGAACCACCCCATTCATCTTCATGGCTATGATTTCTACATCA		0	0	999	68:G>A	68	0.666667	1	0.016129	0.983871	0	0.016129	0	0.031738	0.015869	7.27632	4	1	0	-	0	-	-	-	0	-	0	0	0	-	0	0	-	0	0	-	0	0	0	0	-	0	0	0	0	0	-
100358002|F|0--68:A>T	TGCAGGCAATCCAGTTCCCCAACCCCTCAAGAAAAAAGAGTGGCATGGATCATGGCAGGAATGATATTA	TGCAGGCAATCCAGTTCCCCAACCCCTCAAGAAAAAAGAGTGGCATGGATCATGGCAGGAATGATATTA		0	0	999		68	0.677419	0.015873	1	0	0.984127	0.015873	0.031242	0	0.015621	25	7.9589	1	0	0	0	-	0	0	-	-	0	0	0	-	0	0	0	0	0	0	0	0	0	-	-	0	0	0	-	0	-
100358002|F|0-68:A>T-68:A>T	TGCAGGCAATCCAGTTCCCCAACCCCTCAAGAAAAAAGAGTGGCATGGATCATGGCAGGAATGATATTT	TGCAGGCAATCCAGTTCCCCAACCCCTCAAGAAAAAAGAGTGGCATGGATCATGGCAGGAATGATATTT		0	0	999	68:A>T	68	0.677419	0.015873	1	0	0.984127	0.015873	0.031242	0	0.015621	25	7.9589	1	1	1	1	-	1	1	-	-	1	1	1	-	1	1	1	1	1	1	1	1	1	-	-	1	1	1	-	1	-
100358199|F|0--68:A>G,TGCAGGGTGCAGGGTGGCATGTACACTCTCCCCCTACTCCCTACTCATCAACTTTGCAGTCTGCTTACA,TGCAGGGTGCAGGGTGGCATGTACACTCTCCCCCTACTCCCTACTCATCAACTTTGCAGTCTGCTTACA,"Chr 2",18938524,1,8.10614e-029,,68,0.591398,0.036364,0.981818,0.018182,0.963636,0.018182,0.070083,0.035702,0.052893,7.5,5.64516,1,-,0,-,-,0,-,0,0,0,-,0,-,-,-,1,0,-,-,-,0,0,0,-,-,0,0,-,0,0,1,0,0,-,0,0,0,-,-,-,0,-,0,0,0,0,0,0,0,0,-,0,-,-,…
100358199|F|0-68:A>G-68:A>G,TGCAGGGTGCAGGGTGGCATGTACACTCTCCCCCTACTCCCTACTCATCAACTTTGCAGTCTGCTTACG,TGCAGGGTGCAGGGTGGCATGTACACTCTCCCCCTACTCCCTACTCATCAACTTTGCAGTCTGCTTACG,"Chr 2",18938524,1,8.10614e-029,68:A>G,68,0.591398,0.036364,0.981818,0.018182,0.963636,0.018182,0.070083,0.035702,0.052893,7.5,5.64516,1,-,1,-,-,1,-,1,1,1,-,1,-,-,-,1,1,-,-,-,1,1,1,-,-,1,1,-,1,1,0,1,1,-,1,1,1,-,-,-,1,-,1,1,1,1,1,1,…
100358233|F|0--68:T>C,TGCAGGTACACATACAGGTCCTAGATACTTTATGCATTGTTTTCGGAGCTTCGATCTGGGGCATTGTTT,TGCAGGTACACATACAGGTCCTAGATACTTTATGCATTGTTTTCGGAGCTTCGATCTGGGGCATTGTTT,"Chr 2",22017007,1,8.10614e-029,,68,0.763441,0.014085,1,0,0.985915,0.014085,0.027772,0,0.013886,10,8.51163,1,0,0,-,-,0,0,0,0,0,-,0,-,0,0,-,0,-,0,0,0,0,0,0,0,0,0,0,0,0,-,0,0,0,0,-,0,-,0,-,0,0,0,0,0,1,0,-,-,0,0,0,-,-,-,0,0,0,0,0,0,0,0,0,0,…
100358233|F|0-68:T>C-68:T>C,TGCAGGTACACATACAGGTCCTAGATACTTTATGCATTGTTTTCGGAGCTTCGATCTGGGGCATTGTTC,TGCAGGTACACATACAGGTCCTAGATACTTTATGCATTGTTTTCGGAGCTTCGATCTGGGGCATTGTTC,"Chr 2",22017007,1,8.10614e-029,68:T>C,68,0.763441,0.014085,1,0,0.985915,0.014085,0.027772,0,0.013886,10,8.51163,1,1,1,-,-,1,1,1,1,1,-,1,-,1,1,-,1,-,1,1,1,1,1,1,1,1,1,1,1,1,-,1,1,1,1,-,1,-,1,-,1,1,1,1,1,1,1,-,-,1,1,1,-,-,-,1,1,1,1,…
100358283|F|0--68:T>A,TGCAGGTCGGCTATAATCCACTGGGTCTCTTCCGGTAATTGCTTCAAGGAGCAATACTCCAAAGCTATT,TGCAGGTCGGCTATAATCCACTGGGTCTCTTCCGGTAATTGCTTCAAGGAGCAATACTCCAAAGCTATT,"Chr 11",43084039,1,8.10614e-029,,68,0.784946,0.013699,1,0,0.986301,0.013699,0.027022,0,0.013511,28,7.7191,1,0,0,-,-,0,-,0,0,0,0,0,-,0,0,0,0,0,0,0,0,0,0,-,-,0,0,0,0,0,0,0,0,-,0,1,0,0,-,-,0,0,-,0,0,0,0,0,0,0,-,-,0,-,0,0,0,0,0,0,-,0,0,0,0,…
100358283|F|0-68:T>A-68:T>A,TGCAGGTCGGCTATAATCCACTGGGTCTCTTCCGGTAATTGCTTCAAGGAGCAATACTCCAAAGCTATA,TGCAGGTCGGCTATAATCCACTGGGTCTCTTCCGGTAATTGCTTCAAGGAGCAATACTCCAAAGCTATA,"Chr 11",43084039,1,8.10614e-029,68:T>A,68,0.784946,0.013699,1,0,0.986301,0.013699,0.027022,0,0.013511,28,7.7191,1,1,1,-,-,1,-,1,1,1,1,1,-,1,1,1,1,1,1,1,1,1,1,-,-,1,1,1,1,1,1,1,1,-,1,1,1,1,-,-,1,1,-,1,1,1,1,1,1,1,-,-,1,-,1,1,1,1,1,…
100358292|F|0--68:C>G,TGCAGGTCTTCCCTGGAGCTTGGACAGCCATTTTGGTATCTCTTGACAATGCCGGTATTTGGAACCTTC,TGCAGGTCTTCCCTGGAGCTTGGACAGCCATTTTGGTATCTCTTGACAATGCCGGTATTTGGAACCTTC,"Chr 11",7990032,1,2.25381e-029,,68,0.645161,0.983333,0.016667,0.983333,0.016667,0,0.032778,0.032778,0.032778,3.38235,3,1,1,-,-,-,1,1,-,-,1,1,1,1,1,-,1,1,-,1,1,1,1,1,-,-,1,-,-,1,1,-,1,1,1,1,-,1,-,1,-,1,-,1,1,1,1,1,-,1,1,1,1,1,-,1,1,1,-,1…
100358292|F|0-68:C>G-68:C>G,TGCAGGTCTTCCCTGGAGCTTGGACAGCCATTTTGGTATCTCTTGACAATGCCGGTATTTGGAACCTTG,TGCAGGTCTTCCCTGGAGCTTGGACAGCCATTTTGGTATCTCTTGACAATGCCGGTATTTGGAACCTTG,"Chr 11",7990032,1,2.25381e-029,68:C>G,68,0.645161,0.983333,0.016667,0.983333,0.016667,0,0.032778,0.032778,0.032778,3.38235,3,1,0,-,-,-,0,0,-,-,0,0,0,0,0,-,0,0,-,0,0,0,0,0,-,-,0,-,-,0,0,-,0,0,0,0,-,0,-,0,-,0,-,0,0,0,0,0,-,0,0,0,0,0…
100358350|F|0--68:T>C	TGCAGGTTATGTTACCAATATTTTCAAGATGTTGCGATGATATGGTTTCCAAATGGGAAGAGATGTTAT	TGCAGGTTATGTTACCAATATTTTCAAGATGTTGCGATGATATGGTTTCCAAATGGGAAGAGATGTTAT		0	0	999		68	0.494624	0.978261	0.021739	0.978261	0.021739	0	0.042533	0.042533	0.042533	6.16667	4	1	-	-	-	-	1	-	1	-	1	1	1	-	-	-	-	1	-	-	1	1	1	1	-	-	1	-	-	-	-
100358350|F|0-68:T>C-68:T>C	TGCAGGTTATGTTACCAATATTTTCAAGATGTTGCGATGATATGGTTTCCAAATGGGAAGAGATGTTAC	TGCAGGTTATGTTACCAATATTTTCAAGATGTTGCGATGATATGGTTTCCAAATGGGAAGAGATGTTAC		0	0	999	68:T>C	68	0.494624	0.978261	0.021739	0.978261	0.021739	0	0.042533	0.042533	0.042533	6.16667	4	1	-	-	-	-	0	-	0	-	0	0	0	-	-	-	-	0	-	-	0	0	0	0	-	-	0	-	-	-	-
100358543|F|0--68:C>T,TGCAGTAGTATGTTAGCATAGGCAAGAACGTCAAGTGTTCCCATTAGAACCTCGAAGAAGAGCAATTAC,TGCAGTAGTATGTTAGCATAGGCAAGAACGTCAAGTGTTCCCATTAGAACCTCGAAGAAGAGCAATTAC,"Chr 3",8747524,1,8.10614e-029,,68,0.709677,0.015152,1,0,0.984848,0.015152,0.029844,0,0.014922,12,4.6625,1,0,0,0,0,0,0,0,0,0,-,0,-,-,0,0,0,0,0,0,0,0,0,0,0,0,0,0,0,0,0,0,0,0,0,-,-,0,-,-,-,-,-,0,0,-,0,-,-,0,-,0,0,-,-,-,0,0,0,0,-,0,0,0,0,-,…
100358543|F|0-68:C>T-68:C>T,TGCAGTAGTATGTTAGCATAGGCAAGAACGTCAAGTGTTCCCATTAGAACCTCGAAGAAGAGCAATTAT,TGCAGTAGTATGTTAGCATAGGCAAGAACGTCAAGTGTTCCCATTAGAACCTCGAAGAAGAGCAATTAT,"Chr 3",8747524,1,8.10614e-029,68:C>T,68,0.709677,0.015152,1,0,0.984848,0.015152,0.029844,0,0.014922,12,4.6625,1,1,1,1,1,1,1,1,1,1,-,1,-,-,1,1,1,1,1,1,1,1,1,1,1,1,1,1,1,1,1,1,1,1,1,-,-,1,-,-,-,-,-,1,1,-,1,-,-,1,-,1,1,-,-,-,1,1,1,1,…
100358573|F|0--68:C>T	TGCAGTATCCCCACCACATTCAATTACATACCGTCGAAGCTTTTTTTCATAAAAGTCAACAAGCAAATC	TGCAGTATCCCCACCACATTCAATTACATACCGTCGAAGCTTTTTTTCATAAAAGTCAACAAGCAAATC		0	0	999		68	0.752688	1	0.014286	0.985714	0	0.014286	0	0.028163	0.014082	10.26829	7	1	1	1	1	-	1	1	-	1	1	-	1	1	1	-	-	1	1	1	1	1	1	1	1	1	1	1	1	1	1
100358573|F|0-68:C>T-68:C>T	TGCAGTATCCCCACCACATTCAATTACATACCGTCGAAGCTTTTTTTCATAAAAGTCAACAAGCAAATT	TGCAGTATCCCCACCACATTCAATTACATACCGTCGAAGCTTTTTTTCATAAAAGTCAACAAGCAAATT		0	0	999	68:C>T	68	0.752688	1	0.014286	0.985714	0	0.014286	0	0.028163	0.014082	10.26829	7	1	0	0	0	-	0	0	-	0	0	-	0	0	0	-	-	0	0	0	0	0	0	0	0	0	0	0	0	0	0
100358660|F|0--68:G>A,TGCAGTCATGTCATCAGCCTCCACCCCCAAACCCAAAGCCACCACTTTCATTGCCACCTTATGGCATTG,TGCAGTCATGTCATCAGCCTCCACCCCCAAACCCAAAGCCACCACTTTCATTGCCACCTTATGGCATTG,"Chr 10",3075577,1,2.25381e-029,,68,0.709677,1,0.015152,0.984848,0,0.015152,0,0.029844,0.014922,12.61842,8,1,1,1,1,1,-,1,1,1,1,1,1,-,1,-,1,1,1,1,1,1,1,1,-,1,-,1,1,1,-,1,-,1,1,1,1,1,1,1,-,-,1,1,1,1,-,-,1,1,1,1,-,1,-,1,-,-,-,1,1,-,-,1,1,1,…
100358660|F|0-68:G>A-68:G>A,TGCAGTCATGTCATCAGCCTCCACCCCCAAACCCAAAGCCACCACTTTCATTGCCACCTTATGGCATTA,TGCAGTCATGTCATCAGCCTCCACCCCCAAACCCAAAGCCACCACTTTCATTGCCACCTTATGGCATTA,"Chr 10",3075577,1,2.25381e-029,68:G>A,68,0.709677,1,0.015152,0.984848,0,0.015152,0,0.029844,0.014922,12.61842,8,1,0,0,0,0,-,0,0,0,0,0,0,-,0,-,0,0,0,0,0,0,0,0,-,0,-,0,0,0,-,0,-,0,0,0,0,0,0,0,-,-,0,0,0,0,-,-,0,0,0,0,-,0,-,0,-,-,-,0,…
100358925|F|0--68:A>G	TGCAGTGTACTAGTCCATATCTAGACACCAGTTACAAACATCACAAGCCATTCATCATTTGAATATTTA	TGCAGTGTACTAGTCCATATCTAGACACCAGTTACAAACATCACAAGCCATTCATCATTTGAATATTTA		0	0	999		68	0.763441	0.014085	1	0	0.985915	0.014085	0.027772	0	0.013886	11	6.4125	1	-	0	0	0	0	0	-	0	0	0	0	-	-	0	-	0	0	0	0	0	0	-	0	-	0	0	0	0	0
100358925|F|0-68:A>G-68:A>G	TGCAGTGTACTAGTCCATATCTAGACACCAGTTACAAACATCACAAGCCATTCATCATTTGAATATTTG	TGCAGTGTACTAGTCCATATCTAGACACCAGTTACAAACATCACAAGCCATTCATCATTTGAATATTTG		0	0	999	68:A>G	68	0.763441	0.014085	1	0	0.985915	0.014085	0.027772	0	0.013886	11	6.4125	1	-	1	1	1	1	1	-	1	1	1	1	-	-	1	-	1	1	1	1	1	1	-	1	-	1	1	1	1	1
100359106|F|0--68:T>C,TGCAGTTGAGATAAAACTGTACCAGGTGCACCTTTCTACCGTAAATTTTTATTCAAGTAAAGTATAATT,TGCAGTTGAGATAAAACTGTACCAGGTGCACCTTTCTACCGTAAATTTTTATTCAAGTAAAGTATAATT,"Chr 9",7046113,1,8.10614e-029,,68,0.72043,0.014925,1,0,0.985075,0.014925,0.029405,0,0.014703,13,6.43038,1,0,0,-,0,-,0,1,0,0,0,0,-,0,-,-,0,0,0,0,0,0,0,-,0,0,0,-,0,0,0,0,0,0,0,-,0,-,0,-,-,-,-,0,0,0,-,-,0,0,0,-,0,-,0,0,0,0,0,0,-,0,0,-,-,0,…
100359106|F|0-68:T>C-68:T>C,TGCAGTTGAGATAAAACTGTACCAGGTGCACCTTTCTACCGTAAATTTTTATTCAAGTAAAGTATAATC,TGCAGTTGAGATAAAACTGTACCAGGTGCACCTTTCTACCGTAAATTTTTATTCAAGTAAAGTATAATC,"Chr 9",7046113,1,8.10614e-029,68:T>C,68,0.72043,0.014925,1,0,0.985075,0.014925,0.029405,0,0.014703,13,6.43038,1,1,1,-,1,-,1,1,1,1,1,1,-,1,-,-,1,1,1,1,1,1,1,-,1,1,1,-,1,1,1,1,1,1,1,-,1,-,1,-,-,-,-,1,1,1,-,-,1,1,1,-,1,-,1,1,1,1,1,1,…
100359782|F|0--68:T>A	TGCAGAAACCATGTTTCTTTTCTCCTTCTGCACCTTTACACATGTTTAGAAACTCTTGTGATAATAATT	TGCAGAAACCATGTTTCTTTTCTCCTTCTGCACCTTTACACATGTTTAGAAACTCTTGTGATAATAATT		0	0	999		68	0.451613	0.02381	0.97619	0.02381	0.97619	0	0.046485	0.046485	0.046485	10	3.5625	1	0	0	-	-	-	-	-	-	0	0	0	-	-	-	-	-	-	-	0	0	0	0	-	0	0	0	0	0	-
100359782|F|0-68:T>A-68:T>A	TGCAGAAACCATGTTTCTTTTCTCCTTCTGCACCTTTACACATGTTTAGAAACTCTTGTGATAATAATA	TGCAGAAACCATGTTTCTTTTCTCCTTCTGCACCTTTACACATGTTTAGAAACTCTTGTGATAATAATA		0	0	999	68:T>A	68	0.451613	0.02381	0.97619	0.02381	0.97619	0	0.046485	0.046485	0.046485	10	3.5625	1	1	1	-	-	-	-	-	-	1	1	1	-	-	-	-	-	-	-	1	1	1	1	-	1	1	1	1	1	-
100360095|F|0--68:G>T,TGCAGCAGATGTAGGAAGAATCCCAGGAATAGAACCACCAACTCCATTTGTGCTACTACTAAATCCAGG,TGCAGCAGATGTAGGAAGAATCCCAGGAATAGAACCACCAACTCCATTTGTGCTACTACTAAATCCAGG,"Chr 4",5160293,1,2.25381e-029,,68,0.688172,1,0.015625,0.984375,0,0.015625,0,0.030762,0.015381,7.4557,4,1,1,1,-,1,1,1,1,-,1,1,1,-,-,1,-,1,1,1,1,1,1,1,-,1,1,1,1,1,-,1,-,1,1,1,-,-,1,-,-,1,1,1,1,1,1,1,1,1,1,-,-,1,-,1,-,1,1,1,1,1,1,-,1,1,1,1…
100360095|F|0-68:G>T-68:G>T,TGCAGCAGATGTAGGAAGAATCCCAGGAATAGAACCACCAACTCCATTTGTGCTACTACTAAATCCAGT,TGCAGCAGATGTAGGAAGAATCCCAGGAATAGAACCACCAACTCCATTTGTGCTACTACTAAATCCAGT,"Chr 4",5160293,1,2.25381e-029,68:G>T,68,0.688172,1,0.015625,0.984375,0,0.015625,0,0.030762,0.015381,7.4557,4,1,0,0,-,0,1,0,0,-,0,0,0,-,-,0,-,0,0,0,0,0,0,0,-,0,0,0,0,0,-,0,-,0,0,0,-,-,0,-,-,0,0,0,0,0,0,0,0,0,0,-,-,0,-,0,-,0,0,0,0,0…
100360153|F|0--68:G>T,TGCAGCCTACACACCTCAGCAGAATGGAGTCGTTGAGAGGAAGAACAGAACGATTATGAACATGGTGCG,TGCAGCCTACACACCTCAGCAGAATGGAGTCGTTGAGAGGAAGAACAGAACGATTATGAACATGGTGCG,"Chr 3",8568272,1,2.26981e-024,,68,0.666667,0.967742,0.048387,0.951613,0.032258,0.016129,0.062435,0.092092,0.077263,2.85915,2.66667,0.916667,1,1,-,-,1,-,1,-,1,1,1,-,-,-,1,1,-,1,1,1,1,1,1,-,-,1,-,1,1,1,-,1,-,1,-,1,1,1,-,1,1,1,0,1,1,1,-,-,…
100360153|F|0-68:G>T-68:G>T,TGCAGCCTACACACCTCAGCAGAATGGAGTCGTTGAGAGGAAGAACAGAACGATTATGAACATGGTGCT,TGCAGCCTACACACCTCAGCAGAATGGAGTCGTTGAGAGGAAGAACAGAACGATTATGAACATGGTGCT,"Chr 3",8568272,1,2.26981e-024,68:G>T,68,0.666667,0.967742,0.048387,0.951613,0.032258,0.016129,0.062435,0.092092,0.077263,2.85915,2.66667,0.916667,0,0,-,-,0,-,0,-,0,0,0,-,-,-,0,0,-,0,0,0,0,0,0,-,-,0,-,0,0,0,-,0,-,0,-,0,0,0,-,0,0,0,…
100360160|F|0--68:A>C	TGCAGCCTTATTAGCATGTGGAGGGCTTACAAAAGTGAAGCTTCATATTTCACTAAGATCCCTGTTACA	TGCAGCCTTATTAGCATGTGGAGGGCTTACAAAAGTGAAGCTTCATATTTCACTAAGATCCCTGTTACA		0	0	999		68	0.623656	0.017241	0.982759	0.017241	0.982759	0	0.033888	0.033888	0.033888	11	4.9403	1	0	0	-	0	-	0	0	-	0	0	-	-	0	0	-	0	0	-	-	0	0	0	-	0	-	0	-	0	0
100360160|F|0-68:A>C-68:A>C	TGCAGCCTTATTAGCATGTGGAGGGCTTACAAAAGTGAAGCTTCATATTTCACTAAGATCCCTGTTACC	TGCAGCCTTATTAGCATGTGGAGGGCTTACAAAAGTGAAGCTTCATATTTCACTAAGATCCCTGTTACC		0	0	999	68:A>C	68	0.623656	0.017241	0.982759	0.017241	0.982759	0	0.033888	0.033888	0.033888	11	4.9403	1	1	1	-	1	-	1	1	-	1	1	-	-	1	1	-	1	1	-	-	1	1	1	-	1	-	1	-	1	1
100360165|F|0--68:G>A,TGCAGCGAAACAGTTGGTAACAAAGTGTTTCTCTTCATCATGCTCTTGATATTCTTCAATTTGAACTTG,TGCAGCGAAACAGTTGGTAACAAAGTGTTTCTCTTCATCATGCTCTTGATATTCTTCAATTTGAACTTG,"Chr 1",7031824,3,2.25381e-029,,68,0.591398,0.981818,0.018182,0.981818,0.018182,0,0.035702,0.035702,0.035702,4.64407,4,1,-,1,-,1,1,-,-,1,1,1,1,-,-,-,1,1,-,1,-,1,1,1,-,1,-,1,1,0,-,1,-,-,-,1,-,-,1,-,1,1,-,-,1,1,1,1,-,-,1,-,-,1,-,1,1,-,1,1,…
100360165|F|0-68:G>A-68:G>A,TGCAGCGAAACAGTTGGTAACAAAGTGTTTCTCTTCATCATGCTCTTGATATTCTTCAATTTGAACTTA,TGCAGCGAAACAGTTGGTAACAAAGTGTTTCTCTTCATCATGCTCTTGATATTCTTCAATTTGAACTTA,"Chr 1",7031824,3,2.25381e-029,68:G>A,68,0.591398,0.981818,0.018182,0.981818,0.018182,0,0.035702,0.035702,0.035702,4.64407,4,1,-,0,-,0,0,-,-,0,0,0,0,-,-,-,0,0,-,0,-,0,0,0,-,0,-,0,0,1,-,0,-,-,-,0,-,-,0,-,0,0,-,-,0,0,0,0,-,-,0,-,-,0,…
100360364|F|0--68:C>A,TGCAGGGAAGCTGGAACGGAGGCCAGCTGAGGCACCCAAAAGTTTGAGTGACATAGTGCTCACCTTAGC,TGCAGGGAAGCTGGAACGGAGGCCAGCTGAGGCACCCAAAAGTTTGAGTGACATAGTGCTCACCTTAGC,"Chr 6",14452462,2,2.25381e-029,,68,0.634409,0.983051,0.016949,0.983051,0.016949,0,0.033324,0.033324,0.033324,7.84848,6,1,1,1,-,-,1,1,-,-,1,1,1,1,-,-,-,1,1,-,1,1,1,-,-,-,-,1,1,1,1,-,-,1,1,1,1,1,-,-,-,-,1,-,1,1,1,0,1,1,1,1,-,1,-,-,-,-,1,1…
100360364|F|0-68:C>A-68:C>A,TGCAGGGAAGCTGGAACGGAGGCCAGCTGAGGCACCCAAAAGTTTGAGTGACATAGTGCTCACCTTAGA,TGCAGGGAAGCTGGAACGGAGGCCAGCTGAGGCACCCAAAAGTTTGAGTGACATAGTGCTCACCTTAGA,"Chr 6",14452462,2,2.25381e-029,68:C>A,68,0.634409,0.983051,0.016949,0.983051,0.016949,0,0.033324,0.033324,0.033324,7.84848,6,1,0,0,-,-,0,0,-,-,0,0,0,0,-,-,-,0,0,-,0,0,0,-,-,-,-,0,0,0,0,-,-,0,0,0,0,0,-,-,-,-,0,-,0,0,0,1,0,0,0,0,-,0…
100360450|F|0--68:G>T,TGCAGTAACAAACTGGTCAATGGATGGCGATGGCATGCACAATCTGTCTGCTCCTATCTTCATGCGTTG,TGCAGTAACAAACTGGTCAATGGATGGCGATGGCATGCACAATCTGTCTGCTCCTATCTTCATGCGTTG,"Chr 11",7059016,2,2.25381e-029,,68,0.731183,0.985294,0.058824,0.941176,0.014706,0.044118,0.028979,0.110727,0.069853,4.60256,3,1,1,1,1,1,-,1,-,1,1,1,1,1,1,-,1,0,-,1,1,1,1,1,1,1,1,1,1,1,1,1,1,1,-,1,1,-,1,1,1,1,1,1,1,1,1,1,1,-,1,-,-,-,-,-,…
100360450|F|0-68:G>T-68:G>T,TGCAGTAACAAACTGGTCAATGGATGGCGATGGCATGCACAATCTGTCTGCTCCTATCTTCATGCGTTT,TGCAGTAACAAACTGGTCAATGGATGGCGATGGCATGCACAATCTGTCTGCTCCTATCTTCATGCGTTT,"Chr 11",7059016,2,2.25381e-029,68:G>T,68,0.731183,0.985294,0.058824,0.941176,0.014706,0.044118,0.028979,0.110727,0.069853,4.60256,3,1,1,0,0,0,-,0,-,0,0,0,0,0,0,-,0,1,-,0,0,0,0,0,0,0,0,0,0,0,0,0,0,0,-,0,0,-,0,1,0,0,0,0,0,0,0,0,0,-,…
100361004|F|0--68:T>A	TGCAGAAAGAAGAAAGTGGCAGCAGAGAATAACAGAAAGGAGAGAGAAATCTTCAGAGAGAAAGTAAAT	TGCAGAAAGAAGAAAGTGGCAGCAGAGAATAACAGAAAGGAGAGAGAAATCTTCAGAGAGAAAGTAAAT		0	0	999		68	0.537634	0.36	0.78	0.22	0.64	0.14	0.4608	0.3432	0.402	7.44444	6.35714	1	-	0	1	-	0	-	-	-	0	0	0	-	-	-	-	-	1	1	-	1	-	-	1	1	-	0	0	1	-
100361004|F|0-68:T>A-68:T>A	TGCAGAAAGAAGAAAGTGGCAGCAGAGAATAACAGAAAGGAGAGAGAAATCTTCAGAGAGAAAGTAAAA	TGCAGAAAGAAGAAAGTGGCAGCAGAGAATAACAGAAAGGAGAGAGAAATCTTCAGAGAGAAAGTAAAA		0	0	999	68:T>A	68	0.537634	0.36	0.78	0.22	0.64	0.14	0.4608	0.3432	0.402	7.44444	6.35714	1	-	1	0	-	1	-	-	-	1	1	1	-	-	-	-	-	1	0	-	1	-	-	1	1	-	1	1	0	-
100362605|F|0--68:A>C	TGCAGATGCATTTGGGGAGAGTGGAAGGCCAGCATCAGGAGATGAAGGTGGAGTGCCTCCAAATGCTTA	TGCAGATGCATTTGGGGAGAGTGGAAGGCCAGCATCAGGAGATGAAGGTGGAGTGCCTCCAAATGCTTA		0	0	999		68	0.72043	0.014925	1	0	0.985075	0.014925	0.029405	0	0.014703	18	6	1	-	0	-	0	0	0	-	0	0	0	0	-	0	-	0	0	-	0	-	0	0	0	-	0	0	0	-	0	0
100362605|F|0-68:A>C-68:A>C	TGCAGATGCATTTGGGGAGAGTGGAAGGCCAGCATCAGGAGATGAAGGTGGAGTGCCTCCAAATGCTTC	TGCAGATGCATTTGGGGAGAGTGGAAGGCCAGCATCAGGAGATGAAGGTGGAGTGCCTCCAAATGCTTC		0	0	999	68:A>C	68	0.72043	0.014925	1	0	0.985075	0.014925	0.029405	0	0.014703	18	6	1	-	1	-	1	1	1	-	1	1	1	1	-	1	-	1	1	-	1	-	1	1	1	-	1	1	1	-	1	1
100362655|F|0--68:T>A,TGCAGATGTGAAAGATATTTTGAAAAAGGTGTATGACTTTGAGGTGGATACGCGAGCGATCCAAGAATT,TGCAGATGTGAAAGATATTTTGAAAAAGGTGTATGACTTTGAGGTGGATACGCGAGCGATCCAAGAATT,"Chr 11",18992753,1,8.10614e-029,,68,0.688172,0.015625,1,0,0.984375,0.015625,0.030762,0,0.015381,11,3.36842,1,0,-,-,0,0,0,-,0,0,-,0,-,-,0,0,0,1,0,-,0,0,0,-,0,0,0,-,0,-,-,-,0,0,0,-,0,-,-,0,0,-,-,0,0,0,-,0,0,0,0,0,0,-,0,0,0,0,0,0,0,-,-,0,0…
100362655|F|0-68:T>A-68:T>A,TGCAGATGTGAAAGATATTTTGAAAAAGGTGTATGACTTTGAGGTGGATACGCGAGCGATCCAAGAATA,TGCAGATGTGAAAGATATTTTGAAAAAGGTGTATGACTTTGAGGTGGATACGCGAGCGATCCAAGAATA,"Chr 11",18992753,1,8.10614e-029,68:T>A,68,0.688172,0.015625,1,0,0.984375,0.015625,0.030762,0,0.015381,11,3.36842,1,1,-,-,1,1,1,-,1,1,-,1,-,-,1,1,1,1,1,-,1,1,1,-,1,1,1,-,1,-,-,-,1,1,1,-,1,-,-,1,1,-,-,1,1,1,-,1,1,1,1,1,1,-,1,1,1,1,1…
100363103|F|0--68:G>A	TGCAGCACCACCCCGTGCCCGGCCAGAGCTTGTTTCCTTAGCACCTGACTTTTTGGATGCCTTACCTCG	TGCAGCACCACCCCGTGCCCGGCCAGAGCTTGTTTCCTTAGCACCTGACTTTTTGGATGCCTTACCTCG		0	0	999		68	0.505376	0.978723	0.042553	0.957447	0.021277	0.021277	0.041648	0.081485	0.061566	13.57692	6.5	1	-	1	-	-	1	1	-	-	1	-	1	-	-	-	-	-	-	-	1	1	1	1	-	-	-	1	1	1	-
100363103|F|0-68:G>A-68:G>A	TGCAGCACCACCCCGTGCCCGGCCAGAGCTTGTTTCCTTAGCACCTGACTTTTTGGATGCCTTACCTCA	TGCAGCACCACCCCGTGCCCGGCCAGAGCTTGTTTCCTTAGCACCTGACTTTTTGGATGCCTTACCTCA		0	0	999	68:G>A	68	0.505376	0.978723	0.042553	0.957447	0.021277	0.021277	0.041648	0.081485	0.061566	13.57692	6.5	1	-	0	-	-	0	0	-	-	0	-	0	-	-	-	-	-	-	-	0	0	0	0	-	-	-	0	0	0	-
100366571|F|0--68:A>G	TGCAGTGCTTGCTTCTGAGAAGTACTTCACGTTCGATAACCCAGAACCTAATGCTCTGTGTCACAAACA	TGCAGTGCTTGCTTCTGAGAAGTACTTCACGTTCGATAACCCAGAACCTAATGCTCTGTGTCACAAACA		0	0	999		68	0.774194	1	0.013889	0.986111	0	0.013889	0	0.027392	0.013696	8.05682	7	1	1	-	-	1	1	1	1	1	1	1	1	-	-	-	-	1	1	1	1	1	1	1	1	1	-	1	1	1	1
100366571|F|0-68:A>G-68:A>G	TGCAGTGCTTGCTTCTGAGAAGTACTTCACGTTCGATAACCCAGAACCTAATGCTCTGTGTCACAAACG	TGCAGTGCTTGCTTCTGAGAAGTACTTCACGTTCGATAACCCAGAACCTAATGCTCTGTGTCACAAACG		0	0	999	68:A>G	68	0.774194	1	0.013889	0.986111	0	0.013889	0	0.027392	0.013696	8.05682	7	1	0	-	-	0	0	0	0	0	0	0	0	-	-	-	-	0	0	0	0	0	0	0	0	0	-	0	0	0	0
100368258|F|0--68:A>G	TGCAGATCTCGCCTGAAGATATTCAGTGGCTAGGTGAGGATCCTGGAATAAATTATCGTCAGGGTTTTA	TGCAGATCTCGCCTGAAGATATTCAGTGGCTAGGTGAGGATCCTGGAATAAATTATCGTCAGGGTTTTA		0	0	999		68	0.537634	0.02	0.98	0.02	0.98	0	0.0392	0.0392	0.0392	16	4.57143	1	0	-	-	0	-	0	0	0	0	0	0	-	-	-	-	0	0	0	0	0	0	-	-	0	0	-	-	0	-
100368258|F|0-68:A>G-68:A>G	TGCAGATCTCGCCTGAAGATATTCAGTGGCTAGGTGAGGATCCTGGAATAAATTATCGTCAGGGTTTTG	TGCAGATCTCGCCTGAAGATATTCAGTGGCTAGGTGAGGATCCTGGAATAAATTATCGTCAGGGTTTTG		0	0	999	68:A>G	68	0.537634	0.02	0.98	0.02	0.98	0	0.0392	0.0392	0.0392	16	4.57143	1	1	-	-	1	-	1	1	1	1	1	1	-	-	-	-	1	1	1	1	1	1	-	-	1	1	-	-	1	-
100369148|F|0--68:T>C	TGCAGAGCTATCATGGACACTACACTCTGGAAGAGAGAGATGGTGCACTATTTCTTGGTTGGATGAATT	TGCAGAGCTATCATGGACACTACACTCTGGAAGAGAGAGATGGTGCACTATTTCTTGGTTGGATGAATT		0	0	999		68	0.483871	0.022222	0.977778	0.022222	0.977778	0	0.043457	0.043457	0.043457	30	7.52083	1	0	0	-	0	-	0	0	-	0	-	0	-	-	0	-	0	0	0	-	0	-	-	0	0	-	-	-	-	-
100369148|F|0-68:T>C-68:T>C	TGCAGAGCTATCATGGACACTACACTCTGGAAGAGAGAGATGGTGCACTATTTCTTGGTTGGATGAATC	TGCAGAGCTATCATGGACACTACACTCTGGAAGAGAGAGATGGTGCACTATTTCTTGGTTGGATGAATC		0	0	999	68:T>C	68	0.483871	0.022222	0.977778	0.022222	0.977778	0	0.043457	0.043457	0.043457	30	7.52083	1	1	1	-	1	-	1	1	-	1	-	1	-	-	1	-	1	1	1	-	1	-	-	1	1	-	-	-	-	-
100370620|F|0--68:T>A	TGCAGTCAACATATCTCACCGAAAACATTAGTAGCACATGCTGTATAGACTTCATTATTTTTTTTCTTT	TGCAGTCAACATATCTCACCGAAAACATTAGTAGCACATGCTGTATAGACTTCATTATTTTTTTTCTTT		0	0	999		68	0.548387	0.980392	0.019608	0.980392	0.019608	0	0.038447	0.038447	0.038447	5.57407	5	1	1	-	-	1	-	1	-	-	1	1	-	-	-	1	-	1	-	-	1	1	1	1	-	-	-	-	1	1	1
100370620|F|0-68:T>A-68:T>A	TGCAGTCAACATATCTCACCGAAAACATTAGTAGCACATGCTGTATAGACTTCATTATTTTTTTTCTTA	TGCAGTCAACATATCTCACCGAAAACATTAGTAGCACATGCTGTATAGACTTCATTATTTTTTTTCTTA		0	0	999	68:T>A	68	0.548387	0.980392	0.019608	0.980392	0.019608	0	0.038447	0.038447	0.038447	5.57407	5	1	0	-	-	0	-	0	-	-	0	0	-	-	-	0	-	0	-	-	0	0	0	0	-	-	-	-	0	0	0
100427922|F|0--68:C>A,TGCAGAATAAGTTGAATCAAACATGCATTCATATTACCAATTATTTCAAATAATCATAGATGTTATTTC,TGCAGAATAAGTTGAATCAAACATGCATTCATATTACCAATTATTTCAAATAATCATAGATGTTATTTC,"Chr 5",4655490,1,2.25381e-029,,68,0.849462,1,0.025316,0.974684,0,0.025316,0,0.049351,0.024676,12.61053,8.5,1,1,1,1,1,1,1,1,1,1,1,1,-,-,-,1,1,1,1,1,1,1,1,1,1,1,1,1,1,1,1,-,1,1,1,1,1,1,-,-,1,1,1,1,1,1,1,-,1,1,1,1,1,1,-,1,1,1,1,1,1,1,1,1,1…
100427922|F|0-68:C>A-68:C>A,TGCAGAATAAGTTGAATCAAACATGCATTCATATTACCAATTATTTCAAATAATCATAGATGTTATTTA,TGCAGAATAAGTTGAATCAAACATGCATTCATATTACCAATTATTTCAAATAATCATAGATGTTATTTA,"Chr 5",4655490,1,2.25381e-029,68:C>A,68,0.849462,1,0.025316,0.974684,0,0.025316,0,0.049351,0.024676,12.61053,8.5,1,0,0,0,0,0,0,1,0,0,0,0,-,-,-,0,0,0,0,0,0,0,0,0,0,0,0,0,0,0,0,-,0,1,0,0,0,0,-,-,0,0,0,0,0,0,0,-,0,0,0,0,0,0,-,0,0,0,0…
100427943|F|0--68:A>T,TGCAGAATCAGGAATCAGCTAAGTCTAAATAAATCGAAGCCTTTAGCACTTATTTATATGTTCATTTTA,TGCAGAATCAGGAATCAGCTAAGTCTAAATAAATCGAAGCCTTTAGCACTTATTTATATGTTCATTTTA,"Chr 2",13787711,1,8.10614e-029,,68,0.849462,0.012658,0.987342,0.012658,0.987342,0,0.024996,0.024996,0.024996,37,18.26374,1,0,0,0,0,0,0,-,0,0,0,0,0,0,0,0,0,0,0,0,0,0,0,-,-,0,0,-,0,0,0,0,0,0,0,0,0,0,-,-,0,0,0,0,0,0,0,0,0,0,-,0,0,0,0,0,0,0…
100427943|F|0-68:A>T-68:A>T,TGCAGAATCAGGAATCAGCTAAGTCTAAATAAATCGAAGCCTTTAGCACTTATTTATATGTTCATTTTT,TGCAGAATCAGGAATCAGCTAAGTCTAAATAAATCGAAGCCTTTAGCACTTATTTATATGTTCATTTTT,"Chr 2",13787711,1,8.10614e-029,68:A>T,68,0.849462,0.012658,0.987342,0.012658,0.987342,0,0.024996,0.024996,0.024996,37,18.26374,1,1,1,1,1,1,1,-,1,1,1,1,1,1,1,1,1,1,1,1,1,1,1,-,-,1,1,-,1,1,1,1,1,1,1,1,1,1,-,-,1,1,1,1,1,1,1,1,1,1,-,1…
100428025|F|0--68:C>T	TGCAGACAGAGCATTGATCATCAAGAGAGAGATAGAAGCCTGAGGCACACCAGATTGCCTCAAAACTTC	TGCAGACAGAGCATTGATCATCAAGAGAGAGATAGAAGCCTGAGGCACACCAGATTGCCTCAAAACTTC		0	0	999		68	0.827957	0.987013	0.051948	0.948052	0.012987	0.038961	0.025637	0.098499	0.062068	14.92473	9.4	0.970588	1	1	-	-	1	1	-	1	1	1	1	-	1	1	1	1	-	1	1	1	1	-	-	1	-	1	1	1	1
100428025|F|0-68:C>T-68:C>T	TGCAGACAGAGCATTGATCATCAAGAGAGAGATAGAAGCCTGAGGCACACCAGATTGCCTCAAAACTTT	TGCAGACAGAGCATTGATCATCAAGAGAGAGATAGAAGCCTGAGGCACACCAGATTGCCTCAAAACTTT		0	0	999	68:C>T	68	0.827957	0.987013	0.051948	0.948052	0.012987	0.038961	0.025637	0.098499	0.062068	14.92473	9.4	0.970588	0	0	-	-	0	0	-	0	0	0	0	-	0	0	0	0	-	0	0	0	0	-	-	0	-	0	1	0	0
100428113|F|0--68:A>G,TGCAGACTCATATATTTGGTATAAAGGATGTCGGCATCCTTTACGCATCGTTTGCTTTTAGAGATTTTA,TGCAGACTCATATATTTGGTATAAAGGATGTCGGCATCCTTTACGCATCGTTTGCTTTTAGAGATTTTA,"Chr 6",8860144,1,8.10614e-029,,68,0.451613,0.047619,0.952381,0.047619,0.952381,0,0.090703,0.090703,0.090703,10,5.28889,1,-,-,-,0,0,-,0,-,0,-,0,-,-,-,0,0,-,-,0,0,0,-,-,-,0,0,-,0,0,-,0,-,-,0,-,-,-,0,-,-,-,0,0,0,-,-,0,0,0,-,-,-,1,0,-,0,0,0…
100428113|F|0-68:A>G-68:A>G,TGCAGACTCATATATTTGGTATAAAGGATGTCGGCATCCTTTACGCATCGTTTGCTTTTAGAGATTTTG,TGCAGACTCATATATTTGGTATAAAGGATGTCGGCATCCTTTACGCATCGTTTGCTTTTAGAGATTTTG,"Chr 6",8860144,1,8.10614e-029,68:A>G,68,0.451613,0.047619,0.952381,0.047619,0.952381,0,0.090703,0.090703,0.090703,10,5.28889,1,-,-,-,1,1,-,1,-,1,-,1,-,-,-,1,1,-,-,1,1,1,-,-,-,1,1,-,1,1,-,1,-,-,1,-,-,-,1,-,-,-,1,1,1,-,-,1,1,1,-,-,-…
100428163|F|0--68:T>G,TGCAGAGACGCACTGGAGATACAGTTGACGGTTGTGCAATGTTTTGGAAAACTGATAAGTAATCTATTT,TGCAGAGACGCACTGGAGATACAGTTGACGGTTGTGCAATGTTTTGGAAAACTGATAAGTAATCTATTT,"Chr 8",2888405,1,8.10614e-029,,68,0.817204,0.013158,1,0,0.986842,0.013158,0.02597,0,0.012985,11,10.47778,1,0,0,0,-,0,0,0,-,0,-,0,-,0,0,0,0,-,0,0,0,0,0,0,0,0,0,0,0,0,0,0,0,-,0,0,1,-,-,-,0,0,-,0,0,0,0,0,0,0,0,-,0,0,-,0,0,0,0,0,0,0,0,0,-,0…
100428163|F|0-68:T>G-68:T>G,TGCAGAGACGCACTGGAGATACAGTTGACGGTTGTGCAATGTTTTGGAAAACTGATAAGTAATCTATTG,TGCAGAGACGCACTGGAGATACAGTTGACGGTTGTGCAATGTTTTGGAAAACTGATAAGTAATCTATTG,"Chr 8",2888405,1,8.10614e-029,68:T>G,68,0.817204,0.013158,1,0,0.986842,0.013158,0.02597,0,0.012985,11,10.47778,1,1,1,1,-,1,1,1,-,1,-,1,-,1,1,1,1,-,1,1,1,1,1,1,1,1,1,1,1,1,1,1,1,-,1,1,1,-,-,-,1,1,-,1,1,1,1,1,1,1,1,-,1,1,-,1,1,1,1,1…
100428637|F|0--68:G>A,TGCAGATTTGGTGGCTGAATTGGAGAAAGAAGGAGCAAGATTTTTGAAAATTTTTGTGAAAATTTAGAG,TGCAGATTTGGTGGCTGAATTGGAGAAAGAAGGAGCAAGATTTTTGAAAATTTTTGTGAAAATTTAGAG,"Chr 3",23757709,1,8.1637e-024,,68,0.731183,1,0.014706,0.985294,0,0.014706,0,0.028979,0.01449,7.80723,4,1,1,1,1,-,1,-,-,-,1,1,1,-,1,1,-,1,1,1,1,1,1,1,1,1,1,1,1,1,-,1,1,1,1,1,1,-,1,-,-,1,-,-,1,1,1,1,1,1,1,-,-,1,1,1,1,1,1,1,1,-,-,-,-,-,-,1…
100428637|F|0-68:G>A-68:G>A,TGCAGATTTGGTGGCTGAATTGGAGAAAGAAGGAGCAAGATTTTTGAAAATTTTTGTGAAAATTTAGAA,TGCAGATTTGGTGGCTGAATTGGAGAAAGAAGGAGCAAGATTTTTGAAAATTTTTGTGAAAATTTAGAA,"Chr 3",23757709,1,8.1637e-024,68:G>A,68,0.731183,1,0.014706,0.985294,0,0.014706,0,0.028979,0.01449,7.80723,4,1,0,0,0,-,0,-,-,-,0,0,0,-,0,0,-,0,0,0,0,0,0,0,0,0,0,0,0,0,-,0,0,0,0,0,0,-,0,-,-,0,-,-,0,0,0,0,0,0,0,-,-,0,0,0,0,0,0,0,0,-…
100428804|F|0--68:A>T,TGCAGCACGTGGCGGTGGTGGTTGTGGTAGGTTCCCGCCATCTCTCGCCAACACCGCACGACACCGTTA,TGCAGCACGTGGCGGTGGTGGTTGTGGTAGGTTCCCGCCATCTCTCGCCAACACCGCACGACACCGTTA,"Chr 10",1145899,1,8.10614e-029,,68,0.591398,0.018182,0.981818,0.018182,0.981818,0,0.035702,0.035702,0.035702,18,3.9,1,-,-,0,0,-,-,-,0,0,0,0,-,-,-,0,0,-,0,-,0,0,0,0,-,-,0,-,0,-,0,0,0,0,-,0,0,0,-,-,0,-,-,0,0,-,0,-,-,0,-,-,0,1,-,0,0,0,-,0,…
100428804|F|0-68:A>T-68:A>T,TGCAGCACGTGGCGGTGGTGGTTGTGGTAGGTTCCCGCCATCTCTCGCCAACACCGCACGACACCGTTT,TGCAGCACGTGGCGGTGGTGGTTGTGGTAGGTTCCCGCCATCTCTCGCCAACACCGCACGACACCGTTT,"Chr 10",1145899,1,8.10614e-029,68:A>T,68,0.591398,0.018182,0.981818,0.018182,0.981818,0,0.035702,0.035702,0.035702,18,3.9,1,-,-,1,1,-,-,-,1,1,1,1,-,-,-,1,1,-,1,-,1,1,1,1,-,-,1,-,1,-,1,1,1,1,-,1,1,1,-,-,1,-,-,1,1,-,1,-,-,1,-,-,1,0,…
100428883|F|0--68:C>T,TGCAGCAGGATTCATAATGCAAAAGAAAAAAAAATGATTGAGAAAGAATATCCAAGTGAAATAGAATCC,TGCAGCAGGATTCATAATGCAAAAGAAAAAAAAATGATTGAGAAAGAATATCCAAGTGAAATAGAATCC,"Chr 3",20423675,1,2.25381e-029,,68,0.709677,1,0.015152,0.984848,0,0.015152,0,0.029844,0.014922,18.04938,5,1,1,1,-,-,1,-,1,1,1,1,1,1,-,-,1,1,-,1,1,1,1,1,1,-,1,1,-,1,1,-,1,1,1,-,-,1,1,-,-,1,-,1,1,1,1,-,1,1,1,-,1,1,1,-,1,1,1,1,1,-,1,1,-,1,…
100428883|F|0-68:C>T-68:C>T,TGCAGCAGGATTCATAATGCAAAAGAAAAAAAAATGATTGAGAAAGAATATCCAAGTGAAATAGAATCT,TGCAGCAGGATTCATAATGCAAAAGAAAAAAAAATGATTGAGAAAGAATATCCAAGTGAAATAGAATCT,"Chr 3",20423675,1,2.25381e-029,68:C>T,68,0.709677,1,0.015152,0.984848,0,0.015152,0,0.029844,0.014922,18.04938,5,1,0,0,-,-,0,-,0,0,0,0,0,0,-,-,0,0,-,0,0,0,0,0,0,-,0,0,-,0,0,-,0,0,0,-,-,0,0,-,-,0,-,1,0,0,0,-,0,0,0,-,0,0,0,-,0,0,0,0,…
100428908|F|0--68:C>A,TGCAGCAGTGTCTAAGCCCAGAGAAATGGTACCAAGTAACAAGAATATTTTACCTTCTGTGCCTTTTAC,TGCAGCAGTGTCTAAGCCCAGAGAAATGGTACCAAGTAACAAGAATATTTTACCTTCTGTGCCTTTTAC,"Chr 2",14689004,1,1.0486e-027,,68,0.752688,0.014286,0.985714,0.014286,0.985714,0,0.028163,0.028163,0.028163,18,15.81395,1,-,0,-,-,0,-,0,0,0,0,0,0,0,-,0,0,0,0,-,0,0,0,0,-,-,0,-,0,0,0,0,0,0,0,0,0,0,-,-,0,0,-,0,0,-,0,0,0,0,-,0,0,1,-,0,0,0,…
100428908|F|0-68:C>A-68:C>A,TGCAGCAGTGTCTAAGCCCAGAGAAATGGTACCAAGTAACAAGAATATTTTACCTTCTGTGCCTTTCAA,TGCAGCAGTGTCTAAGCCCAGAGAAATGGTACCAAGTAACAAGAATATTTTACCTTCTGTGCCTTTCAA,"Chr 2",14689004,1,1.0486e-027,68:C>A,68,0.752688,0.014286,0.985714,0.014286,0.985714,0,0.028163,0.028163,0.028163,18,15.81395,1,-,1,-,-,1,-,1,1,1,1,1,1,1,-,1,1,1,1,-,1,1,1,1,-,-,1,-,1,1,1,1,1,1,1,1,1,1,-,-,1,1,-,1,1,-,1,1,1,1,-,1,…
100429275|F|0--68:A>G,TGCAGCTATTTGAGGAAAATTCTCCGAACTCCTTTATGCAGTTCATTTGGAAGGAAAGATTACTGGTTA,TGCAGCTATTTGAGGAAAATTCTCCGAACTCCTTTATGCAGTTCATTTGGAAGGAAAGATTACTGGTTA,"Chr 8",7750792,1,8.10614e-029,,68,0.827957,0.012987,1,0,0.987013,0.012987,0.025637,0,0.012818,17,12.95833,1,0,0,-,0,0,0,-,0,0,0,0,-,-,0,0,0,-,0,0,0,0,0,0,0,0,0,0,0,0,1,0,0,0,0,0,0,-,-,-,0,-,-,0,0,0,0,0,0,0,0,0,0,0,0,-,0,0,0,0,-,0,0,0,0,…
100429275|F|0-68:A>G-68:A>G,TGCAGCTATTTGAGGAAAATTCTCCGAACTCCTTTATGCAGTTCATTTGGAAGGAAAGATTACTGGTTG,TGCAGCTATTTGAGGAAAATTCTCCGAACTCCTTTATGCAGTTCATTTGGAAGGAAAGATTACTGGTTG,"Chr 8",7750792,1,8.10614e-029,68:A>G,68,0.827957,0.012987,1,0,0.987013,0.012987,0.025637,0,0.012818,17,12.95833,1,1,1,-,1,1,1,-,1,1,1,1,-,-,1,1,1,-,1,1,1,1,1,1,1,1,1,1,1,1,1,1,1,1,1,1,1,-,-,-,1,-,-,1,1,1,1,1,1,1,1,1,1,1,1,-,1,1,1,…
100429340|F|0--68:T>C,TGCAGCTGCATTTGTATCCAGTTCTATAAATATGTATATCTTACAAAAATCCTTTTTCGCTGAAACATT,TGCAGCTGCATTTGTATCCAGTTCTATAAATATGTATATCTTACAAAAATCCTTTTTCGCTGAAACATT,"Chr 3",9397336,1,8.10614e-029,,68,0.870968,0.012346,0.987654,0.012346,0.987654,0,0.024387,0.024387,0.024387,22,12.02105,1,0,0,-,-,0,0,0,0,0,0,0,-,0,0,0,0,0,0,0,0,0,0,-,0,0,0,0,0,0,0,0,0,0,0,-,0,0,-,0,-,-,1,0,0,0,0,0,0,0,0,0,0,0,0,0,0,0,…
100429340|F|0-68:T>C-68:T>C,TGCAGCTGCATTTGTATCCAGTTCTATAAATATGTATATCTTACAAAAATCCTTTTTCGCTGAAACATC,TGCAGCTGCATTTGTATCCAGTTCTATAAATATGTATATCTTACAAAAATCCTTTTTCGCTGAAACATC,"Chr 3",9397336,1,8.10614e-029,68:T>C,68,0.870968,0.012346,0.987654,0.012346,0.987654,0,0.024387,0.024387,0.024387,22,12.02105,1,1,1,-,-,1,1,1,1,1,1,1,-,1,1,1,1,1,1,1,1,1,1,-,1,1,1,1,1,1,1,1,1,1,1,-,1,1,-,1,-,-,0,1,1,1,1,1,1,1,1,1,…
100429376|F|0--68:A>T	TGCAGCTGGAGAATGATGCCACTTAGAAGATCAAGACAAAGATTTGAGGTTCTGCTACTGATTATTACA	TGCAGCTGGAGAATGATGCCACTTAGAAGATCAAGACAAAGATTTGAGGTTCTGCTACTGATTATTACA		0	0	999		68	0.827957	0.012987	1	0	0.987013	0.012987	0.025637	0	0.012818	16	5.89011	1	0	0	0	0	-	-	0	0	0	0	0	-	0	0	0	0	1	0	0	0	0	-	0	0	0	0	0	0	-
100429376|F|0-68:A>T-68:A>T	TGCAGCTGGAGAATGATGCCACTTAGAAGATCAAGACAAAGATTTGAGGTTCTGCTACTGATTATTTGT	TGCAGCTGGAGAATGATGCCACTTAGAAGATCAAGACAAAGATTTGAGGTTCTGCTACTGATTATTTGT		0	0	999	68:A>T	68	0.827957	0.012987	1	0	0.987013	0.012987	0.025637	0	0.012818	16	5.89011	1	1	1	1	1	-	-	1	1	1	1	1	-	1	1	1	1	1	1	1	1	1	-	1	1	1	1	1	1	-
100429556|F|0--68:G>T,TGCAGGAAGGACAGGTCATGGGGCACACCAGTCTCCTGAGAATGGGGGTTATGAACAAATTCCTGATTG,TGCAGGAAGGACAGGTCATGGGGCACACCAGTCTCCTGAGAATGGGGGTTATGAACAAATTCCTGATTG,"Chr 3",27650012,1,2.25381e-029,,68,0.752688,1,0.014286,0.985714,0,0.014286,0,0.028163,0.014082,11.58333,8,1,1,-,-,1,1,1,1,1,1,1,1,-,1,-,1,1,1,1,1,1,1,-,1,-,-,1,1,1,-,-,1,1,-,1,1,1,-,1,-,-,-,1,1,1,-,1,1,1,-,-,1,1,1,1,1,1,1,1,1,-,1,1,-,1,…
100429556|F|0-68:G>T-68:G>T,TGCAGGAAGGACAGGTCATGGGGCACACCAGTCTCCTGAGAATGGGGGTTATGAACAAATTCCTGATTT,TGCAGGAAGGACAGGTCATGGGGCACACCAGTCTCCTGAGAATGGGGGTTATGAACAAATTCCTGATTT,"Chr 3",27650012,1,2.25381e-029,68:G>T,68,0.752688,1,0.014286,0.985714,0,0.014286,0,0.028163,0.014082,11.58333,8,1,0,-,-,0,0,0,0,0,0,0,0,-,0,-,0,0,0,0,0,0,0,-,0,-,-,0,0,0,-,-,0,0,-,0,0,0,-,0,-,-,-,0,0,0,-,0,0,0,-,-,0,0,0,0,0,0,0,0,…
100429560|F|0--68:G>C	TGCAGGAAGTCCCGTATGTGAACCTCGGCGAGATCGACGACACCAAGGCGAAGGAAATTGGCCTGGTGG	TGCAGGAAGTCCCGTATGTGAACCTCGGCGAGATCGACGACACCAAGGCGAAGGAAATTGGCCTGGTGG		0	0	999		68	0.967742	1	0.011111	0.988889	0	0.011111	0	0.021975	0.010988	10.21212	6	1	1	1	1	1	1	1	1	1	1	1	1	1	1	1	1	1	1	1	1	1	1	1	1	1	1	-	1	-	1
100429560|F|0-68:G>C-68:G>C	TGCAGGAAGTCCCGTATGTGAACCTCGGCGAGATCGACGACACCAAGGCGAAGGAAATTGGCCTGGTGC	TGCAGGAAGTCCCGTATGTGAACCTCGGCGAGATCGACGACACCAAGGCGAAGGAAATTGGCCTGGTGC		0	0	999	68:G>C	68	0.967742	1	0.011111	0.988889	0	0.011111	0	0.021975	0.010988	10.21212	6	1	0	0	0	0	0	0	0	0	0	0	0	0	0	0	0	0	0	0	0	0	0	0	0	0	0	-	0	-	0
100429856|F|0--68:G>T	TGCAGGGAAGCAAATTGAGTTTTTCTGTACCTAGGGGGTGTCAGTTTTCTCACACATTCTGGTCTTATG	TGCAGGGAAGCAAATTGAGTTTTTCTGTACCTAGGGGGTGTCAGTTTTCTCACACATTCTGGTCTTATG		0	0	999		68	0.784946	1	0.013699	0.986301	0	0.013699	0	0.027022	0.013511	6	4	1	1	1	-	-	1	1	1	1	1	1	1	1	1	1	1	1	1	-	1	1	1	1	1	1	1	1	1	1	1
100429856|F|0-68:G>T-68:G>T	TGCAGGGAAGCAAATTGAGTTTTTCTGTACCTAGGGGGTGTCAGTTTTCTCACACATTCTGGTCTTATT	TGCAGGGAAGCAAATTGAGTTTTTCTGTACCTAGGGGGTGTCAGTTTTCTCACACATTCTGGTCTTATT		0	0	999	68:G>T	68	0.784946	1	0.013699	0.986301	0	0.013699	0	0.027022	0.013511	6	4	1	0	0	-	-	0	0	0	0	0	0	0	0	0	0	0	0	0	-	0	0	0	0	0	0	0	1	0	0	0
100429920|F|0--68:A>T	TGCAGGGTGAACAAACTCTTACCAATATTTATGACTAATTGCTGGAAGTCATCTTAGTGACAACCTCTA	TGCAGGGTGAACAAACTCTTACCAATATTTATGACTAATTGCTGGAAGTCATCTTAGTGACAACCTCTA		0	0	999		68	0.709677	1	0.015152	0.984848	0	0.015152	0	0.029844	0.014922	8.87838	7	1	1	1	-	-	1	1	1	1	1	1	1	1	-	-	1	1	1	1	1	1	1	1	1	1	-	1	1	1	1
100429920|F|0-68:A>T-68:A>T	TGCAGGGTGAACAAACTCTTACCAATATTTATGACTAATTGCTGGAAGTCATCTTAGTGACAACCTCTT	TGCAGGGTGAACAAACTCTTACCAATATTTATGACTAATTGCTGGAAGTCATCTTAGTGACAACCTCTT		0	0	999	68:A>T	68	0.709677	1	0.015152	0.984848	0	0.015152	0	0.029844	0.014922	8.87838	7	1	0	0	-	-	0	0	0	0	0	0	0	0	-	-	0	0	0	0	0	0	0	0	0	1	-	0	0	0	0
100429991|F|0--68:A>C	TGCAGGTCACATTTCACAACCCTCAACTCAAAAATTCCCAACCCCAGAAAGCAAAAAACACTTCTTTTA	TGCAGGTCACATTTCACAACCCTCAACTCAAAAATTCCCAACCCCAGAAAGCAAAAAACACTTCTTTTA		0	0	999		68	0.774194	0.013889	0.986111	0.013889	0.986111	0	0.027392	0.027392	0.027392	15	7.62791	1	0	0	0	-	1	0	-	0	0	0	0	-	-	-	0	0	0	-	-	0	0	0	-	0	0	0	-	0	0
100429991|F|0-68:A>C-68:A>C	TGCAGGTCACATTTCACAACCCTCAACTCAAAAATTCCCAACCCCAGAAAGCAAAAAACACTTCTTTTC	TGCAGGTCACATTTCACAACCCTCAACTCAAAAATTCCCAACCCCAGAAAGCAAAAAACACTTCTTTTC		0	0	999	68:A>C	68	0.774194	0.013889	0.986111	0.013889	0.986111	0	0.027392	0.027392	0.027392	15	7.62791	1	1	1	1	-	0	1	-	1	1	1	1	-	-	-	1	1	1	-	-	1	1	1	-	1	1	1	-	1	1
100430099|F|0--68:A>T	TGCAGGTTTAGAAGGAGAGGATATTCTATTAGGAGAATACACATCAAAAAGCTATGAATGCCAAAGTTA	TGCAGGTTTAGAAGGAGAGGATATTCTATTAGGAGAATACACATCAAAAAGCTATGAATGCCAAAGTTA		0	0	999		68	0.860215	0.0125	0.9875	0.0125	0.9875	0	0.024687	0.024687	0.024687	25	15.39394	1	1	0	0	0	0	0	0	0	0	0	0	-	-	-	0	0	0	-	0	0	0	0	0	0	0	0	0	0	0
100430099|F|0-68:A>T-68:A>T	TGCAGGTTTAGAAGGAGAGGATATTCTATTAGGAGAATACACATCAAAAAGCTATGAATGCCAAAGTTT	TGCAGGTTTAGAAGGAGAGGATATTCTATTAGGAGAATACACATCAAAAAGCTATGAATGCCAAAGTTT		0	0	999	68:A>T	68	0.860215	0.0125	0.9875	0.0125	0.9875	0	0.024687	0.024687	0.024687	25	15.39394	1	0	1	1	1	1	1	1	1	1	1	1	-	-	-	1	1	1	-	1	1	1	1	1	1	1	1	1	1	1
100430265|F|0--68:G>A	TGCAGTATAACCACGATTCTTTGCAGAAGAAGATGGAGTACCTGATAGAGGATATGGGCCGTGACATTG	TGCAGTATAACCACGATTCTTTGCAGAAGAAGATGGAGTACCTGATAGAGGATATGGGCCGTGACATTG		0	0	999		68	0.83871	0.987179	0.038462	0.961538	0.012821	0.025641	0.025312	0.073964	0.049638	25.75532	5.33333	1	1	1	-	1	1	1	-	1	1	1	1	1	1	1	1	1	1	-	1	1	1	1	1	1	1	1	1	1	-
100430265|F|0-68:G>A-68:G>A	TGCAGTATAACCACGATTCTTTGCAGAAGAAGATGGAGTACCTGATAGAGGATATGGGCCGTGACATTA	TGCAGTATAACCACGATTCTTTGCAGAAGAAGATGGAGTACCTGATAGAGGATATGGGCCGTGACATTA		0	0	999	68:G>A	68	0.83871	0.987179	0.038462	0.961538	0.012821	0.025641	0.025312	0.073964	0.049638	25.75532	5.33333	1	0	0	-	0	0	0	-	0	0	0	0	0	0	0	0	0	0	-	0	0	0	0	0	0	0	0	0	0	-
100430445|F|0--68:C>A,TGCAGTGAATCCGTTATCAAAAGCTAACATAATAAAAAAGAAGAAATTCAATAATTGCTATAGAATTTC,TGCAGTGAATCCGTTATCAAAAGCTAACATAATAAAAAAGAAGAAATTCAATAATTGCTATAGAATTTC,"Chr 11",40866276,1,2.25381e-029,,68,0.72043,1,0.014925,0.985075,0,0.014925,0,0.029405,0.014703,16.92593,15,1,1,1,-,-,1,1,1,1,1,1,1,-,1,-,-,1,-,1,-,1,1,1,1,1,1,1,1,1,1,1,1,1,1,1,-,-,1,1,-,-,-,1,1,1,-,1,1,1,1,-,1,1,1,1,1,1,1,-,1,-,1,-,-,-…
100430445|F|0-68:C>A-68:C>A,TGCAGTGAATCCGTTATCAAAAGCTAACATAATAAAAAAGAAGAAATTCAATAATTGCTATAGAATTTA,TGCAGTGAATCCGTTATCAAAAGCTAACATAATAAAAAAGAAGAAATTCAATAATTGCTATAGAATTTA,"Chr 11",40866276,1,2.25381e-029,68:C>A,68,0.72043,1,0.014925,0.985075,0,0.014925,0,0.029405,0.014703,16.92593,15,1,0,0,-,-,0,1,0,0,0,0,0,-,0,-,-,0,-,0,-,0,0,0,0,0,0,0,0,0,0,0,0,0,0,0,-,-,0,0,-,-,-,0,0,0,-,0,0,0,0,-,0,0,0,0,0,0,0,-…
100430475|F|0--68:C>T,TGCAGTGATCATCTGAAACATGAGTGGTAAAGGTGGTAGCAATGGCAACAGTAACAATGGTGCAAATTC,TGCAGTGATCATCTGAAACATGAGTGGTAAAGGTGGTAGCAATGGCAACAGTAACAATGGTGCAAATTC,"Chr 10",20764536,1,1.0486e-027,,68,0.709677,0.984848,0.015152,0.984848,0.015152,0,0.029844,0.029844,0.029844,5.63855,5,1,1,1,-,-,1,1,-,-,1,-,1,-,1,-,1,1,-,1,-,1,1,1,-,1,1,-,1,1,1,1,1,1,-,1,-,1,-,1,-,1,1,-,1,1,-,1,-,1,1,1,-,1,-,-,1,1,1,1…
100430475|F|0-68:C>T-68:C>T,TGCAGTGATCATCTGAAACATGAGTGGTAAAGGTGGTAGCAATGGCAACAGTAACAATGGTGCAAATTT,TGCAGTGATCATCTGAAACATGAGTGGTAAAGGTGGTAGCAATGGCAACAGTAACAATGGTGCAAATTT,"Chr 10",20764536,1,1.0486e-027,68:C>T,68,0.709677,0.984848,0.015152,0.984848,0.015152,0,0.029844,0.029844,0.029844,5.63855,5,1,0,0,-,-,0,0,-,-,0,-,0,-,0,-,0,0,-,0,-,0,0,0,-,0,0,-,0,0,0,0,0,0,-,0,-,0,-,0,-,0,0,-,0,0,-,0,-,0,0,0,-,0…
100430661|F|0--68:A>C	TGCAGTTAGGTAGGATGGATGCTCTAAAAATGTGCAGTCTCTTTTATTATTGGCTTTTCTCCTCTATTA	TGCAGTTAGGTAGGATGGATGCTCTAAAAATGTGCAGTCTCTTTTATTATTGGCTTTTCTCCTCTATTA		0	0	999		68	0.956989	0.011236	1	0	0.988764	0.011236	0.022219	0	0.01111	33	14.29091	1	0	0	0	0	0	0	-	0	0	0	0	0	-	0	0	0	0	0	0	0	0	0	0	0	0	0	0	0	0
100430661|F|0-68:A>C-68:A>C	TGCAGTTAGGTAGGATGGATGCTCTAAAAATGTGCAGTCTCTTTTATTATTGGCTTTTCTCCTCTATTC	TGCAGTTAGGTAGGATGGATGCTCTAAAAATGTGCAGTCTCTTTTATTATTGGCTTTTCTCCTCTATTC		0	0	999	68:A>C	68	0.956989	0.011236	1	0	0.988764	0.011236	0.022219	0	0.01111	33	14.29091	1	1	1	1	1	1	1	-	1	1	1	1	1	-	1	1	1	1	1	1	1	1	1	1	1	1	1	1	1	1
100430900|F|0--68:A>G,TGCAGTTTGGGTTCAAAGCTAGCAAATGTGATCCTTCTCTTTTCATTTATCACATAAATAACAATATTA,TGCAGTTTGGGTTCAAAGCTAGCAAATGTGATCCTTCTCTTTTCATTTATCACATAAATAACAATATTA,"Chr 10",3845421,1,8.10614e-029,,68,0.55914,0.019231,0.980769,0.019231,0.980769,0,0.037722,0.037722,0.037722,6,2.88333,1,-,0,-,0,-,0,-,-,0,-,0,-,-,-,0,-,0,0,-,0,0,0,0,-,-,-,-,-,0,0,0,0,0,0,-,0,-,-,-,-,0,0,0,0,0,-,-,-,0,-,0,-,0,-,0,0,1,0,…
100430900|F|0-68:A>G-68:A>G,TGCAGTTTGGGTTCAAAGCTAGCAAATGTGATCCTTCTCTTTTCATTTATCACATAAATAACAATATTG,TGCAGTTTGGGTTCAAAGCTAGCAAATGTGATCCTTCTCTTTTCATTTATCACATAAATAACAATATTG,"Chr 10",3845421,1,8.10614e-029,68:A>G,68,0.55914,0.019231,0.980769,0.019231,0.980769,0,0.037722,0.037722,0.037722,6,2.88333,1,-,1,-,1,-,1,-,-,1,-,1,-,-,-,1,-,1,1,-,1,1,1,1,-,-,-,-,-,1,1,1,1,1,1,-,1,-,-,-,-,1,1,1,1,1,-,-,-,1,-,1,-,…
100431696|F|0--68:A>C,TGCAGAATATGGGAGACGATGAGCAATGGTCACCATATTGCCTTTCCAAAATGCTCTAAACCCTTCTTA,TGCAGAATATGGGAGACGATGAGCAATGGTCACCATATTGCCTTTCCAAAATGCTCTAAACCCTTCTTA,"Chr 1",12950030,1,8.10614e-029,,68,0.666667,0.016129,0.983871,0.016129,0.983871,0,0.031738,0.031738,0.031738,43,12.52174,1,0,0,-,-,0,0,-,-,0,0,0,-,-,-,0,0,0,0,-,0,0,0,0,0,0,0,0,0,-,-,-,0,0,0,0,0,0,-,-,-,-,-,0,0,0,0,1,0,0,-,0,0,-,-,0,-,0…
100431696|F|0-68:A>C-68:A>C,TGCAGAATATGGGAGACGATGAGCAATGGTCACCATATTGCCTTTCCAAAATGCTCTAAACCCTTCTTC,TGCAGAATATGGGAGACGATGAGCAATGGTCACCATATTGCCTTTCCAAAATGCTCTAAACCCTTCTTC,"Chr 1",12950030,1,8.10614e-029,68:A>C,68,0.666667,0.016129,0.983871,0.016129,0.983871,0,0.031738,0.031738,0.031738,43,12.52174,1,1,1,-,-,1,1,-,-,1,1,1,-,-,-,1,1,1,1,-,1,1,1,1,1,1,1,1,1,-,-,-,1,1,1,1,1,1,-,-,-,-,-,1,1,1,1,0,1,1,-,1…
100431713|F|0--68:G>A,TGCAGAATGACTTGGTGTAGGTACGGTGTCCTCCTTTGGCAATACAGTAGCACCTTGCAATTCTTGAAG,TGCAGAATGACTTGGTGTAGGTACGGTGTCCTCCTTTGGCAATACAGTAGCACCTTGCAATTCTTGAAG,"Chr 10",2023396,1,2.25381e-029,,68,0.677419,1,0.015873,0.984127,0,0.015873,0,0.031242,0.015621,14.45833,10,1,1,-,1,-,-,-,-,1,1,1,1,-,-,1,-,1,1,-,-,1,1,1,-,1,1,1,-,1,1,1,-,1,1,-,-,-,1,1,1,1,1,1,1,1,1,1,-,1,1,1,1,1,-,-,1,1,1,1,1,-,-,1,-,-…
100431713|F|0-68:G>A-68:G>A,TGCAGAATGACTTGGTGTAGGTACGGTGTCCTCCTTTGGCAATACAGTAGCACCTTGCAATTCTTGAAA,TGCAGAATGACTTGGTGTAGGTACGGTGTCCTCCTTTGGCAATACAGTAGCACCTTGCAATTCTTGAAA,"Chr 10",2023396,1,2.25381e-029,68:G>A,68,0.677419,1,0.015873,0.984127,0,0.015873,0,0.031242,0.015621,14.45833,10,1,0,-,0,-,-,-,-,0,0,0,0,-,-,0,-,0,0,-,-,0,0,0,-,0,0,0,-,0,0,0,-,0,0,-,-,-,0,0,0,0,0,0,0,0,0,0,-,0,0,0,0,0,-,-,0,0,0,0…
100431745|F|0--68:A>C,TGCAGACAACTCCAAGAGCTCTTCAAGTGCCTCTGCTCTCTGCCTGAAAGATTTCACATCCAATGTTTA,TGCAGACAACTCCAAGAGCTCTTCAAGTGCCTCTGCTCTCTGCCTGAAAGATTTCACATCCAATGTTTA,"Chr 4",7985508,1,8.10614e-029,,68,0.752688,0.014286,0.985714,0.014286,0.985714,0,0.028163,0.028163,0.028163,12,6.89157,1,0,0,0,-,0,0,0,0,0,0,0,-,0,0,-,0,0,-,0,0,0,0,0,0,0,0,0,0,0,0,0,0,0,0,0,-,-,-,-,-,-,0,0,0,0,0,0,0,0,-,0,0,-,-,0,0,0,0…
100431745|F|0-68:A>C-68:A>C,TGCAGACAACTCCAAGAGCTCTTCAAGTGCCTCTGCTCTCTGCCTGAAAGATTTCACATCCAATGTTTC,TGCAGACAACTCCAAGAGCTCTTCAAGTGCCTCTGCTCTCTGCCTGAAAGATTTCACATCCAATGTTTC,"Chr 4",7985508,1,8.10614e-029,68:A>C,68,0.752688,0.014286,0.985714,0.014286,0.985714,0,0.028163,0.028163,0.028163,12,6.89157,1,1,1,1,-,1,1,1,1,1,1,1,-,1,1,-,1,1,-,1,1,1,1,1,1,1,1,1,1,1,1,1,1,1,1,1,-,-,-,-,-,-,1,1,1,1,1,1,1,1,-,1,1…
100431763|F|0--68:C>T,TGCAGACACTGGATCATCCCAATGTCATCAAACTGGAAGGACTAGCGACATCAAGGATGCAGTATAGTC,TGCAGACACTGGATCATCCCAATGTCATCAAACTGGAAGGACTAGCGACATCAAGGATGCAGTATAGTC,"Chr 5",4395826,1,2.25381e-029,,68,0.688172,1,0.03125,0.96875,0,0.03125,0,0.060547,0.030273,10.47222,6,1,1,1,1,-,1,1,1,1,1,1,1,1,-,-,-,1,1,1,1,1,1,-,-,1,1,1,-,1,1,1,-,1,-,1,1,-,-,1,-,-,-,-,1,1,1,1,1,1,1,-,-,-,-,-,1,1,1,1,1,1,1,1,1,1,-,1,…
100431763|F|0-68:C>T-68:C>T,TGCAGACACTGGATCATCCCAATGTCATCAAACTGGAAGGACTAGCGACATCAAGGATGCAGTATAGTT,TGCAGACACTGGATCATCCCAATGTCATCAAACTGGAAGGACTAGCGACATCAAGGATGCAGTATAGTT,"Chr 5",4395826,1,2.25381e-029,68:C>T,68,0.688172,1,0.03125,0.96875,0,0.03125,0,0.060547,0.030273,10.47222,6,1,1,0,1,-,0,0,0,0,0,0,0,0,-,-,-,0,0,0,0,0,0,-,-,0,0,0,-,0,0,0,-,0,-,0,0,-,-,0,-,-,-,-,0,0,0,0,0,0,0,-,-,-,-,-,0,0,0,0,0,0,…
100431921|F|0--68:G>A,TGCAGATAAAGATTTAGAACCCTCTGCGACAATGGAAGTGCAGTTAGAACCTCTGAATAGATAAAATTG,TGCAGATAAAGATTTAGAACCCTCTGCGACAATGGAAGTGCAGTTAGAACCTCTGAATAGATAAAATTG,"Chr 5",1848511,1,2.25381e-029,,68,0.612903,0.982456,0.035088,0.964912,0.017544,0.017544,0.034472,0.067713,0.051093,18.42029,14.5,1,-,-,-,-,-,-,1,1,1,1,1,-,-,-,-,1,1,1,1,1,1,-,-,1,1,1,-,1,1,1,1,1,1,1,-,1,-,1,-,1,-,-,1,1,1,1,-,-,1,1,-,1,-…
100431921|F|0-68:G>A-68:G>A,TGCAGATAAAGATTTAGAACCCTCTGCGACAATGGAAGTGCAGTTAGAACCTCTGAATAGATAAAATTA,TGCAGATAAAGATTTAGAACCCTCTGCGACAATGGAAGTGCAGTTAGAACCTCTGAATAGATAAAATTA,"Chr 5",1848511,1,2.25381e-029,68:G>A,68,0.612903,0.982456,0.035088,0.964912,0.017544,0.017544,0.034472,0.067713,0.051093,18.42029,14.5,1,-,-,-,-,-,-,0,1,0,0,0,-,-,-,-,0,0,0,0,0,0,-,-,0,0,0,-,0,0,0,0,0,0,0,-,0,-,0,-,0,-,-,0,0,0,0,-…
100431945|F|0--68:T>C,TGCAGATAGTCTTCTTGATAAGAGAGATGTCATCACCAAGGAAATGAATGAGAAGAAAGAGTTGCTTAT,TGCAGATAGTCTTCTTGATAAGAGAGATGTCATCACCAAGGAAATGAATGAGAAGAAAGAGTTGCTTAT,"Chr 1",9669767,1,2.25381e-029,,68,0.516129,0.979167,0.041667,0.958333,0.020833,0.020833,0.040799,0.079861,0.06033,6.86792,5.5,1,1,1,-,-,-,-,-,-,1,-,-,-,-,-,-,1,1,-,-,-,1,1,-,1,-,-,1,1,1,1,1,1,1,1,-,-,-,-,1,-,-,1,1,1,1,-,1,-,1,-,-,1,-,-,…
100431945|F|0-68:T>C-68:T>C,TGCAGATAGTCTTCTTGATAAGAGAGATGTCATCACCAAGGAAATGAATGAGAAGAAAGAGTTGCTTAC,TGCAGATAGTCTTCTTGATAAGAGAGATGTCATCACCAAGGAAATGAATGAGAAGAAAGAGTTGCTTAC,"Chr 1",9669767,1,2.25381e-029,68:T>C,68,0.516129,0.979167,0.041667,0.958333,0.020833,0.020833,0.040799,0.079861,0.06033,6.86792,5.5,1,0,0,-,-,-,-,-,-,0,-,-,-,-,-,-,0,0,-,-,-,0,0,-,0,-,-,0,0,0,0,0,0,0,0,-,-,-,-,0,-,-,0,0,0,0,-,0,-,…
100432259|F|0--68:T>G,TGCAGCATAGACAAACAAAGGTTGTCATCAAAGATGACAATAATAATATTATGAACAAGGGAATCATAT,TGCAGCATAGACAAACAAAGGTTGTCATCAAAGATGACAATAATAATATTATGAACAAGGGAATCATAT,"Chr 11",38826700,1,2.25381e-029,,68,0.784946,1,0.013699,0.986301,0,0.013699,0,0.027022,0.013511,18.13636,16,1,1,1,1,-,1,1,1,1,1,-,1,1,-,-,-,1,1,-,1,1,1,-,1,1,1,1,1,1,1,1,1,1,1,1,-,-,1,-,-,1,-,-,1,1,1,1,1,1,1,1,1,1,-,1,1,1,1,1,1,1,1,1,1,…
100432259|F|0-68:T>G-68:T>G,TGCAGCATAGACAAACAAAGGTTGTCATCAAAGATGACAATAATAATATTATGAACAAGGGAATTACAG,TGCAGCATAGACAAACAAAGGTTGTCATCAAAGATGACAATAATAATATTATGAACAAGGGAATTACAG,"Chr 11",38826700,1,2.25381e-029,68:T>G,68,0.784946,1,0.013699,0.986301,0,0.013699,0,0.027022,0.013511,18.13636,16,1,0,0,0,-,0,0,0,0,0,-,0,0,-,-,-,0,0,-,0,0,0,-,0,0,0,0,0,0,0,0,0,0,0,0,-,-,0,-,-,0,-,-,0,0,0,0,0,0,0,0,0,0,-,0,0,0,0,…
100432454|F|0--68:T>C,TGCAGCTAATGGAGCGAATTTTGCAATGGAACTTGAAGCCTTAGGCCTAGGATCTGCTGCAACAACTTT,TGCAGCTAATGGAGCGAATTTTGCAATGGAACTTGAAGCCTTAGGCCTAGGATCTGCTGCAACAACTTT,"Chr 11",39594618,1,8.10614e-029,,68,0.83871,0.012821,1,0,0.987179,0.012821,0.025312,0,0.012656,17,15.46875,1,0,0,0,0,0,0,0,0,0,0,0,-,0,-,0,0,0,0,0,0,0,0,0,0,-,0,0,0,0,-,0,0,0,0,-,0,0,-,0,0,0,-,0,0,0,0,-,0,0,-,0,0,-,-,0,0,0,0,0,0,0,0,0,0…
100432454|F|0-68:T>C-68:T>C,TGCAGCTAATGGAGCGAATTTTGCAATGGAACTTGAAGCCTTAGGCCTAGGATCTGCTGCAACAACTTC,TGCAGCTAATGGAGCGAATTTTGCAATGGAACTTGAAGCCTTAGGCCTAGGATCTGCTGCAACAACTTC,"Chr 11",39594618,1,8.10614e-029,68:T>C,68,0.83871,0.012821,1,0,0.987179,0.012821,0.025312,0,0.012656,17,15.46875,1,1,1,1,1,1,1,1,1,1,1,1,-,1,-,1,1,1,1,1,1,1,1,1,1,-,1,1,1,1,-,1,1,1,1,-,1,1,-,1,1,1,-,1,1,1,1,-,1,1,-,1,1,-,-,1,1,1,1…
100432640|F|0--68:C>A,TGCAGGACTGAAGCGGCCCATACTAGAGAAAATAATCAATGTAAAAAAATGTAATTAGATATGCTTACC,TGCAGGACTGAAGCGGCCCATACTAGAGAAAATAATCAATGTAAAAAAATGTAATTAGATATGCTTACC,"Chr 3",24492613,1,2.25381e-029,,68,0.763441,0.985915,0.014085,0.985915,0.014085,0,0.027772,0.027772,0.027772,7.81928,6,1,-,1,-,1,1,1,1,-,1,1,1,-,1,-,1,1,1,1,-,1,1,1,1,1,1,1,1,0,1,1,1,1,1,1,1,1,1,-,-,-,-,1,1,1,1,1,-,1,1,-,1,1,-,-,1,1,1,1…
100432640|F|0-68:C>A-68:C>A,TGCAGGACTGAAGCGGCCCATACTAGAGAAAATAATCAATGTAAAAAAATGTAATTAGATATGCTTACA,TGCAGGACTGAAGCGGCCCATACTAGAGAAAATAATCAATGTAAAAAAATGTAATTAGATATGCTTACA,"Chr 3",24492613,1,2.25381e-029,68:C>A,68,0.763441,0.985915,0.014085,0.985915,0.014085,0,0.027772,0.027772,0.027772,7.81928,6,1,-,0,-,0,0,0,0,-,0,0,0,-,0,-,0,0,0,0,-,0,0,0,0,0,0,0,0,1,0,0,0,0,0,0,0,0,0,-,-,-,-,0,0,0,0,0,-,0,0,-,0,0…
100432694|F|0--68:A>C	TGCAGGATGTTATCAAAGTTATCATTACATACATTGTCAATATAACATAAAAATAGAAAATTATAGTTA	TGCAGGATGTTATCAAAGTTATCATTACATACATTGTCAATATAACATAAAAATAGAAAATTATAGTTA		0	0	999		68	0.806452	0.986667	0.013333	0.986667	0.013333	0	0.026311	0.026311	0.026311	14.2069	3	1	1	1	1	-	1	1	1	-	1	1	1	1	1	-	1	1	1	1	1	1	1	1	1	1	1	1	1	1	1
100432694|F|0-68:A>C-68:A>C	TGCAGGATGTTATCAAAGTTATCATTACATACATTGTCAATATAACATAAAAATAGAAAATTATAGTTC	TGCAGGATGTTATCAAAGTTATCATTACATACATTGTCAATATAACATAAAAATAGAAAATTATAGTTC		0	0	999	68:A>C	68	0.806452	0.986667	0.013333	0.986667	0.013333	0	0.026311	0.026311	0.026311	14.2069	3	1	0	0	0	-	0	0	0	-	0	0	0	0	0	-	0	0	0	0	0	0	0	0	0	0	0	0	0	0	0
100432853|F|0--68:G>C,TGCAGGTGGAGATTCTTGGGGCTAGTTATCCCACCCTTTGAGGTGTCTCCAACATAGCGAGGAAATTAG,TGCAGGTGGAGATTCTTGGGGCTAGTTATCCCACCCTTTGAGGTGTCTCCAACATAGCGAGGAAATTAG,"Chr 11",32229995,1,2.25381e-029,,68,0.473118,0.977273,0.022727,0.977273,0.022727,0,0.044421,0.044421,0.044421,19.5,18,1,1,-,-,-,-,1,-,-,1,1,1,-,-,1,-,1,1,-,1,1,-,1,-,-,1,1,-,1,-,-,1,1,1,1,-,1,-,-,1,-,-,1,1,1,1,-,-,-,1,-,-,-,-,-,-,1,1,-,…
100432853|F|0-68:G>C-68:G>C,TGCAGGTGGAGATTCTTGGGGCTAGTTATCCCACCCTTTGAGGTGTCTCCAACATAGCGAGGAAATTAC,TGCAGGTGGAGATTCTTGGGGCTAGTTATCCCACCCTTTGAGGTGTCTCCAACATAGCGAGGAAATTAC,"Chr 11",32229995,1,2.25381e-029,68:G>C,68,0.473118,0.977273,0.022727,0.977273,0.022727,0,0.044421,0.044421,0.044421,19.5,18,1,0,-,-,-,-,0,-,-,0,0,0,-,-,0,-,0,0,-,0,0,-,0,-,-,0,0,-,0,-,-,0,0,0,0,-,0,-,-,0,-,-,0,0,0,0,-,-,-,0,-,-,-,…
100432980|F|0--68:G>T,TGCAGTATGCTTCCAACCACAAGAAACATGGCTAACAGACGACTTCAAGAATGGCCCTTGAACCTTTTG,TGCAGTATGCTTCCAACCACAAGAAACATGGCTAACAGACGACTTCAAGAATGGCCCTTGAACCTTTTG,"Chr 8",6070369,1,2.25381e-029,,68,0.88172,1,0.012195,0.987805,0,0.012195,0,0.024093,0.012046,13.46078,4,1,1,1,1,1,1,1,1,1,1,1,1,-,1,1,1,1,-,1,1,1,1,1,1,1,1,1,1,1,1,1,1,1,1,1,1,1,1,1,1,1,-,-,1,1,1,1,-,1,1,-,1,1,-,-,1,1,1,1,1,1,1,1,1,1,-,…
100432980|F|0-68:G>T-68:G>T,TGCAGTATGCTTCCAACCACAAGAAACATGGCTAACAGACGACTTCAAGAATGGCCCTTGAACCTTTTT,TGCAGTATGCTTCCAACCACAAGAAACATGGCTAACAGACGACTTCAAGAATGGCCCTTGAACCTTTTT,"Chr 8",6070369,1,2.25381e-029,68:G>T,68,0.88172,1,0.012195,0.987805,0,0.012195,0,0.024093,0.012046,13.46078,4,1,0,0,0,0,0,0,0,0,0,0,0,-,0,0,0,0,-,0,0,0,0,0,0,1,0,0,0,0,0,0,0,0,0,0,0,0,0,0,0,0,-,-,0,0,0,0,-,0,0,-,0,0,-,-,0,0,0,0,0,…
100433079|F|0--68:A>C,TGCAGTCTTTTCTCTTCTGAATACAAATTTGTTACAACATGGCTCAAGAAACGGTGGTGAAAAGGGTTA,TGCAGTCTTTTCTCTTCTGAATACAAATTTGTTACAACATGGCTCAAGAAACGGTGGTGAAAAGGGTTA,"Chr 1",16706246,1,8.10614e-029,,68,0.591398,0.018182,0.981818,0.018182,0.981818,0,0.035702,0.035702,0.035702,17,4.14516,1,0,0,-,-,0,-,-,-,0,-,0,-,-,0,0,0,0,0,-,0,0,0,0,0,0,-,-,0,-,0,0,0,-,0,-,0,-,0,-,-,-,0,0,-,-,-,0,0,0,-,0,0,-,-,0,0,0,…
100433079|F|0-68:A>C-68:A>C,TGCAGTCTTTTCTCTTCTGAATACAAATTTGTTACAACATGGCTCAAGAAACGGTGGTGAAAAGGGTTC,TGCAGTCTTTTCTCTTCTGAATACAAATTTGTTACAACATGGCTCAAGAAACGGTGGTGAAAAGGGTTC,"Chr 1",16706246,1,8.10614e-029,68:A>C,68,0.591398,0.018182,0.981818,0.018182,0.981818,0,0.035702,0.035702,0.035702,17,4.14516,1,1,1,-,-,1,-,-,-,1,-,1,-,-,1,1,1,1,1,-,1,1,1,1,1,1,-,-,1,-,1,1,1,-,1,-,1,-,1,-,-,-,1,1,-,-,-,1,1,1,-,1,…
100433145|F|0--68:C>A	TGCAGTGGATTTGTTGAAAGTACTGGAAGACCAACACTTCCTGCACTAGCTCAAGTAAGTGATATATTC	TGCAGTGGATTTGTTGAAAGTACTGGAAGACCAACACTTCCTGCACTAGCTCAAGTAAGTGATATATTC		0	0	999		68	0.698925	1	0.015385	0.984615	0	0.015385	0	0.030296	0.015148	21.5	8	1	1	-	-	-	-	-	-	1	1	1	-	-	-	-	-	1	1	1	1	1	1	1	-	1	1	1	1	1	1
100433145|F|0-68:C>A-68:C>A	TGCAGTGGATTTGTTGAAAGTACTGGAAGACCAACACTTCCTGCACTAGCTCAAGTAAGTGATATATTA	TGCAGTGGATTTGTTGAAAGTACTGGAAGACCAACACTTCCTGCACTAGCTCAAGTAAGTGATATATTA		0	0	999	68:C>A	68	0.698925	1	0.015385	0.984615	0	0.015385	0	0.030296	0.015148	21.5	8	1	0	-	-	-	-	-	-	0	0	0	-	-	-	-	-	0	0	0	0	0	0	0	-	0	0	0	0	0	0
100433652|F|0--68:G>A,TGCAGACAATATTTAGAGGAGCAATGAAGGGAAAGCTTATTGTGAAATGTCCTCTCCCGCCTGAACGTG,TGCAGACAATATTTAGAGGAGCAATGAAGGGAAAGCTTATTGTGAAATGTCCTCTCCCGCCTGAACGTG,"Chr 9",3248132,1,2.25381e-029,,68,0.817204,1,0.013158,0.986842,0,0.013158,0,0.02597,0.012985,30.32609,10,1,1,1,1,1,1,1,1,1,1,1,1,-,1,-,1,1,1,1,-,1,1,1,-,1,1,1,1,1,1,1,1,1,1,1,1,1,1,1,-,1,-,1,1,1,1,1,-,-,1,-,1,1,-,1,1,1,1,1,1,-,1,-,-,1,1…
100433652|F|0-68:G>A-68:G>A,TGCAGACAATATTTAGAGGAGCAATGAAGGGAAAGCTTATTGTGAAATGTCCTCTCCCGCCTGAACGTA,TGCAGACAATATTTAGAGGAGCAATGAAGGGAAAGCTTATTGTGAAATGTCCTCTCCCGCCTGAACGTA,"Chr 9",3248132,1,2.25381e-029,68:G>A,68,0.817204,1,0.013158,0.986842,0,0.013158,0,0.02597,0.012985,30.32609,10,1,0,0,0,0,0,0,0,1,0,0,0,-,0,-,0,0,0,0,-,0,0,0,-,0,0,0,0,0,0,0,0,0,0,0,0,0,0,0,-,0,-,0,0,0,0,0,-,-,0,-,0,0,-,0,0,0,0,0,0…
100454338|F|0--68:T>C,TGCAGAAAGTTATTCTTTTGTTATTTTGGCAATTCCTGGAGGAAAATGATTACCTGTCCGAATTCTTAT,TGCAGAAAGTTATTCTTTTGTTATTTTGGCAATTCCTGGAGGAAAATGATTACCTGTCCGAATTCTTAT,"Chr 3",26905878,2,2.25381e-029,,68,0.774194,1,0.027778,0.972222,0,0.027778,0,0.054012,0.027006,9.14458,7.5,1,1,1,1,1,1,1,1,1,1,1,1,1,-,-,1,1,1,1,1,1,1,-,1,-,-,1,1,1,1,1,-,1,1,1,1,1,1,1,-,1,1,-,1,1,1,1,1,1,-,1,1,1,1,1,1,1,-,-,1,-,1,-,1,-…
100454338|F|0-68:T>C-68:T>C,TGCAGAAAGTTATTCTTTTGTTATTTTGGCAATTCCTGGAGGAAAATGATTACCTGTCCGAATTCTTAC,TGCAGAAAGTTATTCTTTTGTTATTTTGGCAATTCCTGGAGGAAAATGATTACCTGTCCGAATTCTTAC,"Chr 3",26905878,2,2.25381e-029,68:T>C,68,0.774194,1,0.027778,0.972222,0,0.027778,0,0.054012,0.027006,9.14458,7.5,1,0,0,0,0,0,0,0,0,0,0,0,0,-,-,0,0,0,0,0,0,0,-,0,-,-,0,0,0,0,0,-,0,0,1,0,0,0,0,-,0,0,-,0,0,0,0,0,0,-,0,1,0,0,0,0,0,-,-…
100454504|F|0--68:C>G,TGCAGTGTTCCAAGCTTTCTACGGAGATTTAGGATTTGTTTGAATAAATTTCTTTAGAAACACTTTTAC,TGCAGTGTTCCAAGCTTTCTACGGAGATTTAGGATTTGTTTGAATAAATTTCTTTAGAAACACTTTTAC,"Chr 8",6068794,1,8.10614e-029,,68,0.88172,0.012195,1,0,0.987805,0.012195,0.024093,0,0.012046,34,13.59,1,0,0,-,-,-,0,0,0,0,0,0,-,0,0,0,0,0,0,0,0,0,0,0,0,0,0,0,0,0,0,0,0,0,0,0,0,-,1,-,0,0,0,0,0,0,0,0,0,0,0,0,0,0,-,0,0,0,0,0,0,0,0,0,0,0,0,…
100454504|F|0-68:C>G-68:C>G,TGCAGTGTTCCAAGCTTTCTACGGAGATTTAGGATTTGTTTGAATAAATTTCTTTAGAAACACTTTTAG,TGCAGTGTTCCAAGCTTTCTACGGAGATTTAGGATTTGTTTGAATAAATTTCTTTAGAAACACTTTTAG,"Chr 8",6068794,1,8.10614e-029,68:C>G,68,0.88172,0.012195,1,0,0.987805,0.012195,0.024093,0,0.012046,34,13.59,1,1,1,-,-,-,1,1,1,1,1,1,-,1,1,1,1,1,1,1,1,1,1,1,1,1,1,1,1,1,1,1,1,1,1,1,1,-,1,-,1,1,1,1,1,1,1,1,1,1,1,1,1,1,-,1,1,1,1,1,1,…
100454884|F|0--68:C>A,TGCAGAACCACCAAAATAATCACAACTTAGGAATACCAAAATATAACAATTCATAAATCATAACAATAC,TGCAGAACCACCAAAATAATCACAACTTAGGAATACCAAAATATAACAATTCATAAATCATAACAATAC,"Chr 8",14326520,1,2.25381e-029,,68,0.795699,0.986486,0.040541,0.959459,0.013514,0.027027,0.026662,0.077794,0.052228,32.91011,29.33333,1,1,1,-,1,1,1,1,-,1,1,1,-,1,-,-,1,1,1,1,1,1,-,1,1,1,1,-,1,1,1,1,1,1,1,-,1,-,-,-,1,1,-,1,1,1,1,1,1,1,1,…
100454884|F|0-68:C>A-68:C>A,TGCAGAACCACCAAAATAATCACAACTTAGGAATACCAAAATATAACAATTCATAAATCATAACAATAA,TGCAGAACCACCAAAATAATCACAACTTAGGAATACCAAAATATAACAATTCATAAATCATAACAATAA,"Chr 8",14326520,1,2.25381e-029,68:C>A,68,0.795699,0.986486,0.040541,0.959459,0.013514,0.027027,0.026662,0.077794,0.052228,32.91011,29.33333,1,0,0,-,0,0,0,0,-,0,0,0,-,0,-,-,0,0,0,0,0,0,-,0,0,0,0,-,0,0,0,0,0,0,0,-,0,-,-,-,0,0,-,0,0,…
100455370|F|0--68:G>A,TGCAGAGTGCAGATATTGATAATACCCTCCGGAGAAAAGTGCAAGAATTGATATACACACATGTAGTTG,TGCAGAGTGCAGATATTGATAATACCCTCCGGAGAAAAGTGCAAGAATTGATATACACACATGTAGTTG,"Chr 3",26698570,1,2.25381e-029,,68,0.72043,0.985075,0.014925,0.985075,0.014925,0,0.029405,0.029405,0.029405,31.77778,15,1,1,1,1,-,-,1,-,1,1,1,1,-,1,-,-,1,1,1,1,1,1,1,-,1,-,1,1,1,1,-,1,1,0,1,1,1,-,-,-,1,-,1,1,1,1,1,-,-,1,-,1,1,1,-,1,1,1,…
100455370|F|0-68:G>A-68:G>A,TGCAGAGTGCAGATATTGATAATACCCTCCGGAGAAAAGTGCAAGAATTGATATACACACATGTAGTTA,TGCAGAGTGCAGATATTGATAATACCCTCCGGAGAAAAGTGCAAGAATTGATATACACACATGTAGTTA,"Chr 3",26698570,1,2.25381e-029,68:G>A,68,0.72043,0.985075,0.014925,0.985075,0.014925,0,0.029405,0.029405,0.029405,31.77778,15,1,0,0,0,-,-,0,-,0,0,0,0,-,0,-,-,0,0,0,0,0,0,0,-,0,-,0,0,0,0,-,0,0,1,0,0,0,-,-,-,0,-,0,0,0,0,0,-,-,0,-,0,…
100455497|F|0--68:C>T	TGCAGATGATGATGCCGATATCAGAAGATATGCCACAACCTACCCATCAATTTCCCATCAAAACGTTAC	TGCAGATGATGATGCCGATATCAGAAGATATGCCACAACCTACCCATCAATTTCCCATCAAAACGTTAC		0	0	999		68	0.731183	0.029412	0.970588	0.029412	0.970588	0	0.057093	0.057093	0.057093	20.5	16.55128	1	0	-	-	-	-	0	0	0	0	1	0	-	0	-	-	0	0	-	1	0	0	0	-	0	0	0	-	0	0
100455497|F|0-68:C>T-68:C>T	TGCAGATGATGATGCCGATATCAGAAGATATGCCACAACCTACCCATCAATTTCCCATCAAAACGTTAT	TGCAGATGATGATGCCGATATCAGAAGATATGCCACAACCTACCCATCAATTTCCCATCAAAACGTTAT		0	0	999	68:C>T	68	0.731183	0.029412	0.970588	0.029412	0.970588	0	0.057093	0.057093	0.057093	20.5	16.55128	1	1	-	-	-	-	1	1	1	1	0	1	-	1	-	-	1	1	-	0	1	1	1	-	1	1	1	-	1	1
100455619|F|0--68:G>A	TGCAGCAAAATGTTACACAAAACAAGAGATGTTTACAAGCATGTTTCTACTAGTGCTTCACACATTTTG	TGCAGCAAAATGTTACACAAAACAAGAGATGTTTACAAGCATGTTTCTACTAGTGCTTCACACATTTTG		0	0	999		68	0.795699	1	0.013514	0.986486	0	0.013514	0	0.026662	0.013331	19.73118	18	1	1	1	1	1	1	1	1	1	1	1	1	1	1	-	-	1	1	1	1	1	1	1	1	1	1	1	-	1	-
100455619|F|0-68:G>A-68:G>A	TGCAGCAAAATGTTACACAAAACAAGAGATGTTTACAAGCATGTTTCTACTAGTGCTTCACACATTTTA	TGCAGCAAAATGTTACACAAAACAAGAGATGTTTACAAGCATGTTTCTACTAGTGCTTCACACATTTTA		0	0	999	68:G>A	68	0.795699	1	0.013514	0.986486	0	0.013514	0	0.026662	0.013331	19.73118	18	1	0	0	0	0	0	0	0	0	0	0	0	0	0	-	-	0	0	0	0	0	0	0	0	0	0	0	-	0	-
100455692|F|0--68:G>C,TGCAGCAATCAAGAAGTTGGATGCTAGTAAACAGCCTGACGAGGAATTTCTAGCCCAAGTATGTATTAG,TGCAGCAATCAAGAAGTTGGATGCTAGTAAACAGCCTGACGAGGAATTTCTAGCCCAAGTATGTATTAG,"Chr 11",42126894,1,2.25381e-029,,68,0.817204,1,0.013158,0.986842,0,0.013158,0,0.02597,0.012985,27.10753,25,1,1,-,1,1,1,1,1,-,1,1,1,-,1,1,-,1,1,1,1,1,1,1,1,1,1,1,1,1,1,1,1,1,1,-,1,-,1,1,-,-,1,1,1,1,1,1,1,1,1,-,1,1,1,1,1,1,1,1,1,-,1,1,-,1…
100455692|F|0-68:G>C-68:G>C,TGCAGCAATCAAGAAGTTGGATGCTAGTAAACAGCCTGACGAGGAATTTCTAGCCCAAGTATGTATTAC,TGCAGCAATCAAGAAGTTGGATGCTAGTAAACAGCCTGACGAGGAATTTCTAGCCCAAGTATGTATTAC,"Chr 11",42126894,1,2.25381e-029,68:G>C,68,0.817204,1,0.013158,0.986842,0,0.013158,0,0.02597,0.012985,27.10753,25,1,0,-,0,0,0,0,0,-,0,0,0,-,0,0,-,0,0,0,1,0,0,0,0,0,0,0,0,0,0,0,0,0,0,-,0,-,0,0,-,-,0,0,0,0,0,0,0,0,0,-,0,0,0,0,0,0,0,0…
100455753|F|0--68:C>A	TGCAGCACTTTTTGGTGAATCATCATCGGGAAAGCCATCTAAGGTCAAGCGCAAGCGTGAAGTACTTTC	TGCAGCACTTTTTGGTGAATCATCATCGGGAAAGCCATCTAAGGTCAAGCGCAAGCGTGAAGTACTTTC		0	0	999		68	0.989247	1	0.054348	0.945652	0	0.054348	0	0.102788	0.051394	19.16522	18.6	0.97619	1	1	1	1	1	1	1	1	1	1	1	1	1	1	1	1	1	1	1	1	1	1	1	1	1	1	1	1	1
100455753|F|0-68:C>A-68:C>A	TGCAGCACTTTTTGGTGAATCATCATCGGGAAAGCCATCTAAGGTCAAGCGCAAGCGTGAAGTACTTTA	TGCAGCACTTTTTGGTGAATCATCATCGGGAAAGCCATCTAAGGTCAAGCGCAAGCGTGAAGTACTTTA		0	0	999	68:C>A	68	0.989247	1	0.054348	0.945652	0	0.054348	0	0.102788	0.051394	19.16522	18.6	0.97619	0	0	0	0	0	0	0	0	0	0	0	0	0	0	1	0	0	0	0	0	0	0	0	0	0	0	1	0	0
100455856|F|0--68:T>C,TGCAGCATCCTTATACACTTTGCCATATTCTCCCATCCATTGCTCGTGTCTTTCTCGCATGGATGTCTT,TGCAGCATCCTTATACACTTTGCCATATTCTCCCATCCATTGCTCGTGTCTTTCTCGCATGGATGTCTT,"Chr 5",3616081,2,8.10614e-029,,68,0.634409,0.016949,0.983051,0.016949,0.983051,0,0.033324,0.033324,0.033324,10,5.30435,1,0,0,-,-,0,0,-,0,0,0,0,-,0,0,0,-,0,1,-,0,0,0,0,0,-,0,-,-,0,-,0,0,0,-,0,0,-,-,-,0,-,-,0,0,-,-,-,0,0,-,0,0,0,-,0,0,-,0…
100455856|F|0-68:T>C-68:T>C,TGCAGCATCCTTATACACTTTGCCATATTCTGCCATCCATTGCTCGTGTCTTTCTCGCATGGATGTCTC,TGCAGCATCCTTATACACTTTGCCATATTCTGCCATCCATTGCTCGTGTCTTTCTCGCATGGATGTCTC,"Chr 5",3616081,2,8.10614e-029,68:T>C,68,0.634409,0.016949,0.983051,0.016949,0.983051,0,0.033324,0.033324,0.033324,10,5.30435,1,1,1,-,-,1,1,-,1,1,1,1,-,1,1,1,-,1,0,-,1,1,1,1,1,-,1,-,-,1,-,1,1,1,-,1,1,-,-,-,1,-,-,1,1,-,-,-,1,1,-,1,1…
100455900|F|0--68:T>A,TGCAGCCAAATCCTTGCGTAGTACAGCCCATGTAGAAGTGGGCTCCAACTGAACCTGTTTTTTTGTATT,TGCAGCCAAATCCTTGCGTAGTACAGCCCATGTAGAAGTGGGCTCCAACTGAACCTGTTTTTTTGTATT,"Chr 11",46687758,1,8.10614e-029,,68,0.892473,0.012048,1,0,0.987952,0.012048,0.023806,0,0.011903,29,21.65657,1,0,0,0,0,0,0,0,0,0,0,0,0,0,0,0,0,0,0,0,0,0,0,-,0,0,0,0,0,0,0,0,0,0,0,0,0,-,0,-,0,1,-,-,0,0,0,0,0,0,0,0,0,0,0,0,0,0,0,0,0,0,0,0,…
100455900|F|0-68:T>A-68:T>A,TGCAGCCAAATCCTTGCGTAGTACAGCCCATGTAGAAGTGGGCTCCAACTGAACCTGTTTTTTTGTATA,TGCAGCCAAATCCTTGCGTAGTACAGCCCATGTAGAAGTGGGCTCCAACTGAACCTGTTTTTTTGTATA,"Chr 11",46687758,1,8.10614e-029,68:T>A,68,0.892473,0.012048,1,0,0.987952,0.012048,0.023806,0,0.011903,29,21.65657,1,1,1,1,1,1,1,1,1,1,1,1,1,1,1,1,1,1,1,1,1,1,1,-,1,1,1,1,1,1,1,1,1,1,1,1,1,-,1,-,1,1,-,-,1,1,1,1,1,1,1,1,1,1,1,1,1,1,…
100456472|F|0--68:A>G,TGCAGGCAGTTTTCTTTTGGTTTGGCTGCATCCTTTGATCTGATCAGCAAATTTGAGAATTCATTTACA,TGCAGGCAGTTTTCTTTTGGTTTGGCTGCATCCTTTGATCTGATCAGCAAATTTGAGAATTCATTTACA,"Chr 7",8289221,1,1.0486e-027,,68,0.849462,0.012658,1,0,0.987342,0.012658,0.024996,0,0.012498,36,10.76667,1,-,0,-,0,0,0,-,0,0,0,0,0,-,0,0,0,0,0,0,0,0,0,-,-,0,0,0,0,0,0,0,0,0,0,-,0,0,0,-,0,0,1,0,0,0,0,0,0,0,0,0,0,0,0,0,0,0,0,0,-,0,0,0,-,0…
100456472|F|0-68:A>G-68:A>G,TGCAGGCAGTTTTCTTTTGGTTTGGCTGCATCCTTTGATCTGATCAGCAAATTTGAGAATTCATTTTGG,TGCAGGCAGTTTTCTTTTGGTTTGGCTGCATCCTTTGATCTGATCAGCAAATTTGAGAATTCATTTTGG,"Chr 7",8289221,1,1.0486e-027,68:A>G,68,0.849462,0.012658,1,0,0.987342,0.012658,0.024996,0,0.012498,36,10.76667,1,-,1,-,1,1,1,-,1,1,1,1,1,-,1,1,1,1,1,1,1,1,1,-,-,1,1,1,1,1,1,1,1,1,1,-,1,1,1,-,1,1,1,1,1,1,1,1,1,1,1,1,1,1,1,1,1,1,1,1…
100456609|F|0--68:A>T,TGCAGGTAATTAGGTAGAATGGGTCAACTTGGGAAATAAAATTAGTTACCCCATCCCCGAAAAAAAAAA,TGCAGGTAATTAGGTAGAATGGGTCAACTTGGGAAATAAAATTAGTTACCCCATCCCCGAAAAAAAAAA,"Chr 11",22897622,1,1.0486e-027,,68,0.752688,0.028571,0.985714,0.014286,0.971429,0.014286,0.05551,0.028163,0.041837,5,3.55,1,-,-,-,0,0,0,0,0,0,0,0,0,-,0,-,0,0,-,0,0,0,0,0,0,0,1,-,0,0,1,0,0,0,0,0,0,0,-,-,-,-,0,0,0,0,0,0,0,0,-,0,0,-,-,0,0,…
100456609|F|0-68:A>T-68:A>T,TGCAGGTAATTAGGTAGAATGGGTCAACTTGGGAAATAAAATTAGTTACCCCACCCCCGAAAAAAAAAT,TGCAGGTAATTAGGTAGAATGGGTCAACTTGGGAAATAAAATTAGTTACCCCACCCCCGAAAAAAAAAT,"Chr 11",22897622,1,1.0486e-027,68:A>T,68,0.752688,0.028571,0.985714,0.014286,0.971429,0.014286,0.05551,0.028163,0.041837,5,3.55,1,-,-,-,1,1,1,1,1,1,1,1,1,-,1,-,1,1,-,1,1,1,1,1,1,1,0,-,1,1,1,1,1,1,1,1,1,1,-,-,-,-,1,1,1,1,1,1,1,1,-,…
100456682|F|0--68:A>G	TGCAGGTGGGGTGACCAACGGCGCTACCTACTTCCAAAATGATATGATTGGACATTGAAAGAAGAATTA	TGCAGGTGGGGTGACCAACGGCGCTACCTACTTCCAAAATGATATGATTGGACATTGAAAGAAGAATTA		0	0	999		68	0.602151	0.017857	0.982143	0.017857	0.982143	0	0.035077	0.035077	0.035077	16	11.33333	1	0	0	-	-	-	0	0	0	0	0	0	0	0	-	0	0	0	-	-	-	0	-	0	-	-	0	0	0	-
100456682|F|0-68:A>G-68:A>G	TGCAGGTGGGGTGACCAACGGCGCTACCTACTTCCAAAATGATATGATTGGACATTGAAAGAAGAATTG	TGCAGGTGGGGTGACCAACGGCGCTACCTACTTCCAAAATGATATGATTGGACATTGAAAGAAGAATTG		0	0	999	68:A>G	68	0.602151	0.017857	0.982143	0.017857	0.982143	0	0.035077	0.035077	0.035077	16	11.33333	1	1	1	-	-	-	1	1	1	1	1	1	1	1	-	1	1	1	-	-	-	1	-	1	-	-	1	1	1	-
100456706|F|0--68:A>G	TGCAGGTTCCGATTTTAGTATTTGCATAATTTATCATGATTTTTTGAATTATTATTTCCCTGTACATTA	TGCAGGTTCCGATTTTAGTATTTGCATAATTTATCATGATTTTTTGAATTATTATTTCCCTGTACATTA		0	0	999		68	0.817204	0.013158	1	0	0.986842	0.013158	0.02597	0	0.012985	12	10.58947	1	0	0	0	-	0	0	0	0	0	0	0	-	0	-	0	0	0	0	0	0	0	0	0	0	0	0	-	0	1
100456706|F|0-68:A>G-68:A>G	TGCAGGTTCCGATTTTAGTATTTGCATAATTTATCATGATTTTTTGAATTATTATTTCCCTGTACATTG	TGCAGGTTCCGATTTTAGTATTTGCATAATTTATCATGATTTTTTGAATTATTATTTCCCTGTACATTG		0	0	999	68:A>G	68	0.817204	0.013158	1	0	0.986842	0.013158	0.02597	0	0.012985	12	10.58947	1	1	1	1	-	1	1	1	1	1	1	1	-	1	-	1	1	1	1	1	1	1	1	1	1	1	1	-	1	1
100456851|F|0--68:C>A,TGCAGTAGTTACACTGGCATCGTCTCTGGACTACACATCATCCAAATCAACTCTAAAGTTACTCTTACC,TGCAGTAGTTACACTGGCATCGTCTCTGGACTACACATCATCCAAATCAACTCTAAAGTTACTCTTACC,"Chr 2",33106175,1,2.25381e-029,,68,0.795699,0.986486,0.040541,0.959459,0.013514,0.027027,0.026662,0.077794,0.052228,20.10465,10,0.928571,1,1,1,1,1,1,1,1,1,1,1,1,1,-,-,1,0,1,1,1,1,1,1,1,1,1,1,1,1,1,1,1,1,1,1,1,1,-,-,-,-,1,1,1,-,1,1,1,1,-…
100456851|F|0-68:C>A-68:C>A,TGCAGTAGTTACACTGGCATCGTCTCTGGACTACACATCATCCAAATCAACTCTAAAGTTACTCTTACA,TGCAGTAGTTACACTGGCATCGTCTCTGGACTACACATCATCCAAATCAACTCTAAAGTTACTCTTACA,"Chr 2",33106175,1,2.25381e-029,68:C>A,68,0.795699,0.986486,0.040541,0.959459,0.013514,0.027027,0.026662,0.077794,0.052228,20.10465,10,0.928571,0,0,0,0,0,0,0,0,0,0,1,0,0,-,-,0,1,0,0,0,0,0,0,0,0,0,0,0,0,0,0,0,0,0,0,0,0,-,-,-,-,0,0,0…
100456854|F|0--68:A>T,TGCAGTAGTTCAATTGGTTGCTTGTTGAACGCCTCAGAAAATGAGAGGCCCAACGTGTTTGCTGCTTTA,TGCAGTAGTTCAATTGGTTGCTTGTTGAACGCCTCAGAAAATGAGAGGCCCAACGTGTTTGCTGCTTTA,"Chr 5",1613598,1,8.10614e-029,,68,0.817204,0.013158,0.986842,0.013158,0.986842,0,0.02597,0.02597,0.02597,16,8.21348,1,0,0,-,0,0,0,-,0,0,-,0,0,0,0,0,0,0,0,0,0,0,0,0,0,-,-,0,0,-,0,0,0,0,0,0,0,-,0,-,0,-,0,0,0,0,-,0,1,0,-,0,0,0,-,0,0,0,0,0,…
100456854|F|0-68:A>T-68:A>T,TGCAGTAGTTCAATTGGTTGCTTGTTGAACGCCTCAGAAAATGAGAGGCCCAACGTGTTTGCTGCTTTT,TGCAGTAGTTCAATTGGTTGCTTGTTGAACGCCTCAGAAAATGAGAGGCCCAACGTGTTTGCTGCTTTT,"Chr 5",1613598,1,8.10614e-029,68:A>T,68,0.817204,0.013158,0.986842,0.013158,0.986842,0,0.02597,0.02597,0.02597,16,8.21348,1,1,1,-,1,1,1,-,1,1,-,1,1,1,1,1,1,1,1,1,1,1,1,1,1,-,-,1,1,-,1,1,1,1,1,1,1,-,1,-,1,-,1,1,1,1,-,1,0,1,-,1,1,1,…
100456943|F|0--68:A>G,TGCAGTCTAATGAAATTGAAAAAATACCATAAGATTTTTATCCCCATAAAAAATGATAAAATTTTACAA,TGCAGTCTAATGAAATTGAAAAAATACCATAAGATTTTTATCCCCATAAAAAATGATAAAATTTTACAA,"Chr 5",1621387,2,2.25381e-029,,68,0.784946,0.986301,0.041096,0.958904,0.013699,0.027397,0.027022,0.078814,0.052918,5.38372,3.33333,0.961538,1,1,1,1,1,1,1,-,1,1,1,1,-,-,0,1,-,1,1,1,1,-,1,1,-,1,1,1,-,1,1,1,1,1,-,1,1,-,-,-,1,1,1,1,1,-,1,1,…
100456943|F|0-68:A>G-68:A>G,TGCAGTCTAATGAAATTGAAAAAATACCATAAGATTTTTATCCCCATAAAAAATGATAAAATTTTACAG,TGCAGTCTAATGAAATTGAAAAAATACCATAAGATTTTTATCCCCATAAAAAATGATAAAATTTTACAG,"Chr 5",1621387,2,2.25381e-029,68:A>G,68,0.784946,0.986301,0.041096,0.958904,0.013699,0.027397,0.027022,0.078814,0.052918,5.38372,3.33333,0.961538,0,0,0,1,0,0,0,-,0,0,0,0,-,-,1,0,-,0,0,0,0,-,0,0,-,0,0,0,-,0,0,0,0,0,-,0,0,-,-,-,0,0,…
100457015|F|0--68:A>G	TGCAGTGAATCCAAATCCAAAATGTAAAGATGTCAAATATGTCTGTTAGTTTATGCAAACCAATGTTTA	TGCAGTGAATCCAAATCCAAAATGTAAAGATGTCAAATATGTCTGTTAGTTTATGCAAACCAATGTTTA		0	0	999		68	0.870968	0.024691	1	0	0.975309	0.024691	0.048163	0	0.024082	14.5	7.79592	1	0	0	0	-	0	0	-	0	0	0	0	0	0	0	0	0	0	0	0	0	0	0	0	0	0	0	0	1	0
100457015|F|0-68:A>G-68:A>G	TGCAGTGAATCCAAATCCAAAATGTAAAGATGTCAAATATGTCTGTTAGTTTATGCAAACCAATGTTTG	TGCAGTGAATCCAAATCCAAAATGTAAAGATGTCAAATATGTCTGTTAGTTTATGCAAACCAATGTTTG		0	0	999	68:A>G	68	0.870968	0.024691	1	0	0.975309	0.024691	0.048163	0	0.024082	14.5	7.79592	1	1	1	1	-	1	1	-	1	1	1	1	1	1	1	1	1	1	1	1	1	1	1	1	1	1	1	1	1	1
100457088|F|0--68:G>A	TGCAGTGGAATAAGGATAGAGTGAGGGAGCTTGAAATGAAGCTTAGATCCGTGCAAGAGGTTGAAAATG	TGCAGTGGAATAAGGATAGAGTGAGGGAGCTTGAAATGAAGCTTAGATCCGTGCAAGAGGTTGAAAATG		0	0	999		68	0.817204	1	0.013158	0.986842	0	0.013158	0	0.02597	0.012985	24.11702	18	1	1	1	1	-	1	1	-	1	1	1	1	1	-	1	1	1	-	1	1	1	1	1	-	-	1	1	1	1	1
100457088|F|0-68:G>A-68:G>A	TGCAGTGGAATAAGGATAGAGTGAGGGAGCTTGAAATGAAGCTTAGATCCGTGCAAGAGGTTGAAAATA	TGCAGTGGAATAAGGATAGAGTGAGGGAGCTTGAAATGAAGCTTAGATCCGTGCAAGAGGTTGAAAATA		0	0	999	68:G>A	68	0.817204	1	0.013158	0.986842	0	0.013158	0	0.02597	0.012985	24.11702	18	1	0	0	0	-	0	0	-	0	0	0	0	1	-	0	0	0	-	0	0	0	0	0	-	-	0	0	0	0	0
100457259|F|0--68:C>T	TGCAGTTGATGAGATCTGAATGGAATAGGGTTCCAAAAGAATAACAAAAGGCTGATTTCTAGGTTTTAC	TGCAGTTGATGAGATCTGAATGGAATAGGGTTCCAAAAGAATAACAAAAGGCTGATTTCTAGGTTTTAC		0	0	999		68	0.752688	0.014286	1	0	0.985714	0.014286	0.028163	0	0.014082	36	22.01235	1	0	0	-	0	0	0	0	-	0	0	0	-	-	-	0	0	0	-	0	0	0	0	0	0	0	0	0	0	0
100457259|F|0-68:C>T-68:C>T	TGCAGTTGATGAGATCTGAATGGAATAGGGTTCCAAAAGAATAACAAAAGGCTGATTTCTAGGTTTCAT	TGCAGTTGATGAGATCTGAATGGAATAGGGTTCCAAAAGAATAACAAAAGGCTGATTTCTAGGTTTCAT		0	0	999	68:C>T	68	0.752688	0.014286	1	0	0.985714	0.014286	0.028163	0	0.014082	36	22.01235	1	1	1	-	1	1	1	1	-	1	1	1	-	-	-	1	1	1	-	1	1	1	1	1	1	1	1	1	1	1
100457271|F|0--68:G>A,TGCAGTTGCCATTCTACTGTATTATATTATGTGTTCCGACGGTGAGAATCGAAAAATTCTGGTGTTTTG,TGCAGTTGCCATTCTACTGTATTATATTATGTGTTCCGACGGTGAGAATCGAAAAATTCTGGTGTTTTG,"Chr 2",29701827,1,2.25381e-029,,68,0.709677,1,0.015152,0.984848,0,0.015152,0,0.029844,0.014922,19.8961,19,1,1,1,-,-,1,1,-,1,1,-,1,-,-,1,-,1,1,1,1,1,1,1,1,-,1,1,1,1,1,1,-,1,1,1,-,1,-,-,-,1,1,-,1,1,1,1,-,1,1,1,-,1,1,-,-,1,1,1,1,-,1,1,-,1,…
100457271|F|0-68:G>A-68:G>A,TGCAGTTGCCATTCTACTGTATTATATTATGTGTTCCGACGGTGAGAATCGAAAAATTCTGGTGTTTTA,TGCAGTTGCCATTCTACTGTATTATATTATGTGTTCCGACGGTGAGAATCGAAAAATTCTGGTGTTTTA,"Chr 2",29701827,1,2.25381e-029,68:G>A,68,0.709677,1,0.015152,0.984848,0,0.015152,0,0.029844,0.014922,19.8961,19,1,0,0,-,-,0,0,-,0,0,-,0,-,-,0,-,0,0,0,0,0,0,0,0,-,0,0,0,0,0,0,-,0,0,0,-,0,-,-,-,0,0,-,0,0,0,0,-,0,0,0,-,0,0,-,-,0,0,0,…
100457374|F|0--68:C>T	TGCAGTTTGTGAGTCTAAGATGGGGTTGGCAACGTGCTTCTTTCCTTTTCTCCCATTCTTTATTCTAAC	TGCAGTTTGTGAGTCTAAGATGGGGTTGGCAACGTGCTTCTTTCCTTTTCTCCCATTCTTTATTCTAAC		0	0	999		68	0.903226	1	0.011905	0.988095	0	0.011905	0	0.023526	0.011763	18.29126	6	1	1	1	1	1	1	1	-	1	1	1	1	-	1	1	-	1	1	1	1	1	1	1	1	1	1	1	1	1	1
100457374|F|0-68:C>T-68:C>T	TGCAGTTTGTGAGTCTAAGATGGGGTTGGCAACGTGCTTCTTTCCTTTTCTCCCATTCTTTATTCTAAT	TGCAGTTTGTGAGTCTAAGATGGGGTTGGCAACGTGCTTCTTTCCTTTTCTCCCATTCTTTATTCTAAT		0	0	999	68:C>T	68	0.903226	1	0.011905	0.988095	0	0.011905	0	0.023526	0.011763	18.29126	6	1	0	0	0	0	0	0	-	1	0	0	0	-	0	0	-	0	0	0	0	0	0	0	0	0	0	0	0	0	0
100457911|F|0--68:T>A,TGCAGAAACCACAATATGGAAGTAAATAAGTAGCAGATCTTGACGATAAATTATCCTGATAAGAGCCTT,TGCAGAAACCACAATATGGAAGTAAATAAGTAGCAGATCTTGACGATAAATTATCCTGATAAGAGCCTT,"Chr 3",15525391,1,8.10614e-029,,68,0.709677,0.015152,1,0,0.984848,0.015152,0.029844,0,0.014922,19,15.64103,1,0,0,-,-,-,0,-,0,0,0,0,-,-,-,-,0,0,0,0,0,0,0,-,0,0,0,0,0,1,0,0,0,0,0,-,0,0,-,-,0,-,0,0,-,0,0,-,0,0,-,-,0,-,-,0,0,0,0,0,-,0,0,-,-…
100457911|F|0-68:T>A-68:T>A,TGCAGAAACCACAATATGGAAGTAAATAAGTAGCAGATCTTGACGATAAATTATCCTGATAAGAGCCTA,TGCAGAAACCACAATATGGAAGTAAATAAGTAGCAGATCTTGACGATAAATTATCCTGATAAGAGCCTA,"Chr 3",15525391,1,8.10614e-029,68:T>A,68,0.709677,0.015152,1,0,0.984848,0.015152,0.029844,0,0.014922,19,15.64103,1,1,1,-,-,-,1,-,1,1,1,1,-,-,-,-,1,1,1,1,1,1,1,-,1,1,1,1,1,1,1,1,1,1,1,-,1,1,-,-,1,-,1,1,-,1,1,-,1,1,-,-,1,-,-,1,1,1,1…
100458215|F|0--68:T>A,TGCAGATGCAACTATGAGAAATTGAGAATAAGATTACAGGGGCCGTTTGGCCTTTGCTTCCTTTTTTTT,TGCAGATGCAACTATGAGAAATTGAGAATAAGATTACAGGGGCCGTTTGGCCTTTGCTTCCTTTTTTTT,"Chr 7",12361686,1,2.25381e-029,,68,0.655914,0.983607,0.016393,0.983607,0.016393,0,0.032249,0.032249,0.032249,12.66667,4,1,-,-,-,1,1,1,1,1,1,1,1,-,-,-,1,1,1,-,-,1,1,-,-,-,-,1,1,1,1,1,-,1,1,1,-,1,-,-,-,1,-,-,1,1,-,1,1,1,1,-,-,1,-,1,1,1,1,…
100458215|F|0-68:T>A-68:T>A,TGCAGATGCAACTATGAGAAATTGAGAATAAGATTACAGGGGCCGTTTGGCCTTTGCTTCCTTTTTTTA,TGCAGATGCAACTATGAGAAATTGAGAATAAGATTACAGGGGCCGTTTGGCCTTTGCTTCCTTTTTTTA,"Chr 7",12361686,1,2.25381e-029,68:T>A,68,0.655914,0.983607,0.016393,0.983607,0.016393,0,0.032249,0.032249,0.032249,12.66667,4,1,-,-,-,0,0,0,0,0,0,0,0,-,-,-,0,0,0,-,-,0,0,-,-,-,-,0,0,0,0,0,-,0,0,0,-,0,-,-,-,0,-,-,0,0,-,0,0,0,0,-,-,…
100458698|F|0--68:G>A	TGCAGGGAAAGATTGATGACTTCCAAGACTCAGTTTTGTACTTACGTTTTTGACACACCTCTAATTTTG	TGCAGGGAAAGATTGATGACTTCCAAGACTCAGTTTTGTACTTACGTTTTTGACACACCTCTAATTTTG		0	0	999		68	0.655914	0.983607	0.032787	0.967213	0.016393	0.016393	0.032249	0.063424	0.047837	16.46479	6.5	1	-	-	1	-	1	1	-	1	1	1	1	-	-	1	1	1	1	1	1	1	1	-	1	1	1	1	1	1	1
100458698|F|0-68:G>A-68:G>A	TGCAGGGAAAGATTGATGACTTCCAAGACTCAGTTTTGTACTTACGTTTTTGACACACCTCTAATTTTA	TGCAGGGAAAGATTGATGACTTCCAAGACTCAGTTTTGTACTTACGTTTTTGACACACCTCTAATTTTA		0	0	999	68:G>A	68	0.655914	0.983607	0.032787	0.967213	0.016393	0.016393	0.032249	0.063424	0.047837	16.46479	6.5	1	-	-	0	-	0	0	-	0	0	0	0	-	-	0	0	0	0	0	1	0	0	-	0	0	0	0	0	0	0
100458706|F|0--68:A>G,TGCAGGGAAGGTAACTGATACTTCAGAAAATGAAAATTTGGCATCTAACCAGCTTGATATCAAGTATTA,TGCAGGGAAGGTAACTGATACTTCAGAAAATGAAAATTTGGCATCTAACCAGCTTGATATCAAGTATTA,"Chr 2",1398146,1,2.93619e-023,,68,0.83871,0.012821,1,0,0.987179,0.012821,0.025312,0,0.012656,31,12.85714,1,0,0,0,-,0,0,0,-,0,0,0,0,0,0,-,0,0,0,0,0,0,0,0,0,0,0,0,0,0,0,0,0,0,-,0,0,0,-,-,-,-,-,0,0,0,0,0,0,0,-,0,0,-,-,0,0,0,0,0,0,0,0,0,0,0…
100458706|F|0-68:A>G-68:A>G,TGCAGGGAAGGTAACTGATACTTCAGAAAATGAAAATTTGGCATCTAACCAGCTTGATATCAAGTATTG,TGCAGGGAAGGTAACTGATACTTCAGAAAATGAAAATTTGGCATCTAACCAGCTTGATATCAAGTATTG,"Chr 2",1398146,1,2.93619e-023,68:A>G,68,0.83871,0.012821,1,0,0.987179,0.012821,0.025312,0,0.012656,31,12.85714,1,1,1,1,-,1,1,1,-,1,1,1,1,1,1,-,1,1,1,1,1,1,1,1,1,1,1,1,1,1,1,1,1,1,-,1,1,1,-,-,-,-,-,1,1,1,1,1,1,1,-,1,1,-,-,1,1,1,1,1…
100458775|F|0--68:C>G,TGCAGGTCTTCCTGTTTGCAAACTCAAAATGTAAGAGGTATTTCCACAACCGTTTGAAGCCATCAAAGC,TGCAGGTCTTCCTGTTTGCAAACTCAAAATGTAAGAGGTATTTCCACAACCGTTTGAAGCCATCAAAGC,"Chr 3",19352175,1,2.25381e-029,,68,0.752688,0.942857,0.071429,0.928571,0.057143,0.014286,0.107755,0.132653,0.120204,11.15854,7.2,1,0,1,1,-,-,0,1,-,1,1,1,-,-,1,1,1,1,-,-,1,1,1,1,1,1,1,1,1,1,-,1,1,1,-,1,-,1,1,1,1,-,-,1,1,1,-,1,1,1,1,-,1,-…
100458775|F|0-68:C>G-68:C>G,TGCAGGTCTTCCTGTTTGCAAACTCAAAATGTAAGAGGTATTTCCACAACCGTTTGAAGCCATCAAAGG,TGCAGGTCTTCCTGTTTGCAAACTCAAAATGTAAGAGGTATTTCCACAACCGTTTGAAGCCATCAAAGG,"Chr 3",19352175,1,2.25381e-029,68:C>G,68,0.752688,0.942857,0.071429,0.928571,0.057143,0.014286,0.107755,0.132653,0.120204,11.15854,7.2,1,1,0,0,-,-,1,0,-,0,0,0,-,-,0,0,0,0,-,-,0,0,0,0,0,0,0,0,0,0,-,0,0,0,-,0,-,0,0,0,0,-,-,0,0,0,-,0…
100459391|F|0--68:G>A,TGCAGAATGAGCTGACTGCTGCACTTGCGAATCAAGAGGCGGTGGAATGATGGCCCGAAGAAGTTCTTG,TGCAGAATGAGCTGACTGCTGCACTTGCGAATCAAGAGGCGGTGGAATGATGGCCCGAAGAAGTTCTTG,"Chr 7",10204956,1,2.25381e-029,,68,0.666667,0.983871,0.016129,0.983871,0.016129,0,0.031738,0.031738,0.031738,12.9,6,1,1,1,-,1,-,1,-,1,1,1,1,1,-,-,1,1,1,-,1,1,1,1,1,1,1,1,1,1,1,1,1,1,1,1,-,1,1,-,1,1,1,1,1,1,1,-,-,1,1,-,-,1,-,-,-,-,1,-,1,…
100459391|F|0-68:G>A-68:G>A,TGCAGAATGAGCTGACTGCTGCACTTGCGAATCAAGAGGCGGTGGAATGATGGCCCGAAGAAGTTCTTA,TGCAGAATGAGCTGACTGCTGCACTTGCGAATCAAGAGGCGGTGGAATGATGGCCCGAAGAAGTTCTTA,"Chr 7",10204956,1,2.25381e-029,68:G>A,68,0.666667,0.983871,0.016129,0.983871,0.016129,0,0.031738,0.031738,0.031738,12.9,6,1,0,0,-,0,-,0,-,0,0,0,0,0,-,-,0,0,0,-,0,0,0,0,0,0,0,0,0,0,0,0,0,0,0,0,-,0,0,-,0,0,0,0,0,0,0,-,-,0,0,-,-,0,-,…
100459583|F|0--68:G>T	TGCAGGTTCGTGTCCTTGAACTCACTCATCTATCCCCTCTTTGAATGCTTGCAACTTGCAATTCATATG	TGCAGGTTCGTGTCCTTGAACTCACTCATCTATCCCCTCTTTGAATGCTTGCAACTTGCAATTCATATG		0	0	999		68	0.645161	0.983333	0.016667	0.983333	0.016667	0	0.032778	0.032778	0.032778	16.37143	9	1	1	1	-	1	-	1	0	1	1	1	1	-	1	-	-	1	-	1	1	1	1	1	-	1	1	-	1	1	-
100459583|F|0-68:G>T-68:G>T	TGCAGGTTCGTGTCCTTGAACTCACTCATCTATCCCCTCTTTGAATGCTTGCAACTTGCAATTCATATT	TGCAGGTTCGTGTCCTTGAACTCACTCATCTATCCCCTCTTTGAATGCTTGCAACTTGCAATTCATATT		0	0	999	68:G>T	68	0.645161	0.983333	0.016667	0.983333	0.016667	0	0.032778	0.032778	0.032778	16.37143	9	1	0	0	-	0	-	0	1	0	0	0	0	-	0	-	-	0	-	0	0	0	0	0	-	0	0	-	0	0	-
100460259|F|0--68:C>T	TGCAGTAAGATATCAATTACACAGTTGCACTCACAGTGTTTGAAAGTAGGCCTTGTCCATGATAGTTTC	TGCAGTAAGATATCAATTACACAGTTGCACTCACAGTGTTTGAAAGTAGGCCTTGTCCATGATAGTTTC		0	0	999		68	0.645161	1	0.016667	0.983333	0	0.016667	0	0.032778	0.016389	28.19444	26	1	1	1	1	1	-	-	1	-	1	-	1	-	-	1	1	1	1	1	1	1	1	1	-	1	1	1	1	1	-
100460259|F|0-68:C>T-68:C>T	TGCAGTAAGATATCAATTACACAGTTGCACTCACAGTGTTTGAAAGTAGGCCTTGTCCATGATAGTTTT	TGCAGTAAGATATCAATTACACAGTTGCACTCACAGTGTTTGAAAGTAGGCCTTGTCCATGATAGTTTT		0	0	999	68:C>T	68	0.645161	1	0.016667	0.983333	0	0.016667	0	0.032778	0.016389	28.19444	26	1	0	0	0	0	-	-	0	-	0	-	0	-	-	0	0	0	0	0	0	0	0	0	-	0	0	0	0	0	-
100472434|F|0--68:T>C,TGCAGAATCATGAAAAACAGAAAGAAAAGAATGCACGCTCCCTACGCAGGCATCACCCTGATCAGGTTT,TGCAGAATCATGAAAAACAGAAAGAAAAGAATGCACGCTCCCTACGCAGGCATCACCCTGATCAGGTTT,"Chr 10",20284094,1,8.10614e-029,,68,0.612903,0.017544,0.982456,0.017544,0.982456,0,0.034472,0.034472,0.034472,18,9.21311,1,0,1,-,0,-,-,-,0,0,0,0,-,-,0,-,0,0,0,0,0,0,0,-,0,0,0,-,0,0,0,0,0,0,0,-,0,-,0,-,-,-,0,0,0,-,0,-,-,0,-,-,0,0,-,0,-,0…
100472434|F|0-68:T>C-68:T>C,TGCAGAATCATGAAAAACAGAAAGAAAAGAATGCACGCTCCCTACGCAGGCATCACCCTGATCAGGTTC,TGCAGAATCATGAAAAACAGAAAGAAAAGAATGCACGCTCCCTACGCAGGCATCACCCTGATCAGGTTC,"Chr 10",20284094,1,8.10614e-029,68:T>C,68,0.612903,0.017544,0.982456,0.017544,0.982456,0,0.034472,0.034472,0.034472,18,9.21311,1,1,0,-,1,-,-,-,1,1,1,1,-,-,1,-,1,1,1,1,1,1,1,-,1,1,1,-,1,1,1,1,1,1,1,-,1,-,1,-,-,-,1,1,1,-,1,-,-,1,-,-…
100472526|F|0--68:C>T	TGCAGACGCCCATAGAATCGTCTATTGATATAACATTATAAAAATGAAGTTTCTTTTTTTTTGTATTAC	TGCAGACGCCCATAGAATCGTCTATTGATATAACATTATAAAAATGAAGTTTCTTTTTTTTTGTATTAC		0	0	999		68	0.870968	0.012346	1	0	0.987654	0.012346	0.024387	0	0.012193	12	11.76344	1	0	0	0	0	0	0	0	0	0	0	0	-	-	0	0	0	0	-	0	0	0	0	0	0	0	0	0	0	0
100472526|F|0-68:C>T-68:C>T	TGCAGACGCCCATAGAATCGTCTATTGATATAACATTATAAAAATGAAGTTTCTTTTTTTTTGTATTTT	TGCAGACGCCCATAGAATCGTCTATTGATATAACATTATAAAAATGAAGTTTCTTTTTTTTTGTATTTT		0	0	999	68:C>T	68	0.870968	0.012346	1	0	0.987654	0.012346	0.024387	0	0.012193	12	11.76344	1	1	1	1	1	1	1	1	1	1	1	1	-	-	1	1	1	1	-	1	1	1	1	1	1	1	1	1	1	1
100472564|F|0--68:A>T,TGCAGACTTTCCACATGTTTTATGTATACTGAATATCCTCATAATATCTGATTTGGCATATGCACCATA,TGCAGACTTTCCACATGTTTTATGTATACTGAATATCCTCATAATATCTGATTTGGCATATGCACCATA,"Chr 9",4169560,1,2.25381e-029,,68,0.752688,1,0.014286,0.985714,0,0.014286,0,0.028163,0.014082,25.27381,8,1,1,1,-,-,1,1,-,1,1,1,1,1,-,-,-,1,1,1,1,1,1,1,1,-,1,1,-,1,-,1,-,1,1,1,1,1,-,1,-,1,1,-,1,1,1,1,1,-,1,-,1,1,1,1,1,1,1,1,1,-,1,-,1,-,1…
100472564|F|0-68:A>T-68:A>T,TGCAGACTTTCCACATGTTTTATGTATACTGAATATCCTCATAATATCTGATTTGGCATATGCACCATT,TGCAGACTTTCCACATGTTTTATGTATACTGAATATCCTCATAATATCTGATTTGGCATATGCACCATT,"Chr 9",4169560,1,2.25381e-029,68:A>T,68,0.752688,1,0.014286,0.985714,0,0.014286,0,0.028163,0.014082,25.27381,8,1,0,0,-,-,0,0,-,0,0,0,0,0,-,-,-,0,0,0,0,0,0,0,0,-,0,0,-,0,-,0,-,0,0,0,0,1,-,0,-,0,0,-,0,0,0,0,0,-,0,-,0,0,0,0,0,0,0,0,0…
100472620|F|0--68:G>A,TGCAGAGATTCTTGGCTCCACCTGAGAAACAGGATGTTTTTCTTGGTTGGGAGAAGTTGCAACAAATTG,TGCAGAGATTCTTGGCTCCACCTGAGAAACAGGATGTTTTTCTTGGTTGGGAGAAGTTGCAACAAATTG,"Chr 11",26378525,1,2.25381e-029,,68,0.913978,1,0.011765,0.988235,0,0.011765,0,0.023253,0.011626,32.97143,20,1,1,1,1,-,1,1,1,1,1,1,1,-,1,1,1,1,1,1,1,1,1,1,1,1,1,1,1,1,1,1,1,1,1,1,1,1,-,1,-,1,1,1,1,1,1,1,1,1,1,1,1,1,1,1,1,1,1,1,1,1,1,1,1,…
100472620|F|0-68:G>A-68:G>A,TGCAGAGATTCTTGGCTCCACCTGAGAAACAGGATGTTTTTCTTGGTTGGGAGAAGTTGCAACAAATTA,TGCAGAGATTCTTGGCTCCACCTGAGAAACAGGATGTTTTTCTTGGTTGGGAGAAGTTGCAACAAATTA,"Chr 11",26378525,1,2.25381e-029,68:G>A,68,0.913978,1,0.011765,0.988235,0,0.011765,0,0.023253,0.011626,32.97143,20,1,0,0,0,-,0,0,0,0,0,0,0,-,0,0,0,0,0,0,0,0,0,0,0,0,0,0,0,0,0,0,0,0,0,0,0,0,-,0,-,0,0,0,0,0,0,0,0,1,0,0,0,0,0,0,0,0,0,…
100472879|F|0--68:G>A	TGCAGATTTAGTATTTGGTCGGAGGCCACGAGAAGGTGAAAATATATCTACTCATTTGTGGCTAATTTG	TGCAGATTTAGTATTTGGTCGGAGGCCACGAGAAGGTGAAAATATATCTACTCATTTGTGGCTAATTTG		0	0	999		68	0.935484	1	0.022989	0.977011	0	0.022989	0	0.04492	0.02246	27.66972	9.5	1	1	1	-	-	1	1	1	1	1	1	1	-	1	1	1	1	1	1	1	1	1	1	1	1	1	1	1	1	1
100472879|F|0-68:G>A-68:G>A	TGCAGATTTAGTATTTGGTCGGAGGCCACGAGAAGGTGAAAATATATCTACTCATTTGTGGCTAATTTA	TGCAGATTTAGTATTTGGTCGGAGGCCACGAGAAGGTGAAAATATATCTACTCATTTGTGGCTAATTTA		0	0	999	68:G>A	68	0.935484	1	0.022989	0.977011	0	0.022989	0	0.04492	0.02246	27.66972	9.5	1	0	0	-	-	0	0	0	0	0	0	0	-	0	0	0	0	0	0	0	0	0	0	0	0	0	0	0	0	0
100472978|F|0--68:G>T	TGCAGCACCTTATCCGGAGCATTTTTCCCCAATTCAAAAACCTAATACATAAATAAAATTGTCTTACCG	TGCAGCACCTTATCCGGAGCATTTTTCCCCAATTCAAAAACCTAATACATAAATAAAATTGTCTTACCG		0	0	999		68	0.774194	0.791667	0.333333	0.666667	0.208333	0.125	0.329861	0.444444	0.387153	18.66176	18.03704	0.923077	1	1	-	-	1	1	1	1	1	0	1	-	0	1	1	0	-	-	1	1	1	1	1	1	1	1	1	1	1
100472978|F|0-68:G>T-68:G>T	TGCAGCACCTTATCCGGAGCATTTTTCCCCAATTCAAAAACCTAATACATAAATAAAATTGTCTTACCT	TGCAGCACCTTATCCGGAGCATTTTTCCCCAATTCAAAAACCTAATACATAAATAAAATTGTCTTACCT		0	0	999	68:G>T	68	0.774194	0.791667	0.333333	0.666667	0.208333	0.125	0.329861	0.444444	0.387153	18.66176	18.03704	0.923077	0	0	-	-	0	0	0	0	1	1	0	-	1	0	0	1	-	-	0	0	1	0	0	1	0	0	0	1	0
100473268|F|0--68:G>C,TGCAGCTCAGTCTTCCAGTCCTGCTCATATAACTACAGGTATGATCAGCATAACCAACGTTACTTTTAG,TGCAGCTCAGTCTTCCAGTCCTGCTCATATAACTACAGGTATGATCAGCATAACCAACGTTACTTTTAG,"Chr 9",3557831,1,2.25381e-029,,68,0.72043,1,0.014925,0.985075,0,0.014925,0,0.029405,0.014703,18.11538,11,1,-,1,1,-,-,-,-,1,1,1,1,-,1,-,1,1,1,-,1,1,1,1,1,1,-,1,1,1,1,1,-,1,1,1,-,-,1,-,-,1,1,-,1,1,1,1,1,1,1,1,1,1,1,1,1,1,1,1,1,-,1,-,-,-,1…
100473268|F|0-68:G>C-68:G>C,TGCAGCTCAGTCTTCCAGTCCTGCTCATATAACTACAGGTATGATCAGCATAACCAACGTTACTTTTAC,TGCAGCTCAGTCTTCCAGTCCTGCTCATATAACTACAGGTATGATCAGCATAACCAACGTTACTTTTAC,"Chr 9",3557831,1,2.25381e-029,68:G>C,68,0.72043,1,0.014925,0.985075,0,0.014925,0,0.029405,0.014703,18.11538,11,1,-,0,0,-,-,-,-,0,0,0,0,-,0,-,0,0,0,-,0,0,0,0,0,0,-,0,0,0,0,1,-,0,0,0,-,-,0,-,-,0,0,-,0,0,0,0,0,0,0,0,0,0,0,0,0,0,0,0,0…
100473586|F|0--68:C>T,TGCAGGCCTTGAAAGTGCATGCCCCTCAGGACCAGTTATTCCAAGTTCTATCATTTTCTTTTGGCCTTC,TGCAGGCCTTGAAAGTGCATGCCCCTCAGGACCAGTTATTCCAAGTTCTATCATTTTCTTTTGGCCTTC,"Chr 2",12955832,1,2.25381e-029,,68,0.870968,0.987654,0.012346,0.987654,0.012346,0,0.024387,0.024387,0.024387,23.24742,17,1,1,1,1,-,-,1,1,1,1,1,1,-,-,-,1,1,1,1,1,1,1,1,1,1,-,1,1,1,1,1,1,1,1,1,1,1,1,1,1,1,1,1,1,1,1,1,1,1,1,1,1,1,1,1,-,1,1…
100473586|F|0-68:C>T-68:C>T,TGCAGGCCTTGAAAGTGCATGCCCCTCAGGACCAGTTATTCCAAGTTCTATCATTTTCTTTTGGCCTTT,TGCAGGCCTTGAAAGTGCATGCCCCTCAGGACCAGTTATTCCAAGTTCTATCATTTTCTTTTGGCCTTT,"Chr 2",12955832,1,2.25381e-029,68:C>T,68,0.870968,0.987654,0.012346,0.987654,0.012346,0,0.024387,0.024387,0.024387,23.24742,17,1,0,0,0,-,-,0,0,0,0,0,0,-,-,-,0,0,0,0,0,0,0,0,0,0,-,0,0,0,0,0,0,0,0,0,0,0,0,0,0,0,0,0,0,0,0,0,0,0,0,0,0…
100473620|F|0--68:G>T	TGCAGGGAAATGTTATAATTCTTTTATGCTTTGTTTGGATTTGAGGATGGAAAATGGGGAGTGGAAAAG	TGCAGGGAAATGTTATAATTCTTTTATGCTTTGTTTGGATTTGAGGATGGAAAATGGGGAGTGGAAAAG		0	0	999		68	0.860215	0.8	0.3375	0.6625	0.2	0.1375	0.32	0.447187	0.383594	22.72973	18.16667	0.941176	1	1	1	-	1	1	1	1	1	1	1	-	1	1	1	1	1	1	1	0	1	1	1	1	1	1	1	1	1
100473620|F|0-68:G>T-68:G>T	TGCAGGGAAATGTTATAATTCTTTTATGCTTTGTTTGGATTTGAGGATGGAAAATGGGGAGTGGAAAAT	TGCAGGGAAATGTTATAATTCTTTTATGCTTTGTTTGGATTTGAGGATGGAAAATGGGGAGTGGAAAAT		0	0	999	68:G>T	68	0.860215	0.8	0.3375	0.6625	0.2	0.1375	0.32	0.447187	0.383594	22.72973	18.16667	0.941176	0	0	0	-	0	0	0	1	0	0	1	-	0	0	0	0	0	0	0	1	1	0	1	0	0	0	0	1	0
100485048|F|0--68:T>A,TGCAGAGGAATGGACATATTTTCAAAGGTGTATCTTTATCTGTCATTATTGGATGTGATTATCTTCATT,TGCAGAGGAATGGACATATTTTCAAAGGTGTATCTTTATCTGTCATTATTGGATGTGATTATCTTCATT,"Chr 8",19319497,1,2.25381e-029,,68,0.892473,0.975904,0.084337,0.915663,0.024096,0.060241,0.047031,0.154449,0.10074,34.77778,31.5,1,1,1,1,1,1,1,1,1,1,1,1,-,-,1,1,1,-,1,0,1,1,1,1,1,1,1,1,1,1,1,1,1,1,1,1,1,1,-,1,1,-,1,1,1,1,1,1,1,1,-,1,1,1…
100485048|F|0-68:T>A-68:T>A,TGCAGAGGAATGGACATATTTTCAAAGGTGTATCTTTATCTGTCATTATTGGATGTGATTATCTTCATA,TGCAGAGGAATGGACATATTTTCAAAGGTGTATCTTTATCTGTCATTATTGGATGTGATTATCTTCATA,"Chr 8",19319497,1,2.25381e-029,68:T>A,68,0.892473,0.975904,0.084337,0.915663,0.024096,0.060241,0.047031,0.154449,0.10074,34.77778,31.5,1,0,0,0,0,0,0,0,0,0,0,0,-,-,1,0,0,-,0,1,0,0,0,0,0,0,0,1,0,0,0,0,1,0,0,0,0,0,-,0,0,-,0,1,0,0,0,0…
100485455|F|0--68:G>A	TGCAGCCAATCTTGTGTGGTTGGGGTAAAGTTAGAATGTCATTTATTTGATTCTTTATTGTCACTTTTG	TGCAGCCAATCTTGTGTGGTTGGGGTAAAGTTAGAATGTCATTTATTTGATTCTTTATTGTCACTTTTG		0	0	999		68	0.946237	0.988636	0.011364	0.988636	0.011364	0	0.022469	0.022469	0.022469	42.6381	36	1	1	1	1	1	1	1	1	1	1	1	1	1	1	1	1	1	1	1	1	1	1	1	1	1	1	1	1	1	1
100485455|F|0-68:G>A-68:G>A	TGCAGCCAATCTTGTGTGGTTGGGGTAAAGTTAGAATGTCATTTATTTGATTCTTTATTGTCACTTTTA	TGCAGCCAATCTTGTGTGGTTGGGGTAAAGTTAGAATGTCATTTATTTGATTCTTTATTGTCACTTTTA		0	0	999	68:G>A	68	0.946237	0.988636	0.011364	0.988636	0.011364	0	0.022469	0.022469	0.022469	42.6381	36	1	0	0	0	0	0	0	0	0	0	0	0	0	0	0	0	0	0	0	0	0	0	0	0	0	0	0	0	0	0
100487318|F|0--68:C>A,TGCAGCGTTTCTCAAAAAGAATAGTGTGGCTACAAAAGGACGTGTATTTTCCAATGAATCTGGCATTAC,TGCAGCGTTTCTCAAAAAGAATAGTGTGGCTACAAAAGGACGTGTATTTTCCAATGAATCTGGCATTAC,"Chr 3",1288684,1,8.10614e-029,,68,0.741935,0.985507,0.014493,0.985507,0.014493,0,0.028565,0.028565,0.028565,32.08235,31,1,1,1,-,-,-,1,-,1,1,1,1,1,-,-,1,1,1,1,1,1,1,1,1,1,1,1,1,1,1,1,1,1,1,1,1,-,-,-,-,1,0,-,1,1,-,1,-,1,1,-,1,1,-,1,1,1,1,…
100487318|F|0-68:C>A-68:C>A,TGCAGCGTTTCTCAAAAAGAATAGTGTGGCTACAAAAGGACGTGTATTTTCCAATGAATCTGGCATTAA,TGCAGCGTTTCTCAAAAAGAATAGTGTGGCTACAAAAGGACGTGTATTTTCCAATGAATCTGGCATTAA,"Chr 3",1288684,1,8.10614e-029,68:C>A,68,0.741935,0.985507,0.014493,0.985507,0.014493,0,0.028565,0.028565,0.028565,32.08235,31,1,0,0,-,-,-,0,-,0,0,0,0,0,-,-,0,0,0,0,0,0,0,0,0,0,0,0,0,0,0,0,0,0,0,0,0,-,-,-,-,0,1,-,0,0,-,0,-,0,0,-,0,…
100487835|F|0--68:G>C	TGCAGAGTCTTTATCTTCCAATGAAAGTGAATCATTTTCATGGGGACACTCTGGTGATAGAGTTCTTAG	TGCAGAGTCTTTATCTTCCAATGAAAGTGAATCATTTTCATGGGGACACTCTGGTGATAGAGTTCTTAG		0	0	999		68	0.688172	0.984375	0.03125	0.96875	0.015625	0.015625	0.030762	0.060547	0.045654	24.57143	5	1	1	-	-	-	1	1	1	1	1	1	1	-	1	-	1	1	0	1	1	-	1	1	-	1	1	1	-	1	-
100487835|F|0-68:G>C-68:G>C	TGCAGAGTCTTTATCTTCCAATGAAAGTGAATCATTTTCATGGGGACACTCTGGTGATAGAGTTCTTAC	TGCAGAGTCTTTATCTTCCAATGAAAGTGAATCATTTTCATGGGGACACTCTGGTGATAGAGTTCTTAC		0	0	999	68:G>C	68	0.688172	0.984375	0.03125	0.96875	0.015625	0.015625	0.030762	0.060547	0.045654	24.57143	5	1	0	-	-	-	0	0	0	0	0	0	0	-	0	-	0	0	1	0	0	-	0	0	-	0	0	0	-	0	-
100494807|F|0--68:C>A	TGCAGACAATAAAATCAATCTTACGGATGTGATATGGATATTGGAACAAAAACTGTCAGATTTTGCACC	TGCAGACAATAAAATCAATCTTACGGATGTGATATGGATATTGGAACAAAAACTGTCAGATTTTGCACC		0	0	999		68	0.913978	1	0.011765	0.988235	0	0.011765	0	0.023253	0.011626	49.40741	16	1	1	1	1	1	1	1	-	1	1	1	1	-	-	1	1	1	1	1	1	1	1	1	1	1	1	1	1	1	1
100494807|F|0-68:C>A-68:C>A	TGCAGACAATAAAATCAATCTTACGGATGTGATATGGATATTGGAACAAAAACTGTCAGATTTTGCCCA	TGCAGACAATAAAATCAATCTTACGGATGTGATATGGATATTGGAACAAAAACTGTCAGATTTTGCCCA		0	0	999	68:C>A	68	0.913978	1	0.011765	0.988235	0	0.011765	0	0.023253	0.011626	49.40741	16	1	0	0	0	0	0	0	-	0	0	0	0	-	-	0	0	0	0	0	0	0	0	0	0	0	0	0	0	0	0
100495455|F|0--68:C>T,TGCAGCTTTGATGATGAATGAGGATTTGCACAAATTTGGAAGATCCAGGCTCGAAAGAAATGAGTTTTC,TGCAGCTTTGATGATGAATGAGGATTTGCACAAATTTGGAAGATCCAGGCTCGAAAGAAATGAGTTTTC,"Chr 10",14046123,1,2.25381e-029,,68,0.774194,1,0.013889,0.986111,0,0.013889,0,0.027392,0.013696,40.98901,14,1,1,1,-,-,-,1,1,1,1,1,1,-,-,1,-,1,1,1,-,1,1,1,1,1,1,1,1,1,1,1,1,1,1,1,-,1,1,1,-,1,1,1,1,1,-,1,1,1,1,-,-,1,1,-,1,1,1,1,1,1,1,1,-,…
100495455|F|0-68:C>T-68:C>T,TGCAGCTTTGATGATGAATGAGGATTTGCACAAATTTGGAAGATCCAGGCTCGAAAGAAATGAGTTTTT,TGCAGCTTTGATGATGAATGAGGATTTGCACAAATTTGGAAGATCCAGGCTCGAAAGAAATGAGTTTTT,"Chr 10",14046123,1,2.25381e-029,68:C>T,68,0.774194,1,0.013889,0.986111,0,0.013889,0,0.027392,0.013696,40.98901,14,1,0,0,-,-,-,0,0,0,0,0,0,-,-,0,-,0,1,0,-,0,0,0,0,0,0,0,0,0,0,0,0,0,0,0,-,0,0,0,-,0,0,0,0,0,-,0,0,0,0,-,-,0,0,-,0,0,0,…
100495482|F|0--68:T>C,TGCAGGAAGTTCAGGTGTAGCATTTGGATGGCCTTATAGTTGTGTTTCTGTTGATATTTTCTTATTTCT,TGCAGGAAGTTCAGGTGTAGCATTTGGATGGCCTTATAGTTGTGTTTCTGTTGATATTTTCTTATTTCT,"Chr 1",7105482,4,2.25381e-029,,68,0.849462,1,0.012658,0.987342,0,0.012658,0,0.024996,0.012498,27.41237,10,1,1,-,1,1,1,1,1,1,1,1,1,-,1,-,1,1,1,1,1,1,1,1,1,1,1,1,-,1,1,1,1,1,1,1,1,1,1,-,1,1,1,1,1,1,1,1,1,1,1,-,-,1,1,1,1,1,1,1,1,1,1,1,-,-,…
100495482|F|0-68:T>C-68:T>C,TGCAGGAAGTTCAGGTGTAGCATTTGGATGGCCTTATAGTTGTGTTTCTGTTGATATTTTCTTATTTAC,TGCAGGAAGTTCAGGTGTAGCATTTGGATGGCCTTATAGTTGTGTTTCTGTTGATATTTTCTTATTTAC,"Chr 1",7105482,4,2.25381e-029,68:T>C,68,0.849462,1,0.012658,0.987342,0,0.012658,0,0.024996,0.012498,27.41237,10,1,0,-,0,0,0,0,0,0,0,0,0,-,0,-,0,0,0,0,0,0,0,0,0,0,0,0,-,0,0,0,0,0,0,0,0,0,0,-,0,0,0,0,0,0,1,0,0,0,0,-,-,0,0,0,0,0,0,0,…
100495679|F|0--68:G>C	TGCAGGTGATGATTGGATCATTTGGACTTCTAATAGGTGTGCTCACCATTACTTTACTGCTACTATTAG	TGCAGGTGATGATTGGATCATTTGGACTTCTAATAGGTGTGCTCACCATTACTTTACTGCTACTATTAG		0	0	999		68	0.806452	1	0.013333	0.986667	0	0.013333	0	0.026311	0.013156	24.6129	17	1	1	1	-	1	1	1	1	1	1	1	1	-	1	1	-	1	1	-	1	1	1	1	1	1	1	1	1	1	1
100495679|F|0-68:G>C-68:G>C	TGCAGGTGATGATTGGATCATTTGGACTTCTAATAGGTGTGCTCACCATTACTTTACTGCTACTATTAC	TGCAGGTGATGATTGGATCATTTGGACTTCTAATAGGTGTGCTCACCATTACTTTACTGCTACTATTAC		0	0	999	68:G>C	68	0.806452	1	0.013333	0.986667	0	0.013333	0	0.026311	0.013156	24.6129	17	1	0	0	-	0	0	0	0	0	0	0	0	-	0	0	-	0	0	-	0	0	0	1	0	0	0	0	0	0	0
100497241|F|0--68:A>C,TGCAGCAACAGTAGGAACAACACCGGTTGAAACGCCTGGTTTGGACAGGTGGAGAAGCCTGGGAATTTA,TGCAGCAACAGTAGGAACAACACCGGTTGAAACGCCTGGTTTGGACAGGTGGAGAAGCCTGGGAATTTA,"Chr 11",46009584,1,3.77142e-027,,68,0.655914,0.016393,0.983607,0.016393,0.983607,0,0.032249,0.032249,0.032249,20,12.13636,1,0,0,0,0,-,-,-,-,0,0,0,-,-,0,-,0,0,0,-,0,0,-,0,0,0,0,0,0,0,-,0,0,0,0,0,0,0,-,0,0,-,0,0,-,-,0,-,0,0,-,-,0,-,-,0,0,…
100497241|F|0-68:A>C-68:A>C,TGCAGCAGCGGTAGGAACAACACCGGTTGAAACGCCTGGTTTGGACAGGTGGAGAAGCCTGGGAATTTC,TGCAGCAGCGGTAGGAACAACACCGGTTGAAACGCCTGGTTTGGACAGGTGGAGAAGCCTGGGAATTTC,"Chr 11",46009584,1,3.77142e-027,68:A>C,68,0.655914,0.016393,0.983607,0.016393,0.983607,0,0.032249,0.032249,0.032249,20,12.13636,1,1,1,1,1,-,-,-,-,1,1,1,-,-,1,-,1,1,1,-,1,1,-,1,1,1,1,1,1,1,-,1,1,1,1,1,1,1,-,1,1,-,1,1,-,-,1,-,1,1,-,…
100502658|F|0--68:A>C,TGCAGAAATGAGAAGAGAGCTAGTAGGGATAGGATTGAAGTAACAGGACACCATTGCAATTTTGTTACA,TGCAGAAATGAGAAGAGAGCTAGTAGGGATAGGATTGAAGTAACAGGACACCATTGCAATTTTGTTACA,"Chr 3",9555422,1,8.10614e-029,,68,0.784946,0.013699,0.986301,0.013699,0.986301,0,0.027022,0.027022,0.027022,53,14.23864,1,0,-,0,0,0,0,-,0,0,0,0,-,0,0,-,0,0,-,-,0,0,0,0,0,0,0,0,0,0,-,-,0,0,0,-,0,-,-,-,0,0,0,0,0,0,-,-,0,0,0,0,0,0,0,0,0,0,…
100502658|F|0-68:A>C-68:A>C,TGCAGAAATGAGATGAGAGCTAGTACGGATAGGATTGAAGTAACAGGACACCATTGCAATTTTGTTACC,TGCAGAAATGAGATGAGAGCTAGTACGGATAGGATTGAAGTAACAGGACACCATTGCAATTTTGTTACC,"Chr 3",9555422,1,8.10614e-029,68:A>C,68,0.784946,0.013699,0.986301,0.013699,0.986301,0,0.027022,0.027022,0.027022,53,14.23864,1,1,-,1,1,1,1,-,1,1,1,1,-,1,1,-,1,1,-,-,1,1,1,1,1,1,1,1,1,1,-,-,1,1,1,-,1,-,-,-,1,1,1,1,1,1,-,-,1,1,1,1,…
100502746|F|0--68:A>G	TGCAGAATCTTGAGAAATTCTACAAAAGGGAGCTCTTGTTATGGAGTGAAACTATCACCAAGTTACAGA	TGCAGAATCTTGAGAAATTCTACAAAAGGGAGCTCTTGTTATGGAGTGAAACTATCACCAAGTTACAGA		0	0	999		68	0.795699	1	0.013514	0.986486	0	0.013514	0	0.026662	0.013331	48.59551	23	1	1	1	1	1	-	1	1	1	1	1	1	-	1	1	1	1	-	1	1	1	1	1	1	1	1	1	-	1	1
100502746|F|0-68:A>G-68:A>G	TGCAGAATCTTGAGAAATTCTACAAAAGGGAGCTCTTGTTATGGAGTGAAACTATCACCAAGTTAAAAG	TGCAGAATCTTGAGAAATTCTACAAAAGGGAGCTCTTGTTATGGAGTGAAACTATCACCAAGTTAAAAG		0	0	999	68:A>G	68	0.795699	1	0.013514	0.986486	0	0.013514	0	0.026662	0.013331	48.59551	23	1	0	0	0	0	-	0	0	0	0	0	0	-	0	0	0	0	-	0	0	0	0	0	0	0	0	0	-	0	0
100509550|F|0--68:A>T,TGCAGATAAAACAAAATATGCATATGATACATGCTTTATTGTACAAATGCAAAGTAGTTCGAGTTCATA,TGCAGATAAAACAAAATATGCATATGATACATGCTTTATTGTACAAATGCAAAGTAGTTCGAGTTCATA,"Chr 6",9859068,1,2.25381e-029,,68,0.88172,0.987805,0.012195,0.987805,0.012195,0,0.024093,0.024093,0.024093,44.54167,20,1,1,-,-,1,1,-,-,1,1,1,1,-,1,1,1,1,1,1,1,1,1,1,-,1,1,1,1,1,1,1,1,1,1,1,1,1,1,-,1,1,-,-,1,1,1,1,1,1,1,1,0,1,1,1,1,1,1,1…
100509550|F|0-68:A>T-68:A>T,TGCAGATAAAACAAAATATGCATATGATACATGCTTTATTGTACAAATGCAAAGTAGTTCGAGTTCATT,TGCAGATAAAACAAAATATGCATATGATACATGCTTTATTGTACAAATGCAAAGTAGTTCGAGTTCATT,"Chr 6",9859068,1,2.25381e-029,68:A>T,68,0.88172,0.987805,0.012195,0.987805,0.012195,0,0.024093,0.024093,0.024093,44.54167,20,1,0,-,-,0,0,-,-,0,0,0,0,-,0,0,0,0,0,0,0,0,0,0,-,0,0,0,0,0,0,0,0,0,0,0,0,0,0,-,0,0,-,-,0,0,0,0,0,0,0,0,1,0…
100510177|F|0--68:T>A,TGCAGTCATATTTATTGCACTGTGCACCGTTTATCCATGCCCCCTTTTTTTTTTGTTTTCTTTCTTATT,TGCAGTCATATTTATTGCACTGTGCACCGTTTATCCATGCCCCCTTTTTTTTTTGTTTTCTTTCTTATT,"Chr 6",16754456,1,3.77142e-027,,68,0.763441,1,0.014085,0.985915,0,0.014085,0,0.027772,0.013886,7.92941,5,1,1,1,-,-,1,1,1,1,1,1,1,-,1,1,-,1,1,1,1,1,1,-,1,1,1,1,1,1,1,1,1,1,1,1,-,1,-,1,-,-,1,-,-,1,-,1,1,1,1,-,-,1,1,-,-,-,1,1,1,-,1,1,1,1,1…
100510177|F|0-68:T>A-68:T>A,TGCAGTCATATTTATTGCACTGTGCACCGTTTATCCATGCCCCCTTTTTTTTTTGTTTTCTTTCTTACA,TGCAGTCATATTTATTGCACTGTGCACCGTTTATCCATGCCCCCTTTTTTTTTTGTTTTCTTTCTTACA,"Chr 6",16754456,1,3.77142e-027,68:T>A,68,0.763441,1,0.014085,0.985915,0,0.014085,0,0.027772,0.013886,7.92941,5,1,0,0,-,-,0,0,0,0,0,0,0,-,0,0,-,0,0,0,0,0,0,-,0,0,0,0,0,0,0,0,0,0,0,0,-,0,-,0,-,-,0,-,-,0,-,0,0,0,0,-,-,0,0,-,-,-,0,0,0…
100510380|F|0--68:C>G,TGCAGTTTGGTGGCTGGATTGGAGCAAGAAGGAGCCAAATTATTTGTGAAAATTTTTGTGAAAATTTAC,TGCAGTTTGGTGGCTGGATTGGAGCAAGAAGGAGCCAAATTATTTGTGAAAATTTTTGTGAAAATTTAC,"Chr 11",28154521,1,2.93619e-023,,68,0.827957,0.012987,1,0,0.987013,0.012987,0.025637,0,0.012818,17,11.54167,1,0,0,-,-,-,0,0,0,0,0,0,-,0,0,-,0,0,0,0,0,0,-,-,0,0,0,0,0,0,0,0,0,0,0,0,0,-,0,-,0,0,-,0,0,0,0,0,0,0,0,0,0,0,0,0,0,0,0,0,-,0,0,0,…
100510380|F|0-68:C>G-68:C>G,TGCAGTTTGGTGGCTGGATTGGAGCAAGAAGGAGCCAAATTATTTGTGAAAATTTTTGTGAAAATTTAG,TGCAGTTTGGTGGCTGGATTGGAGCAAGAAGGAGCCAAATTATTTGTGAAAATTTTTGTGAAAATTTAG,"Chr 11",28154521,1,2.93619e-023,68:C>G,68,0.827957,0.012987,1,0,0.987013,0.012987,0.025637,0,0.012818,17,11.54167,1,1,1,-,-,-,1,1,1,1,1,1,-,1,1,-,1,1,1,1,1,1,-,-,1,1,1,1,1,1,1,1,1,1,1,1,1,-,1,-,1,1,-,1,1,1,1,1,1,1,1,1,1,1,1,1,1,1,…
100515724|F|0--68:C>T,TGCAGGCTAGTTTTATTTATTTTATTTTGCCTTGAGAATACACAAGAATGTCTCATTTATTTCTACTTC,TGCAGGCTAGTTTTATTTATTTTATTTTGCCTTGAGAATACACAAGAATGTCTCATTTATTTCTACTTC,"Chr 9",2939275,1,2.25381e-029,,68,0.924731,0.988372,0.011628,0.988372,0.011628,0,0.022985,0.022985,0.022985,38.18627,14,1,1,1,1,-,1,1,1,1,1,1,1,-,-,1,1,1,1,1,1,1,1,1,1,1,1,1,1,1,1,1,1,1,1,1,1,1,1,-,-,1,1,1,1,1,1,1,1,1,1,1,0,1,1,1,1,1,1,…
100515724|F|0-68:C>T-68:C>T,TGCAGGCTAGTTTTATTTATTTTATTTTGCCTTGAGAATACACAAGAATGTCTCATTTATTTCTACTTT,TGCAGGCTAGTTTTATTTATTTTATTTTGCCTTGAGAATACACAAGAATGTCTCATTTATTTCTACTTT,"Chr 9",2939275,1,2.25381e-029,68:C>T,68,0.924731,0.988372,0.011628,0.988372,0.011628,0,0.022985,0.022985,0.022985,38.18627,14,1,0,0,0,-,0,0,0,0,0,0,0,-,-,0,0,0,0,0,0,0,0,0,0,0,0,0,0,0,0,0,0,0,0,0,0,0,0,-,-,0,0,0,0,0,0,0,0,0,0,0,1,…
100515841|F|0--68:C>T,TGCAGTATCTTCTTCTGCGTTTCCTAATTTCAGGTTTGGGTCAATTGGTGTACTTGCAGGCTTGCATGC,TGCAGTATCTTCTTCTGCGTTTCCTAATTTCAGGTTTGGGTCAATTGGTGTACTTGCAGGCTTGCATGC,"Chr 8",20310407,1,2.25381e-029,,68,0.795699,0.986486,0.027027,0.972973,0.013514,0.013514,0.026662,0.052593,0.039627,9.17442,2.5,1,-,1,1,-,1,0,1,1,1,1,1,-,-,1,1,1,1,1,1,1,1,1,-,1,1,1,1,1,-,1,1,1,1,1,1,1,-,1,-,-,-,-,1,1,1,1,-,1,1,-,-,1,1,…
100515841|F|0-68:C>T-68:C>T,TGCAGTATCTTCTTCTGCGTTTCCCAATTTCAGGTTTGGGTCAATTGGTGTACTTGCAGGCTTGCATGT,TGCAGTATCTTCTTCTGCGTTTCCCAATTTCAGGTTTGGGTCAATTGGTGTACTTGCAGGCTTGCATGT,"Chr 8",20310407,1,2.25381e-029,68:C>T,68,0.795699,0.986486,0.027027,0.972973,0.013514,0.013514,0.026662,0.052593,0.039627,9.17442,2.5,1,-,0,0,-,0,1,0,0,0,0,0,-,-,0,0,0,1,0,0,0,0,0,-,0,0,0,0,0,-,0,0,0,0,0,0,0,-,0,-,-,-,-,0,0,0,0,-,…
100520317|F|0--68:G>A,TGCAGGTTGCTGGTGCTAATACTGGGCAACGCAAGCTTTCCTTTTATACTAGAAACAAATTCCAAATTG,TGCAGGTTGCTGGTGCTAATACTGGGCAACGCAAGCTTTCCTTTTATACTAGAAACAAATTCCAAATTG,"Chr 9",5688291,6,2.25381e-029,,68,0.935484,0.977011,0.057471,0.942529,0.022989,0.034483,0.04492,0.108337,0.076628,31.50943,6.6,0.95,1,1,1,-,1,1,1,1,1,1,1,-,1,1,1,1,1,1,1,1,1,1,1,1,1,1,1,1,1,1,1,1,1,1,1,1,1,1,-,1,1,1,1,1,1,1,1,1,1,-,1,1,…
100520317|F|0-68:G>A-68:G>A,TGCAGGTTGCTGGTGCTAATACTGGGTAACGCAAGCTTTCCTTTTATACTAGAAACAAATTCCGAATTA,TGCAGGTTGCTGGTGCTAATACTGGGTAACGCAAGCTTTCCTTTTATACTAGAAACAAATTCCGAATTA,"Chr 9",5688291,6,2.25381e-029,68:G>A,68,0.935484,0.977011,0.057471,0.942529,0.022989,0.034483,0.04492,0.108337,0.076628,31.50943,6.6,0.95,0,0,0,-,0,0,0,0,0,0,0,-,0,0,0,0,0,0,0,0,0,0,0,0,0,0,0,0,0,0,0,0,0,0,0,0,0,0,-,0,0,0,0,1,0,0,…
100520898|F|0--68:A>C,TGCAGAATCTCTTGGCAATTGAAATTTTCATTTTCTTCTTCCACATTTGCCCAACACCTTCCTCATTTA,TGCAGAATCTCTTGGCAATTGAAATTTTCATTTTCTTCTTCCACATTTGCCCAACACCTTCCTCATTTA,"Chr 9",943577,1,8.10614e-029,,68,0.784946,0.013699,0.986301,0.013699,0.986301,0,0.027022,0.027022,0.027022,67,30.68966,1,0,0,-,0,-,0,0,-,0,0,0,0,0,0,0,0,0,0,0,0,0,0,-,0,-,0,0,0,0,0,-,0,0,0,0,0,0,-,1,0,0,0,0,0,0,0,-,0,0,-,0,0,-,-,-,0,0,0…
100520898|F|0-68:A>C-68:A>C,TGCAGAATCTCTTGGCAATTGAAATTTTCATTTTCTTCTTCCACATTTGCCCAACACCTTCCTCATTTC,TGCAGAATCTCTTGGCAATTGAAATTTTCATTTTCTTCTTCCACATTTGCCCAACACCTTCCTCATTTC,"Chr 9",943577,1,8.10614e-029,68:A>C,68,0.784946,0.013699,0.986301,0.013699,0.986301,0,0.027022,0.027022,0.027022,67,30.68966,1,1,1,-,1,-,1,1,-,1,1,1,1,1,1,1,1,1,1,1,1,1,1,-,1,-,1,1,1,1,1,-,1,1,1,1,1,1,-,0,1,1,1,1,1,1,1,-,1,1,-,1,1…
100527869|F|0--68:G>A,TGCAGTGCAGTGCAGATTAGAACAATTACAGTGTATTCCACTTATTCTGAAATTTGTTGCATCTTCATG,TGCAGTGCAGTGCAGATTAGAACAATTACAGTGTATTCCACTTATTCTGAAATTTGTTGCATCTTCATG,"Chr 11",31746158,1,2.25381e-029,,68,0.870968,0.987654,0.024691,0.975309,0.012346,0.012346,0.024387,0.048163,0.036275,53.85106,12,1,1,1,1,1,1,1,1,1,1,1,1,-,1,1,1,1,1,1,1,1,1,1,-,1,1,1,1,1,1,1,1,1,1,1,1,1,1,1,-,1,1,-,1,1,1,1,1,1,1,1,0,1,1…
100527869|F|0-68:G>A-68:G>A,TGCAGTGCAGTGCAGATTAGAACAATTACAGTGTATTCCACTTATTCTGAAATTTGTTGCATCTTTACA,TGCAGTGCAGTGCAGATTAGAACAATTACAGTGTATTCCACTTATTCTGAAATTTGTTGCATCTTTACA,"Chr 11",31746158,1,2.25381e-029,68:G>A,68,0.870968,0.987654,0.024691,0.975309,0.012346,0.012346,0.024387,0.048163,0.036275,53.85106,12,1,0,0,0,0,1,0,0,0,0,0,0,-,0,0,0,0,0,0,0,0,0,0,-,0,0,0,0,0,0,0,0,0,0,0,0,0,0,0,-,0,0,-,0,0,0,0,0…
100530543|F|0--68:A>C,TGCAGAAGTTACCCAGGTACCTATACTAACACAACACGTTTCTATTCCAATGTTTTTTTTTTTTTTTAA,TGCAGAAGTTACCCAGGTACCTATACTAACACAACACGTTTCTATTCCAATGTTTTTTTTTTTTTTTAA,"Chr 3",11591550,1,2.25381e-029,,68,0.72043,0.985075,0.014925,0.985075,0.014925,0,0.029405,0.029405,0.029405,3.78947,3,1,1,1,1,-,1,1,1,1,1,1,0,1,-,1,-,1,1,-,1,1,1,1,1,1,1,-,1,1,1,1,-,-,1,-,1,1,-,-,-,1,-,-,1,1,-,1,-,-,-,1,-,1,-,1,1,-,1,1,…
100530543|F|0-68:A>C-68:A>C,TGCAGAAGTTACCCAGGTACCTATACTAACACAACACGTTTCTATTCCAATGTTTTTTTCTTTTTTTAC,TGCAGAAGTTACCCAGGTACCTATACTAACACAACACGTTTCTATTCCAATGTTTTTTTCTTTTTTTAC,"Chr 3",11591550,1,2.25381e-029,68:A>C,68,0.72043,0.985075,0.014925,0.985075,0.014925,0,0.029405,0.029405,0.029405,3.78947,3,1,0,0,0,-,0,0,0,0,0,0,1,0,-,0,-,0,0,-,0,0,0,0,0,0,0,-,0,0,0,0,-,-,0,-,0,0,-,-,-,0,-,-,0,0,-,0,-,-,-,0,-,0,…
100530800|F|0--68:C>A,TGCAGTATCAATCAGTTTTTCAACATGAGTCAGGTAATCTATTACCAGTTCAGGTAATCTATTCCTTAC,TGCAGTATCAATCAGTTTTTCAACATGAGTCAGGTAATCTATTACCAGTTCAGGTAATCTATTCCTTAC,"Chr 11",14667016,2,1.0486e-027,,68,0.752688,0.985714,0.042857,0.957143,0.014286,0.028571,0.028163,0.082041,0.055102,25.4875,7.33333,0.95,0,1,-,-,-,1,1,1,-,1,1,-,1,1,1,1,1,1,1,1,1,1,-,1,1,-,1,1,1,1,1,1,1,1,1,1,1,-,-,1,1,1,1,1,1,1,-,1,1,1…
100530800|F|0-68:C>A-68:C>A,TGCAGTATCAATCAGTTTTTCAACATGAGTCAGGTAATCTATTACCAGTTCAGGTAATCTATTCCTTAA,TGCAGTATCAATCAGTTTTTCAACATGAGTCAGGTAATCTATTACCAGTTCAGGTAATCTATTCCTTAA,"Chr 11",14667016,2,1.0486e-027,68:C>A,68,0.752688,0.985714,0.042857,0.957143,0.014286,0.028571,0.028163,0.082041,0.055102,25.4875,7.33333,0.95,1,0,-,-,-,0,0,0,-,0,0,-,0,0,0,0,1,0,0,0,0,0,-,0,0,-,0,0,0,0,0,0,0,0,0,0,0,-,-,0,0,0,0,0…
100533971|F|0--68:C>G,TGCAGATGAATGGTGTGGGCTGAGGTGCTAACCTAGTTAGGATCTCTTGTCCACATAGTGATGCATTAC,TGCAGATGAATGGTGTGGGCTGAGGTGCTAACCTAGTTAGGATCTCTTGTCCACATAGTGATGCATTAC,"Chr 7",1671242,1,1.75467e-025,,68,0.677419,0.015873,0.984127,0.015873,0.984127,0,0.031242,0.031242,0.031242,39,25.01389,1,0,0,-,-,0,0,0,0,0,0,0,-,-,0,0,0,0,-,0,0,0,0,0,0,-,0,0,0,0,0,-,0,-,0,0,-,-,0,-,0,-,0,0,0,0,0,-,0,0,-,0,0,-,-,0,-,0,…
100533971|F|0-68:C>G-68:C>G,TGCAGATGAATGGTGTGGGCTGAGGTGCTAACCTAGTTAGGATCTCTTGTCCACATAGTGATGCATTAG,TGCAGATGAATGGTGTGGGCTGAGGTGCTAACCTAGTTAGGATCTCTTGTCCACATAGTGATGCATTAG,"Chr 7",1671242,1,1.75467e-025,68:C>G,68,0.677419,0.015873,0.984127,0.015873,0.984127,0,0.031242,0.031242,0.031242,39,25.01389,1,1,1,-,-,1,1,1,1,1,1,1,-,-,1,1,1,1,-,1,1,1,1,1,1,-,1,1,1,1,1,-,1,-,1,1,-,-,1,-,1,-,1,1,1,1,1,-,1,1,-,1,…
100543377|F|0--68:A>T	TGCAGTCAACAAAAGCCGAAAACGAAAAAAGGCAAGGATACAAACAATACTCCTCAGTTTGTACAGAAA	TGCAGTCAACAAAAGCCGAAAACGAAAAAAGGCAAGGATACAAACAATACTCCTCAGTTTGTACAGAAA		0	0	999		68	0.72043	0.014925	0.985075	0.014925	0.985075	0	0.029405	0.029405	0.029405	11	10.65333	1	0	-	0	-	0	0	-	-	0	0	0	-	-	0	-	0	0	0	0	0	0	-	-	0	0	0	-	0	0
100543377|F|0-68:A>T-68:A>T	TGCAGTCAACAAAAGCCGAAAACGAAAAAAGGCAAGGATACAAACAATACTCCTCAGTTTGTACAGAAT	TGCAGTCAACAAAAGCCGAAAACGAAAAAAGGCAAGGATACAAACAATACTCCTCAGTTTGTACAGAAT		0	0	999	68:A>T	68	0.72043	0.014925	0.985075	0.014925	0.985075	0	0.029405	0.029405	0.029405	11	10.65333	1	1	-	1	-	1	1	-	-	1	1	1	-	-	1	-	1	1	1	1	1	1	-	-	1	1	1	-	1	1
100545049|F|0--68:A>T,TGCAGTCAAATCCACTATTGATATTCTTTACAAGCACCCTGCACAAGCAATATCCAATCAATGAATTTA,TGCAGTCAAATCCACTATTGATATTCTTTACAAGCACCCTGCACAAGCAATATCCAATCAATGAATTTA,"Chr 11",14667863,4,1.35644e-026,,68,0.569892,0.981132,0.018868,0.981132,0.018868,0,0.037024,0.037024,0.037024,19.24561,10,1,-,-,1,-,1,1,1,1,1,-,1,-,1,1,-,-,-,-,-,1,-,1,-,1,1,-,-,1,-,1,1,1,1,-,1,-,1,-,-,1,1,-,1,-,1,1,1,1,1,-,1,-,1,-,1,0,…
100545049|F|0-68:A>T-68:A>T,TGCAGTCAAATCCACTATTGATATTCTTTACATGCACCCTGCACAAGCAATATCCAATCAATGAATTTT,TGCAGTCAAATCCACTATTGATATTCTTTACATGCACCCTGCACAAGCAATATCCAATCAATGAATTTT,"Chr 11",14667863,4,1.35644e-026,68:A>T,68,0.569892,0.981132,0.018868,0.981132,0.018868,0,0.037024,0.037024,0.037024,19.24561,10,1,-,-,0,-,0,0,0,0,0,-,0,-,0,0,-,-,-,-,-,0,-,0,-,0,0,-,-,0,-,0,0,0,0,-,0,-,0,-,-,0,0,-,0,-,0,0,0,0,0,-,…
100556524|F|0--68:G>T	TGCAGCTTGGATTGTTGTTGAGGGTCTTGATGTTTTATCAGCGAAATACCTTACAGATCGGAAGGAGCG	TGCAGCTTGGATTGTTGTTGAGGGTCTTGATGTTTTATCAGCGAAATACCTTACAGATCGGAAGGAGCG		0	0	999		68	0.827957	0.987013	0.025974	0.974026	0.012987	0.012987	0.025637	0.050599	0.038118	3.3494	2.5	1	1	1	1	1	1	1	1	-	1	1	1	1	1	1	1	-	1	1	1	-	1	1	1	1	1	-	1	-	1
100556524|F|0-68:G>T-68:G>T	TGCAGCTTGGATTGTTGTTGAGGGTCTTGATGTTTTATCAGCGAAATACCTTACAGATCGAAAAGCGGT	TGCAGCTTGGATTGTTGTTGAGGGTCTTGATGTTTTATCAGCGAAATACCTTACAGATCGAAAAGCGGT		0	0	999	68:G>T	68	0.827957	0.987013	0.025974	0.974026	0.012987	0.012987	0.025637	0.050599	0.038118	3.3494	2.5	1	0	0	0	0	0	0	0	-	0	0	0	0	0	0	0	-	0	0	0	-	0	0	0	0	0	-	0	-	0
100349748|F|0--67:G>A	TGCAGAGGACATGGATATTGTAGCTGCTATGGCAGAGGGCACAGACATGTAGCTGATCTTCAATTCAGT	TGCAGAGGACATGGATATTGTAGCTGCTATGGCAGAGGGCACAGACATGTAGCTGATCTTCAATTCAGT		0	0	999		67	0.870968	1	0.024691	0.975309	0	0.024691	0	0.048163	0.024082	17.53535	6.5	1	1	1	1	-	-	1	1	1	1	1	1	1	1	1	1	1	1	1	1	1	1	1	1	1	1	1	1	1	1
100349748|F|0-67:G>A-67:G>A	TGCAGAGGACATGGATATTGTAGCTGCTATGGCAGAGGGCACAGACATGTAGCTGATCTTCAATTCAAT	TGCAGAGGACATGGATATTGTAGCTGCTATGGCAGAGGGCACAGACATGTAGCTGATCTTCAATTCAAT		0	0	999	67:G>A	67	0.870968	1	0.024691	0.975309	0	0.024691	0	0.048163	0.024082	17.53535	6.5	1	0	0	0	-	-	0	0	0	0	0	0	0	0	0	0	0	0	0	0	0	0	0	0	0	0	0	0	1	1
100349788|F|0--67:A>T	TGCAGGCTGACATAAGATCTAGAGAATACATTCGGAAGCTTGAAATGAATGCCAAAGTAAAGTAGTTAC	TGCAGGCTGACATAAGATCTAGAGAATACATTCGGAAGCTTGAAATGAATGCCAAAGTAAAGTAGTTAC		0	0	999		67	0.827957	0.012987	1	0	0.987013	0.012987	0.025637	0	0.012818	17	16.61053	1	0	-	0	-	0	0	0	0	0	0	0	0	0	0	0	0	0	0	-	0	0	0	-	0	0	0	0	0	0
100349788|F|0-67:A>T-67:A>T	TGCAGGCTGACATAAGATCTAGAGAATACATTCGGAAGCTTGAAATGAATGCCAAAGTAAAGTAGTTTC	TGCAGGCTGACATAAGATCTAGAGAATACATTCGGAAGCTTGAAATGAATGCCAAAGTAAAGTAGTTTC		0	0	999	67:A>T	67	0.827957	0.012987	1	0	0.987013	0.012987	0.025637	0	0.012818	17	16.61053	1	1	-	1	-	1	1	1	1	1	1	1	1	1	1	1	1	1	1	-	1	1	1	-	1	1	1	1	1	1
100349800|F|0--67:C>T,TGCAGTCACATTTGTCCACATGTCAAGGATCACAACAAAACCACACCACAATTGCGCCTGCAATTGTCA,TGCAGTCACATTTGTCCACATGTCAAGGATCACAACAAAACCACACCACAATTGCGCCTGCAATTGTCA,"Chr 2",6634388,1,2.25381e-029,,67,0.795699,1,0.013514,0.986486,0,0.013514,0,0.026662,0.013331,22.69412,8,1,-,1,1,1,1,-,-,1,1,1,1,1,1,1,-,1,1,1,1,1,1,1,1,1,1,1,1,1,1,1,-,1,1,1,-,1,1,1,1,1,1,-,1,1,1,1,1,1,1,1,-,1,1,1,1,1,1,1,1,-,1,1,-,1,1…
100349800|F|0-67:C>T-67:C>T,TGCAGTCACATTTGTCCACATGTCAAGGATCACAACAAAACCACACCACAATTGCGCCTGCAATTGTTA,TGCAGTCACATTTGTCCACATGTCAAGGATCACAACAAAACCACACCACAATTGCGCCTGCAATTGTTA,"Chr 2",6634388,1,2.25381e-029,67:C>T,67,0.795699,1,0.013514,0.986486,0,0.013514,0,0.026662,0.013331,22.69412,8,1,-,0,0,0,0,-,-,0,0,0,0,0,0,0,-,0,0,0,1,0,0,0,0,0,0,0,0,0,0,0,-,0,0,0,-,0,0,0,0,0,0,-,0,0,0,0,0,0,0,0,-,0,0,0,0,0,0,0,0…
100350550|F|0--67:A>C,TGCAGAACAAATCAATTCCACTGCATAACAAAAATATATACTTTCCAAAACATATCAGTTACATTTTAC,TGCAGAACAAATCAATTCCACTGCATAACAAAAATATATACTTTCCAAAACATATCAGTTACATTTTAC,"Chr 6",12535401,1,2.91549e-028,,67,0.698925,0.015385,1,0,0.984615,0.015385,0.030296,0,0.015148,20,13.94937,1,-,0,0,-,-,0,0,0,0,-,0,0,0,0,0,-,-,0,0,0,0,-,0,0,0,0,0,0,-,0,0,0,0,-,0,0,-,-,0,0,-,-,0,0,0,-,0,0,0,-,-,0,0,-,-,0,0,1,0,0,0,0,0,0…
100350550|F|0-67:A>C-67:A>C,TGCAGAACAAATCAATTCCACTGCATAACAAAAATATATACTTTCCAAAACATATCAGTTACATTTTCC,TGCAGAACAAATCAATTCCACTGCATAACAAAAATATATACTTTCCAAAACATATCAGTTACATTTTCC,"Chr 6",12535401,1,2.91549e-028,67:A>C,67,0.698925,0.015385,1,0,0.984615,0.015385,0.030296,0,0.015148,20,13.94937,1,-,1,1,-,-,1,1,1,1,-,1,1,1,1,1,-,-,1,1,1,1,-,1,1,1,1,1,1,-,1,1,1,1,-,1,1,-,-,1,1,-,-,1,1,1,-,1,1,1,-,-,1,1,-,-,1,1,1…
100350618|F|0--67:C>A,TGCAGAACTTAGAGGGTCTGCACCCCCCAAATCCCAATGCCAAATAGCCCTAATTTTGCTCTCACAACT,TGCAGAACTTAGAGGGTCTGCACCCCCCAAATCCCAATGCCAAATAGCCCTAATTTTGCTCTCACAACT,"Chr 2",26615694,1,2.91549e-028,,67,0.72043,0.014925,1,0,0.985075,0.014925,0.029405,0,0.014703,11,10.14667,1,0,0,0,-,0,0,-,0,0,-,0,-,-,0,0,0,0,0,0,0,0,0,0,0,0,0,0,-,0,0,0,0,0,0,-,0,0,-,-,0,-,-,0,0,0,0,-,0,1,0,-,0,0,0,-,0,0,0,0,0,-,0,-,0,…
100350618|F|0-67:C>A-67:C>A,TGCAGAACTTAGAGGGTCTGCACCCCCCAAATCCCAATGCCAAATAGCCCTAATTTTGCTCTCACAAAT,TGCAGAACTTAGAGGGTCTGCACCCCCCAAATCCCAATGCCAAATAGCCCTAATTTTGCTCTCACAAAT,"Chr 2",26615694,1,2.91549e-028,67:C>A,67,0.72043,0.014925,1,0,0.985075,0.014925,0.029405,0,0.014703,11,10.14667,1,1,1,1,-,1,1,-,1,1,-,1,-,-,1,1,1,1,1,1,1,1,1,1,1,1,1,1,-,1,1,1,1,1,1,-,1,1,-,-,1,-,-,1,1,1,1,-,1,1,1,-,1,1,1,-,1,1,1,…
100350800|F|0--67:T>C,TGCAGAATAACTGGGGGACCAGTGACCGCAATTACTAAAATTAGTTCCCATATATATTCAACCATCTTA,TGCAGAATAACTGGGGGACCAGTGACCGCAATTACTAAAATTAGTTCCCATATATATTCAACCATCTTA,"Chr 3",26366846,1,2.91549e-028,,67,0.709677,0.030303,1,0,0.969697,0.030303,0.05877,0,0.029385,14.5,8.38272,1,-,0,0,0,-,0,0,-,0,0,0,0,-,-,0,0,-,0,0,0,0,0,-,0,-,0,0,0,-,0,-,0,1,-,0,0,0,-,-,0,0,-,0,0,0,0,-,0,0,0,1,0,0,0,-,0,0,0,0,-,0,0,-,0…
100350800|F|0-67:T>C-67:T>C,TGCAGAATAACTGGGGGACCAGTGACCGCAATTACTAAAATTAGTTCCCATATATATTCAACCATCTCA,TGCAGAATAACTGGGGGACCAGTGACCGCAATTACTAAAATTAGTTCCCATATATATTCAACCATCTCA,"Chr 3",26366846,1,2.91549e-028,67:T>C,67,0.709677,0.030303,1,0,0.969697,0.030303,0.05877,0,0.029385,14.5,8.38272,1,-,1,1,1,-,1,1,-,1,1,1,1,-,-,1,1,-,1,1,1,1,1,-,1,-,1,1,1,-,1,-,1,1,-,1,1,1,-,-,1,1,-,1,1,1,1,-,1,1,1,1,1,1,1,-,1,1,1…
100350956|F|0--67:A>G	TGCAGACAAATGAGTTAGGAATCACCATTGCATGTTGCAATTGGTATTTTCTTCTATATTATTTTTTAC	TGCAGACAAATGAGTTAGGAATCACCATTGCATGTTGCAATTGGTATTTTCTTCTATATTATTTTTTAC		0	0	999		67	0.698925	0.015385	1	0	0.984615	0.015385	0.030296	0	0.015148	8	5.5443	1	-	0	0	0	-	0	0	0	0	0	0	0	0	-	-	0	-	0	0	0	0	0	0	0	1	0	-	0	0
100350956|F|0-67:A>G-67:A>G	TGCAGACAAATGAGTTAGGAATCACCATTGCATGTTGCAATTGGTATTTTCTTCTATATTATTTTTTGC	TGCAGACAAATGAGTTAGGAATCACCATTGCATGTTGCAATTGGTATTTTCTTCTATATTATTTTTTGC		0	0	999	67:A>G	67	0.698925	0.015385	1	0	0.984615	0.015385	0.030296	0	0.015148	8	5.5443	1	-	1	1	1	-	1	1	1	1	1	1	1	1	-	-	1	-	1	1	1	1	1	1	1	1	1	-	1	1
100351024|F|0--67:A>G	TGCAGACATTGTGTTAGACTAATTTTCAGCCAGATCATTCATAAGGTACACACATGCTAACCAAATTAC	TGCAGACATTGTGTTAGACTAATTTTCAGCCAGATCATTCATAAGGTACACACATGCTAACCAAATTAC		0	0	999		67	0.870968	0.012346	1	0	0.987654	0.012346	0.024387	0	0.012193	22	7.89691	1	0	0	-	0	0	0	0	0	0	0	0	-	0	-	0	0	0	0	0	0	0	0	0	0	0	0	0	0	0
100351024|F|0-67:A>G-67:A>G	TGCAGACATTGTGTTAGACTAATTTTCAGCCAGATCATTCATAAGGTACACACATGCTAACCAAATTGT	TGCAGACATTGTGTTAGACTAATTTTCAGCCAGATCATTCATAAGGTACACACATGCTAACCAAATTGT		0	0	999	67:A>G	67	0.870968	0.012346	1	0	0.987654	0.012346	0.024387	0	0.012193	22	7.89691	1	1	1	-	1	1	1	1	1	1	1	1	-	1	-	1	1	1	1	1	1	1	1	1	1	1	1	1	1	1
100351184|F|0--67:T>C	TGCAGAGAGAGAACAAAGAGAAGTGAGAAAAAAATTTACCCGACAAGCCAATGGAAGATGGAACCATTA	TGCAGAGAGAGAACAAAGAGAAGTGAGAAAAAAATTTACCCGACAAGCCAATGGAAGATGGAACCATTA		0	0	999		67	0.688172	0.03125	0.984375	0.015625	0.96875	0.015625	0.060547	0.030762	0.045654	6.5	4.57746	1	-	-	-	-	0	0	0	0	0	0	0	0	0	0	0	0	0	-	-	0	0	0	-	0	1	0	-	-	0
100351184|F|0-67:T>C-67:T>C	TGCAGAGAGAGAACAAAGAGAAGTGAGAAAAAAATTTACCCGACAAGCCAATGGAAGATGGAACCATCA	TGCAGAGAGAGAACAAAGAGAAGTGAGAAAAAAATTTACCCGACAAGCCAATGGAAGATGGAACCATCA		0	0	999	67:T>C	67	0.688172	0.03125	0.984375	0.015625	0.96875	0.015625	0.060547	0.030762	0.045654	6.5	4.57746	1	-	-	-	-	1	1	1	1	1	1	1	1	1	1	1	1	1	-	-	1	1	1	-	1	0	1	-	-	1
100351215|F|0--67:T>C,TGCAGAGATGCAGACTCGGAAACGAGTACTTGGAGCTGGGATTTGCCTCGTCTATATGGCGAGGGGCTG,TGCAGAGATGCAGACTCGGAAACGAGTACTTGGAGCTGGGATTTGCCTCGTCTATATGGCGAGGGGCTG,"Chr 10",281615,1,2.25381e-029,,67,0.698925,0.984615,0.046154,0.953846,0.015385,0.030769,0.030296,0.088047,0.059172,3.87838,3,1,1,-,-,1,-,1,-,-,1,1,1,-,-,1,1,1,1,1,-,1,1,1,1,1,1,-,1,1,1,-,1,1,1,1,-,1,-,-,-,-,-,1,1,1,-,1,-,1,-,-,0,1,1,1,1…
100351215|F|0-67:T>C-67:T>C,TGCAGAGATGCAGACTCGGAAACGAGTACTTGGAGCTGGGATTTGCCTCGTCTATATGGCGAGGGGCCG,TGCAGAGATGCAGACTCGGAAACGAGTACTTGGAGCTGGGATTTGCCTCGTCTATATGGCGAGGGGCCG,"Chr 10",281615,1,2.25381e-029,67:T>C,67,0.698925,0.984615,0.046154,0.953846,0.015385,0.030769,0.030296,0.088047,0.059172,3.87838,3,1,0,-,-,0,-,0,-,-,0,0,0,-,-,0,0,0,0,0,-,0,0,1,0,0,0,-,0,0,0,-,0,0,0,0,-,0,-,-,-,-,-,0,0,0,-,0,-,0,-…
100351228|F|0--67:G>A,TGCAGAGCAAAGCCGTGGTGCTTTATCAGTCCTTTGCATGATTGCGAAGACGTCAACTAGTGTACTTGG,TGCAGAGCAAAGCCGTGGTGCTTTATCAGTCCTTTGCATGATTGCGAAGACGTCAACTAGTGTACTTGG,"Chr 10",17170555,1,2.25381e-029,,67,0.795699,1,0.013514,0.986486,0,0.013514,0,0.026662,0.013331,8.78261,6.5,1,1,1,-,-,1,1,-,1,1,1,1,-,-,-,1,1,1,1,1,1,1,1,-,1,1,1,-,1,1,1,1,1,1,1,1,1,-,-,1,1,-,1,1,1,1,1,1,1,1,-,-,1,1,-,1,1,1,1,1,-,1,1,1,…
100351228|F|0-67:G>A-67:G>A,TGCAGAGCAAAGCCGTGGTGCTTTATCAGTCCTTTGCATGATTGCGAAGACGTCAACTAGTGTACTTAG,TGCAGAGCAAAGCCGTGGTGCTTTATCAGTCCTTTGCATGATTGCGAAGACGTCAACTAGTGTACTTAG,"Chr 10",17170555,1,2.25381e-029,67:G>A,67,0.795699,1,0.013514,0.986486,0,0.013514,0,0.026662,0.013331,8.78261,6.5,1,0,0,-,-,0,0,-,0,0,0,0,-,-,-,0,0,0,0,0,0,0,0,-,0,0,0,-,0,0,0,0,0,0,0,0,0,-,-,0,0,-,0,0,0,0,0,0,0,0,-,-,0,0,-,0,0,0,…
100351351|F|0--67:A>C,TGCAGAGTCTTGGATAAATGACTCTGTAGTTCCAACTGTTTCTTTGATACTTGCTTCACCATCACTTAC,TGCAGAGTCTTGGATAAATGACTCTGTAGTTCCAACTGTTTCTTTGATACTTGCTTCACCATCACTTAC,"Chr 11",41219907,1,2.91549e-028,,67,0.784946,0.013699,1,0,0.986301,0.013699,0.027022,0,0.013511,8,3.45882,1,0,0,0,-,0,0,0,-,0,0,0,-,-,0,-,0,0,0,0,0,0,0,-,0,0,0,0,0,-,0,0,0,0,0,0,0,0,-,-,0,0,-,0,0,1,0,0,0,0,-,0,0,0,-,0,0,0,0,0,-,0,-,0,0,…
100351351|F|0-67:A>C-67:A>C,TGCAGAGTCTTGGATAAATGACTCTGTAGTTCCAACTGTTTCTTTGATACTTGCTTCACCATCACTTCC,TGCAGAGTCTTGGATAAATGACTCTGTAGTTCCAACTGTTTCTTTGATACTTGCTTCACCATCACTTCC,"Chr 11",41219907,1,2.91549e-028,67:A>C,67,0.784946,0.013699,1,0,0.986301,0.013699,0.027022,0,0.013511,8,3.45882,1,1,1,1,-,1,1,1,-,1,1,1,-,-,1,-,1,1,1,1,1,1,1,-,1,1,1,1,1,-,1,1,1,1,1,1,1,1,-,-,1,1,-,1,1,1,1,1,1,1,-,1,1,1,-,1,1,1,1,…
100351421|F|0--67:A>G	TGCAGATAATTGAAATCTATCATATAGTAGTATAATTTTACTTCGCCAGCCTTATTCTCAAGTAATTAC	TGCAGATAATTGAAATCTATCATATAGTAGTATAATTTTACTTCGCCAGCCTTATTCTCAAGTAATTAC		0	0	999		67	0.763441	0.028169	1	0	0.971831	0.028169	0.054751	0	0.027376	11	5.86905	1	0	0	0	-	-	0	0	0	0	0	0	-	-	0	0	0	0	0	0	0	0	0	0	0	-	0	0	0	0
100351421|F|0-67:A>G-67:A>G	TGCAGATAATTGAAATCTATCATATAGTAGTATAATTTTACTTCGCCAGCCTTATTCTCAAGTAATTGC	TGCAGATAATTGAAATCTATCATATAGTAGTATAATTTTACTTCGCCAGCCTTATTCTCAAGTAATTGC		0	0	999	67:A>G	67	0.763441	0.028169	1	0	0.971831	0.028169	0.054751	0	0.027376	11	5.86905	1	1	1	1	-	-	1	1	1	1	1	1	-	-	1	1	1	1	1	1	1	1	1	1	1	-	1	1	1	1
100351448|F|0--67:A>T,TGCAGATAGCAGCCAGATGGGATCCGCTTGGAGCATGTCGGCCTACAATTGATGAAGCACCTGTGTTAC,TGCAGATAGCAGCCAGATGGGATCCGCTTGGAGCATGTCGGCCTACAATTGATGAAGCACCTGTGTTAC,"Chr 5",1961849,1,2.91549e-028,,67,0.870968,0.012346,1,0,0.987654,0.012346,0.024387,0,0.012193,37,14.34343,1,0,0,-,0,0,0,0,0,0,0,0,-,0,0,0,0,0,0,0,0,0,0,0,0,0,0,0,0,0,-,0,0,0,0,-,0,0,0,-,0,-,-,0,0,0,0,0,0,0,0,0,0,0,0,0,0,0,0,0,1,0,0,0,0,…
100351448|F|0-67:A>T-67:A>T,TGCAGATAGCAGCCAGATGGGATCCGCTTGGAGCATGTCGGCCTACAATTGATGAAGCACCTGTGTTTT,TGCAGATAGCAGCCAGATGGGATCCGCTTGGAGCATGTCGGCCTACAATTGATGAAGCACCTGTGTTTT,"Chr 5",1961849,1,2.91549e-028,67:A>T,67,0.870968,0.012346,1,0,0.987654,0.012346,0.024387,0,0.012193,37,14.34343,1,1,1,-,1,1,1,1,1,1,1,1,-,1,1,1,1,1,1,1,1,1,1,1,1,1,1,1,1,1,-,1,1,1,1,-,1,1,1,-,1,-,-,1,1,1,1,1,1,1,1,1,1,1,1,1,1,1,1,…
100351519|F|0--67:C>A	TGCAGATCAATGCATATAGGAGCCCGAGTAGCTCCGTTCTCACCGGTAGGCTGAAGAACACAAATTTCC	TGCAGATCAATGCATATAGGAGCCCGAGTAGCTCCGTTCTCACCGGTAGGCTGAAGAACACAAATTTCC		0	0	999		67	0.784946	1	0.027397	0.972603	0	0.027397	0	0.053293	0.026647	20.41975	12.5	1	1	1	1	1	-	1	-	1	1	1	1	-	1	1	-	1	1	-	1	1	1	-	1	1	1	1	1	1	1
100351519|F|0-67:C>A-67:C>A	TGCAGATCAATGCATATAGGAGCCCGAGTAGCTCCGTTCTCACCGGTAGGCTGAAGAACACAAATTTAC	TGCAGATCAATGCATATAGGAGCCCGAGTAGCTCCGTTCTCACCGGTAGGCTGAAGAACACAAATTTAC		0	0	999	67:C>A	67	0.784946	1	0.027397	0.972603	0	0.027397	0	0.053293	0.026647	20.41975	12.5	1	0	0	0	0	-	0	-	0	0	0	0	-	0	0	-	0	0	-	0	0	0	-	0	0	0	0	0	0	0
100351654|F|0--67:A>C	TGCAGATGGAGGAGCCATATTTTACTTCTACACTCAGTAAGTTACTTTATGCATATTTGAATCTGTTAC	TGCAGATGGAGGAGCCATATTTTACTTCTACACTCAGTAAGTTACTTTATGCATATTTGAATCTGTTAC		0	0	999		67	0.817204	0.013158	1	0	0.986842	0.013158	0.02597	0	0.012985	16	9.74157	1	0	0	0	0	0	0	0	0	0	0	0	-	-	0	0	0	0	0	0	0	0	-	-	0	0	0	0	0	0
100351654|F|0-67:A>C-67:A>C	TGCAGATGGAGGAGCCATATTTTACTTCTACACTCAGTAAGTTACTTTATGCATATTTGAATCTGTTCA	TGCAGATGGAGGAGCCATATTTTACTTCTACACTCAGTAAGTTACTTTATGCATATTTGAATCTGTTCA		0	0	999	67:A>C	67	0.817204	0.013158	1	0	0.986842	0.013158	0.02597	0	0.012985	16	9.74157	1	1	1	1	1	1	1	1	1	1	1	1	-	-	1	1	1	1	1	1	1	1	-	-	1	1	1	1	1	1
100351658|F|0--67:A>T,TGCAGATGGATTGTGATATATTGATATATTTATAGGCTTATAGCTGAATATTGGAATATGTAACTTTAC,TGCAGATGGATTGTGATATATTGATATATTTATAGGCTTATAGCTGAATATTGGAATATGTAACTTTAC,"Chr 11",32779655,1,2.91549e-028,,67,0.795699,0.013514,0.986486,0.013514,0.986486,0,0.026662,0.026662,0.026662,25,14.30233,1,0,0,-,0,0,0,0,-,0,0,0,-,-,0,0,0,0,0,0,0,0,0,0,0,0,0,0,0,0,0,0,0,0,0,0,0,-,0,-,-,-,0,0,0,0,0,0,0,0,0,-,0,0,0,-,0,…
100351658|F|0-67:A>T-67:A>T,TGCAGATGGATTGTGATATATTGATATATTTATAGGCTTATAGCTGAATATTGGAATATGTAACTTTTT,TGCAGATGGATTGTGATATATTGATATATTTATAGGCTTATAGCTGAATATTGGAATATGTAACTTTTT,"Chr 11",32779655,1,2.91549e-028,67:A>T,67,0.795699,0.013514,0.986486,0.013514,0.986486,0,0.026662,0.026662,0.026662,25,14.30233,1,1,1,-,1,1,1,1,-,1,1,1,-,-,1,1,1,1,1,1,1,1,1,1,1,1,1,1,1,1,1,1,1,1,1,1,1,-,1,-,-,-,1,1,1,1,1,1,1,1,1,…
100351714|F|0--67:A>C,TGCAGATTATTTTTCCCTTTTTATCATCCGAAAGTCCTTATCGCAACTTGAAATTCAAACATTCATTAC,TGCAGATTATTTTTCCCTTTTTATCATCCGAAAGTCCTTATCGCAACTTGAAATTCAAACATTCATTAC,"Chr 3",2784399,1,2.91549e-028,,67,0.88172,0.012195,1,0,0.987805,0.012195,0.024093,0,0.012046,13,9.3299,1,0,0,0,-,0,0,0,0,0,0,0,-,-,0,0,0,0,0,0,0,0,0,0,1,0,0,0,0,0,0,0,0,0,0,0,0,-,0,-,0,-,0,0,0,0,0,-,0,0,-,0,0,0,0,0,0,0,0,0,0,0,0,0,0,0,0…
100351714|F|0-67:A>C-67:A>C,TGCAGATTATTTTTCCCTTTTTATCATCCGAAAGTCCTTATCGCAACTTGAAATTCAAACATTCATTCG,TGCAGATTATTTTTCCCTTTTTATCATCCGAAAGTCCTTATCGCAACTTGAAATTCAAACATTCATTCG,"Chr 3",2784399,1,2.91549e-028,67:A>C,67,0.88172,0.012195,1,0,0.987805,0.012195,0.024093,0,0.012046,13,9.3299,1,1,1,1,-,1,1,1,1,1,1,1,-,-,1,1,1,1,1,1,1,1,1,1,1,1,1,1,1,1,1,1,1,1,1,1,1,-,1,-,1,-,1,1,1,1,1,-,1,1,-,1,1,1,1,1,1,1,1,1,1…
100351798|F|0--67:G>T,TGCAGATTTCTTATGTAACCAATGCTCCCTCAAACCTAGGTTGGAACTATCTTTCGGTGCAAATTGTGA,TGCAGATTTCTTATGTAACCAATGCTCCCTCAAACCTAGGTTGGAACTATCTTTCGGTGCAAATTGTGA,"Chr 2",12494354,1,2.25381e-029,,67,0.892473,1,0.012048,0.987952,0,0.012048,0,0.023806,0.011903,25.19417,20,1,1,1,1,1,1,1,1,1,1,1,1,-,-,-,1,1,1,1,1,1,1,1,1,1,1,1,1,1,1,1,1,1,1,1,-,1,1,1,1,-,1,1,1,1,1,1,1,1,1,1,1,1,1,1,1,1,1,1,1,1,1,1,-,1…
100351798|F|0-67:G>T-67:G>T,TGCAGATTTCTTATGTAACCAATGCTCCCTCAAACCTAGGTTGGAACTATCTTTCGGTGCAAATTGTTA,TGCAGATTTCTTATGTAACCAATGCTCCCTCAAACCTAGGTTGGAACTATCTTTCGGTGCAAATTGTTA,"Chr 2",12494354,1,2.25381e-029,67:G>T,67,0.892473,1,0.012048,0.987952,0,0.012048,0,0.023806,0.011903,25.19417,20,1,0,0,0,0,0,0,0,0,0,0,0,-,-,-,0,0,0,0,0,0,0,0,0,0,0,0,0,0,0,0,0,0,0,0,-,0,0,0,0,-,0,0,0,0,0,0,0,0,0,0,0,0,0,0,0,0,0,0…
100351842|F|0--67:C>T	TGCAGCAAAAACATCCTTTACACTATACAAGAACATTATATCAACATCTAAAACCACGAAAATACCCCA	TGCAGCAAAAACATCCTTTACACTATACAAGAACATTATATCAACATCTAAAACCACGAAAATACCCCA		0	0	999		67	0.462366	0.976744	0.023256	0.976744	0.023256	0	0.04543	0.04543	0.04543	6.89583	6	1	1	1	-	1	-	1	-	-	1	-	-	-	-	-	-	-	1	-	1	1	1	-	-	-	1	1	-	1	1
100351842|F|0-67:C>T-67:C>T	TGCAGCAAAAACATCCTTTACACTATACAAGAACATTATATCAACATCTAAAACCACGAAAATACCCTA	TGCAGCAAAAACATCCTTTACACTATACAAGAACATTATATCAACATCTAAAACCACGAAAATACCCTA		0	0	999	67:C>T	67	0.462366	0.976744	0.023256	0.976744	0.023256	0	0.04543	0.04543	0.04543	6.89583	6	1	0	0	-	0	-	0	-	-	0	-	-	-	-	-	-	-	0	-	0	0	0	-	-	-	0	0	-	0	0
100351868|F|0--67:G>A,TGCAGCAAAGTTTCGGGGAAAAGATTGGTAGATGCAACTTTGGAAAAGTAGATCACATTTGTTTTTTGC,TGCAGCAAAGTTTCGGGGAAAAGATTGGTAGATGCAACTTTGGAAAAGTAGATCACATTTGTTTTTTGC,"Chr 5",432066,1,2.25381e-029,,67,0.784946,0.986301,0.041096,0.958904,0.013699,0.027397,0.027022,0.078814,0.052918,7.5119,5.66667,1,1,1,1,-,1,1,1,1,1,1,1,-,1,-,1,1,-,-,-,1,1,1,1,1,1,1,1,1,1,1,1,1,-,1,1,1,1,1,-,-,1,1,1,1,1,1,-,1,1,1,1,1,1…
100351868|F|0-67:G>A-67:G>A,TGCAGCAAAGTTTCGGGGAAAAGATTGGTAGATGCAACTTTGGAAAAGTAGATCACATTTGTTTTTTAC,TGCAGCAAAGTTTCGGGGAAAAGATTGGTAGATGCAACTTTGGAAAAGTAGATCACATTTGTTTTTTAC,"Chr 5",432066,1,2.25381e-029,67:G>A,67,0.784946,0.986301,0.041096,0.958904,0.013699,0.027397,0.027022,0.078814,0.052918,7.5119,5.66667,1,0,1,1,-,0,0,0,0,0,0,0,-,0,-,0,0,-,-,-,0,0,0,0,0,0,0,0,0,0,0,0,0,-,0,0,0,0,0,-,-,0,0,0,0,0,0,-…
100351883|F|0--67:C>T	TGCAGCAAATTTTACATATTCATCAGAAAAAAAAATTCTATATTGCAGTAACATTCATCCAATAAGTCA	TGCAGCAAATTTTACATATTCATCAGAAAAAAAAATTCTATATTGCAGTAACATTCATCCAATAAGTCA		0	0	999		67	0.688172	1	0.03125	0.96875	0	0.03125	0	0.060547	0.030273	3.33333	2.5	1	-	1	-	1	1	1	-	-	1	1	1	1	-	1	1	1	1	1	-	1	1	-	-	-	1	1	1	1	-
100351883|F|0-67:C>T-67:C>T	TGCAGCAAATTTTACATATTCATCAGAAAAAAAAATTCTATATTGCAGTAACATTCATCCAATAAGTTA	TGCAGCAAATTTTACATATTCATCAGAAAAAAAAATTCTATATTGCAGTAACATTCATCCAATAAGTTA		0	0	999	67:C>T	67	0.688172	1	0.03125	0.96875	0	0.03125	0	0.060547	0.030273	3.33333	2.5	1	-	0	-	0	0	0	-	-	0	0	0	0	-	0	0	0	0	0	-	0	0	-	-	-	0	0	0	0	-
100351926|F|0--67:G>T,TGCAGCAACTTGGGGTTGAGAGTGAATTGTTTGATTTGGTCCGGATCGCATTTGGGCATGTTGCCCAGG,TGCAGCAACTTGGGGTTGAGAGTGAATTGTTTGATTTGGTCCGGATCGCATTTGGGCATGTTGCCCAGG,"Chr 2",12629486,1,2.25381e-029,,67,0.591398,0.981818,0.036364,0.963636,0.018182,0.018182,0.035702,0.070083,0.052893,6.18033,4,1,-,-,-,-,1,1,1,-,1,1,1,1,-,-,-,1,1,-,1,1,-,1,-,1,-,1,1,1,1,-,1,1,-,1,1,1,1,-,-,0,-,1,-,1,-,1,1,1,1,-,-,1,1,1,…
100351926|F|0-67:G>T-67:G>T,TGCAGCAACTTGGGGTTGAGAGTGAATTGTTTGATTTGGTCCGGATCGCATTTGGGCATGTTGCCCATG,TGCAGCAACTTGGGGTTGAGAGTGAATTGTTTGATTTGGTCCGGATCGCATTTGGGCATGTTGCCCATG,"Chr 2",12629486,1,2.25381e-029,67:G>T,67,0.591398,0.981818,0.036364,0.963636,0.018182,0.018182,0.035702,0.070083,0.052893,6.18033,4,1,-,-,-,-,0,0,0,-,0,0,0,0,-,-,-,0,0,-,0,0,-,0,-,0,-,0,0,1,0,-,0,0,-,0,0,0,0,-,-,1,-,0,-,0,-,0,0,0,…
100352003|F|0--67:A>G,TGCAGCACAAGGGCACATTGAAGTTGTAAATTTTCTCTTGGAAAAAGGTAGCAGTCTGGTAACTATTAC,TGCAGCACAAGGGCACATTGAAGTTGTAAATTTTCTCTTGGAAAAAGGTAGCAGTCTGGTAACTATTAC,"Chr 3",17951819,1,2.91549e-028,,67,0.483871,0.022222,0.977778,0.022222,0.977778,0,0.043457,0.043457,0.043457,19,5.15094,1,-,-,-,-,0,0,-,0,0,-,0,-,-,-,-,0,-,0,0,-,0,-,-,-,-,0,0,0,-,-,0,0,0,-,-,-,0,-,-,-,-,-,0,0,-,0,-,0,0,0,-,0,0,-,-,1,0,…
100352003|F|0-67:A>G-67:A>G,TGCAGCACAAGGGCACATTGAAGTTGTAAATTTTCTCTTGGAAAAAGGTAGCAGTCTGGTAACTATTGC,TGCAGCACAAGGGCACATTGAAGTTGTAAATTTTCTCTTGGAAAAAGGTAGCAGTCTGGTAACTATTGC,"Chr 3",17951819,1,2.91549e-028,67:A>G,67,0.483871,0.022222,0.977778,0.022222,0.977778,0,0.043457,0.043457,0.043457,19,5.15094,1,-,-,-,-,1,1,-,1,1,-,1,-,-,-,-,1,-,1,1,-,1,-,-,-,-,1,1,1,-,-,1,1,1,-,-,-,1,-,-,-,-,-,1,1,-,1,-,1,1,1,-,…
100352005|F|0--67:T>C,TGCAGCACAATCCTGCTTTTCATTGCGTCAAGGTTATCTCCATGTCGTATGGATCCTGTCTGCTGAATT,TGCAGCACAATCCTGCTTTTCATTGCGTCAAGGTTATCTCCATGTCGTATGGATCCTGTCTGCTGAATT,"Chr 2",28877427,1,2.25381e-029,,67,0.688172,1,0.015625,0.984375,0,0.015625,0,0.030762,0.015381,19.12329,5,1,1,1,1,1,1,1,-,1,1,1,1,-,-,-,-,1,1,1,1,1,1,1,-,1,1,1,1,1,1,1,1,1,1,1,-,1,-,-,-,1,-,-,1,1,1,1,1,-,1,-,1,1,1,-,1,-,1,1,1,-,1,-,-,-,…
100352005|F|0-67:T>C-67:T>C,TGCAGCACAATCCTGCTTTTCATTGCGTCAAGGTTATCTCCATGTCGTATGGATCCTGTCTGCTGAACT,TGCAGCACAATCCTGCTTTTCATTGCGTCAAGGTTATCTCCATGTCGTATGGATCCTGTCTGCTGAACT,"Chr 2",28877427,1,2.25381e-029,67:T>C,67,0.688172,1,0.015625,0.984375,0,0.015625,0,0.030762,0.015381,19.12329,5,1,0,0,0,1,0,0,-,0,0,0,0,-,-,-,-,0,0,0,0,0,0,0,-,0,0,0,0,0,0,0,0,0,0,0,-,0,-,-,-,0,-,-,0,0,0,0,0,-,0,-,0,0,0,-,0,-,0,0,…
100352056|F|0--67:C>T	TGCAGCACTAATGATTTTGTTCATTCTTCTAGTAGACAATTTTTTGTCTAGCATATATTATTCCATACA	TGCAGCACTAATGATTTTGTTCATTCTTCTAGTAGACAATTTTTTGTCTAGCATATATTATTCCATACA		0	0	999		67	0.731183	1	0.014706	0.985294	0	0.014706	0	0.028979	0.01449	8.27059	3	1	1	-	1	-	1	1	1	-	1	1	1	-	1	-	1	-	-	1	1	1	1	1	-	-	1	1	1	1	1
100352056|F|0-67:C>T-67:C>T	TGCAGCACTAATGATTTTGTTCATTCTTCTAGTAGACAATTTTTTGTCTAGCATATATTATTCCATATA	TGCAGCACTAATGATTTTGTTCATTCTTCTAGTAGACAATTTTTTGTCTAGCATATATTATTCCATATA		0	0	999	67:C>T	67	0.731183	1	0.014706	0.985294	0	0.014706	0	0.028979	0.01449	8.27059	3	1	0	-	0	-	0	0	0	-	0	0	0	-	0	-	0	-	-	0	0	0	0	0	-	-	0	0	0	0	0
100352136|F|0--67:A>C,TGCAGCAGCGATCTCGAAGTTTGTAAGTCCTATTTCATTTCAACTATTTTCTGCTTCTATGTCATTTAC,TGCAGCAGCGATCTCGAAGTTTGTAAGTCCTATTTCATTTCAACTATTTTCTGCTTCTATGTCATTTAC,"Chr 3",18344460,1,2.91549e-028,,67,0.709677,0.015152,1,0,0.984848,0.015152,0.029844,0,0.014922,9,4.37838,1,0,0,0,-,-,0,-,0,0,-,0,-,0,0,-,0,0,-,0,0,0,0,0,0,-,0,-,0,0,0,0,0,0,0,0,-,-,-,0,0,-,0,0,0,0,0,0,0,0,-,-,0,0,-,0,0,0,0,0,-,0,-,-,0,0…
100352136|F|0-67:A>C-67:A>C,TGCAGCAGCGATCTCGAAGTTTGTAAGTCCTATTTCATTTCAACTATTTTCTGCTTCTATGTCATTTCT,TGCAGCAGCGATCTCGAAGTTTGTAAGTCCTATTTCATTTCAACTATTTTCTGCTTCTATGTCATTTCT,"Chr 3",18344460,1,2.91549e-028,67:A>C,67,0.709677,0.015152,1,0,0.984848,0.015152,0.029844,0,0.014922,9,4.37838,1,1,1,1,-,-,1,-,1,1,-,1,-,1,1,-,1,1,-,1,1,1,1,1,1,-,1,-,1,1,1,1,1,1,1,1,-,-,-,1,1,-,1,1,1,1,1,1,1,1,-,-,1,1,-,1,1,1,1,1…
100352257|F|0--67:A>C	TGCAGCATCTTACTGATATTGCTAGCACCAAAGACCTTATGTACAATGGCAAACTTTCTGGGGTCATAA	TGCAGCATCTTACTGATATTGCTAGCACCAAAGACCTTATGTACAATGGCAAACTTTCTGGGGTCATAA		0	0	999		67	0.55914	0.019231	0.980769	0.019231	0.980769	0	0.037722	0.037722	0.037722	11	5.05455	1	0	-	-	-	-	-	-	-	0	0	0	-	-	0	-	1	-	0	0	0	0	-	-	-	0	-	0	0	0
100352257|F|0-67:A>C-67:A>C	TGCAGCATCTTACTGATATTGCTAGCACCAAAGACCTTATGTACAATGGCAAACTTTCTGGGGTCATCA	TGCAGCATCTTACTGATATTGCTAGCACCAAAGACCTTATGTACAATGGCAAACTTTCTGGGGTCATCA		0	0	999	67:A>C	67	0.55914	0.019231	0.980769	0.019231	0.980769	0	0.037722	0.037722	0.037722	11	5.05455	1	1	-	-	-	-	-	-	-	1	1	1	-	-	1	-	0	-	1	1	1	1	-	-	-	1	-	1	1	1
100352341|F|0--67:C>T,TGCAGCCACAATGGGAGTTGTTCTCTCCCAAGATTCTCATCCCTTTGCTTACTTTAGCAAGAAATTACA,TGCAGCCACAATGGGAGTTGTTCTCTCCCAAGATTCTCATCCCTTTGCTTACTTTAGCAAGAAATTACA,"Chr 7",9255495,1,2.91549e-028,,67,0.623656,0.017241,0.982759,0.017241,0.982759,0,0.033888,0.033888,0.033888,26,15.44615,1,-,0,-,-,-,-,-,0,0,0,0,-,-,-,-,0,0,-,-,0,0,0,-,-,0,0,-,0,0,-,0,0,0,-,-,0,-,0,0,-,-,0,0,0,0,-,-,0,0,-,-,0,0,-,0,0,0,…
100352341|F|0-67:C>T-67:C>T,TGCAGCCACAATGGGAGTTGTTCTCTCCCAAGATTCTCATCCCTTTGCTTACTTTAGCAAGAAATTATG,TGCAGCCACAATGGGAGTTGTTCTCTCCCAAGATTCTCATCCCTTTGCTTACTTTAGCAAGAAATTATG,"Chr 7",9255495,1,2.91549e-028,67:C>T,67,0.623656,0.017241,0.982759,0.017241,0.982759,0,0.033888,0.033888,0.033888,26,15.44615,1,-,1,-,-,-,-,-,1,1,1,1,-,-,-,-,1,1,-,-,1,1,1,-,-,1,1,-,1,1,-,1,1,1,-,-,1,-,1,1,-,-,1,1,1,1,-,-,1,1,-,-,…
100352407|F|0--67:T>A	TGCAGCCCATACTTTGTACAGATAACACTAGTTGGTGAAAAAACTTAGATACAGTTATTATTATTTTTG	TGCAGCCCATACTTTGTACAGATAACACTAGTTGGTGAAAAAACTTAGATACAGTTATTATTATTTTTG		0	0	999		67	0.741935	1	0.014493	0.985507	0	0.014493	0	0.028565	0.014283	4	4	1	1	1	1	-	1	1	-	-	1	1	1	-	1	1	-	1	1	1	1	1	1	1	1	1	1	1	1	1	1
100352407|F|0-67:T>A-67:T>A	TGCAGCCCATACTTTGTACAGATAACACTAGTTGGTGAAAAAACTTAGATACAGTTATTATTATTTTAC	TGCAGCCCATACTTTGTACAGATAACACTAGTTGGTGAAAAAACTTAGATACAGTTATTATTATTTTAC		0	0	999	67:T>A	67	0.741935	1	0.014493	0.985507	0	0.014493	0	0.028565	0.014283	4	4	1	0	0	0	-	0	0	-	-	0	0	0	-	0	0	-	0	0	0	0	0	0	0	0	0	0	0	0	0	0
100352484|F|0--67:T>A,TGCAGCCTGTTTCTGCAACGCGGAATATAACATGCAAAACTTGTCATGAGGCAGAATACAAGCACTATA,TGCAGCCTGTTTCTGCAACGCGGAATATAACATGCAAAACTTGTCATGAGGCAGAATACAAGCACTATA,"Chr 6",21668553,1,2.91549e-028,,67,0.83871,0.012821,1,0,0.987179,0.012821,0.025312,0,0.012656,17,12.17895,1,0,0,0,-,0,0,0,-,0,0,0,0,-,0,0,0,0,-,0,0,0,0,0,0,0,0,0,0,0,0,0,0,0,0,0,-,0,0,0,1,-,0,0,0,0,0,-,0,0,-,0,0,0,0,0,0,0,0,0,0,0,0,-,0,…
100352484|F|0-67:T>A-67:T>A,TGCAGCCTGTTTCTGCAACGCGGAATATAACATGCAAAACTTGTCATGAGGCAGAATACAAGCACTAAT,TGCAGCCTGTTTCTGCAACGCGGAATATAACATGCAAAACTTGTCATGAGGCAGAATACAAGCACTAAT,"Chr 6",21668553,1,2.91549e-028,67:T>A,67,0.83871,0.012821,1,0,0.987179,0.012821,0.025312,0,0.012656,17,12.17895,1,1,1,1,-,1,1,1,-,1,1,1,1,-,1,1,1,1,-,1,1,1,1,1,1,1,1,1,1,1,1,1,1,1,1,1,-,1,1,1,1,-,1,1,1,1,1,-,1,1,-,1,1,1,1,1,1,1,1,…
100352561|F|0--67:A>T	TGCAGCGGAGCAGACAATTCAGAATCGAGGATAAAGCAAAGATCTTCCACTCAAATCCGACATTATTAC	TGCAGCGGAGCAGACAATTCAGAATCGAGGATAAAGCAAAGATCTTCCACTCAAATCCGACATTATTAC		0	0	999		67	0.634409	0.016949	0.983051	0.016949	0.983051	0	0.033324	0.033324	0.033324	21	12.67606	1	-	0	0	-	0	-	0	0	0	-	0	-	-	-	0	0	0	-	0	0	0	-	0	0	0	0	0	0	-
100352561|F|0-67:A>T-67:A>T	TGCAGCGGAGCAGACAATTCAGAATCGAGGATAAAGCAAAGATCTTCCACTCAAATCCGACATTATTTC	TGCAGCGGAGCAGACAATTCAGAATCGAGGATAAAGCAAAGATCTTCCACTCAAATCCGACATTATTTC		0	0	999	67:A>T	67	0.634409	0.016949	0.983051	0.016949	0.983051	0	0.033324	0.033324	0.033324	21	12.67606	1	-	1	1	-	1	-	1	1	1	-	1	-	-	-	1	1	1	-	1	1	1	-	1	1	1	1	1	1	-
100352579|F|0--67:C>G	TGCAGCGTACATTGAGGTGATGTTGTAACATCTATGCTTTTTTATTCCTTAGTTATTCTATTTTTTACA	TGCAGCGTACATTGAGGTGATGTTGTAACATCTATGCTTTTTTATTCCTTAGTTATTCTATTTTTTACA		0	0	999		67	0.677419	0.015873	1	0	0.984127	0.015873	0.031242	0	0.015621	6	3.13889	1	-	-	-	-	0	0	0	0	0	-	0	-	-	-	-	1	0	0	0	0	0	0	-	0	0	0	0	0	0
100352579|F|0-67:C>G-67:C>G	TGCAGCGTACATTGAGGTGATGTTGTAACATCTATGCTTTTTTATTCCTTAGTTATTCTATTTTTTAGT	TGCAGCGTACATTGAGGTGATGTTGTAACATCTATGCTTTTTTATTCCTTAGTTATTCTATTTTTTAGT		0	0	999	67:C>G	67	0.677419	0.015873	1	0	0.984127	0.015873	0.031242	0	0.015621	6	3.13889	1	-	-	-	-	1	1	1	1	1	-	1	-	-	-	-	1	1	1	1	1	1	1	-	1	1	1	1	1	1
100352586|F|0--67:A>T,TGCAGCGTCACATACTTCTCCTTCTTCTCAATAATGCCTTTCAAATCTGGTATAGCCTGCATAATATAA,TGCAGCGTCACATACTTCTCCTTCTTCTCAATAATGCCTTTCAAATCTGGTATAGCCTGCATAATATAA,"Chr 3",698313,1,2.25381e-029,,67,0.752688,0.985714,0.014286,0.985714,0.014286,0,0.028163,0.028163,0.028163,8.07595,5,1,1,1,-,-,1,1,1,1,1,-,1,-,-,1,1,1,-,1,0,1,1,1,1,1,-,1,1,1,1,1,1,1,-,1,-,1,-,-,1,1,-,1,1,1,1,1,1,1,1,-,1,1,1,1,-,1,1,1,1…
100352586|F|0-67:A>T-67:A>T,TGCAGCGTCACATACTTCTCCTTCTTCTCAATAATGCCTTTCAAATCTGGTATAGCCTGCATAATATTA,TGCAGCGTCACATACTTCTCCTTCTTCTCAATAATGCCTTTCAAATCTGGTATAGCCTGCATAATATTA,"Chr 3",698313,1,2.25381e-029,67:A>T,67,0.752688,0.985714,0.014286,0.985714,0.014286,0,0.028163,0.028163,0.028163,8.07595,5,1,0,0,-,-,0,0,0,0,0,-,0,-,-,0,0,0,-,0,1,0,0,0,0,0,-,0,0,0,0,0,0,0,-,0,-,0,-,-,0,0,-,0,0,0,0,0,0,0,0,-,0,0,0…
100352630|F|0--67:A>T	TGCAGCTAATCCAACAGTGTTATAGAAAGTCAAATATGAAACTCACAAATCAATTAGAAACCATGTTAC	TGCAGCTAATCCAACAGTGTTATAGAAAGTCAAATATGAAACTCACAAATCAATTAGAAACCATGTTAC		0	0	999		67	0.860215	0.0125	1	0	0.9875	0.0125	0.024687	0	0.012344	19	11.36842	1	0	-	0	0	-	0	0	0	0	-	0	0	0	0	-	0	0	0	0	0	0	0	0	0	0	0	0	0	1
100352630|F|0-67:A>T-67:A>T	TGCAGCTAATCCAACAGTGTTATAGAAAGTCAAATATGAAACTCACAAATCAATTAGAAACCATGTTTC	TGCAGCTAATCCAACAGTGTTATAGAAAGTCAAATATGAAACTCACAAATCAATTAGAAACCATGTTTC		0	0	999	67:A>T	67	0.860215	0.0125	1	0	0.9875	0.0125	0.024687	0	0.012344	19	11.36842	1	1	-	1	1	-	1	1	1	1	-	1	1	1	1	-	1	1	1	1	1	1	1	1	1	1	1	1	1	1
100352635|F|0--67:G>T,TGCAGCTAATGTTGATATTCCAGTTATTTCAGTAGAGCCTAAAACTGTCTCTGTGCAACCTTTATTTGG,TGCAGCTAATGTTGATATTCCAGTTATTTCAGTAGAGCCTAAAACTGTCTCTGTGCAACCTTTATTTGG,"Chr 3",20903648,1,2.25381e-029,,67,0.709677,1,0.015152,0.984848,0,0.015152,0,0.029844,0.014922,12.4321,4,1,1,1,1,-,-,1,-,1,1,1,1,-,1,-,-,1,-,-,-,1,1,1,1,1,1,1,1,1,-,1,1,1,1,-,1,1,-,-,-,1,-,-,1,1,1,1,1,1,1,-,-,1,1,1,1,1,1,1,1,1,1,1,-,-,1…
100352635|F|0-67:G>T-67:G>T,TGCAGCTAATGTTGATATTCCAGTTATTTCAGTAGAGCCTAAAACTGTCTCTGTGCAACCTTTATTTTG,TGCAGCTAATGTTGATATTCCAGTTATTTCAGTAGAGCCTAAAACTGTCTCTGTGCAACCTTTATTTTG,"Chr 3",20903648,1,2.25381e-029,67:G>T,67,0.709677,1,0.015152,0.984848,0,0.015152,0,0.029844,0.014922,12.4321,4,1,0,0,0,-,-,0,-,0,0,0,0,-,0,-,-,0,-,-,-,0,0,0,0,0,0,0,0,0,-,0,0,0,0,-,0,0,-,-,-,0,-,-,0,0,0,0,0,0,0,-,-,0,0,0,0,0,0,0,0…
100352663|F|0--67:C>A,TGCAGCTAGGATAGAAGCCATTAGATTACTTCTTGCTTATTCTTCTATAATGAATTTCAAGCTTTATCA,TGCAGCTAGGATAGAAGCCATTAGATTACTTCTTGCTTATTCTTCTATAATGAATTTCAAGCTTTATCA,"Chr 11",11966532,3,2.26981e-024,,67,0.698925,0.984615,0.030769,0.969231,0.015385,0.015385,0.030296,0.059645,0.04497,12.28947,8.5,1,1,1,-,-,0,1,-,-,1,1,1,1,-,-,-,1,-,1,1,1,1,1,1,1,-,-,1,1,-,1,1,1,1,1,1,1,1,1,-,-,-,1,1,1,-,-,1,1,1,1,-,1,1…
100352663|F|0-67:C>A-67:C>A,TGCAGCTAGGATAGAAGCCATTAGATTACTTCTTGCTTATTCTTCTATAATGAATTTCAAGCTTTATAA,TGCAGCTAGGATAGAAGCCATTAGATTACTTCTTGCTTATTCTTCTATAATGAATTTCAAGCTTTATAA,"Chr 11",11966532,3,2.26981e-024,67:C>A,67,0.698925,0.984615,0.030769,0.969231,0.015385,0.015385,0.030296,0.059645,0.04497,12.28947,8.5,1,0,0,-,-,1,0,-,-,0,0,0,0,-,-,-,0,-,0,0,0,0,0,0,1,-,-,0,0,-,0,0,0,0,0,0,0,0,0,-,-,-,0,0,0,-,-,0…
100352812|F|0--67:C>A	TGCAGCTGCTTTTGCCAAAGGTCTTCTTGACCTAGAGGGGCAGCTAACTCCAATCCTGGTTTGTTTTCT	TGCAGCTGCTTTTGCCAAAGGTCTTCTTGACCTAGAGGGGCAGCTAACTCCAATCCTGGTTTGTTTTCT		0	0	999		67	0.72043	1	0.014925	0.985075	0	0.014925	0	0.029405	0.014703	5.61446	3	1	1	1	-	-	1	1	-	1	1	1	1	-	1	1	1	1	1	1	-	1	1	-	-	-	1	1	1	-	-
100352812|F|0-67:C>A-67:C>A	TGCAGCTGCTTTTGCCAAAGGTCTTCTTGACCTAGAGGGGCAGCTAACTCCAATCCTGGTTTGTTTTAC	TGCAGCTGCTTTTGCCAAAGGTCTTCTTGACCTAGAGGGGCAGCTAACTCCAATCCTGGTTTGTTTTAC		0	0	999	67:C>A	67	0.72043	1	0.014925	0.985075	0	0.014925	0	0.029405	0.014703	5.61446	3	1	0	0	-	-	0	0	-	0	0	0	0	-	0	0	0	0	0	0	-	0	0	-	-	-	0	1	0	-	-
100353048|F|0--67:C>A,TGCAGGAAGAGGCCAGGTTGAGGTGAGATTTTACTCGTTTAGTTTTCTTTTGTTATCCGCACACTTTCA,TGCAGGAAGAGGCCAGGTTGAGGTGAGATTTTACTCGTTTAGTTTTCTTTTGTTATCCGCACACTTTCA,"Chr 7",1615671,1,2.25381e-029,,67,0.935484,1,0.011494,0.988506,0,0.011494,0,0.022724,0.011362,19.63551,17,1,1,1,1,1,1,1,1,1,1,1,1,1,1,1,1,1,1,1,1,1,1,1,1,1,1,1,1,1,1,1,1,1,1,1,1,1,1,-,-,1,-,1,1,1,1,1,1,1,1,1,1,1,1,1,1,1,1,1,1,1,1,1,1,-,…
100353048|F|0-67:C>A-67:C>A,TGCAGGAAGAGGCCAGGTTGAGGTGAGATTTTACTCGTTTAGTTTTCTTTTGTTATCCGCACACTTTAC,TGCAGGAAGAGGCCAGGTTGAGGTGAGATTTTACTCGTTTAGTTTTCTTTTGTTATCCGCACACTTTAC,"Chr 7",1615671,1,2.25381e-029,67:C>A,67,0.935484,1,0.011494,0.988506,0,0.011494,0,0.022724,0.011362,19.63551,17,1,0,0,0,0,0,0,0,0,0,0,0,0,0,0,0,0,0,0,0,0,0,0,0,0,0,0,0,0,0,0,0,0,0,0,0,0,0,-,-,0,-,0,0,0,0,0,0,0,0,0,0,0,0,0,0,0,0,0,…
100353186|F|0--67:T>C	TGCAGGATAAGTTATGGATCCAGCAGTTTCTGAACCAAATGCAAATGGAACCATACCTGTAATGCAATA	TGCAGGATAAGTTATGGATCCAGCAGTTTCTGAACCAAATGCAAATGGAACCATACCTGTAATGCAATA		0	0	999		67	0.752688	1	0.014286	0.985714	0	0.014286	0	0.028163	0.014082	6.85714	3	1	-	-	1	-	1	1	-	1	1	1	1	-	1	-	-	1	1	1	-	-	1	1	1	1	1	1	1	1	1
100353186|F|0-67:T>C-67:T>C	TGCAGGATAAGTTATGGATCCAGCAGTTTCTGAACCAAATGCAAATGGAACCATACCTGTAATGCAACA	TGCAGGATAAGTTATGGATCCAGCAGTTTCTGAACCAAATGCAAATGGAACCATACCTGTAATGCAACA		0	0	999	67:T>C	67	0.752688	1	0.014286	0.985714	0	0.014286	0	0.028163	0.014082	6.85714	3	1	-	-	0	-	0	0	-	0	0	0	0	-	0	-	-	0	0	1	-	-	0	0	0	0	0	0	0	0	0
100353222|F|0--67:T>C,TGCAGGATGGGAATGATTCTTATCAACCTGTAAAATTTGCCCCTACGTCTATGGATCTAGATAAAGCTT,TGCAGGATGGGAATGATTCTTATCAACCTGTAAAATTTGCCCCTACGTCTATGGATCTAGATAAAGCTT,"Chr 7",6388036,1,2.25381e-029,,67,0.645161,1,0.016667,0.983333,0,0.016667,0,0.032778,0.016389,8.15493,5,1,-,-,1,1,-,1,-,-,1,-,1,1,-,-,1,1,-,1,1,1,1,1,1,1,-,1,-,1,-,1,1,1,1,1,-,1,-,-,-,1,-,-,1,1,1,1,1,-,1,1,-,1,1,-,-,1,1,1,1,1,1,1,1,1,-,…
100353222|F|0-67:T>C-67:T>C,TGCAGGATGGGAATGATTCTTATCAACCTGTAAAATTTGCCCCTACGTCTATGGATCTAGATAAAGCCT,TGCAGGATGGGAATGATTCTTATCAACCTGTAAAATTTGCCCCTACGTCTATGGATCTAGATAAAGCCT,"Chr 7",6388036,1,2.25381e-029,67:T>C,67,0.645161,1,0.016667,0.983333,0,0.016667,0,0.032778,0.016389,8.15493,5,1,-,-,0,0,-,0,-,-,0,-,0,0,-,-,0,0,-,0,0,0,0,0,0,0,-,0,-,0,-,0,0,0,0,0,-,0,-,-,-,0,-,-,0,0,0,0,1,-,0,0,-,0,0,-,-,0,0,0,0,…
100353329|F|0--67:G>A,TGCAGGCGAAGAACATGCATTATAACATCAGGAGTAAGAGTCACACGTGATCGATCTTCTCTGCCCTGT,TGCAGGCGAAGAACATGCATTATAACATCAGGAGTAAGAGTCACACGTGATCGATCTTCTCTGCCCTGT,"Chr 10",2760228,2,2.25381e-029,,67,0.83871,1,0.012821,0.987179,0,0.012821,0,0.025312,0.012656,12.75532,4,1,1,1,1,1,1,1,-,1,1,1,1,1,-,1,1,1,1,1,1,1,1,1,1,1,1,1,1,1,-,1,1,1,1,1,1,1,1,-,-,1,1,-,1,1,1,1,1,1,-,-,-,1,1,-,1,1,1,1,1,-,1,1,1,1,1…
100353329|F|0-67:G>A-67:G>A,TGCAGGCGAAGAACATGCATTATAACATCAGGAGTAAGAGTCACACGTGATCGATCTTCTCTGCCCTAT,TGCAGGCGAAGAACATGCATTATAACATCAGGAGTAAGAGTCACACGTGATCGATCTTCTCTGCCCTAT,"Chr 10",2760228,2,2.25381e-029,67:G>A,67,0.83871,1,0.012821,0.987179,0,0.012821,0,0.025312,0.012656,12.75532,4,1,0,0,0,0,0,0,-,0,0,0,0,0,-,0,0,0,0,0,0,0,0,0,0,0,0,0,0,0,-,0,0,0,0,0,0,0,0,-,-,0,0,-,0,0,0,0,0,0,-,-,-,0,0,-,0,0,1,0,0…
100353345|F|0--67:G>A	TGCAGGCGTAGGGGACAAGGAGCTAAAGTGACGTCGTTTTCTGTCCGAGTCACCCATACTCCCCATTGA	TGCAGGCGTAGGGGACAAGGAGCTAAAGTGACGTCGTTTTCTGTCCGAGTCACCCATACTCCCCATTGA		0	0	999		67	0.655914	1	0.016393	0.983607	0	0.016393	0	0.032249	0.016125	5.26389	3	1	-	1	1	-	-	1	-	1	1	1	1	-	-	1	1	-	1	1	-	1	1	1	1	1	1	1	1	1	1
100353345|F|0-67:G>A-67:G>A	TGCAGGCGTAGGGGACAAGGAGCTAAAGTGACGTCGTTTTCTGTCCGAGTCACCCATACTCCCCATTAC	TGCAGGCGTAGGGGACAAGGAGCTAAAGTGACGTCGTTTTCTGTCCGAGTCACCCATACTCCCCATTAC		0	0	999	67:G>A	67	0.655914	1	0.016393	0.983607	0	0.016393	0	0.032249	0.016125	5.26389	3	1	-	0	0	-	-	0	-	0	0	0	0	-	-	0	0	-	0	0	-	0	0	0	0	0	0	0	0	0	0
100353393|F|0--67:A>C,TGCAGGGAAAAGATAGAGCATTCTCAGGTATTTTCTTATATAAGGTTTTACCTTATTTCAATACAAAAC,TGCAGGGAAAAGATAGAGCATTCTCAGGTATTTTCTTATATAAGGTTTTACCTTATTTCAATACAAAAC,"Chr 11",1150590,1,2.25381e-029,,67,0.784946,1,0.013699,0.986301,0,0.013699,0,0.027022,0.013511,11.28409,3,1,-,1,-,-,1,1,-,1,1,1,1,-,1,-,1,1,1,-,1,1,1,1,1,1,1,1,-,1,1,1,1,1,1,1,1,1,1,1,1,1,1,-,1,1,1,1,1,1,1,-,1,1,1,-,1,-,1,1,1,-,1,-,-,1,…
100353393|F|0-67:A>C-67:A>C,TGCAGGGAAAAGATAGAGCATTCTCAGGTATTTTCTTATATAAGGTTTTACCTTATTTCAATACAAACT,TGCAGGGAAAAGATAGAGCATTCTCAGGTATTTTCTTATATAAGGTTTTACCTTATTTCAATACAAACT,"Chr 11",1150590,1,2.25381e-029,67:A>C,67,0.784946,1,0.013699,0.986301,0,0.013699,0,0.027022,0.013511,11.28409,3,1,-,0,-,-,0,0,-,0,0,0,0,-,0,-,0,0,0,-,0,0,0,0,0,0,0,0,-,0,0,0,0,0,0,0,0,0,0,0,0,0,0,-,0,0,1,0,0,0,0,-,0,0,0,-,0,-,0,0,…
100353478|F|0--67:G>A	TGCAGGGGAATCTCCACTCACTGCTTCCCCTAATATCCTCCCTTTACCACATCATGGGGGTTTACAGGA	TGCAGGGGAATCTCCACTCACTGCTTCCCCTAATATCCTCCCTTTACCACATCATGGGGGTTTACAGGA		0	0	999		67	1	1	0.064516	0.935484	0	0.064516	0	0.120708	0.060354	17.37607	11	0.954545	1	1	1	1	1	1	1	1	1	1	1	1	1	1	1	1	1	1	1	1	1	1	1	1	1	1	1	1	1
100353478|F|0-67:G>A-67:G>A	TGCAGGGGAATCTCCACTCACTGCTTCCCCTAATATCCTCCCTTTACCACATCATGGGGGTTTACAGAT	TGCAGGGGAATCTCCACTCACTGCTTCCCCTAATATCCTCCCTTTACCACATCATGGGGGTTTAC		0	0	999	67:G>A	67	1	1	0.064516	0.935484	0	0.064516	0	0.120708	0.060354	17.37607	11	0.954545	0	1	0	0	0	0	0	0	0	0	0	0	0	0	0	0	0	0	0	0	1	0	0	0	0	0	0	0	0
100353480|F|0--67:A>C,TGCAGGGGACTGTCTCCCACCCCAGGGGCGACGAAGCTAAGCGAATTCTCGACATATTGCTCAGGCCAA,TGCAGGGGACTGTCTCCCACCCCAGGGGCGACGAAGCTAAGCGAATTCTCGACATATTGCTCAGGCCAA,"Chr 7",2563408,1,2.25381e-029,,67,0.709677,0.363636,0.954545,0.045455,0.636364,0.318182,0.46281,0.086777,0.274793,21.41935,13.31579,0.928571,0,-,-,-,0,0,0,0,1,-,1,0,-,0,1,1,0,0,0,0,1,1,0,0,1,1,0,1,1,0,1,0,0,0,0,-,0,0,-,0,-,0,1,0,1,1,-,0…
100353480|F|0-67:A>C-67:A>C,TGCAGGGGACTGTCTCCCACCCCAGGGGCGACGAAGCTAAGCGAATTCTCGACATATTGCTCAGGCCCA,TGCAGGGGACTGTCTCCCACCCCAGGGGCGACGAAGCTAAGCGAATTCTCGACATATTGCTCAGGCCCA,"Chr 7",2563408,1,2.25381e-029,67:A>C,67,0.709677,0.363636,0.954545,0.045455,0.636364,0.318182,0.46281,0.086777,0.274793,21.41935,13.31579,0.928571,1,-,-,-,1,1,1,1,1,-,1,1,-,1,1,1,1,1,1,1,1,1,1,1,1,1,1,1,0,1,1,1,1,1,1,-,1,1,-,1,-,1…
100353645|F|0--67:G>A	TGCAGGTCGCTACATTGTATTAGCTGGGTTGAAAGGTTTCAATGGACAGTTGGAATTTTACAATGTTGA	TGCAGGTCGCTACATTGTATTAGCTGGGTTGAAAGGTTTCAATGGACAGTTGGAATTTTACAATGTTGA		0	0	999		67	0.806452	1	0.013333	0.986667	0	0.013333	0	0.026311	0.013156	12.96703	9	1	-	-	1	1	1	1	-	1	1	1	1	-	1	-	-	1	1	1	-	1	1	1	1	1	1	1	1	1	1
100353645|F|0-67:G>A-67:G>A	TGCAGGTCGCTACATTGTATTAGCTGGGTTGAAAGGTTTCAATGGACAGTTGGAATTTTACAATGTTAC	TGCAGGTCGCTACATTGTATTAGCTGGGTTGAAAGGTTTCAATGGACAGTTGGAATTTTACAATGTTAC		0	0	999	67:G>A	67	0.806452	1	0.013333	0.986667	0	0.013333	0	0.026311	0.013156	12.96703	9	1	-	-	0	0	0	0	-	0	0	0	0	-	0	-	-	0	0	0	-	0	0	0	0	0	0	0	0	0	0
100353708|F|0--67:G>A,TGCAGGTGGTGATGTTGATCCTAATTCTCATATTTGCTGGTGTCCACAGTGGCTTAGCTAGCTTCCGGA,TGCAGGTGGTGATGTTGATCCTAATTCTCATATTTGCTGGTGTCCACAGTGGCTTAGCTAGCTTCCGGA,"Chr 1",1298054,1,2.25381e-029,,67,0.655914,1,0.016393,0.983607,0,0.016393,0,0.032249,0.016125,7.26923,3,1,1,1,-,1,1,1,1,-,1,1,1,-,-,-,1,1,-,-,1,1,1,1,1,-,-,1,-,1,1,1,1,1,1,1,1,1,-,-,-,-,1,1,1,1,-,1,1,-,-,-,1,1,1,-,1,1,1,1,1,1,-,-,-,1,1,…
100353708|F|0-67:G>A-67:G>A,TGCAGGTGGTGATGTTGATCCTAATTCTCATATTTGCTGGTGTCCACAGTGGCTTAGCTAGCTTCCGAA,TGCAGGTGGTGATGTTGATCCTAATTCTCATATTTGCTGGTGTCCACAGTGGCTTAGCTAGCTTCCGAA,"Chr 1",1298054,1,2.25381e-029,67:G>A,67,0.655914,1,0.016393,0.983607,0,0.016393,0,0.032249,0.016125,7.26923,3,1,0,0,-,0,0,0,0,-,0,0,0,-,-,-,0,0,-,-,0,0,0,0,0,-,-,0,-,0,0,0,0,0,0,0,0,0,-,-,-,-,0,0,0,0,-,0,0,-,-,-,0,0,0,-,0,0,0,0,0,…
100353907|F|0--67:T>G,TGCAGTACCAGTGGTTCTTGCCGGGTGAACCGGAGAGTTACTCGGTTTTCATAGACCGGAACGCGGTTA,TGCAGTACCAGTGGTTCTTGCCGGGTGAACCGGAGAGTTACTCGGTTTTCATAGACCGGAACGCGGTTA,"Chr 2",31226751,1,2.91549e-028,,67,0.677419,0.015873,1,0,0.984127,0.015873,0.031242,0,0.015621,14,5.625,1,0,0,-,-,0,0,0,0,0,0,0,-,0,-,0,0,0,0,-,0,0,-,-,0,0,-,0,0,0,-,0,-,0,-,0,-,0,0,-,0,0,-,0,0,-,0,0,0,0,-,0,0,0,-,0,0,0,0,0,-,-,0,0,-,0,…
100353907|F|0-67:T>G-67:T>G,TGCAGTACCAGTGGTTCTTGCCGGGTGAACCGGAGAGTTACTCGGTTTTCATAGACCGGAACGCGGTGA,TGCAGTACCAGTGGTTCTTGCCGGGTGAACCGGAGAGTTACTCGGTTTTCATAGACCGGAACGCGGTGA,"Chr 2",31226751,1,2.91549e-028,67:T>G,67,0.677419,0.015873,1,0,0.984127,0.015873,0.031242,0,0.015621,14,5.625,1,1,1,-,-,1,1,1,1,1,1,1,-,1,-,1,1,1,1,-,1,1,-,-,1,1,-,1,1,1,-,1,-,1,-,1,-,1,1,-,1,1,-,1,1,-,1,1,1,1,-,1,1,1,-,1,1,1,1,1,…
100353924|F|0--67:A>G,TGCAGTACTTGAGAAAGCAGTTGCTGTTGTTGACGCAATAACAGCTGTTGCTCCTCCTGATGCTGTTAC,TGCAGTACTTGAGAAAGCAGTTGCTGTTGTTGACGCAATAACAGCTGTTGCTCCTCCTGATGCTGTTAC,"Chr 7",14396215,1,2.91549e-028,,67,0.623656,0.017241,0.982759,0.017241,0.982759,0,0.033888,0.033888,0.033888,11,4.51515,1,-,0,-,0,0,0,0,0,0,0,0,-,-,-,0,0,-,0,0,0,0,0,0,-,0,0,-,0,0,-,0,1,0,-,-,0,-,-,-,0,-,-,0,0,0,0,-,0,-,0,0,0,0,-,-,0,0,…
100353924|F|0-67:A>G-67:A>G,TGCAGTACTTGAGAAAGCAGTTGCTGTTGTTGACGCAATAACAGCTGTTGCTCCTCCTGATGCTGTTGC,TGCAGTACTTGAGAAAGCAGTTGCTGTTGTTGACGCAATAACAGCTGTTGCTCCTCCTGATGCTGTTGC,"Chr 7",14396215,1,2.91549e-028,67:A>G,67,0.623656,0.017241,0.982759,0.017241,0.982759,0,0.033888,0.033888,0.033888,11,4.51515,1,-,1,-,1,1,1,1,1,1,1,1,-,-,-,1,1,-,1,1,1,1,1,1,-,1,1,-,1,1,-,1,0,1,-,-,1,-,-,-,1,-,-,1,1,1,1,-,1,-,1,1,…
100353961|F|0--67:G>C	TGCAGTAGCTCTAAAGCCTGTCGTTCAATTTCATCCTTATGGTGATGAGGGTACCTATAGGGCCTGGGG	TGCAGTAGCTCTAAAGCCTGTCGTTCAATTTCATCCTTATGGTGATGAGGGTACCTATAGGGCCTGGGG		0	0	999		67	0.677419	0.015873	1	0	0.984127	0.015873	0.031242	0	0.015621	13	10.64384	1	-	0	0	-	-	-	0	-	0	0	0	0	0	0	-	0	-	-	0	0	0	0	0	-	0	0	-	0	0
100353961|F|0-67:G>C-67:G>C	TGCAGTAGCTCTAAAGCCTGTCGTTCAATTTCATCCTTATGGTGATGAGGGTACCTATAGGGCCTGGCG	TGCAGTAGCTCTAAAGCCTGTCGTTCAATTTCATCCTTATGGTGATGAGGGTACCTATAGGGCCTGGCG		0	0	999	67:G>C	67	0.677419	0.015873	1	0	0.984127	0.015873	0.031242	0	0.015621	13	10.64384	1	-	1	1	-	-	-	1	-	1	1	1	1	1	1	-	1	-	-	1	1	1	1	1	-	1	1	-	1	1
100353995|F|0--67:A>G	TGCAGTATAATCAGAAGGAAATTTCTGTACTGTTGCTCTTGCATTACAAATTTGATTTGCTTTTGTTAC	TGCAGTATAATCAGAAGGAAATTTCTGTACTGTTGCTCTTGCATTACAAATTTGATTTGCTTTTGTTAC		0	0	999		67	0.763441	0.014085	1	0	0.985915	0.014085	0.027772	0	0.013886	22	9.13253	1	0	-	0	0	-	0	0	-	0	0	0	0	-	0	0	0	0	0	0	0	0	0	0	0	0	-	-	0	0
100353995|F|0-67:A>G-67:A>G	TGCAGTATAATCAGAAGGAAATTTCTGTACTGTTGCTCTTGCATTACAAATTTGATTTGCTTTTGTTGT	TGCAGTATAATCAGAAGGAAATTTCTGTACTGTTGCTCTTGCATTACAAATTTGATTTGCTTTTGTTGT		0	0	999	67:A>G	67	0.763441	0.014085	1	0	0.985915	0.014085	0.027772	0	0.013886	22	9.13253	1	1	-	1	1	-	1	1	-	1	1	1	1	-	1	1	1	1	1	1	1	1	1	1	1	1	-	-	1	1
100354043|F|0--67:T>C	TGCAGTATGGCCACCCAAAGTGTAATCCAAATGCAACCTCTTTTTTCCATTTTGATCTGTATCTGTATT	TGCAGTATGGCCACCCAAAGTGTAATCCAAATGCAACCTCTTTTTTCCATTTTGATCTGTATCTGTATT		0	0	999		67	0.731183	1	0.014706	0.985294	0	0.014706	0	0.028979	0.01449	11.51899	9	1	1	-	-	-	1	1	1	1	1	1	1	-	-	1	-	1	1	1	1	1	1	1	1	1	-	1	1	1	1
100354043|F|0-67:T>C-67:T>C	TGCAGTATGGCCACCCAAAGTGTAATCCAAATGCAACCTCTTTTTTCCATTTTGATCTGTATCTGTACT	TGCAGTATGGCCACCCAAAGTGTAATCCAAATGCAACCTCTTTTTTCCATTTTGATCTGTATCTGTACT		0	0	999	67:T>C	67	0.731183	1	0.014706	0.985294	0	0.014706	0	0.028979	0.01449	11.51899	9	1	0	-	-	-	0	0	0	0	0	0	0	-	-	0	-	0	0	0	0	0	0	0	0	0	-	0	0	0	0
100354081|F|0--67:C>T,TGCAGTCAACTAACTCAATCAAAAATGGCCCATAATGTAACAAACCATACGTCACATTCACCACTGACG,TGCAGTCAACTAACTCAATCAAAAATGGCCCATAATGTAACAAACCATACGTCACATTCACCACTGACG,"Chr 11",38911309,1,2.25381e-029,,67,0.666667,1,0.032258,0.967742,0,0.032258,0,0.062435,0.031217,5.89041,2.5,1,-,1,1,-,-,-,-,1,1,-,1,-,-,1,-,1,-,-,-,1,1,1,1,1,1,1,1,1,1,-,1,1,1,1,-,1,-,-,-,1,1,-,1,1,1,1,1,-,1,-,1,1,1,-,1,1,1,1,1,-,-,1,-,…
100354081|F|0-67:C>T-67:C>T,TGCAGTCAACTAACTCAATCAAAAATGGCCCATAATGTAACAAACCATACGTCACATTCACCACTGATG,TGCAGTCAACTAACTCAATCAAAAATGGCCCATAATGTAACAAACCATACGTCACATTCACCACTGATG,"Chr 11",38911309,1,2.25381e-029,67:C>T,67,0.666667,1,0.032258,0.967742,0,0.032258,0,0.062435,0.031217,5.89041,2.5,1,-,0,0,-,-,-,-,0,0,-,0,-,-,0,-,0,-,-,-,0,0,0,0,0,0,0,0,0,0,-,0,0,0,0,-,0,-,-,-,0,0,-,0,0,0,0,0,-,0,-,0,0,0,-,0,0,0,…
100354084|F|0--67:C>G,TGCAGTCAAGATAAGTATCCACTAGCATAAACGCTTCAAAAGGACAGATCTCATTCTCTTGTGTACTCA,TGCAGTCAAGATAAGTATCCACTAGCATAAACGCTTCAAAAGGACAGATCTCATTCTCTTGTGTACTCA,"Chr 2",33263813,1,2.91549e-028,,67,0.795699,0.013514,1,0,0.986486,0.013514,0.026662,0,0.013331,15,8.1413,1,0,0,-,0,0,0,0,0,0,0,0,-,-,0,0,0,0,0,0,0,0,0,0,1,0,0,0,0,0,0,0,0,0,0,0,0,-,0,-,0,-,0,0,0,-,0,-,0,0,-,-,0,0,-,0,0,0,0,0,-,0,0,0,-,0…
100354084|F|0-67:C>G-67:C>G,TGCAGTCAAGATAAGTATCCACTAGCATAAACGCTTCAAAAGGACAGATCTCATTCTCTTGTGTACTGT,TGCAGTCAAGATAAGTATCCACTAGCATAAACGCTTCAAAAGGACAGATCTCATTCTCTTGTGTACTGT,"Chr 2",33263813,1,2.91549e-028,67:C>G,67,0.795699,0.013514,1,0,0.986486,0.013514,0.026662,0,0.013331,15,8.1413,1,1,1,-,1,1,1,1,1,1,1,1,-,-,1,1,1,1,1,1,1,1,1,1,1,1,1,1,1,1,1,1,1,1,1,1,1,-,1,-,1,-,1,1,1,-,1,-,1,1,-,-,1,1,-,1,1,1,1,1…
100354122|F|0--67:T>G,TGCAGTCAGTATAATTGAAACAGACTGTGAAGTTGATTTTGCTCCACCTCTTGATTATAAAGAACCTTA,TGCAGTCAGTATAATTGAAACAGACTGTGAAGTTGATTTTGCTCCACCTCTTGATTATAAAGAACCTTA,"Chr 10",1842786,1,2.91549e-028,,67,0.709677,0.015152,1,0,0.984848,0.015152,0.029844,0,0.014922,12,8.89873,1,-,-,-,0,0,-,0,0,0,0,0,-,-,0,-,0,0,-,0,0,0,0,-,0,0,0,0,0,0,0,0,0,0,0,0,0,-,0,-,0,-,-,0,0,0,0,-,0,0,-,0,0,0,-,0,0,0,0,0,-,-,0,-,0,…
100354122|F|0-67:T>G-67:T>G,TGCAGTCAGTATAATTGAAACAGACTGTGAAGTTGATTTTGCTCCACCTCTTGATTATAAAGAACCTGA,TGCAGTCAGTATAATTGAAACAGACTGTGAAGTTGATTTTGCTCCACCTCTTGATTATAAAGAACCTGA,"Chr 10",1842786,1,2.91549e-028,67:T>G,67,0.709677,0.015152,1,0,0.984848,0.015152,0.029844,0,0.014922,12,8.89873,1,-,-,-,1,1,-,1,1,1,1,1,-,-,1,-,1,1,-,1,1,1,1,-,1,1,1,1,1,1,1,1,1,1,1,1,1,-,1,-,1,-,-,1,1,1,1,-,1,1,-,1,1,1,-,1,1,1,1,…
100354150|F|0--67:C>A	TGCAGTCATTCTCCATTTATCAACATAAATTATATGCAAGGAAAGCCAATTGTATTGGAGCACCTTTCT	TGCAGTCATTCTCCATTTATCAACATAAATTATATGCAAGGAAAGCCAATTGTATTGGAGCACCTTTCT		0	0	999		67	0.924731	1	0.011628	0.988372	0	0.011628	0	0.022985	0.011493	18.00962	18	1	1	1	-	1	1	1	1	1	1	1	1	-	1	-	1	1	1	1	1	1	1	1	1	1	1	1	1	1	1
100354150|F|0-67:C>A-67:C>A	TGCAGTCATTCTCCATTTATCAACATAAATTATATGCAAGGAAAGCCAATTGTATTGGAGCACCTTTAC	TGCAGTCATTCTCCATTTATCAACATAAATTATATGCAAGGAAAGCCAATTGTATTGGAGCACCTTTAC		0	0	999	67:C>A	67	0.924731	1	0.011628	0.988372	0	0.011628	0	0.022985	0.011493	18.00962	18	1	0	0	-	0	0	0	0	0	0	0	0	-	0	-	0	0	0	0	0	0	0	0	0	0	0	0	0	0	0
100354156|F|0--67:C>T	TGCAGTCCAACGCTTTTATGATAACAGTAAAATGACCTAAGCATCAATCGAATAGATAGATGAGCGCCG	TGCAGTCCAACGCTTTTATGATAACAGTAAAATGACCTAAGCATCAATCGAATAGATAGATGAGCGCCG		0	0	999		67	0.698925	1	0.015385	0.984615	0	0.015385	0	0.030296	0.015148	10.77215	3	1	1	1	-	-	-	1	1	1	1	1	1	-	-	-	1	1	-	1	1	1	1	-	-	1	1	1	1	1	-
100354156|F|0-67:C>T-67:C>T	TGCAGTCCAACGCTTTTATGATAACAGTAAAATGACCTAAGCATCAATCGAATAGATAGATGAGCGCTG	TGCAGTCCAACGCTTTTATGATAACAGTAAAATGACCTAAGCATCAATCGAATAGATAGATGAGCGCTG		0	0	999	67:C>T	67	0.698925	1	0.015385	0.984615	0	0.015385	0	0.030296	0.015148	10.77215	3	1	0	0	-	-	-	0	0	0	0	0	0	-	-	-	0	0	-	0	0	0	0	-	-	0	0	0	0	0	-
100354490|F|0--67:C>G,TGCAGTGTCAGCTTTTGCATTCCATGATAATCGTCACCGAAAGCTTCTCGTGGGTAGCATTGGCTTACA,TGCAGTGTCAGCTTTTGCATTCCATGATAATCGTCACCGAAAGCTTCTCGTGGGTAGCATTGGCTTACA,"Chr 10",2955468,1,2.91549e-028,,67,0.473118,0.022727,0.977273,0.022727,0.977273,0,0.044421,0.044421,0.044421,20,7.81633,1,-,-,-,-,0,0,-,0,-,0,0,-,-,0,-,0,-,0,-,-,0,1,-,-,-,0,-,-,-,-,-,0,-,0,-,-,-,-,0,0,0,0,0,0,-,-,0,-,-,0,-,0,0,-,-,-,0,…
100354490|F|0-67:C>G-67:C>G,TGCAGTGTCAGCTTTTGCATTCCATGATAATCGTCACCGAAAGCTTCTCGTGGGTAGCATTGGCTTAGG,TGCAGTGTCAGCTTTTGCATTCCATGATAATCGTCACCGAAAGCTTCTCGTGGGTAGCATTGGCTTAGG,"Chr 10",2955468,1,2.91549e-028,67:C>G,67,0.473118,0.022727,0.977273,0.022727,0.977273,0,0.044421,0.044421,0.044421,20,7.81633,1,-,-,-,-,1,1,-,1,-,1,1,-,-,1,-,1,-,1,-,-,1,0,-,-,-,1,-,-,-,-,-,1,-,1,-,-,-,-,1,1,1,1,1,1,-,-,1,-,-,1,-,…
100354511|F|0--67:A>C,TGCAGTGTGAATTGTACAAAGTTATTTTTCTCTTGGATAAGGTAAAAAAAGTAATACGAGAATTCTTAC,TGCAGTGTGAATTGTACAAAGTTATTTTTCTCTTGGATAAGGTAAAAAAAGTAATACGAGAATTCTTAC,"Chr 3",1152081,1,2.91549e-028,,67,0.602151,0.017857,0.982143,0.017857,0.982143,0,0.035077,0.035077,0.035077,6,4.91935,1,0,0,0,-,-,-,0,-,0,0,0,-,-,0,0,0,0,0,-,0,0,0,0,0,-,-,0,0,-,-,0,-,-,0,-,-,-,0,-,-,-,0,0,0,0,0,0,0,0,0,0,0,0,0,0,0,0,0,…
100354511|F|0-67:A>C-67:A>C,TGCAGTGTGAATTGTACAAAGTTATTTTTCTCTTGGATAAGGTAAAAAAAGTAATACGAGAATTCTTCA,TGCAGTGTGAATTGTACAAAGTTATTTTTCTCTTGGATAAGGTAAAAAAAGTAATACGAGAATTCTTCA,"Chr 3",1152081,1,2.91549e-028,67:A>C,67,0.602151,0.017857,0.982143,0.017857,0.982143,0,0.035077,0.035077,0.035077,6,4.91935,1,1,1,1,-,-,-,1,-,1,1,1,-,-,1,1,1,1,1,-,1,1,1,1,1,-,-,1,1,-,-,1,-,-,1,-,-,-,1,-,-,-,1,1,1,1,1,1,1,1,1,1,1,…
100354560|F|0--67:C>T	TGCAGTTACTAGTGGTTATGCAACTCCCAGCAGCCAGCCTCCACAATCATATCCACCATATTGGAGGCA	TGCAGTTACTAGTGGTTATGCAACTCCCAGCAGCCAGCCTCCACAATCATATCCACCATATTGGAGGCA		0	0	999		67	0.752688	1	0.014286	0.985714	0	0.014286	0	0.028163	0.014082	6.61628	4	1	1	1	1	1	-	1	1	-	1	1	1	-	1	-	1	1	-	1	1	1	1	1	-	1	1	1	-	1	1
100354560|F|0-67:C>T-67:C>T	TGCAGTTACTAGTGGTTATGCAACTCCCAGCAGCCAGCCTCCACAATCATATCCACCATATTGGAGGTA	TGCAGTTACTAGTGGTTATGCAACTCCCAGCAGCCAGCCTCCACAATCATATCCACCATATTGGAGGTA		0	0	999	67:C>T	67	0.752688	1	0.014286	0.985714	0	0.014286	0	0.028163	0.014082	6.61628	4	1	0	0	0	0	-	0	0	-	0	1	0	-	0	-	0	0	-	0	0	0	0	0	-	0	0	0	-	0	0
100354696|F|0--67:A>C,TGCAGTTGACTTCTTCAACCATCTCTTGCAGGAGAAGCCAAGGATTCCAGTTTTCATTCCTGTGATTAC,TGCAGTTGACTTCTTCAACCATCTCTTGCAGGAGAAGCCAAGGATTCCAGTTTTCATTCCTGTGATTAC,"Chr 3",6154972,1,2.91549e-028,,67,0.634409,0.016949,0.983051,0.016949,0.983051,0,0.033324,0.033324,0.033324,9,4.45161,1,0,0,-,0,0,0,-,0,0,0,0,0,-,-,-,0,-,0,0,0,0,-,-,0,-,0,0,0,0,-,-,-,-,0,-,0,-,-,-,-,0,-,0,0,0,-,1,0,0,-,0,0,0,-,0,0,0,0,…
100354696|F|0-67:A>C-67:A>C,TGCAGTTGACTTCTTCAACCATCTCTTGCAGGAGAAGCCAAGGATTCCAGTTTTCATTCCTGTGATTCT,TGCAGTTGACTTCTTCAACCATCTCTTGCAGGAGAAGCCAAGGATTCCAGTTTTCATTCCTGTGATTCT,"Chr 3",6154972,1,2.91549e-028,67:A>C,67,0.634409,0.016949,0.983051,0.016949,0.983051,0,0.033324,0.033324,0.033324,9,4.45161,1,1,1,-,1,1,1,-,1,1,1,1,1,-,-,-,1,-,1,1,1,1,-,-,1,-,1,1,1,1,-,-,-,-,1,-,1,-,-,-,-,1,-,1,1,1,-,0,1,1,-,1,1,…
100354809|F|0--67:A>T,TGCAGTTTACTGAAATGTAAATAATAAGTGAGATCATGCATGTGAACCTTCTATGTGAATTCCTATCAT,TGCAGTTTACTGAAATGTAAATAATAAGTGAGATCATGCATGTGAACCTTCTATGTGAATTCCTATCAT,"Chr 4",2561060,1,2.25381e-029,,67,0.817204,0.986842,0.065789,0.934211,0.013158,0.052632,0.02597,0.122922,0.074446,13.6044,13,0.970588,1,-,-,-,1,1,1,1,1,-,1,-,-,1,1,1,-,1,1,1,1,0,1,1,-,1,1,1,1,1,1,1,1,1,-,1,1,-,-,1,1,-,1,1,1,1,-,1,1,1,1,…
100354809|F|0-67:A>T-67:A>T,TGCAGTTTACTGAAATGTAAATAATAAGTGAGATCATGCATGTGAACCTTCTATGTGAATTCCTATCTT,TGCAGTTTACTGAAATGTAAATAATAAGTGAGATCATGCATGTGAACCTTCTATGTGAATTCCTATCTT,"Chr 4",2561060,1,2.25381e-029,67:A>T,67,0.817204,0.986842,0.065789,0.934211,0.013158,0.052632,0.02597,0.122922,0.074446,13.6044,13,0.970588,0,-,-,-,0,0,0,0,0,-,0,-,-,0,0,0,-,0,0,0,0,1,0,0,-,0,1,0,0,0,0,0,0,1,-,0,0,-,-,0,0,-,0,0,0,…
100354912|F|0--67:A>G	TGCAGTTTTATTGATATAAAGGCTAACAGTGTCAACATTTTTATTCATCACTCTTGCTGGCTCTATTAC	TGCAGTTTTATTGATATAAAGGCTAACAGTGTCAACATTTTTATTCATCACTCTTGCTGGCTCTATTAC		0	0	999		67	0.698925	0.015385	1	0	0.984615	0.015385	0.030296	0	0.015148	17	4.68	1	-	0	-	-	0	0	-	-	0	0	0	-	0	-	0	0	0	-	0	0	0	0	0	0	0	0	0	0	0
100354912|F|0-67:A>G-67:A>G	TGCAGTTTTATTGATATAAAGGCTAACAGTGTCAACATTTTTATTCATCACTCTTGCTGGCTCTATTGC	TGCAGTTTTATTGATATAAAGGCTAACAGTGTCAACATTTTTATTCATCACTCTTGCTGGCTCTATTGC		0	0	999	67:A>G	67	0.698925	0.015385	1	0	0.984615	0.015385	0.030296	0	0.015148	17	4.68	1	-	1	-	-	1	1	-	-	1	1	1	-	1	-	1	1	1	-	1	1	1	1	1	1	1	1	1	1	1
100355972|F|0--67:C>A,TGCAGAAATACATGTCAACACTTTGCAAAATGACACAATGAGATGAAGCACGGACATTTGATTTGTTCA,TGCAGAAATACATGTCAACACTTTGCAAAATGACACAATGAGATGAAGCACGGACATTTGATTTGTTCA,"Chr 2",26335699,1,2.25381e-029,,67,0.892473,1,0.012048,0.987952,0,0.012048,0,0.023806,0.011903,10.29808,9,1,1,1,1,1,1,1,1,1,1,1,1,1,1,1,1,1,1,1,1,1,1,1,1,1,1,1,1,1,1,1,1,1,1,1,-,1,1,1,-,1,1,1,1,1,1,1,-,1,1,1,-,1,-,1,1,1,1,1,1,-,1,1,1,1,…
100355972|F|0-67:C>A-67:C>A,TGCAGAAATACATGTCAACACTTTGCAAAATGACACAATGAGATGAAGCACGGACATTTGATTTGTTAC,TGCAGAAATACATGTCAACACTTTGCAAAATGACACAATGAGATGAAGCACGGACATTTGATTTGTTAC,"Chr 2",26335699,1,2.25381e-029,67:C>A,67,0.892473,1,0.012048,0.987952,0,0.012048,0,0.023806,0.011903,10.29808,9,1,0,0,0,0,0,0,0,0,0,0,0,0,0,0,0,0,0,0,0,0,0,0,0,0,0,0,0,0,0,1,0,0,0,0,-,0,0,0,-,0,0,0,0,0,0,0,-,0,0,0,-,0,-,0,0,0,0,0,…
100355990|F|0--67:C>A	TGCAGAAATGTTCCCGCACTATATGGAAAGGGATAAATCGTTCACTTCAACCTCTATCTTAGGTTTACA	TGCAGAAATGTTCCCGCACTATATGGAAAGGGATAAATCGTTCACTTCAACCTCTATCTTAGGTTTACA		0	0	999		67	0.483871	0.977778	0.111111	0.888889	0.022222	0.088889	0.043457	0.197531	0.120494	17.91489	5.4	1	1	-	1	-	-	1	-	-	1	-	1	-	-	-	-	1	1	-	1	1	1	1	-	1	-	1	1	1	1
100355990|F|0-67:C>A-67:C>A	TGCAGAAATGTTCCCGCACTATATGGAAAGGGATAAATCGTTCACTTCAACCTCTATCTTAGGTTTAAT	TGCAGAAATGTTCCCGCACTATATGGAAAGGGATAAATCGTTCACTTCAACCTCTATCTTAGGTTTAAT		0	0	999	67:C>A	67	0.483871	0.977778	0.111111	0.888889	0.022222	0.088889	0.043457	0.197531	0.120494	17.91489	5.4	1	0	-	0	-	-	0	-	-	0	-	0	-	-	-	-	1	0	-	0	0	0	0	-	0	-	0	0	1	1
100356003|F|0--67:C>A	TGCAGAAATTGTTGCTATATAGTTGGCAAAAAAAAAGAAAAATAAAAATTGTCGTGAGGTTTTCTTACA	TGCAGAAATTGTTGCTATATAGTTGGCAAAAAAAAAGAAAAATAAAAATTGTCGTGAGGTTTTCTTACA		0	0	999		67	0.795699	1	0.013514	0.986486	0	0.013514	0	0.026662	0.013331	6.29545	3	1	1	-	1	1	1	1	1	-	1	1	1	-	-	1	1	1	1	1	1	1	1	1	1	1	1	-	-	1	1
100356003|F|0-67:C>A-67:C>A	TGCAGAAATTGTTGCTATATAGTTGGCAAAAAAAAAGAAAAATAAAAATTGTCGTGAGGTTTTCTTAAA	TGCAGAAATTGTTGCTATATAGTTGGCAAAAAAAAAGAAAAATAAAAATTGTCGTGAGGTTTTCTTAAA		0	0	999	67:C>A	67	0.795699	1	0.013514	0.986486	0	0.013514	0	0.026662	0.013331	6.29545	3	1	0	-	0	0	0	0	0	-	0	0	0	-	-	0	0	0	0	0	0	0	0	0	0	0	0	-	-	0	0
100356052|F|0--67:A>T,TGCAGAACTGGGGAAGTGTCAGCAACTCACGCATGTAGAGCTTGACAACAATCTCATCGCGGGTACCAT,TGCAGAACTGGGGAAGTGTCAGCAACTCACGCATGTAGAGCTTGACAACAATCTCATCGCGGGTACCAT,"Chr 3",12116184,1,2.25381e-029,,67,0.870968,0.987654,0.012346,0.987654,0.012346,0,0.024387,0.024387,0.024387,13.15789,6,1,1,1,1,1,-,1,1,1,1,1,1,1,-,0,1,1,1,1,1,1,1,1,-,1,1,1,-,1,1,1,1,1,-,1,1,1,1,-,-,1,-,1,1,1,1,1,1,1,1,1,1,1,-,1,1,1,1,…
100356052|F|0-67:A>T-67:A>T,TGCAGAACTGGGGAAGTGTCAGCAACTCACGCATGTAGAGCTTGACAACAATCTCATCGCGGGTACCTT,TGCAGAACTGGGGAAGTGTCAGCAACTCACGCATGTAGAGCTTGACAACAATCTCATCGCGGGTACCTT,"Chr 3",12116184,1,2.25381e-029,67:A>T,67,0.870968,0.987654,0.012346,0.987654,0.012346,0,0.024387,0.024387,0.024387,13.15789,6,1,0,0,0,0,-,0,0,0,0,0,0,0,-,1,0,0,0,0,0,0,0,0,-,0,0,0,-,0,0,0,0,0,-,0,0,0,0,-,-,0,-,0,0,0,0,0,0,0,0,0,0,…
100356165|F|0--67:T>C,TGCAGAATACTGTGAAACTACGTTCTCCAAAAGCGAAGAGAAGAAGAGTGAGTGAGTCCTCTAAACTTA,TGCAGAATACTGTGAAACTACGTTCTCCAAAAGCGAAGAGAAGAAGAGTGAGTGAGTCCTCTAAACTTA,"Chr 8",3207112,1,2.91549e-028,,67,0.612903,0.017544,0.982456,0.017544,0.982456,0,0.034472,0.034472,0.034472,25,7.89231,1,0,-,-,-,0,0,-,0,0,-,0,-,-,-,-,0,1,0,0,0,0,0,0,0,0,0,0,0,-,0,-,0,0,0,-,0,-,-,-,0,-,-,0,0,0,0,-,0,0,-,-,0,-,0,-,0,0,0…
100356165|F|0-67:T>C-67:T>C,TGCAGAATACTGTGAAACTACGTTCTCCAAAAGCGAAGAGAAGAAGAGTGAGTGAGTCCTCTAAACTCA,TGCAGAATACTGTGAAACTACGTTCTCCAAAAGCGAAGAGAAGAAGAGTGAGTGAGTCCTCTAAACTCA,"Chr 8",3207112,1,2.91549e-028,67:T>C,67,0.612903,0.017544,0.982456,0.017544,0.982456,0,0.034472,0.034472,0.034472,25,7.89231,1,1,-,-,-,1,1,-,1,1,-,1,-,-,-,-,1,0,1,1,1,1,1,1,1,1,1,1,1,-,1,-,1,1,1,-,1,-,-,-,1,-,-,1,1,1,1,-,1,1,-,-,1…
100356375|F|0--67:A>T	TGCAGACTTTTTCAGCAAGATAGATGCTAACCCTGATTTGTGCGTTATTTTTTGTACCCTAATGCTTAC	TGCAGACTTTTTCAGCAAGATAGATGCTAACCCTGATTTGTGCGTTATTTTTTGTACCCTAATGCTTAC		0	0	999		67	0.741935	0.014493	1	0	0.985507	0.014493	0.028565	0	0.014283	21	12.63855	1	0	-	0	0	0	1	0	-	0	0	0	-	-	0	-	0	0	0	0	0	0	-	0	0	-	0	0	0	0
100356375|F|0-67:A>T-67:A>T	TGCAGACTTTTTCAGCAAGATAGATGCTAACCCTGATTTGTGCGTTATTTTTTGTACCCTAATGCTTTT	TGCAGACTTTTTCAGCAAGATAGATGCTAACCCTGATTTGTGCGTTATTTTTTGTACCCTAATGCTTTT		0	0	999	67:A>T	67	0.741935	0.014493	1	0	0.985507	0.014493	0.028565	0	0.014283	21	12.63855	1	1	-	1	1	1	1	1	-	1	1	1	-	-	1	-	1	1	1	1	1	1	-	1	1	-	1	1	1	1
100356440|F|0--67:C>T	TGCAGAGCAAAGAGGTACCAGCAAGATCCAACAACATGGCTAGCTAACATAAAAATGAGAAGGTTTACA	TGCAGAGCAAAGAGGTACCAGCAAGATCCAACAACATGGCTAGCTAACATAAAAATGAGAAGGTTTACA		0	0	999		67	0.752688	0.014286	1	0	0.985714	0.014286	0.028163	0	0.014082	8	4.01235	1	0	0	-	0	0	0	0	-	0	0	0	-	-	-	-	-	0	0	0	0	0	-	0	0	0	0	0	0	-
100356440|F|0-67:C>T-67:C>T	TGCAGAGCAAAGAGGTACCAGCAAGATCCAACAACATGGCTAGCTAACATAAAAATGAGAAGGTTTATA	TGCAGAGCAAAGAGGTACCAGCAAGATCCAACAACATGGCTAGCTAACATAAAAATGAGAAGGTTTATA		0	0	999	67:C>T	67	0.752688	0.014286	1	0	0.985714	0.014286	0.028163	0	0.014082	8	4.01235	1	1	1	-	1	1	1	1	-	1	1	1	-	-	-	-	-	1	1	1	1	1	-	1	1	1	1	1	1	-
100356744|F|0--67:T>C,TGCAGATGCACCTGCACCTCGTGCTTGGTTTCTCGTCCATTTCCACTCATACAACGTAATCTTTTGTTT,TGCAGATGCACCTGCACCTCGTGCTTGGTTTCTCGTCCATTTCCACTCATACAACGTAATCTTTTGTTT,"Chr 4",6696808,1,2.25381e-029,,67,0.709677,1,0.030303,0.969697,0,0.030303,0,0.05877,0.029385,10.8875,3.5,1,1,1,1,-,1,1,-,1,1,1,1,-,-,1,-,1,-,1,1,1,1,1,1,1,-,1,1,1,1,1,1,1,-,1,1,-,1,-,-,1,-,1,1,1,1,1,1,1,1,-,1,1,-,-,1,1,-,1,1,1,1,1,-,-,1…
100356744|F|0-67:T>C-67:T>C,TGCAGATGCACCTGCACCTCGTGCTTGGTTTCTCGTCCATTTCCACTCATACAACGTAATCTTTTGTCT,TGCAGATGCACCTGCACCTCGTGCTTGGTTTCTCGTCCATTTCCACTCATACAACGTAATCTTTTGTCT,"Chr 4",6696808,1,2.25381e-029,67:T>C,67,0.709677,1,0.030303,0.969697,0,0.030303,0,0.05877,0.029385,10.8875,3.5,1,0,0,0,-,0,0,-,1,0,0,0,-,-,0,-,0,-,0,0,0,0,0,0,0,-,0,0,0,0,0,0,0,-,0,0,-,0,-,-,0,-,0,0,0,0,0,0,0,0,-,1,0,-,-,0,0,-,0,0…
100356763|F|0--67:A>T,TGCAGATGGAATGGTCTCGCCCCACACAACTGGGTGAAATACCAACACCACGTGCTGGACATGCGGGAC,TGCAGATGGAATGGTCTCGCCCCACACAACTGGGTGAAATACCAACACCACGTGCTGGACATGCGGGAC,"Chr 3",21565803,1,2.91549e-028,,67,0.580645,0.018519,0.981481,0.018519,0.981481,0,0.036351,0.036351,0.036351,17,3.44262,1,-,-,-,-,-,-,0,-,0,0,0,-,0,0,0,-,0,0,-,0,0,-,-,0,0,0,-,-,0,-,0,0,0,0,1,0,-,0,-,-,0,-,0,0,-,0,-,0,0,-,-,0,-,0,0,0,0,…
100356763|F|0-67:A>T-67:A>T,TGCAGATGGAATGGTCTCGCCCCACACAACTGGGTGAAATACCAACACCACGTGCTGGACATGCGGGTG,TGCAGATGGAATGGTCTCGCCCCACACAACTGGGTGAAATACCAACACCACGTGCTGGACATGCGGGTG,"Chr 3",21565803,1,2.91549e-028,67:A>T,67,0.580645,0.018519,0.981481,0.018519,0.981481,0,0.036351,0.036351,0.036351,17,3.44262,1,-,-,-,-,-,-,1,-,1,1,1,-,1,1,1,-,1,1,-,1,1,-,-,1,1,1,-,-,1,-,1,1,1,1,0,1,-,1,-,-,1,-,1,1,-,1,-,1,1,-,-,…
100356900|F|0--67:G>T,TGCAGCAAACTGGGTTTCTCGAAATGTCATAGCTCATGTTCCTGCTACCAACATTACTGCCATATGTGT,TGCAGCAAACTGGGTTTCTCGAAATGTCATAGCTCATGTTCCTGCTACCAACATTACTGCCATATGTGT,"Chr 8",2436937,1,2.25381e-029,,67,0.774194,1,0.013889,0.986111,0,0.013889,0,0.027392,0.013696,13.25287,4,1,1,1,1,-,-,1,1,1,1,1,1,-,-,-,-,1,1,1,1,1,1,1,1,-,1,1,1,1,1,1,1,1,1,1,1,1,1,-,-,1,1,1,1,1,1,1,-,1,1,-,1,1,-,-,1,1,1,1,1,-,-,1,-,-,1…
100356900|F|0-67:G>T-67:G>T,TGCAGCAAACTGGGTTTCTCGAAATGTCATAGCTCATGTTCCTGCTACCAACATTACTGCCATATGTTG,TGCAGCAAACTGGGTTTCTCGAAATGTCATAGCTCATGTTCCTGCTACCAACATTACTGCCATATGTTG,"Chr 8",2436937,1,2.25381e-029,67:G>T,67,0.774194,1,0.013889,0.986111,0,0.013889,0,0.027392,0.013696,13.25287,4,1,0,0,0,-,-,0,0,0,0,0,0,-,-,-,-,0,0,0,0,0,0,0,0,-,0,0,0,0,0,0,0,0,0,0,0,0,0,-,-,0,0,0,0,0,0,0,-,0,0,-,0,0,-,-,0,0,0,0,0…
100356940|F|0--67:T>C	TGCAGCAAGAAGCCCCAAGTGCATACTATCACTTGACAACACAGAAGAAGGCATCACGGTTTGTGGTTA	TGCAGCAAGAAGCCCCAAGTGCATACTATCACTTGACAACACAGAAGAAGGCATCACGGTTTGTGGTTA		0	0	999		67	0.741935	0.014493	1	0	0.985507	0.014493	0.028565	0	0.014283	11	4.1519	1	-	0	0	-	0	1	0	0	0	0	0	-	0	0	0	0	0	-	0	0	0	0	0	0	0	0	0	0	0
100356940|F|0-67:T>C-67:T>C	TGCAGCAAGAAGCCCCAAGTGCATACTATCACTTGACAACACAGAAGAAGGCATCACGGTTTGTGGTCG	TGCAGCAAGAAGCCCCAAGTGCATACTATCACTTGACAACACAGAAGAAGGCATCACGGTTTGTGGTCG		0	0	999	67:T>C	67	0.741935	0.014493	1	0	0.985507	0.014493	0.028565	0	0.014283	11	4.1519	1	-	1	1	-	1	1	1	1	1	1	1	-	1	1	1	1	1	-	1	1	1	1	1	1	1	1	1	1	1
100356975|F|0--67:T>A,TGCAGCAATATTGTACCAGGTTTTTGTGCCTGATCTCACAATCTCTGCCTCTCGGACATATTCAAATTA,TGCAGCAATATTGTACCAGGTTTTTGTGCCTGATCTCACAATCTCTGCCTCTCGGACATATTCAAATTA,"Chr 7",16021640,1,2.91549e-028,,67,0.569892,0.037736,0.962264,0.037736,0.962264,0,0.072624,0.072624,0.072624,17.5,12.77193,1,0,-,-,-,0,-,-,0,0,1,0,0,-,-,-,0,0,0,-,-,0,0,0,0,0,0,-,0,0,0,0,-,0,0,-,-,-,0,-,-,0,-,0,0,-,0,0,0,-,-,-,0,-,0,0,-…
100356975|F|0-67:T>A-67:T>A,TGCAGCAATATTGTACCAGGTTTTTGTGCCTGATCTCACAATCTCTGCCTCTCGGACATATTCAAATAA,TGCAGCAATATTGTACCAGGTTTTTGTGCCTGATCTCACAATCTCTGCCTCTCGGACATATTCAAATAA,"Chr 7",16021640,1,2.91549e-028,67:T>A,67,0.569892,0.037736,0.962264,0.037736,0.962264,0,0.072624,0.072624,0.072624,17.5,12.77193,1,1,-,-,-,1,-,-,1,1,0,1,1,-,-,-,1,1,1,-,-,1,1,1,1,1,1,-,1,1,1,1,-,1,1,-,-,-,1,-,-,1,-,1,1,-,1,1,1,-,-…
100357078|F|0--67:G>A	TGCAGCAGCCACTCTACGGGTAACACTTGTACCCAGCACAAATCTTTCCCTCAAATTAGCTGCTTCAGT	TGCAGCAGCCACTCTACGGGTAACACTTGTACCCAGCACAAATCTTTCCCTCAAATTAGCTGCTTCAGT		0	0	999		67	0.72043	1	0.014925	0.985075	0	0.014925	0	0.029405	0.014703	8.12658	3	1	1	1	-	-	-	1	-	-	1	1	1	-	-	-	1	1	-	1	1	1	1	1	1	1	1	1	-	1	1
100357078|F|0-67:G>A-67:G>A	TGCAGCAGCCACTCTACGGGTAACACTTGTACCCAGCACAAATCTTTCCCTCAAATTAGCTGCTTCAAT	TGCAGCAGCCACTCTACGGGTAACACTTGTACCCAGCACAAATCTTTCCCTCAAATTAGCTGCTTCAAT		0	0	999	67:G>A	67	0.72043	1	0.014925	0.985075	0	0.014925	0	0.029405	0.014703	8.12658	3	1	0	0	-	-	-	0	-	-	0	0	0	-	-	-	0	0	-	0	0	0	0	0	0	0	0	0	-	0	0
100357106|F|0--67:G>A	TGCAGCAGGTGCAGCTGCCCTTCTGTACTACACATTGAATAGGAAATTGCAGACTGACGATGCCATCGA	TGCAGCAGGTGCAGCTGCCCTTCTGTACTACACATTGAATAGGAAATTGCAGACTGACGATGCCATCGA		0	0	999		67	0.709677	1	0.015152	0.984848	0	0.015152	0	0.029844	0.014922	13.16216	6	1	1	1	-	-	1	1	1	1	1	-	1	-	-	-	1	1	-	1	1	-	1	1	1	1	-	1	1	1	1
100357106|F|0-67:G>A-67:G>A	TGCAGCAGGTGCAGCTGCCCTTCTGTACTACACATTGAATAGGAAATTGCAGACTGACGATGCCATCAA	TGCAGCAGGTGCAGCTGCCCTTCTGTACTACACATTGAATAGGAAATTGCAGACTGACGATGCCATCAA		0	0	999	67:G>A	67	0.709677	1	0.015152	0.984848	0	0.015152	0	0.029844	0.014922	13.16216	6	1	0	0	-	-	0	0	0	0	0	-	0	-	-	-	0	0	-	0	0	-	0	0	0	0	-	0	0	0	0
100357157|F|0--67:C>T	TGCAGCATCCATTTTAGCAATAGATTCATTCCAAAATCAATGTAATATATATATTATATTTATGGTTCA	TGCAGCATCCATTTTAGCAATAGATTCATTCCAAAATCAATGTAATATATATATTATATTTATGGTTCA		0	0	999		67	0.88172	1	0.012195	0.987805	0	0.012195	0	0.024093	0.012046	13.81188	5	1	1	1	1	-	1	1	1	1	1	1	1	-	-	1	-	1	1	1	1	1	1	-	1	1	1	1	1	1	1
100357157|F|0-67:C>T-67:C>T	TGCAGCATCCATTTTAGCAATAGATTCATTCCAAAATCAATGTAATATATATATTATATTTATGGTTTA	TGCAGCATCCATTTTAGCAATAGATTCATTCCAAAATCAATGTAATATATATATTATATTTATGGTTTA		0	0	999	67:C>T	67	0.88172	1	0.012195	0.987805	0	0.012195	0	0.024093	0.012046	13.81188	5	1	0	0	0	-	0	0	0	0	0	0	0	-	-	0	-	0	0	0	0	0	0	-	0	0	0	0	0	0	0
100357595|F|0--67:A>G,TGCAGCTGCACCAAACATGGTCGCTGAACATAGCCAGATAACTTTTTTGTAGAAGAAACTATGCTCAAT,TGCAGCTGCACCAAACATGGTCGCTGAACATAGCCAGATAACTTTTTTGTAGAAGAAACTATGCTCAAT,"Chr 5",717380,1,2.25381e-029,,67,0.709677,1,0.015152,0.984848,0,0.015152,0,0.029844,0.014922,5,3,1,1,1,1,1,1,-,1,1,1,-,1,1,1,-,1,1,1,-,-,1,1,1,-,1,1,1,-,1,1,1,1,1,1,1,-,1,-,-,-,-,-,-,1,1,-,1,1,-,1,-,1,1,-,-,-,1,1,1,1,-,1,1,1,1,-,1,1,1,1…
100357595|F|0-67:A>G-67:A>G,TGCAGCTGCACCAAACATGGTCGCTGAACATAGCCAGATAACTTTTTTGTAGAAGAAACTATGCTCAGT,TGCAGCTGCACCAAACATGGTCGCTGAACATAGCCAGATAACTTTTTTGTAGAAGAAACTATGCTCAGT,"Chr 5",717380,1,2.25381e-029,67:A>G,67,0.709677,1,0.015152,0.984848,0,0.015152,0,0.029844,0.014922,5,3,1,0,0,0,0,0,-,0,0,0,-,0,0,0,-,0,0,0,-,-,0,0,0,-,0,0,0,-,0,0,0,0,0,0,0,-,0,-,-,-,-,-,-,0,0,-,0,0,-,0,-,0,0,-,-,-,0,0,0,0,-,0,0,0…
100357686|F|0--67:A>G	TGCAGCTTCATCACATGGAATAAGTCGTGGGTCCAAAATCTGCAAAAGATTATCAAGAAAAGAAATTAC	TGCAGCTTCATCACATGGAATAAGTCGTGGGTCCAAAATCTGCAAAAGATTATCAAGAAAAGAAATTAC		0	0	999		67	0.655914	0.032787	0.983607	0.016393	0.967213	0.016393	0.063424	0.032249	0.047837	14	2.95238	1	0	0	1	0	0	0	0	0	0	0	0	0	0	-	0	-	-	-	-	0	0	-	0	-	-	0	0	0	0
100357686|F|0-67:A>G-67:A>G	TGCAGCTTCATCACATGGAATAAGTCGTGGGTCCAAAATCTGCAAAAGATTATCAAGAAAAGAAATTGC	TGCAGCTTCATCACATGGAATAAGTCGTGGGTCCAAAATCTGCAAAAGATTATCAAGAAAAGAAATTGC		0	0	999	67:A>G	67	0.655914	0.032787	0.983607	0.016393	0.967213	0.016393	0.063424	0.032249	0.047837	14	2.95238	1	1	1	1	1	1	1	1	1	1	1	1	1	1	-	1	-	-	-	-	1	1	-	1	-	-	1	1	1	1
100357808|F|0--67:T>A,TGCAGGAAGTGACAAGCTTTTCAAAATGCCTCTTTCCTATAACGCTCAAGGTGCATATTCCTTCATTTA,TGCAGGAAGTGACAAGCTTTTCAAAATGCCTCTTTCCTATAACGCTCAAGGTGCATATTCCTTCATTTA,"Chr 8",8394329,1,2.25381e-029,,67,0.580645,0.759259,0.314815,0.685185,0.240741,0.074074,0.365569,0.431413,0.398491,3.97872,2.94118,1,-,0,-,1,-,0,-,-,1,1,1,1,1,-,-,0,-,-,0,1,1,-,-,1,-,-,-,1,1,-,1,-,1,-,-,-,-,-,-,-,-,1,1,1,1,0,1,1,-,-,-,1…
100357808|F|0-67:T>A-67:T>A,TGCAGGAAGTGACAAGCTTTTCAAAATGCCTCTTTCCTATAACGCTCAAGGTGCATATTCCTTCATTAT,TGCAGGAAGTGACAAGCTTTTCAAAATGCCTCTTTCCTATAACGCTCAAGGTGCATATTCCTTCATTAT,"Chr 8",8394329,1,2.25381e-029,67:T>A,67,0.580645,0.759259,0.314815,0.685185,0.240741,0.074074,0.365569,0.431413,0.398491,3.97872,2.94118,1,-,1,-,0,-,1,-,-,0,0,0,0,0,-,-,1,-,-,1,0,0,-,-,0,-,-,-,0,0,-,0,-,0,-,-,-,-,-,-,-,-,0,1,0,0,1…
100357933|F|0--67:A>T,TGCAGGATAACTATCTTTTGAATAAAATGAAATCGCTAAATAATCTATATCATTATTATCAAGATTTAC,TGCAGGATAACTATCTTTTGAATAAAATGAAATCGCTAAATAATCTATATCATTATTATCAAGATTTAC,"Chr 11",9017448,1,2.91549e-028,,67,0.505376,0.021277,0.978723,0.021277,0.978723,0,0.041648,0.041648,0.041648,20,5.46,1,0,-,-,-,0,-,-,-,0,0,0,-,-,-,-,0,0,0,-,-,-,0,0,-,0,0,0,0,-,-,0,0,-,0,0,-,-,-,-,-,-,-,-,0,-,0,0,-,0,-,0,0,-,-,0,0,-,-,0…
100357933|F|0-67:A>T-67:A>T,TGCAGGATAACTATCTTTTGAATAAAATGAAATCGCTAAATAATCTATATCATTATTATCAAGATTTTA,TGCAGGATAACTATCTTTTGAATAAAATGAAATCGCTAAATAATCTATATCATTATTATCAAGATTTTA,"Chr 11",9017448,1,2.91549e-028,67:A>T,67,0.505376,0.021277,0.978723,0.021277,0.978723,0,0.041648,0.041648,0.041648,20,5.46,1,1,-,-,-,1,-,-,-,1,1,1,-,-,-,-,1,1,1,-,-,-,1,1,-,1,1,1,1,-,-,1,1,-,1,1,-,-,-,-,-,-,-,-,1,-,1,1,-,1,-,1,1,-…
100358126|F|0--67:C>T,TGCAGGGAAGGTAACTGATATTTCAGAAAATGAAAATTTGGCATCTAACCAGATTGATCAGGTATTACA,TGCAGGGAAGGTAACTGATATTTCAGAAAATGAAAATTTGGCATCTAACCAGATTGATCAGGTATTACA,"Chr 7",1143530,1,2.91549e-028,,67,0.806452,0.013333,1,0,0.986667,0.013333,0.026311,0,0.013156,25,13.94505,1,0,0,0,0,0,0,0,0,0,0,0,0,-,0,0,0,0,0,0,0,0,-,0,0,-,0,0,0,0,0,0,0,0,0,0,0,-,-,0,0,-,0,0,0,0,0,0,0,0,-,0,0,-,-,0,0,0,0,0,0,-,0,0,0,…
100358126|F|0-67:C>T-67:C>T,TGCAGGGAAGGTAACTGATATTTCAGAAAATGAAAATTTGGCATCTAACCAGATTGATCAGGTATTATA,TGCAGGGAAGGTAACTGATATTTCAGAAAATGAAAATTTGGCATCTAACCAGATTGATCAGGTATTATA,"Chr 7",1143530,1,2.91549e-028,67:C>T,67,0.806452,0.013333,1,0,0.986667,0.013333,0.026311,0,0.013156,25,13.94505,1,1,1,1,1,1,1,1,1,1,1,1,1,-,1,1,1,1,1,1,1,1,-,1,1,-,1,1,1,1,1,1,1,1,1,1,1,-,-,1,1,-,1,1,1,1,1,1,1,1,-,1,1,-,-,1,1,1,1,…
100358307|F|0--67:C>T,TGCAGGTGCACCACCACCATCTGCTAGTTGCTGTTTCTTGTCCACTCCATCCCTTGCACTTGCCAAACC,TGCAGGTGCACCACCACCATCTGCTAGTTGCTGTTTCTTGTCCACTCCATCCCTTGCACTTGCCAAACC,"Chr 11",48751294,1,2.91549e-028,,67,0.634409,0.016949,0.983051,0.016949,0.983051,0,0.033324,0.033324,0.033324,7,5.54286,1,-,0,0,-,-,0,-,0,0,-,0,0,-,-,0,0,-,0,0,0,0,0,-,-,0,0,0,0,0,0,0,0,-,0,-,-,0,-,0,-,-,0,0,0,1,0,-,0,0,-,-,0,-,0,0,-,0,…
100358307|F|0-67:C>T-67:C>T,TGCAGGTGCACCACCACCATCTGCTAGTTGCTGTTTCTTGTCCACTCCATCCCTTGCACTTGCCAAATC,TGCAGGTGCACCACCACCATCTGCTAGTTGCTGTTTCTTGTCCACTCCATCCCTTGCACTTGCCAAATC,"Chr 11",48751294,1,2.91549e-028,67:C>T,67,0.634409,0.016949,0.983051,0.016949,0.983051,0,0.033324,0.033324,0.033324,7,5.54286,1,-,1,1,-,-,1,-,1,1,-,1,1,-,-,1,1,-,1,1,1,1,1,-,-,1,1,1,1,1,1,1,1,-,1,-,-,1,-,1,-,-,1,1,1,0,1,-,1,1,-,-,…
100358345|F|0--67:A>G,TGCAGGTTACAATAATAATATACAAAACTACATAACGTTTAGTTGGCAAAAGAATATATCAAGTATTAC,TGCAGGTTACAATAATAATATACAAAACTACATAACGTTTAGTTGGCAAAAGAATATATCAAGTATTAC,"Chr 2",25201492,1,2.91549e-028,,67,0.709677,0.015152,1,0,0.984848,0.015152,0.029844,0,0.014922,8,7.1875,1,0,0,0,0,0,-,-,-,0,0,0,-,-,0,0,0,0,0,0,0,0,0,-,0,-,-,0,0,1,-,0,0,0,-,-,-,0,0,-,0,0,0,0,0,-,0,-,-,0,0,0,0,-,0,0,0,0,0,0,-,0,0,-,0,0,…
100358345|F|0-67:A>G-67:A>G,TGCAGGTTACAATAATAATATACAAAACTACATAACGTTTAGTTGGCAAAAGAATATATCAAGTATTGA,TGCAGGTTACAATAATAATATACAAAACTACATAACGTTTAGTTGGCAAAAGAATATATCAAGTATTGA,"Chr 2",25201492,1,2.91549e-028,67:A>G,67,0.709677,0.015152,1,0,0.984848,0.015152,0.029844,0,0.014922,8,7.1875,1,1,1,1,1,1,-,-,-,1,1,1,-,-,1,1,1,1,1,1,1,1,1,-,1,-,-,1,1,1,-,1,1,1,-,-,-,1,1,-,1,1,1,1,1,-,1,-,-,1,1,1,1,-,1,1,1,1,1,1,…
100358347|F|0--67:C>T	TGCAGGTTACTGTTCACATGTGTTGCAAAATAGAACATCACACAAACCTGGGTTGCAACTAGATCAACT	TGCAGGTTACTGTTCACATGTGTTGCAAAATAGAACATCACACAAACCTGGGTTGCAACTAGATCAACT		0	0	999		67	0.72043	1	0.014925	0.985075	0	0.014925	0	0.029405	0.014703	16.29114	6	1	1	1	1	1	-	1	-	1	1	1	1	1	1	-	1	1	-	-	1	1	1	1	1	-	-	1	1	1	1
100358347|F|0-67:C>T-67:C>T	TGCAGGTTACTGTTCACATGTGTTGCAAAATAGAACATCACACAAACCTGGGTTGCAACTAGATCAATT	TGCAGGTTACTGTTCACATGTGTTGCAAAATAGAACATCACACAAACCTGGGTTGCAACTAGATCAATT		0	0	999	67:C>T	67	0.72043	1	0.014925	0.985075	0	0.014925	0	0.029405	0.014703	16.29114	6	1	0	0	0	0	-	0	-	0	0	0	0	0	0	-	0	0	-	-	0	0	0	0	0	-	-	0	0	0	0
100358366|F|0--67:A>G,TGCAGGTTCTGTTCCTCTTGGACGCAGTGTTGTTGTCGCTGCTGCTATCTTCGCTTAGTTGAATAAGAT,TGCAGGTTCTGTTCCTCTTGGACGCAGTGTTGTTGTCGCTGCTGCTATCTTCGCTTAGTTGAATAAGAT,"Chr 3",2898082,1,2.25381e-029,,67,0.709677,1,0.030303,0.969697,0,0.030303,0,0.05877,0.029385,14.38272,6.5,1,-,-,-,1,-,-,-,1,1,1,1,1,1,-,1,1,1,1,1,1,1,1,-,1,1,1,-,1,1,1,1,1,1,1,-,1,-,1,-,-,-,-,1,1,-,1,1,-,1,1,1,1,-,1,1,-,1,1,1,-,-,1,1,-,…
100358366|F|0-67:A>G-67:A>G,TGCAGGTTCTGTTCCTCTTGGACGCAGTGTTGTTGTCGCTGCTGCTATCTTCGCTTAGTTGAATAAGGT,TGCAGGTTCTGTTCCTCTTGGACGCAGTGTTGTTGTCGCTGCTGCTATCTTCGCTTAGTTGAATAAGGT,"Chr 3",2898082,1,2.25381e-029,67:A>G,67,0.709677,1,0.030303,0.969697,0,0.030303,0,0.05877,0.029385,14.38272,6.5,1,-,-,-,0,-,-,-,0,0,0,0,0,0,-,0,0,0,0,0,0,0,0,-,0,0,0,-,0,0,0,0,0,0,0,-,0,-,0,-,-,-,-,0,0,-,0,0,-,1,1,0,0,-,0,0,-,0,0,…
100358539|F|0--67:T>A,TGCAGTAGGAGTTGCTTTTGAGCCCAAGTACAAATCCCTTAGGAAATGGCTCACTAAAGTTATTATTTT,TGCAGTAGGAGTTGCTTTTGAGCCCAAGTACAAATCCCTTAGGAAATGGCTCACTAAAGTTATTATTTT,"Chr 4",893202,1,2.25381e-029,,67,0.784946,1,0.013699,0.986301,0,0.013699,0,0.027022,0.013511,12.93258,7,1,1,1,-,1,1,1,1,1,1,1,1,-,-,-,-,1,1,1,1,1,1,1,1,1,1,1,1,1,-,1,1,1,1,1,-,1,1,1,-,1,1,-,1,1,1,1,1,1,1,1,-,1,-,-,1,1,1,1,1,-,1,1,-,1,1,…
100358539|F|0-67:T>A-67:T>A,TGCAGTAGGAGTTGCTTTTGAGCCCAAGTACAAATCCCTTAGGAAATGGCTCACTAAAGTTATTATTAC,TGCAGTAGGAGTTGCTTTTGAGCCCAAGTACAAATCCCTTAGGAAATGGCTCACTAAAGTTATTATTAC,"Chr 4",893202,1,2.25381e-029,67:T>A,67,0.784946,1,0.013699,0.986301,0,0.013699,0,0.027022,0.013511,12.93258,7,1,0,0,-,0,0,0,0,0,0,0,0,-,-,-,-,0,0,0,0,0,0,0,0,0,0,0,0,0,-,0,0,0,1,0,-,0,0,0,-,0,0,-,0,0,0,0,0,0,0,0,-,0,-,-,0,0,0,0,0,…
100358729|F|0--67:T>G	TGCAGTCTCACATGATATTTCAGGGGATGGTGAAACCATTTCACCCAGTTGTGCAGAAAAAACTGGTTA	TGCAGTCTCACATGATATTTCAGGGGATGGTGAAACCATTTCACCCAGTTGTGCAGAAAAAACTGGTTA		0	0	999		67	0.526882	0.040816	0.959184	0.040816	0.959184	0	0.078301	0.078301	0.078301	14.5	4.50909	1	0	0	0	0	-	-	0	-	0	-	0	0	-	-	-	1	-	-	0	0	0	-	-	0	-	0	0	0	0
100358729|F|0-67:T>G-67:T>G	TGCAGTCTCACATGATATTTCAGGGGATGGTGAAACCATTTCACCCAGTTGTGCAGAAAAAACTGGTGA	TGCAGTCTCACATGATATTTCAGGGGATGGTGAAACCATTTCACCCAGTTGTGCAGAAAAAACTGGTGA		0	0	999	67:T>G	67	0.526882	0.040816	0.959184	0.040816	0.959184	0	0.078301	0.078301	0.078301	14.5	4.50909	1	1	1	1	1	-	-	1	-	1	-	1	1	-	-	-	0	-	-	1	1	1	-	-	1	-	1	1	1	1
100359012|F|0--67:C>T,TGCAGTTATAGAATTTCTAATTAGAGGTTTTACTTCTTCTAGATCCACGATTTCGACGATGTTATATCA,TGCAGTTATAGAATTTCTAATTAGAGGTTTTACTTCTTCTAGATCCACGATTTCGACGATGTTATATCA,"Chr 11",345357,1,2.25381e-029,,67,0.860215,1,0.0125,0.9875,0,0.0125,0,0.024687,0.012344,9.45833,5,1,1,1,1,1,1,1,1,1,1,1,1,-,1,1,1,1,-,1,1,1,1,1,1,1,1,1,1,1,1,1,1,1,-,1,-,1,1,1,-,-,1,-,1,1,1,1,1,1,-,1,1,1,-,1,1,1,1,1,1,-,1,1,-,1,1,1,1,1,…
100359012|F|0-67:C>T-67:C>T,TGCAGTTATAGAATTTCTAATTAGAGGTTTTACTTCTTCTAGATCCACGATTTCGACGATGTTATATTA,TGCAGTTATAGAATTTCTAATTAGAGGTTTTACTTCTTCTAGATCCACGATTTCGACGATGTTATATTA,"Chr 11",345357,1,2.25381e-029,67:C>T,67,0.860215,1,0.0125,0.9875,0,0.0125,0,0.024687,0.012344,9.45833,5,1,0,0,0,0,0,0,0,0,0,0,0,-,0,0,0,0,-,0,0,0,0,0,0,0,0,0,0,1,0,0,0,0,-,0,-,0,0,0,-,-,0,-,0,0,0,0,0,0,-,0,0,0,-,0,0,0,0,0,0,-,0,0,…
100359034|F|0--67:A>C,TGCAGTTCAAGGCTCTTGAAGATGAACTAAATTTTCAGTTCTTATGCAGCAATATTCCAATTTTATTAC,TGCAGTTCAAGGCTCTTGAAGATGAACTAAATTTTCAGTTCTTATGCAGCAATATTCCAATTTTATTAC,"Chr 10",11986986,1,2.91549e-028,,67,0.827957,0.012987,1,0,0.987013,0.012987,0.025637,0,0.012818,31,25.92391,1,-,0,-,0,0,0,1,-,0,0,0,0,-,0,0,0,0,0,0,0,0,0,0,0,0,0,0,0,0,0,0,0,0,0,-,0,0,-,0,0,-,-,0,0,0,0,0,0,0,0,0,0,-,0,0,0,0,0,0,-,0,0,0,…
100359034|F|0-67:A>C-67:A>C,TGCAGTTCAAGGCTCTTGAAGATGAACTAAATTTTCAGTTCTTATGCAGCAATATTCCAATTTTATTCC,TGCAGTTCAAGGCTCTTGAAGATGAACTAAATTTTCAGTTCTTATGCAGCAATATTCCAATTTTATTCC,"Chr 10",11986986,1,2.91549e-028,67:A>C,67,0.827957,0.012987,1,0,0.987013,0.012987,0.025637,0,0.012818,31,25.92391,1,-,1,-,1,1,1,1,-,1,1,1,1,-,1,1,1,1,1,1,1,1,1,1,1,1,1,1,1,1,1,1,1,1,1,-,1,1,-,1,1,-,-,1,1,1,1,1,1,1,1,1,1,-,1,1,1,1,…
100359047|F|0--67:A>C,TGCAGTTCATGACTGCTGAGCACCAATACATTTCAAGGAAAAATGAAGGTGACAAAATGATAGTCTTAC,TGCAGTTCATGACTGCTGAGCACCAATACATTTCAAGGAAAAATGAAGGTGACAAAATGATAGTCTTAC,"Chr 3",20420438,1,2.91549e-028,,67,0.516129,0.020833,0.979167,0.020833,0.979167,0,0.040799,0.040799,0.040799,30,9.89796,1,0,0,-,-,0,0,1,-,0,-,-,-,-,-,0,0,-,0,0,0,0,0,-,-,0,0,-,0,-,0,-,0,-,0,-,-,0,-,-,-,-,-,-,0,-,0,-,-,0,-,-,0,-,-,0,0,0,…
100359047|F|0-67:A>C-67:A>C,TGCAGTTCATGACTGCTGAGCACCAATACATTTCAAGGAAAAATGAAGGTGACAAAATGATAGTCTTCG,TGCAGTTCATGACTGCTGAGCACCAATACATTTCAAGGAAAAATGAAGGTGACAAAATGATAGTCTTCG,"Chr 3",20420438,1,2.91549e-028,67:A>C,67,0.516129,0.020833,0.979167,0.020833,0.979167,0,0.040799,0.040799,0.040799,30,9.89796,1,1,1,-,-,1,1,0,-,1,-,-,-,-,-,1,1,-,1,1,1,1,1,-,-,1,1,-,1,-,1,-,1,-,1,-,-,1,-,-,-,-,-,-,1,-,1,-,-,1,-,-,…
100359092|F|0--67:A>T	TGCAGTTCTTGGATCGAGCGGCCCAACTCTCCCTTCAATTGCTACTTCTCCATTGAGCCCACAAGGTAA	TGCAGTTCTTGGATCGAGCGGCCCAACTCTCCCTTCAATTGCTACTTCTCCATTGAGCCCACAAGGTAA		0	0	999		67	0.516129	0.979167	0.020833	0.979167	0.020833	0	0.040799	0.040799	0.040799	15.72	6	1	1	1	-	-	-	-	-	-	1	-	1	-	-	-	1	-	-	-	1	1	1	1	1	-	-	1	1	1	1
100359092|F|0-67:A>T-67:A>T	TGCAGTTCTTGGATCGAGCGGCCCAACTCTCCCTTCAATTGCTACTTCTCCATTGAGCCCACAAGGTTA	TGCAGTTCTTGGATCGAGCGGCCCAACTCTCCCTTCAATTGCTACTTCTCCATTGAGCCCACAAGGTTA		0	0	999	67:A>T	67	0.516129	0.979167	0.020833	0.979167	0.020833	0	0.040799	0.040799	0.040799	15.72	6	1	0	0	-	-	-	-	-	-	0	-	0	-	-	-	0	-	-	-	0	0	0	0	0	-	-	0	0	0	0
100359107|F|0--67:A>C,TGCAGTTGAGCAGATGCGACTTACACATAGCCCTCAAATTGATCGCCTACTTGCTCAATTCCATATTAC,TGCAGTTGAGCAGATGCGACTTACACATAGCCCTCAAATTGATCGCCTACTTGCTCAATTCCATATTAC,"Chr 10",7211803,1,2.91549e-028,,67,0.688172,0.015625,1,0,0.984375,0.015625,0.030762,0,0.015381,4,3.10959,1,0,0,-,-,0,0,0,0,0,0,0,0,0,-,-,0,-,0,0,0,0,0,0,0,0,-,-,1,0,-,-,0,0,-,-,0,0,-,0,0,0,-,0,0,0,-,0,0,0,0,-,0,-,0,0,-,0,0,-,0,-,0,-,0,0…
100359107|F|0-67:A>C-67:A>C,TGCAGTTGAGCAGATGCGACTTACACATAGCCCTCAAATTGATCGCCTACTTGCTCAATTCCATATTCA,TGCAGTTGAGCAGATGCGACTTACACATAGCCCTCAAATTGATCGCCTACTTGCTCAATTCCATATTCA,"Chr 10",7211803,1,2.91549e-028,67:A>C,67,0.688172,0.015625,1,0,0.984375,0.015625,0.030762,0,0.015381,4,3.10959,1,1,1,-,-,1,1,1,1,1,1,1,1,1,-,-,1,-,1,1,1,1,1,1,1,1,-,-,1,1,-,-,1,1,-,-,1,1,-,1,1,1,-,1,1,1,-,1,1,1,1,-,1,-,1,1,-,1,1,-…
100359132|F|0--67:A>C,TGCAGTTGCATCACCATCTTCAATAGATCCTCTGCATAACGAATCATCTGCACTGCCAAAAAAACTTAC,TGCAGTTGCATCACCATCTTCAATAGATCCTCTGCATAACGAATCATCTGCACTGCCAAAAAAACTTAC,"Chr 3",19065184,1,2.91549e-028,,67,0.462366,0.023256,0.976744,0.023256,0.976744,0,0.04543,0.04543,0.04543,22,7.70833,1,-,-,-,-,0,0,-,0,0,1,0,-,-,-,0,0,-,0,0,0,0,-,-,0,0,0,-,0,-,0,-,-,-,0,-,-,0,0,-,0,-,-,0,-,-,0,-,0,0,-,0,0,-,-,0,-,0,-,0…
100359132|F|0-67:A>C-67:A>C,TGCAGTTGCATCACCATCTTCAATAGATCCTCTGCATAACGAATCATCTGCACTGCCAAAAAAACTTCA,TGCAGTTGCATCACCATCTTCAATAGATCCTCTGCATAACGAATCATCTGCACTGCCAAAAAAACTTCA,"Chr 3",19065184,1,2.91549e-028,67:A>C,67,0.462366,0.023256,0.976744,0.023256,0.976744,0,0.04543,0.04543,0.04543,22,7.70833,1,-,-,-,-,1,1,-,1,1,0,1,-,-,-,1,1,-,1,1,1,1,-,-,1,1,1,-,1,-,1,-,-,-,1,-,-,1,1,-,1,-,-,1,-,-,1,-,1,1,-,1,1,-…
100359146|F|0--67:T>C	TGCAGTTGCGCATGGTTGCCCCTCTCTTAGATCATTATCTCTGTGGAATGTGTCTTCTATTGGGGATTA	TGCAGTTGCGCATGGTTGCCCCTCTCTTAGATCATTATCTCTGTGGAATGTGTCTTCTATTGGGGATTA		0	0	999		67	0.473118	0.022727	0.977273	0.022727	0.977273	0	0.044421	0.044421	0.044421	25	5.86	1	-	-	0	-	0	0	-	0	0	-	0	-	-	0	-	0	-	-	0	0	0	-	0	0	-	-	0	0	-
100359146|F|0-67:T>C-67:T>C	TGCAGTTGCGCATGGTTGCCCCTCTCTTAGATCATTATCTCTGTGGAATGTGTCTTCTATTGGGGATCA	TGCAGTTGCGCATGGTTGCCCCTCTCTTAGATCATTATCTCTGTGGAATGTGTCTTCTATTGGGGATCA		0	0	999	67:T>C	67	0.473118	0.022727	0.977273	0.022727	0.977273	0	0.044421	0.044421	0.044421	25	5.86	1	-	-	1	-	1	1	-	1	1	-	1	-	-	1	-	1	-	-	1	1	1	-	1	1	-	-	1	1	-
100359251|F|0--67:A>C	TGCAGTTTGAATCAAATTCCCAAGTAAAAGCATAACCAAAGAAAGAAAGAAAGCGAAGCCAAATTTTAC	TGCAGTTTGAATCAAATTCCCAAGTAAAAGCATAACCAAAGAAAGAAAGAAAGCGAAGCCAAATTTTAC		0	0	999		67	0.602151	0.017857	0.982143	0.017857	0.982143	0	0.035077	0.035077	0.035077	23	5.69355	1	-	-	-	0	0	-	0	0	0	0	0	-	0	-	-	-	0	-	0	0	0	0	-	-	-	0	0	-	-
100359251|F|0-67:A>C-67:A>C	TGCAGTTTGAATCAAATTCCCAAGTAAAAGCATAACCAAAGAAAGAAAGAAAGCGAAGCCAAATTTTCC	TGCAGTTTGAATCAAATTCCCAAGTAAAAGCATAACCAAAGAAAGAAAGAAAGCGAAGCCAAATTTTCC		0	0	999	67:A>C	67	0.602151	0.017857	0.982143	0.017857	0.982143	0	0.035077	0.035077	0.035077	23	5.69355	1	-	-	-	1	1	-	1	1	1	1	1	-	1	-	-	-	1	-	1	1	1	1	-	-	-	1	1	-	-
100359948|F|0--67:G>A,TGCAGATACTGAGACTAGACGATTTTGCTCGAGTTTTTCAGCAAGAAACTGAGGTGGAGTCAATCTTGT,TGCAGATACTGAGACTAGACGATTTTGCTCGAGTTTTTCAGCAAGAAACTGAGGTGGAGTCAATCTTGT,"Chr 8",15468661,1,2.25381e-029,,67,0.698925,1,0.015385,0.984615,0,0.015385,0,0.030296,0.015148,5.58974,4,1,1,1,-,-,1,1,1,1,1,1,1,-,1,-,-,1,-,1,-,1,1,-,1,1,1,1,1,1,-,-,1,1,1,1,-,1,1,1,1,1,1,-,1,-,1,1,-,1,1,-,1,1,-,1,1,1,1,1,1,-,1,-,-,1,1…
100359948|F|0-67:G>A-67:G>A,TGCAGATACTGAGACTAGACGATTTTGCTCGAGTTTTTCAGCAAGAAACTGAGGTGGAGTCAATCTTAC,TGCAGATACTGAGACTAGACGATTTTGCTCGAGTTTTTCAGCAAGAAACTGAGGTGGAGTCAATCTTAC,"Chr 8",15468661,1,2.25381e-029,67:G>A,67,0.698925,1,0.015385,0.984615,0,0.015385,0,0.030296,0.015148,5.58974,4,1,0,0,-,-,0,0,0,0,0,0,0,-,0,-,-,0,-,0,-,0,0,-,0,0,0,0,0,0,-,-,0,0,0,0,-,0,0,0,0,0,0,-,1,-,0,0,-,0,0,-,0,0,-,0,0,0,0,0,0…
100359971|F|0--67:A>G,TGCAGATCTAGGTGTATCTCCATTCAGCATCACAGTATCTGTATTGCCTGGTTGAGAAGTTTCTGTTAA,TGCAGATCTAGGTGTATCTCCATTCAGCATCACAGTATCTGTATTGCCTGGTTGAGAAGTTTCTGTTAA,"Chr 4",4674098,1,2.91549e-028,,67,0.494624,0.021739,0.978261,0.021739,0.978261,0,0.042533,0.042533,0.042533,5,4.33962,1,0,-,-,-,0,-,-,0,0,0,0,0,-,-,-,0,-,0,-,0,0,0,-,-,-,-,0,-,-,1,-,0,0,-,-,-,-,-,-,-,-,0,0,0,0,-,-,0,0,-,0,-,-,0,0,0,0,0,…
100359971|F|0-67:A>G-67:A>G,TGCAGATCTAGGTGTATCTCCATTCAGCATCACAGTATCTGTATTGCCTGGTTGAGAAGTTTCTGTTGA,TGCAGATCTAGGTGTATCTCCATTCAGCATCACAGTATCTGTATTGCCTGGTTGAGAAGTTTCTGTTGA,"Chr 4",4674098,1,2.91549e-028,67:A>G,67,0.494624,0.021739,0.978261,0.021739,0.978261,0,0.042533,0.042533,0.042533,5,4.33962,1,1,-,-,-,1,-,-,1,1,1,1,1,-,-,-,1,-,1,-,1,1,1,-,-,-,-,1,-,-,0,-,1,1,-,-,-,-,-,-,-,-,1,1,1,1,-,-,1,1,-,1,-,…
100360447|F|0--67:G>T	TGCAGTAAATGCGATTAGTCATTTCAAACTAGTAATTATAAATCAAAAGGTAAGTACTACTAACAATGA	TGCAGTAAATGCGATTAGTCATTTCAAACTAGTAATTATAAATCAAAAGGTAAGTACTACTAACAATGA		0	0	999		67	0.655914	1	0.016393	0.983607	0	0.016393	0	0.032249	0.016125	8.66197	8	1	-	1	1	1	1	-	1	1	1	1	1	-	1	-	1	1	1	1	1	1	1	-	-	1	-	1	-	1	-
100360447|F|0-67:G>T-67:G>T	TGCAGTAAATGCGATTAGTCATTTCAAACTAGTAATTATAAATCAAAAGGTAAGTACTACTAACAATTA	TGCAGTAAATGCGATTAGTCATTTCAAACTAGTAATTATAAATCAAAAGGTAAGTACTACTAACAATTA		0	0	999	67:G>T	67	0.655914	1	0.016393	0.983607	0	0.016393	0	0.032249	0.016125	8.66197	8	1	-	0	0	0	0	-	0	0	0	0	0	-	0	-	0	0	0	0	0	0	0	-	-	0	-	0	-	0	-
100360572|F|0--67:A>G,TGCAGTGGAGTTCTTATGAAACAATGGATGAACAGCTGAAGCAGGAGTGGTTGATGAGTGTTGAACAAA,TGCAGTGGAGTTCTTATGAAACAATGGATGAACAGCTGAAGCAGGAGTGGTTGATGAGTGTTGAACAAA,"Chr 3",29210878,1,2.25381e-029,,67,0.709677,1,0.015152,0.984848,0,0.015152,0,0.029844,0.014922,10.54321,3,1,-,1,-,-,-,1,1,1,1,1,1,-,1,-,1,1,-,1,1,1,1,1,-,-,1,1,1,1,1,1,1,1,-,1,1,1,-,-,-,1,1,-,1,1,-,1,-,1,1,1,1,1,-,-,-,1,1,1,1,1,1,-,1,1,…
100360572|F|0-67:A>G-67:A>G,TGCAGTGGAGTTCTTATGAAACAATGGATGAACAGCTGAAGCAGGAGTGGTTGATGAGTGTTGAACAGA,TGCAGTGGAGTTCTTATGAAACAATGGATGAACAGCTGAAGCAGGAGTGGTTGATGAGTGTTGAACAGA,"Chr 3",29210878,1,2.25381e-029,67:A>G,67,0.709677,1,0.015152,0.984848,0,0.015152,0,0.029844,0.014922,10.54321,3,1,-,0,-,-,-,0,0,0,0,0,0,-,0,-,0,0,-,0,0,0,0,0,-,-,0,0,0,0,0,0,0,0,-,0,0,0,-,-,-,0,0,-,0,0,-,0,-,0,0,0,0,0,-,-,-,0,0,0,…
100361338|F|0--67:A>G	TGCAGAAGCTGTTCCTAAAAGGATTTTGGAATTGATGAATGTTCCTGGGCTCACCAGAGAAAATGTTAC	TGCAGAAGCTGTTCCTAAAAGGATTTTGGAATTGATGAATGTTCCTGGGCTCACCAGAGAAAATGTTAC		0	0	999		67	0.72043	0.029851	0.985075	0.014925	0.970149	0.014925	0.057919	0.029405	0.043662	13	7.14667	1	0	1	-	-	0	-	0	-	0	0	0	-	-	0	-	0	0	0	0	0	0	0	0	0	-	0	0	0	0
100361338|F|0-67:A>G-67:A>G	TGCAGAAGCTGTTCCTAAAAGGATTTTGGAATTGATGAATGTTCCTGGGCTCACCAGAGAAAATGTTGC	TGCAGAAGCTGTTCCTAAAAGGATTTTGGAATTGATGAATGTTCCTGGGCTCACCAGAGAAAATGTTGC		0	0	999	67:A>G	67	0.72043	0.029851	0.985075	0.014925	0.970149	0.014925	0.057919	0.029405	0.043662	13	7.14667	1	1	0	-	-	1	-	1	-	1	1	1	-	-	1	-	1	1	1	1	1	1	1	1	1	-	1	1	1	1
100364659|F|0--67:A>T	TGCAGGACCCTTGAATTGTTGCCCACCAAATTCTTCCAAGATCATAGATTTCAAGTTCCCTCCCCCTAG	TGCAGGACCCTTGAATTGTTGCCCACCAAATTCTTCCAAGATCATAGATTTCAAGTTCCCTCCCCCTAG		0	0	999		67	0.623656	0.982759	0.017241	0.982759	0.017241	0	0.033888	0.033888	0.033888	10.86765	3	1	1	-	1	-	1	1	1	-	1	-	1	-	-	1	1	1	-	-	-	1	1	1	-	1	1	1	-	1	1
100364659|F|0-67:A>T-67:A>T	TGCAGGACCCTTGAATTGTTGCCCACCAAATTCTTCCAAGATCATAGATTTCAAGTTCCCTCCCCCTTA	TGCAGGACCCTTGAATTGTTGCCCACCAAATTCTTCCAAGATCATAGATTTCAAGTTCCCTCCCCCTTA		0	0	999	67:A>T	67	0.623656	0.982759	0.017241	0.982759	0.017241	0	0.033888	0.033888	0.033888	10.86765	3	1	0	-	0	-	0	0	0	-	0	-	0	-	-	0	0	0	-	-	-	0	0	0	-	0	0	0	-	0	0
100364888|F|0--67:A>C	TGCAGGATTGGTGATTTGTTTCTCTTCAGCATCATTTAGTACAGCTTGAAGACTCAGCAGTTTTATTAC	TGCAGGATTGGTGATTTGTTTCTCTTCAGCATCATTTAGTACAGCTTGAAGACTCAGCAGTTTTATTAC		0	0	999		67	0.795699	0.013514	0.986486	0.013514	0.986486	0	0.026662	0.026662	0.026662	25	5.72727	1	0	-	0	-	-	0	0	0	0	0	0	0	-	0	0	0	0	0	0	0	0	0	-	0	0	0	0	0	0
100364888|F|0-67:A>C-67:A>C	TGCAGGATTGGTGATTTGTTTCTCTTCAGCATCATTTAGTACAGCTTGAAGACTCAGCAGTTTTATTCT	TGCAGGATTGGTGATTTGTTTCTCTTCAGCATCATTTAGTACAGCTTGAAGACTCAGCAGTTTTATTCT		0	0	999	67:A>C	67	0.795699	0.013514	0.986486	0.013514	0.986486	0	0.026662	0.026662	0.026662	25	5.72727	1	1	-	1	-	-	1	1	1	1	1	1	1	-	1	1	1	1	1	1	1	1	1	-	1	1	1	1	1	1
100365087|F|0--67:A>T	TGCAGGCTTTGCATCTGCTTCTTATAATGATTTTCTATGTACTGCTTTGCAGCTTCAACCTTCTGTTAC	TGCAGGCTTTGCATCTGCTTCTTATAATGATTTTCTATGTACTGCTTTGCAGCTTCAACCTTCTGTTAC		0	0	999		67	0.612903	0.017544	0.982456	0.017544	0.982456	0	0.034472	0.034472	0.034472	11	4.21212	1	0	-	-	0	0	-	-	0	0	-	0	-	-	-	0	0	-	0	-	0	0	-	0	-	0	0	0	0	0
100365087|F|0-67:A>T-67:A>T	TGCAGGCTTTGCATCTGCTTCTTATAATGATTTTCTATGTACTGCTTTGCAGCTTCAACCTTCTGTTTG	TGCAGGCTTTGCATCTGCTTCTTATAATGATTTTCTATGTACTGCTTTGCAGCTTCAACCTTCTGTTTG		0	0	999	67:A>T	67	0.612903	0.017544	0.982456	0.017544	0.982456	0	0.034472	0.034472	0.034472	11	4.21212	1	1	-	-	1	1	-	-	1	1	-	1	-	-	-	1	1	-	1	-	1	1	-	1	-	1	1	1	1	1
100365282|F|0--67:T>C,TGCAGGTAACAACTTGGACGCATTTCAGAAGCTCTAAACACGTCTTCTGGACAAGGCAAAAGAGGTTTC,TGCAGGTAACAACTTGGACGCATTTCAGAAGCTCTAAACACGTCTTCTGGACAAGGCAAAAGAGGTTTC,"Chr 3",22377180,1,2.25381e-029,,67,0.666667,1,0.016129,0.983871,0,0.016129,0,0.031738,0.015869,22.7027,8,1,-,1,1,-,1,1,-,1,1,-,1,-,1,-,1,-,1,-,1,1,1,1,-,1,-,1,1,1,1,1,-,1,-,1,-,1,-,1,-,1,-,-,1,1,1,1,1,1,1,1,-,1,-,-,1,1,1,1,1,1,1,-,1,-,1…
100365282|F|0-67:T>C-67:T>C,TGCAGGTAACAACTTGGACGCATTTCAGAAGCTCTAAACACGTCTTCTGGACAAGGCAAAAGAGGTTCC,TGCAGGTAACAACTTGGACGCATTTCAGAAGCTCTAAACACGTCTTCTGGACAAGGCAAAAGAGGTTCC,"Chr 3",22377180,1,2.25381e-029,67:T>C,67,0.666667,1,0.016129,0.983871,0,0.016129,0,0.031738,0.015869,22.7027,8,1,-,0,0,-,0,0,-,0,0,-,0,-,0,-,0,-,0,-,0,0,0,0,-,0,-,0,0,0,0,0,-,0,-,0,-,0,-,0,-,0,-,-,0,0,0,0,0,0,0,0,-,0,-,-,0,0,0,0,0…
100368921|F|0--67:T>C,TGCAGAAGCTTCACACCACTTTCGGTGGTTCCGATGAAGACAATTATGCAGTTGGCCTCGACCACGTTA,TGCAGAAGCTTCACACCACTTTCGGTGGTTCCGATGAAGACAATTATGCAGTTGGCCTCGACCACGTTA,"Chr 3",28572354,3,2.91549e-028,,67,0.634409,0.016949,0.983051,0.016949,0.983051,0,0.033324,0.033324,0.033324,14,3.26471,1,-,-,-,0,-,0,0,-,0,0,0,-,-,-,0,0,-,0,0,0,0,0,0,0,0,-,0,0,0,0,-,0,0,0,-,0,0,-,-,-,-,-,0,0,-,0,-,1,0,-,0,0,-,-,-,0,0,…
100368921|F|0-67:T>C-67:T>C,TGCAGAAGCTTCACACCACTTTCGGTGGTTCCGATGAAGACAATTATGCAGTTGGCCTCGACCACGTCA,TGCAGAAGCTTCACACCACTTTCGGTGGTTCCGATGAAGACAATTATGCAGTTGGCCTCGACCACGTCA,"Chr 3",28572354,3,2.91549e-028,67:T>C,67,0.634409,0.016949,0.983051,0.016949,0.983051,0,0.033324,0.033324,0.033324,14,3.26471,1,-,-,-,1,-,1,1,-,1,1,1,-,-,-,1,1,-,1,1,1,1,1,1,1,1,-,1,1,1,1,-,1,1,1,-,1,1,-,-,-,-,-,1,1,-,1,-,0,1,-,1,…
100427259|F|0--67:A>T,TGCAGCTAGATGCTCCAATTAGTTGCTCAATGTTATCGTACATGATAGTATTAGGGGCCAATTGGATAA,TGCAGCTAGATGCTCCAATTAGTTGCTCAATGTTATCGTACATGATAGTATTAGGGGCCAATTGGATAA,"Chr 9",4161308,1,2.25381e-029,,67,0.548387,0.980392,0.019608,0.980392,0.019608,0,0.038447,0.038447,0.038447,16.10909,12,1,1,1,1,-,-,1,1,-,1,1,1,-,-,-,-,1,1,1,1,1,1,-,-,-,-,1,-,1,-,-,1,1,1,1,-,-,-,-,1,1,-,1,1,1,1,1,-,1,1,-,-,1,1,-,-,1,1,…
100427259|F|0-67:A>T-67:A>T,TGCAGCTAGATGCTCCAATTAGTTGCTCAATGTTATCGTACATGATAGTATTAGGGGCCAATTGGATTA,TGCAGCTAGATGCTCCAATTAGTTGCTCAATGTTATCGTACATGATAGTATTAGGGGCCAATTGGATTA,"Chr 9",4161308,1,2.25381e-029,67:A>T,67,0.548387,0.980392,0.019608,0.980392,0.019608,0,0.038447,0.038447,0.038447,16.10909,12,1,0,0,0,-,-,0,0,-,0,0,0,-,-,-,-,0,0,0,0,0,0,-,-,-,-,0,-,0,-,-,0,0,0,0,-,-,-,-,0,0,-,0,0,0,0,0,-,0,0,-,-,…
100427675|F|0--67:T>C	TGCAGAAAATGAATCTTTCAGTAGAATGTTTGCGAGATTGCACTCGAGCTCTTCAGATTTGTCCAAGTT	TGCAGAAAATGAATCTTTCAGTAGAATGTTTGCGAGATTGCACTCGAGCTCTTCAGATTTGTCCAAGTT		0	0	999		67	0.709677	0.015152	1	0	0.984848	0.015152	0.029844	0	0.014922	25	7.56098	1	0	0	0	-	0	0	-	-	0	0	0	0	0	0	-	0	-	0	-	0	0	-	-	-	0	0	-	0	0
100427675|F|0-67:T>C-67:T>C	TGCAGAAAATGAATCTTTCAGTAGAATGTTTGCGAGATTGCACTCGAGCTCTTCAGATTTGTCCAAGCT	TGCAGAAAATGAATCTTTCAGTAGAATGTTTGCGAGATTGCACTCGAGCTCTTCAGATTTGTCCAAGCT		0	0	999	67:T>C	67	0.709677	0.015152	1	0	0.984848	0.015152	0.029844	0	0.014922	25	7.56098	1	1	1	1	-	1	1	-	-	1	1	1	1	1	1	-	1	-	1	-	1	1	-	-	-	1	1	-	1	1
100427746|F|0--67:T>A,TGCAGAAATCTCCAAACCACAATCTGAATACAAGAGCAAAGAACAGGTAAAAAAATAAACAACTTACTA,TGCAGAAATCTCCAAACCACAATCTGAATACAAGAGCAAAGAACAGGTAAAAAAATAAACAACTTACTA,"Chr 9",961475,1,2.25381e-029,,67,0.784946,1,0.013699,0.986301,0,0.013699,0,0.027022,0.013511,11.38372,8,1,1,1,-,1,1,-,1,1,1,1,1,1,1,1,1,1,1,1,-,1,1,1,1,1,1,1,-,1,1,1,1,1,-,1,1,-,1,1,1,1,-,1,1,1,1,1,1,1,1,-,1,1,1,-,1,1,1,1,1,-,-,1,-,-,-,…
100427746|F|0-67:T>A-67:T>A,TGCAGAAATCTCCAAACCACAATCTGAATACAAGAGCAAAGAACAGGTAAAAAAATAAACAACTTACAG,TGCAGAAATCTCCAAACCACAATCTGAATACAAGAGCAAAGAACAGGTAAAAAAATAAACAACTTACAG,"Chr 9",961475,1,2.25381e-029,67:T>A,67,0.784946,1,0.013699,0.986301,0,0.013699,0,0.027022,0.013511,11.38372,8,1,0,0,-,0,0,-,0,0,0,0,0,0,0,0,0,1,0,0,-,0,0,0,0,0,0,0,-,0,0,0,0,0,-,0,0,-,0,0,0,0,-,0,0,0,0,0,0,0,0,-,0,0,0,-,0,0,0,0,0,…
100427773|F|0--67:C>A,TGCAGAACAATTTTACAATCACAAGTTTGTCACCCAGATACTTCAGATCGGGATTCCAGTTGGTGTTCA,TGCAGAACAATTTTACAATCACAAGTTTGTCACCCAGATACTTCAGATCGGGATTCCAGTTGGTGTTCA,"Chr 11",45788210,1,3.7982e-022,,67,0.462366,0.976744,0.023256,0.976744,0.023256,0,0.04543,0.04543,0.04543,4.91304,4,1,1,-,-,-,-,-,1,-,1,-,1,1,-,-,-,-,-,-,-,1,1,1,1,-,-,-,-,-,-,1,1,1,-,-,1,0,-,1,-,-,-,-,1,1,-,-,1,1,1,-,-,-,1,-,-,1,1,1,-,…
100427773|F|0-67:C>A-67:C>A,TGCAGAACAATTTTACAATCACAAGTTTGTCACCCAGATACTTCAGATCGGGATTCCAGTTGGTGTTAC,TGCAGAACAATTTTACAATCACAAGTTTGTCACCCAGATACTTCAGATCGGGATTCCAGTTGGTGTTAC,"Chr 11",45788210,1,3.7982e-022,67:C>A,67,0.462366,0.976744,0.023256,0.976744,0.023256,0,0.04543,0.04543,0.04543,4.91304,4,1,0,-,-,-,-,-,0,-,0,-,0,0,-,-,-,-,-,-,-,0,0,0,0,-,-,-,-,-,-,0,0,0,-,-,0,1,-,0,-,-,-,-,0,0,-,-,0,0,0,-,-,-,0,…
100427856|F|0--67:C>A	TGCAGAAGAGTTGTCCAAGAGTAGAAAGACAGGGAGAGAACCTGAGGATAGCACATTGGAGGCTTTACA	TGCAGAAGAGTTGTCCAAGAGTAGAAAGACAGGGAGAGAACCTGAGGATAGCACATTGGAGGCTTTACA		0	0	999		67	0.795699	0.013514	1	0	0.986486	0.013514	0.026662	0	0.013331	18	11.02273	1	0	1	0	-	0	0	0	0	0	-	0	0	-	0	-	0	0	0	0	0	0	0	-	0	0	0	0	0	0
100427856|F|0-67:C>A-67:C>A	TGCAGAAGAGTTGTCCAAGAGTAGAAAGACAGGGAGAGAACCTGAGGATAGCACATTGGAGGCTTCAAG	TGCAGAAGAGTTGTCCAAGAGTAGAAAGACAGGGAGAGAACCTGAGGATAGCACATTGGAGGCTTCAAG		0	0	999	67:C>A	67	0.795699	0.013514	1	0	0.986486	0.013514	0.026662	0	0.013331	18	11.02273	1	1	1	1	-	1	1	1	1	1	-	1	1	-	1	-	1	1	1	1	1	1	1	-	1	1	1	1	1	1
100428202|F|0--67:C>A	TGCAGAGATTGCAATGCATAAAATTTGATAAACATTTTCATGCAGTTGCACCTATAAACATAATATTCT	TGCAGAGATTGCAATGCATAAAATTTGATAAACATTTTCATGCAGTTGCACCTATAAACATAATATTCT		0	0	999		67	0.903226	1	0.011905	0.988095	0	0.011905	0	0.023526	0.011763	22.9434	11	1	1	1	1	1	1	1	-	1	1	1	1	-	-	1	1	1	1	1	1	1	1	1	1	1	1	1	1	1	1
100428202|F|0-67:C>A-67:C>A	TGCAGAGATTGCAATGCATAAAATTTGATAAACATTTTCATGCAGTTGCACCTATAAACATAATATTAC	TGCAGAGATTGCAATGCATAAAATTTGATAAACATTTTCATGCAGTTGCACCTATAAACATAATATTAC		0	0	999	67:C>A	67	0.903226	1	0.011905	0.988095	0	0.011905	0	0.023526	0.011763	22.9434	11	1	0	0	0	0	0	0	-	0	0	0	0	-	-	0	0	0	0	0	0	0	0	0	0	0	0	0	0	0	0
100428321|F|0--67:G>A	TGCAGAGTCTGTAGAGTGGACTCAATTTCAAGAAAGTGAGAGTGCTCTTCATGCATTAGAGTCTGAAGC	TGCAGAGTCTGTAGAGTGGACTCAATTTCAAGAAAGTGAGAGTGCTCTTCATGCATTAGAGTCTGAAGC		0	0	999		67	0.548387	0.980392	0.019608	0.980392	0.019608	0	0.038447	0.038447	0.038447	6.52542	3	1	-	-	-	1	-	1	-	1	1	-	1	-	-	-	1	1	1	1	1	1	1	1	-	1	-	1	-	1	-
100428321|F|0-67:G>A-67:G>A	TGCAGAGTCTGTAGAGTGGACTCAATTTCAAGAAAGTGAGAGTGCTCTTCATGCATTAGAGTCTGAAAA	TGCAGAGTCTGTAGAGTGGACTCAATTTCAAGAAAGTGAGAGTGCTCTTCATGCATTAGAGTCTGAAAA		0	0	999	67:G>A	67	0.548387	0.980392	0.019608	0.980392	0.019608	0	0.038447	0.038447	0.038447	6.52542	3	1	-	-	-	0	-	0	-	0	0	-	0	-	-	-	0	0	0	0	0	0	0	0	-	0	-	0	-	0	-
100428471|F|0--67:A>G,TGCAGATGAATTAAGGATTGGTGATATTGTTGATCGCCATTTGGAAGATGGAGACGTTGTTCTTTTCAA,TGCAGATGAATTAAGGATTGGTGATATTGTTGATCGCCATTTGGAAGATGGAGACGTTGTTCTTTTCAA,"Chr 2",2614944,1,2.25381e-029,,67,0.44086,0.97561,0.02439,0.97561,0.02439,0,0.047591,0.047591,0.047591,8.61702,4,1,1,1,-,-,-,1,-,1,1,-,1,-,-,-,-,1,-,-,1,1,1,1,-,-,-,1,-,1,-,-,1,1,-,1,-,-,-,1,-,-,-,-,1,1,1,-,1,0,1,-,1,1,-,-,1,-,1,-,1,-,-…
100428471|F|0-67:A>G-67:A>G,TGCAGATGAATCAAGGATTGGTGATATTGTTGATCGCCATTTGGAAGATGGAGACGTTGTTCTTTTCGG,TGCAGATGAATCAAGGATTGGTGATATTGTTGATCGCCATTTGGAAGATGGAGACGTTGTTCTTTTCGG,"Chr 2",2614944,1,2.25381e-029,67:A>G,67,0.44086,0.97561,0.02439,0.97561,0.02439,0,0.047591,0.047591,0.047591,8.61702,4,1,0,0,-,-,-,0,-,0,0,-,0,-,-,-,-,0,-,-,0,0,0,0,-,-,-,0,-,0,-,-,0,0,-,0,-,-,-,0,-,-,-,-,0,0,0,-,0,1,0,-,0,0,-,-,0…
100429199|F|0--67:A>G	TGCAGCGGCGAAACAAGCGGAGAAGCTCAGAAATGACGGCAACACTTACTTCAAGAAAGACCGTTTTAC	TGCAGCGGCGAAACAAGCGGAGAAGCTCAGAAATGACGGCAACACTTACTTCAAGAAAGACCGTTTTAC		0	0	999		67	0.731183	0.014706	1	0	0.985294	0.014706	0.028979	0	0.01449	21	13.11688	1	0	0	0	-	-	0	-	0	0	-	0	0	-	-	-	0	0	0	0	0	0	0	0	-	-	0	0	0	0
100429199|F|0-67:A>G-67:A>G	TGCAGCGGCGAAACAAGCGGAGAAGCTCAGAAATGACGGCAACACTTACTTCAAGAAAGACCGTTTTGG	TGCAGCGGCGAAACAAGCGGAGAAGCTCAGAAATGACGGCAACACTTACTTCAAGAAAGACCGTTTTGG		0	0	999	67:A>G	67	0.731183	0.014706	1	0	0.985294	0.014706	0.028979	0	0.01449	21	13.11688	1	1	1	1	-	-	1	-	1	1	-	1	1	-	-	-	1	1	1	1	1	1	1	1	-	-	1	1	1	1
100429375|F|0--67:A>G	TGCAGCTGGAGAATGATGCCACTTAGAAGATCAAGACAAAGATTTGAGGTTCTGCTACTGATTATTTAC	TGCAGCTGGAGAATGATGCCACTTAGAAGATCAAGACAAAGATTTGAGGTTCTGCTACTGATTATTTAC		0	0	999		67	0.827957	0.012987	1	0	0.987013	0.012987	0.025637	0	0.012818	20	5.89011	1	0	0	0	0	-	-	0	0	0	0	0	-	0	0	0	0	0	0	0	0	0	-	0	1	0	0	0	0	-
100429375|F|0-67:A>G-67:A>G	TGCAGCTGGAGAATGATGCCACTTAGAAGATCAAGACAAAGATTTGAGGTTCTGCTACTGATTATTTGT	TGCAGCTGGAGAATGATGCCACTTAGAAGATCAAGACAAAGATTTGAGGTTCTGCTACTGATTATTTGT		0	0	999	67:A>G	67	0.827957	0.012987	1	0	0.987013	0.012987	0.025637	0	0.012818	20	5.89011	1	1	1	1	1	-	-	1	1	1	1	1	-	1	1	1	1	1	1	1	1	1	-	1	1	1	1	1	1	-
100429445|F|0--67:A>G,TGCAGCTTCTGATAACTGTCAGAACAAGAAGAGAGAAAATGATAAGATTCATTTGTTTTAGTGATTTAC,TGCAGCTTCTGATAACTGTCAGAACAAGAAGAGAGAAAATGATAAGATTCATTTGTTTTAGTGATTTAC,"Chr 7",9036084,1,2.91549e-028,,67,0.806452,0.013333,1,0,0.986667,0.013333,0.026311,0,0.013156,12,7.03226,1,0,0,-,-,0,0,0,0,0,0,0,-,-,-,0,0,0,0,0,0,0,0,0,-,0,-,0,0,-,0,0,0,0,0,-,-,0,0,0,0,0,-,0,0,0,1,0,0,0,-,0,0,0,-,0,0,0,0,0,-,0,0,0,-,0…
100429445|F|0-67:A>G-67:A>G,TGCAGCTTCTGATAACTGTCAGAACAAGAAGAGAGAAAATGATAAGATTCATTTGTTTTAGTGATTTGA,TGCAGCTTCTGATAACTGTCAGAACAAGAAGAGAGAAAATGATAAGATTCATTTGTTTTAGTGATTTGA,"Chr 7",9036084,1,2.91549e-028,67:A>G,67,0.806452,0.013333,1,0,0.986667,0.013333,0.026311,0,0.013156,12,7.03226,1,1,1,-,-,1,1,1,1,1,1,1,-,-,-,1,1,1,1,1,1,1,1,1,-,1,-,1,1,-,1,1,1,1,1,-,-,1,1,1,1,1,-,1,1,1,1,1,1,1,-,1,1,1,-,1,1,1,1,1…
100429469|F|0--67:C>A	TGCAGCTTTATATGTATCAATAATATTTTTTCAGTGCTTACATTGATTCCCAGTTTTTTTTTTTTACCT	TGCAGCTTTATATGTATCAATAATATTTTTTCAGTGCTTACATTGATTCCCAGTTTTTTTTTTTTACCT		0	0	999		67	0.634409	0.983051	0.016949	0.983051	0.016949	0	0.033324	0.033324	0.033324	6.18462	3	1	1	-	-	-	-	1	1	-	1	-	1	-	-	-	-	1	1	-	1	1	1	1	-	1	1	-	-	1	1
100429469|F|0-67:C>A-67:C>A	TGCAGCTTTATATGTATCAATAATATTTTTTCAGTGCTTACATTGATTCCCAGTTTTTTTTTTTTACAG	TGCAGCTTTATATGTATCAATAATATTTTTTCAGTGCTTACATTGATTCCCAGTTTTTTTTTTTTACAG		0	0	999	67:C>A	67	0.634409	0.983051	0.016949	0.983051	0.016949	0	0.033324	0.033324	0.033324	6.18462	3	1	0	-	-	-	-	0	0	-	0	-	0	-	-	-	-	0	0	-	0	0	0	0	-	0	0	-	-	0	0
100429602|F|0--67:C>T,TGCAGGACATGCACAGTTTCAGATTATTTATACGAATACAAGATACATGTCAATAGCCTACCAAAAACA,TGCAGGACATGCACAGTTTCAGATTATTTATACGAATACAAGATACATGTCAATAGCCTACCAAAAACA,"Chr 11",43865769,1,2.25381e-029,,67,0.795699,1,0.027027,0.972973,0,0.027027,0,0.052593,0.026297,23.20455,7.5,1,-,1,1,-,1,1,-,1,1,1,1,1,1,1,1,1,1,1,1,1,1,1,1,1,1,1,1,1,1,1,1,1,1,1,1,1,-,-,-,1,1,-,1,1,1,-,1,1,1,-,1,1,1,1,1,1,1,1,1,1,-,1,1…
100429602|F|0-67:C>T-67:C>T,TGCAGGACATGCACAGTTTCAGATTATTTATACGAATACAAGATACATGTCAATAGCCTACCAAAAATA,TGCAGGACATGCACAGTTTCAGATTATTTATACGAATACAAGATACATGTCAATAGCCTACCAAAAATA,"Chr 11",43865769,1,2.25381e-029,67:C>T,67,0.795699,1,0.027027,0.972973,0,0.027027,0,0.052593,0.026297,23.20455,7.5,1,-,0,0,-,0,0,-,0,0,0,0,0,0,0,0,0,0,0,0,0,0,0,0,0,0,0,0,0,0,0,0,0,0,0,1,0,-,-,-,0,0,-,0,0,0,-,0,0,0,-,0,0,0,0,0,0,0…
100429630|F|0--67:T>A	TGCAGGAGATGGGGAGGAAGGGGGAATTGAAAGGTTTGTATTCTCATCTCGGATCATTCTTTTGTTTTC	TGCAGGAGATGGGGAGGAAGGGGGAATTGAAAGGTTTGTATTCTCATCTCGGATCATTCTTTTGTTTTC		0	0	999		67	0.698925	0.984615	0.015385	0.984615	0.015385	0	0.030296	0.030296	0.030296	9.30137	7	1	1	1	-	1	1	1	-	1	1	1	1	-	1	-	1	1	1	1	-	1	1	-	1	1	1	1	1	1	1
100429630|F|0-67:T>A-67:T>A	TGCAGGAGATGGGGAGGAAGGGGGAATTGAAAGGTTTGTATTCTCATCTCGGATCATTCTTTTGTTTAC	TGCAGGAGATGGGGAGGAAGGGGGAATTGAAAGGTTTGTATTCTCATCTCGGATCATTCTTTTGTTTAC		0	0	999	67:T>A	67	0.698925	0.984615	0.015385	0.984615	0.015385	0	0.030296	0.030296	0.030296	9.30137	7	1	0	0	-	0	0	0	-	0	0	0	0	-	0	-	0	0	0	0	-	0	0	-	0	0	0	0	0	0	0
100429666|F|0--67:G>A,TGCAGGAGTGAGATGACTGTGGTTCCTTTGAGAATGTGGACATATTGCTTGAGTGAATTCACAATTTGA,TGCAGGAGTGAGATGACTGTGGTTCCTTTGAGAATGTGGACATATTGCTTGAGTGAATTCACAATTTGA,"Chr 8",12444016,1,2.25381e-029,,67,0.806452,1,0.013333,0.986667,0,0.013333,0,0.026311,0.013156,8.33696,7,1,1,1,1,-,1,1,1,-,1,1,1,-,-,1,1,1,1,1,-,1,1,1,1,1,1,1,1,1,1,-,1,1,1,1,1,-,-,-,1,1,-,-,1,1,1,1,1,1,1,-,1,1,1,1,1,1,1,1,1,-,1,-,1,1,1…
100429666|F|0-67:G>A-67:G>A,TGCAGGAGTGAGATGACTGTGGTTCCTTTGAGAATGTGGACATATTGCTTGAGTGAATTCACAATTTAC,TGCAGGAGTGAGATGACTGTGGTTCCTTTGAGAATGTGGACATATTGCTTGAGTGAATTCACAATTTAC,"Chr 8",12444016,1,2.25381e-029,67:G>A,67,0.806452,1,0.013333,0.986667,0,0.013333,0,0.026311,0.013156,8.33696,7,1,0,0,0,-,0,0,0,-,0,0,0,-,-,0,0,0,0,0,-,0,0,0,0,0,0,0,0,0,0,-,0,0,0,0,0,-,-,-,0,0,-,-,0,0,0,0,0,0,0,-,0,0,0,0,0,0,0,0,1…
100429932|F|0--67:A>G	TGCAGGGTTTGTTGATCTTGCCATCGAGTACTTTGTTTTCTATGATACCCAAATGTCTTCTTCTGATAA	TGCAGGGTTTGTTGATCTTGCCATCGAGTACTTTGTTTTCTATGATACCCAAATGTCTTCTTCTGATAA		0	0	999		67	0.72043	0.865672	0.208955	0.791045	0.134328	0.074627	0.232569	0.330586	0.281577	6.9697	6.22222	0.916667	-	1	-	-	-	1	1	0	1	1	1	-	1	-	-	-	1	1	1	0	1	1	1	1	-	1	1	1	1
100429932|F|0-67:A>G-67:A>G	TGCAGGGTTTGTTGATCTTGCCATCGAGTACTTTGATTTCTATGATACCCAAATGTCTTCTTCTGATGA	TGCAGGGTTTGTTGATCTTGCCATCGAGTACTTTGATTTCTATGATACCCAAATGTCTTCTTCTGATGA		0	0	999	67:A>G	67	0.72043	0.865672	0.208955	0.791045	0.134328	0.074627	0.232569	0.330586	0.281577	6.9697	6.22222	0.916667	-	0	-	-	-	0	0	1	0	0	0	-	0	-	-	-	0	0	0	1	1	0	0	0	-	0	0	0	0
100430044|F|0--67:A>C,TGCAGGTGGTCAGCTTCATTTTACAGACTATAGATCCTAGCAACTCAGTCATGCGGAAGGCATGCTTAC,TGCAGGTGGTCAGCTTCATTTTACAGACTATAGATCCTAGCAACTCAGTCATGCGGAAGGCATGCTTAC,"Chr 10",3205253,1,2.91549e-028,,67,0.784946,0.013699,1,0,0.986301,0.013699,0.027022,0,0.013511,21,12.08235,1,0,0,-,-,0,0,0,-,0,0,0,-,0,-,0,0,0,0,0,0,0,0,0,0,0,0,-,0,-,0,0,0,0,0,0,0,0,-,-,0,0,-,0,0,0,-,0,0,0,0,0,0,0,0,0,0,0,0,0,-,0,0,0,0…
100430044|F|0-67:A>C-67:A>C,TGCAGGTGGTCAGCTTCATTTTACAGACTATAGATCCTAGCAACTCAGTCATGCGGAAGGCATGCTTCC,TGCAGGTGGTCAGCTTCATTTTACAGACTATAGATCCTAGCAACTCAGTCATGCGGAAGGCATGCTTCC,"Chr 10",3205253,1,2.91549e-028,67:A>C,67,0.784946,0.013699,1,0,0.986301,0.013699,0.027022,0,0.013511,21,12.08235,1,1,1,-,-,1,1,1,-,1,1,1,-,1,-,1,1,1,1,1,1,1,1,1,1,1,1,-,1,-,1,1,1,1,1,1,1,1,-,-,1,1,-,1,1,1,-,1,1,1,1,1,1,1,1,1,1,1,1…
100430316|F|0--67:A>G	TGCAGTATTGTTCTTTCTTCAAGCATGGTGCATTTCAAAGAGAGGTCCTCTTTTCTCTGCGATGTTCAA	TGCAGTATTGTTCTTTCTTCAAGCATGGTGCATTTCAAAGAGAGGTCCTCTTTTCTCTGCGATGTTCAA		0	0	999		67	0.784946	1	0.041096	0.958904	0	0.041096	0	0.078814	0.039407	13.2907	3.33333	1	1	1	-	1	1	1	1	1	1	-	1	-	-	1	-	1	1	1	1	1	1	1	-	1	1	1	1	1	-
100430316|F|0-67:A>G-67:A>G	TGCAGTATTGTTCTTTCTTCAAGCATGGTGCATTTCAAAGAGAGGTCCTCTTTTCTCTGCGATGTTCGA	TGCAGTATTGTTCTTTCTTCAAGCATGGTGCATTTCAAAGAGAGGTCCTCTTTTCTCTGCGATGTTCGA		0	0	999	67:A>G	67	0.784946	1	0.041096	0.958904	0	0.041096	0	0.078814	0.039407	13.2907	3.33333	1	0	0	-	0	0	0	0	0	0	-	0	-	-	0	-	0	0	0	0	0	0	1	-	0	0	0	0	0	-
100430336|F|0--67:A>G,TGCAGTCACATTTGGTGCTTTCATAGGAGGAAACATAACCCTCTTGAGAAGCATTTTGTATTGGATTAC,TGCAGTCACATTTGGTGCTTTCATAGGAGGAAACATAACCCTCTTGAGAAGCATTTTGTATTGGATTAC,"Chr 2",36120232,1,2.91549e-028,,67,0.645161,0.016667,0.983333,0.016667,0.983333,0,0.032778,0.032778,0.032778,16,14.69565,1,0,-,0,0,0,-,0,0,0,-,0,-,-,-,0,0,-,0,0,0,0,0,-,0,0,0,0,-,0,-,0,0,0,0,-,0,0,0,-,-,-,0,0,0,0,-,-,0,0,-,-,0,0,-,-,-,0…
100430336|F|0-67:A>G-67:A>G,TGCAGTCACATTTGGTGCTTTCATAGGAGGAAACATAACCCTCTTGAGAAGCATTTTGTATTGGATTGC,TGCAGTCACATTTGGTGCTTTCATAGGAGGAAACATAACCCTCTTGAGAAGCATTTTGTATTGGATTGC,"Chr 2",36120232,1,2.91549e-028,67:A>G,67,0.645161,0.016667,0.983333,0.016667,0.983333,0,0.032778,0.032778,0.032778,16,14.69565,1,1,-,1,1,1,-,1,1,1,-,1,-,-,-,1,1,-,1,1,1,1,1,-,1,1,1,1,-,1,-,1,1,1,1,-,1,1,1,-,-,-,1,1,1,1,-,-,1,1,-,-…
100430337|F|0--67:G>A	TGCAGTCACATTTGGTGCTTTCCTAGGTGGAAACATAACCCTTTTGAGAAGTATTTTGTATTGGATTGC	TGCAGTCACATTTGGTGCTTTCCTAGGTGGAAACATAACCCTTTTGAGAAGTATTTTGTATTGGATTGC		0	0	999		67	0.83871	0.987179	0.051282	0.948718	0.012821	0.038462	0.025312	0.097304	0.061308	21.25263	4.75	1	1	1	-	1	1	1	-	1	1	1	1	-	-	1	1	1	1	1	1	1	1	1	-	-	-	1	1	1	1
100430337|F|0-67:G>A-67:G>A	TGCAGTCACATTTGGTGCTTTCCTAGGTGGAAACATAACCCTTTTGAGAAGTATTTTGTATTGGATTAC	TGCAGTCACATTTGGTGCTTTCCTAGGTGGAAACATAACCCTTTTGAGAAGTATTTTGTATTGGATTAC		0	0	999	67:G>A	67	0.83871	0.987179	0.051282	0.948718	0.012821	0.038462	0.025312	0.097304	0.061308	21.25263	4.75	1	0	0	-	0	0	0	-	0	0	0	0	-	-	0	0	0	0	0	0	0	0	0	-	-	-	0	0	0	0
100430441|F|0--67:C>T	TGCAGTGAAGTCCTTTGCCGGATATCCCTAAAAACCTGGTGGATATCCCAACTTTCAACTTTCCTGGCT	TGCAGTGAAGTCCTTTGCCGGATATCCCTAAAAACCTGGTGGATATCCCAACTTTCAACTTTCCTGGCT		0	0	999		67	1	1	0.021505	0.978495	0	0.021505	0	0.042086	0.021043	21.35897	8.5	1	1	1	1	1	1	1	1	1	1	1	1	1	1	1	1	1	1	1	1	1	1	1	1	1	1	1	1	1	1
100430441|F|0-67:C>T-67:C>T	TGCAGTGAAGTCCTTTGCCGGATATCCCTAAAAACCTGGTGGATATCCCAACTTTCAACTTTCCTGGTT	TGCAGTGAAGTCCTTTGCCGGATATCCCTAAAAACCTGGTGGATATCCCAACTTTCAACTTTCCTGGTT		0	0	999	67:C>T	67	1	1	0.021505	0.978495	0	0.021505	0	0.042086	0.021043	21.35897	8.5	1	0	0	0	0	0	0	0	0	0	0	0	1	0	0	0	0	0	0	0	0	0	0	0	0	0	0	0	0	0
100430585|F|0--67:T>G,TGCAGTGTAACTTGGGTGAAACTTTTTATTTTTTGGTTCTGAAACCCATGAATTGGGCTTCTTTTTGTC,TGCAGTGTAACTTGGGTGAAACTTTTTATTTTTTGGTTCTGAAACCCATGAATTGGGCTTCTTTTTGTC,"Chr 7",7223654,1,2.91549e-028,,67,0.860215,0.975,0.125,0.875,0.025,0.1,0.04875,0.21875,0.13375,7.8,4.5,0.944444,1,1,1,1,0,1,1,1,1,1,1,-,-,-,1,1,1,1,1,1,1,1,0,1,1,1,1,1,1,1,1,1,1,1,1,1,1,1,1,1,-,1,1,1,1,1,-,1,1,1,1,1,1,-,-,1,1,1,1,-,1,1,…
100430585|F|0-67:T>G-67:T>G,TGCAGTGTAACTTGGGTGAAACTTTTTATTTTTTGGTTCTGAAACCCATGAATTGGGCTTCTTTTTGGC,TGCAGTGTAACTTGGGTGAAACTTTTTATTTTTTGGTTCTGAAACCCATGAATTGGGCTTCTTTTTGGC,"Chr 7",7223654,1,2.91549e-028,67:T>G,67,0.860215,0.975,0.125,0.875,0.025,0.1,0.04875,0.21875,0.13375,7.8,4.5,0.944444,0,0,0,0,1,1,0,0,0,0,0,-,-,-,0,0,0,0,0,0,0,0,1,0,1,0,0,0,0,0,0,0,0,1,0,0,0,1,0,0,-,0,0,0,0,0,-,0,0,0,0,0,0,-,-,0,…
100430728|F|0--67:A>C,TGCAGTTCCGCACTAATAATCAAAGAAATGATAACATATAAAACAAAGAAGCAAACATGCAAAGATTAC,TGCAGTTCCGCACTAATAATCAAAGAAATGATAACATATAAAACAAAGAAGCAAACATGCAAAGATTAC,"Chr 7",10906274,1,2.91549e-028,,67,0.741935,0.014493,1,0,0.985507,0.014493,0.028565,0,0.014283,18,12.9359,1,-,0,-,0,0,0,0,0,0,0,0,-,-,0,0,0,-,0,-,0,0,0,0,0,0,0,0,0,0,-,-,0,0,0,0,-,-,0,-,0,-,-,0,0,-,0,0,0,0,0,0,0,0,-,-,0,0,0,0,-,0,0,0,1,…
100430728|F|0-67:A>C-67:A>C,TGCAGTTCCGCACTAATAATCAAAGAAATGATAACATATAAAACAAAGAAGCAAACATGCAAAGATTCT,TGCAGTTCCGCACTAATAATCAAAGAAATGATAACATATAAAACAAAGAAGCAAACATGCAAAGATTCT,"Chr 7",10906274,1,2.91549e-028,67:A>C,67,0.741935,0.014493,1,0,0.985507,0.014493,0.028565,0,0.014283,18,12.9359,1,-,1,-,1,1,1,1,1,1,1,1,-,-,1,1,1,-,1,-,1,1,1,1,1,1,1,1,1,1,-,-,1,1,1,1,-,-,1,-,1,-,-,1,1,-,1,1,1,1,1,1,1,1,-,-,1,1,1,…
100430778|F|0--67:C>G,TGCAGTTGATTACAAAATCTTACTCCTCATTGTCTAGGTAGATGTATTGTTCTCACTCTCTCTCTTACA,TGCAGTTGATTACAAAATCTTACTCCTCATTGTCTAGGTAGATGTATTGTTCTCACTCTCTCTCTTACA,"Chr 11",4079507,1,2.91549e-028,,67,0.655914,0.032787,1,0,0.967213,0.032787,0.063424,0,0.031712,13.5,7.05479,1,0,-,-,-,-,0,-,-,0,0,0,-,-,0,0,0,1,0,0,0,0,-,-,-,0,0,0,0,0,-,0,0,-,0,-,0,-,0,0,0,0,-,0,0,-,0,0,0,0,0,0,0,0,-,-,0,0,0,0,0,0,-,0,…
100430778|F|0-67:C>G-67:C>G,TGCAGTTGATTACAAAATCTTACTCCTCATTGTCTAGGTAGATGTATTGTTCTCACTCTCTCTCTTAGA,TGCAGTTGATTACAAAATCTTACTCCTCATTGTCTAGGTAGATGTATTGTTCTCACTCTCTCTCTTAGA,"Chr 11",4079507,1,2.91549e-028,67:C>G,67,0.655914,0.032787,1,0,0.967213,0.032787,0.063424,0,0.031712,13.5,7.05479,1,1,-,-,-,-,1,-,-,1,1,1,-,-,1,1,1,1,1,1,1,1,-,-,-,1,1,1,1,1,-,1,1,-,1,-,1,-,1,1,1,1,-,1,1,-,1,1,1,1,1,1,1,1,-,-,1,1,…
100430795|F|0--67:A>C,TGCAGTTGCTAGCAACCGGAAGGTTTGTCTCGATGTTATTCTGAAGTTTTGGATGCATGGATGTTGAAT,TGCAGTTGCTAGCAACCGGAAGGTTTGTCTCGATGTTATTCTGAAGTTTTGGATGCATGGATGTTGAAT,"Chr 11",8717965,1,2.25381e-029,,67,0.72043,1,0.014925,0.985075,0,0.014925,0,0.029405,0.014703,4.25316,3,1,-,1,1,-,-,1,-,1,1,-,1,1,-,1,1,1,1,1,1,1,1,1,-,-,1,1,1,1,1,-,1,1,1,1,1,-,-,-,1,1,1,1,1,1,-,-,-,-,1,-,1,1,1,-,1,1,1,1,1,-,1,1,-,1,1,…
100430795|F|0-67:A>C-67:A>C,TGCAGTTGCTAGCAACCGGAAGGTTTGTCTCGATGTTATTCTGAAGTTTTGGATGCATGGATGTTTACA,TGCAGTTGCTAGCAACCGGAAGGTTTGTCTCGATGTTATTCTGAAGTTTTGGATGCATGGATGTTTACA,"Chr 11",8717965,1,2.25381e-029,67:A>C,67,0.72043,1,0.014925,0.985075,0,0.014925,0,0.029405,0.014703,4.25316,3,1,-,0,0,-,-,0,-,0,0,-,0,0,-,0,0,0,0,0,0,0,0,0,-,-,0,0,0,0,0,-,0,0,0,0,0,-,-,-,0,0,0,0,0,0,-,-,-,-,0,-,0,0,0,-,0,0,0,0,1,…
100431666|F|0--67:A>C,TGCAGAAGTAATGATTTGTAAACATAGGTTGTAAAAGAAGAATGCAGAGGATCGTACATTTCTTTTTAC,TGCAGAAGTAATGATTTGTAAACATAGGTTGTAAAAGAAGAATGCAGAGGATCGTACATTTCTTTTTAC,"Chr 3",20961327,1,2.91549e-028,,67,0.72043,0.014925,1,0,0.985075,0.014925,0.029405,0,0.014703,19,6.5375,1,-,-,0,0,0,1,-,0,0,0,0,-,0,0,-,0,-,0,0,0,0,0,-,0,0,0,0,0,0,0,0,0,0,0,0,-,-,-,-,0,0,0,0,0,-,0,0,0,0,-,0,0,-,-,-,0,0,0,0,-,0,0,0,0,-,…
100431666|F|0-67:A>C-67:A>C,TGCAGAAGTAATGATTTGTAAACATAGGTTGTAAAAGAAGAATGCAGAGGATCGTACATTTCTTTTTCA,TGCAGAAGTAATGATTTGTAAACATAGGTTGTAAAAGAAGAATGCAGAGGATCGTACATTTCTTTTTCA,"Chr 3",20961327,1,2.91549e-028,67:A>C,67,0.72043,0.014925,1,0,0.985075,0.014925,0.029405,0,0.014703,19,6.5375,1,-,-,1,1,1,1,-,1,1,1,1,-,1,1,-,1,-,1,1,1,1,1,-,1,1,1,1,1,1,1,1,1,1,1,1,-,-,-,-,1,1,1,1,1,-,1,1,1,1,-,1,1,-,-,-,1,1,1,1,…
100431909|F|0--67:G>C,TGCAGAGTGATCAATTCTTAGTACATGAATGAGGCTTTCCAAGATGTGAAATAATAAGCACAAGATCGG,TGCAGAGTGATCAATTCTTAGTACATGAATGAGGCTTTCCAAGATGTGAAATAATAAGCACAAGATCGG,"Chr 11",41193955,2,2.25381e-029,,67,0.774194,1,0.027778,0.972222,0,0.027778,0,0.054012,0.027006,25.58242,14.33333,1,1,1,1,1,-,1,-,-,1,1,1,-,-,-,1,1,1,1,1,1,1,1,1,1,-,1,1,1,-,1,1,1,1,1,1,-,-,-,-,1,1,-,1,1,1,1,1,1,1,1,1,1,-,1,1,1,1,1,1,-,…
100431909|F|0-67:G>C-67:G>C,TGCAGAGTGATCAATTCTTAGTACATGAATGAGGCTTTCCAAGATGTGAAATAATAAGCACAAGATCCG,TGCAGAGTGATCAATTCTTAGTACATGAATGAGGCTTTCCAAGATGTGAAATAATAAGCACAAGATCCG,"Chr 11",41193955,2,2.25381e-029,67:G>C,67,0.774194,1,0.027778,0.972222,0,0.027778,0,0.054012,0.027006,25.58242,14.33333,1,0,0,0,0,-,0,-,-,0,0,0,-,-,-,0,0,0,0,0,0,1,0,0,0,-,0,0,0,-,0,0,0,0,0,0,-,-,-,-,0,0,-,1,0,0,0,0,0,0,0,0,0,-,0,…
100431954|F|0--67:C>G,TGCAGATATATTTCTGTAAACCATAAAAAAGTTGTGTGGGATGTTACTATTGTTGATGTTTCTGTTACA,TGCAGATATATTTCTGTAAACCATAAAAAAGTTGTGTGGGATGTTACTATTGTTGATGTTTCTGTTACA,"Chr 1",8070890,1,2.91549e-028,,67,0.666667,0.016129,1,0,0.983871,0.016129,0.031738,0,0.015869,18,11.34247,1,-,0,-,0,-,-,-,-,0,0,0,-,0,-,-,0,0,0,0,0,0,0,0,-,-,0,0,0,-,0,-,0,0,0,0,0,-,-,-,0,-,0,0,0,0,0,0,0,0,0,0,0,-,-,0,0,0,-,0,-,0,1,-,0,…
100431954|F|0-67:C>G-67:C>G,TGCAGATATATTTCTGTAAACCATAAAAAAGTTGTGTGGGATGTTACTATTGTTGATGTTTCTGTTAGT,TGCAGATATATTTCTGTAAACCATAAAAAAGTTGTGTGGGATGTTACTATTGTTGATGTTTCTGTTAGT,"Chr 1",8070890,1,2.91549e-028,67:C>G,67,0.666667,0.016129,1,0,0.983871,0.016129,0.031738,0,0.015869,18,11.34247,1,-,1,-,1,-,-,-,-,1,1,1,-,1,-,-,1,1,1,1,1,1,1,1,-,-,1,1,1,-,1,-,1,1,1,1,1,-,-,-,1,-,1,1,1,1,1,1,1,1,1,1,1,-,-,1,1,1,-,…
100432051|F|0--67:A>G,TGCAGATTCTCCTACAAATATGGACAAAGAGCTTCTATGTGTTCTCTTGAAAAATAGAAATGTTGTTAC,TGCAGATTCTCCTACAAATATGGACAAAGAGCTTCTATGTGTTCTCTTGAAAAATAGAAATGTTGTTAC,"Chr 5",482496,1,2.91549e-028,,67,0.537634,0.02,0.98,0.02,0.98,0,0.0392,0.0392,0.0392,21,6.19298,1,0,0,0,-,-,-,-,-,0,0,0,-,-,-,-,0,-,0,0,0,0,0,-,0,-,0,-,0,-,-,-,0,-,-,1,0,0,-,-,0,0,-,0,0,0,-,-,0,0,0,-,-,-,-,-,0,0,-,0,0,-,0,-,-,-,0,0,0,0,…
100432051|F|0-67:A>G-67:A>G,TGCAGATTCTCCTACAAATATGGACAAAGAGCTTCTATGTGTTCTCTTGAAAAATAGAAATGTTGTTGC,TGCAGATTCTCCTACAAATATGGACAAAGAGCTTCTATGTGTTCTCTTGAAAAATAGAAATGTTGTTGC,"Chr 5",482496,1,2.91549e-028,67:A>G,67,0.537634,0.02,0.98,0.02,0.98,0,0.0392,0.0392,0.0392,21,6.19298,1,1,1,1,-,-,-,-,-,1,1,1,-,-,-,-,1,-,1,1,1,1,1,-,1,-,1,-,1,-,-,-,1,-,-,0,1,1,-,-,1,1,-,1,1,1,-,-,1,1,1,-,-,-,-,-,1,1,-,1,1,-,1,-,…
100432132|F|0--67:A>C,TGCAGCAACTCTTGAGCATCTGACATGGGCAATGTGGAGATGATTCGCAAGAATGTTTCTTCCAGTTAC,TGCAGCAACTCTTGAGCATCTGACATGGGCAATGTGGAGATGATTCGCAAGAATGTTTCTTCCAGTTAC,"Chr 6",9972471,1,2.91549e-028,,67,0.752688,0.014286,1,0,0.985714,0.014286,0.028163,0,0.014082,19,6.13415,1,0,0,0,0,0,0,0,0,0,0,0,-,0,0,0,0,0,0,0,0,0,0,0,0,-,0,0,0,-,-,0,0,0,0,-,1,-,-,-,-,0,-,0,0,-,-,-,0,0,-,0,0,-,-,0,0,0,0,0,-,0,0,0,0,0…
100432132|F|0-67:A>C-67:A>C,TGCAGCAACTCTTGAGCATCTGACATGGGCAATGTGGAGATGATTCGCAAGAATGTTTCTTCCAGTTCC,TGCAGCAACTCTTGAGCATCTGACATGGGCAATGTGGAGATGATTCGCAAGAATGTTTCTTCCAGTTCC,"Chr 6",9972471,1,2.91549e-028,67:A>C,67,0.752688,0.014286,1,0,0.985714,0.014286,0.028163,0,0.014082,19,6.13415,1,1,1,1,1,1,1,1,1,1,1,1,-,1,1,1,1,1,1,1,1,1,1,1,1,-,1,1,1,-,-,1,1,1,1,-,1,-,-,-,-,1,-,1,1,-,-,-,1,1,-,1,1,-,-,1,1,1,1,1…
100432266|F|0--67:C>A	TGCAGCATCAACTTCTGGCTCTTGCAAACAGCACAGGAATCACGTAGAGGGTAGGAGATAGGGTTGCCC	TGCAGCATCAACTTCTGGCTCTTGCAAACAGCACAGGAATCACGTAGAGGGTAGGAGATAGGGTTGCCC		0	0	999		67	0.731183	1	0.014706	0.985294	0	0.014706	0	0.028979	0.01449	13.52632	10	1	1	1	-	-	1	1	1	1	1	1	1	-	-	-	-	1	1	-	1	1	1	1	1	1	1	1	1	1	1
100432266|F|0-67:C>A-67:C>A	TGCAGCATCAACTTCTGGCTCTTGCAAACAGCACAGGAATCACGTAGAGGGTAGGAGATAGGGTTACAG	TGCAGCATCAACTTCTGGCTCTTGCAAACAGCACAGGAATCACGTAGAGGGTAGGAGATAGGGTTACAG		0	0	999	67:C>A	67	0.731183	1	0.014706	0.985294	0	0.014706	0	0.028979	0.01449	13.52632	10	1	0	0	-	-	0	0	0	0	0	0	0	-	-	-	-	0	0	-	0	0	0	0	0	0	0	0	0	0	0
100432607|F|0--67:A>T	TGCAGGAAGAAGGGCCATGGCAGTATGCACAAGTGGTGGTGAAAACAGAAAATCTGCTTTAGAAAGGAT	TGCAGGAAGAAGGGCCATGGCAGTATGCACAAGTGGTGGTGAAAACAGAAAATCTGCTTTAGAAAGGAT		0	0	999		67	0.537634	0.98	0.02	0.98	0.02	0	0.0392	0.0392	0.0392	12.59091	7	1	-	-	-	-	-	1	-	-	1	-	1	-	1	-	-	-	0	1	1	1	1	1	-	1	1	1	1	1	-
100432607|F|0-67:A>T-67:A>T	TGCAGGAAGAAGGGCCATGGCAGTATGCACAAGTGGTGGTGAAAACAGAAAATCTGCTTTAGAAAGGTT	TGCAGGAAGAAGGGCCATGGCAGTATGCACAAGTGGTGGTGAAAACAGAAAATCTGCTTTAGAAAGGTT		0	0	999	67:A>T	67	0.537634	0.98	0.02	0.98	0.02	0	0.0392	0.0392	0.0392	12.59091	7	1	-	-	-	-	-	0	-	-	0	-	0	-	0	-	-	-	1	0	0	0	0	0	-	0	0	0	0	0	-
100432760|F|0--67:T>C,TGCAGGCTTAGTGATCAGAATATGTGGTATGAAGAAAGTGCAAGATGGATAGGTTTTTTTCAATTATTA,TGCAGGCTTAGTGATCAGAATATGTGGTATGAAGAAAGTGCAAGATGGATAGGTTTTTTTCAATTATTA,"Chr 10",15838938,1,2.91549e-028,,67,0.612903,0.035088,0.964912,0.035088,0.964912,0,0.067713,0.067713,0.067713,11.5,5.90164,1,0,0,0,-,0,-,-,-,0,0,0,-,0,-,-,0,-,0,-,0,0,0,0,0,0,0,1,-,0,0,0,0,-,0,-,0,0,0,-,-,-,-,0,0,0,0,0,0,0,-,0,0,-,-,-,0…
100432760|F|0-67:T>C-67:T>C,TGCAGGCTTAGTGATCAGAATATGTGGTATGAAGAAAGTGCAAGATGGATAGGTTTTTTTCAATTATCA,TGCAGGCTTAGTGATCAGAATATGTGGTATGAAGAAAGTGCAAGATGGATAGGTTTTTTTCAATTATCA,"Chr 10",15838938,1,2.91549e-028,67:T>C,67,0.612903,0.035088,0.964912,0.035088,0.964912,0,0.067713,0.067713,0.067713,11.5,5.90164,1,1,1,1,-,1,-,-,-,1,1,1,-,1,-,-,1,-,1,-,1,1,1,1,1,1,1,0,-,1,1,1,1,-,1,-,1,1,1,-,-,-,-,1,1,1,1,1,1,1,-…
100433127|F|0--67:C>T,TGCAGTGCTATATTGAATTGTGAAGTTTCATCAAATTACCAACTTCTGGTTGGCTTTTGTTGAACTTCA,TGCAGTGCTATATTGAATTGTGAAGTTTCATCAAATTACCAACTTCTGGTTGGCTTTTGTTGAACTTCA,"Chr 8",19979702,1,2.25381e-029,,67,0.483871,0.977778,0.044444,0.955556,0.022222,0.022222,0.043457,0.084938,0.064198,14.65455,9.5,1,1,-,-,-,-,1,1,1,1,1,1,-,-,-,-,1,-,-,-,1,1,1,-,0,-,1,1,1,-,1,-,1,1,1,1,-,-,1,-,1,1,-,1,1,1,1,-,-,-,-,-,1,-…
100433127|F|0-67:C>T-67:C>T,TGCAGTGCTATATTGAATTGTGAAGTTTCATCAAATTACCAACTTCTGGTTGGCTTTTGTTGAACTTTA,TGCAGTGCTATATTGAATTGTGAAGTTTCATCAAATTACCAACTTCTGGTTGGCTTTTGTTGAACTTTA,"Chr 8",19979702,1,2.25381e-029,67:C>T,67,0.483871,0.977778,0.044444,0.955556,0.022222,0.022222,0.043457,0.084938,0.064198,14.65455,9.5,1,0,-,-,-,-,0,0,0,0,0,0,-,-,-,-,0,-,-,-,0,0,0,-,1,-,0,0,0,-,0,-,0,0,0,0,-,-,0,-,0,0,-,0,0,0,0,-…
100433353|F|0--67:C>T	TGCAGTTTTCCACTGCCAGAAATGCTAGGTAATTTTTTTTTCTTTCTGAAATAGGCTATACTTTCTTCT	TGCAGTTTTCCACTGCCAGAAATGCTAGGTAATTTTTTTTTCTTTCTGAAATAGGCTATACTTTCTTCT		0	0	999		67	0.795699	1	0.013514	0.986486	0	0.013514	0	0.026662	0.013331	15.88043	8	1	1	-	-	-	1	1	1	1	1	1	1	-	1	1	1	1	1	1	1	1	1	1	-	1	-	1	1	1	1
100433353|F|0-67:C>T-67:C>T	TGCAGTTTTCCACTGCCAGAAATGCTAGGTAATTTTTTTTTCTTTCTGAAATAGGCTATACTTTCTTTT	TGCAGTTTTCCACTGCCAGAAATGCTAGGTAATTTTTTTTTCTTTCTGAAATAGGCTATACTTTCTTTT		0	0	999	67:C>T	67	0.795699	1	0.013514	0.986486	0	0.013514	0	0.026662	0.013331	15.88043	8	1	0	-	-	-	0	0	0	0	0	0	0	-	0	0	0	0	0	0	0	0	0	0	-	0	-	0	0	0	0
100433694|F|0--67:G>T,TGCAGAGGGGGAAGCTCTATAACTGTCCTATTGCTGTCCTTTATCTAAAGGAAAATAAGGAAAAGATGA,TGCAGAGGGGGAAGCTCTATAACTGTCCTATTGCTGTCCTTTATCTAAAGGAAAATAAGGAAAAGATGA,"Chr 7",11742470,1,2.25381e-029,,67,0.612903,1,0.035088,0.964912,0,0.035088,0,0.067713,0.033857,5.16901,4.5,1,-,1,1,1,-,1,-,1,1,1,1,-,-,-,-,1,1,-,1,1,1,1,1,-,1,-,1,-,-,1,-,1,1,1,1,1,-,-,-,1,-,1,1,-,-,1,1,1,1,1,-,1,-,1,-,1,1,1,1,-,1,-,1,-…
100433694|F|0-67:G>T-67:G>T,TGCAGAGGGGGAAGCTCTATAACTGTCCTATTGCTGTCCTTTATCTAAAGGAAAATAAGGAAAAGATTA,TGCAGAGGGGGAAGCTCTATAACTGTCCTATTGCTGTCCTTTATCTAAAGGAAAATAAGGAAAAGATTA,"Chr 7",11742470,1,2.25381e-029,67:G>T,67,0.612903,1,0.035088,0.964912,0,0.035088,0,0.067713,0.033857,5.16901,4.5,1,-,0,0,0,-,1,-,0,0,0,0,-,-,-,-,0,0,-,0,0,0,0,0,-,0,-,0,-,-,0,-,0,0,0,0,1,-,-,-,0,-,0,0,-,-,0,0,0,0,0,-,0,-,0,-,0,0,0…
100433743|F|0--67:G>A,TGCAGATTGTGATATTTGCAGTGACTGGGAACTCCCTGATGTGGCCCTGCTCCAGGGGTACCCTTTTGC,TGCAGATTGTGATATTTGCAGTGACTGGGAACTCCCTGATGTGGCCCTGCTCCAGGGGTACCCTTTTGC,"Chr 3",4687236,1,2.25381e-029,,67,0.83871,1,0.012821,0.987179,0,0.012821,0,0.025312,0.012656,20.83673,11,1,1,1,1,-,1,1,1,1,1,1,1,1,1,1,1,1,1,1,1,1,1,1,1,1,1,1,1,1,1,1,1,1,1,1,-,1,1,1,1,1,1,1,1,1,1,1,1,1,1,1,1,1,-,1,1,1,1,1,1,-,1,-,1,1,-…
100433743|F|0-67:G>A-67:G>A,TGCAGATTGTGATATTTGCAGTGACTGGGAACTCCCTGATGTGGCCCTGCTCCAGGGGTACCCTTTTAC,TGCAGATTGTGATATTTGCAGTGACTGGGAACTCCCTGATGTGGCCCTGCTCCAGGGGTACCCTTTTAC,"Chr 3",4687236,1,2.25381e-029,67:G>A,67,0.83871,1,0.012821,0.987179,0,0.012821,0,0.025312,0.012656,20.83673,11,1,0,0,0,-,0,0,0,0,0,0,0,0,0,0,0,0,0,0,0,0,0,0,0,0,0,0,1,0,0,0,0,0,0,0,-,0,0,0,0,0,0,0,0,0,0,0,0,0,0,0,0,0,-,0,0,0,0,0,0…
100433822|F|0--67:C>T,TGCAGCTCCACAAAGAGCAAGGAAGCGCTTTGCAGTTTCTCTCCAACAAATTTTGGGCTTTTCTTTGCT,TGCAGCTCCACAAAGAGCAAGGAAGCGCTTTGCAGTTTCTCTCCAACAAATTTTGGGCTTTTCTTTGCT,"Chr 11",4909083,1,2.25381e-029,,67,0.623656,0.982759,0.017241,0.982759,0.017241,0,0.033888,0.033888,0.033888,6.16176,3,1,-,-,-,0,-,1,-,1,1,1,1,-,1,1,1,1,-,1,1,1,1,1,-,-,1,1,1,1,-,1,1,1,1,-,-,1,1,-,-,-,-,1,1,1,1,-,-,1,1,-,-,1,-,1,1,1,1,1…
100433822|F|0-67:C>T-67:C>T,TGCAGCTCCACAAAGAGCAAGGAAGCGCTTTGCAGTTTCTCTCCAACAAATTTTGGGCTTTTCTTTGTG,TGCAGCTCCACAAAGAGCAAGGAAGCGCTTTGCAGTTTCTCTCCAACAAATTTTGGGCTTTTCTTTGTG,"Chr 11",4909083,1,2.25381e-029,67:C>T,67,0.623656,0.982759,0.017241,0.982759,0.017241,0,0.033888,0.033888,0.033888,6.16176,3,1,-,-,-,1,-,0,-,0,0,0,0,-,0,0,0,0,-,0,0,0,0,0,-,-,0,0,0,0,-,0,0,0,0,-,-,0,0,-,-,-,-,0,0,0,0,-,-,0,0,-,-,0…
100435123|F|0--67:A>G,TGCAGGGATATGGGCTTACAACAAGCATAAACAAAAGGCTAATGTCCATCTCATGGCTTTGAACCTTAC,TGCAGGGATATGGGCTTACAACAAGCATAAACAAAAGGCTAATGTCCATCTCATGGCTTTGAACCTTAC,"Chr 11",3385363,1,2.91549e-028,,67,0.623656,0.017241,0.982759,0.017241,0.982759,0,0.033888,0.033888,0.033888,18,6.95238,1,0,0,0,-,0,-,-,0,0,0,0,-,-,-,-,0,-,0,-,-,0,0,0,-,0,0,-,0,-,0,0,-,0,0,0,0,0,-,-,-,-,-,0,0,0,0,-,0,0,0,-,-,-,0,-,0,-,…
100435123|F|0-67:A>G-67:A>G,TGCAGGGATATGGGCTTACAACAAGCATAAACAAAAGGCTAATGTCCATCTCATGGCTTTGAACCTTGT,TGCAGGGATATGGGCTTACAACAAGCATAAACAAAAGGCTAATGTCCATCTCATGGCTTTGAACCTTGT,"Chr 11",3385363,1,2.91549e-028,67:A>G,67,0.623656,0.017241,0.982759,0.017241,0.982759,0,0.033888,0.033888,0.033888,18,6.95238,1,1,1,1,-,1,-,-,1,1,1,1,-,-,-,-,1,-,1,-,-,1,1,1,-,1,1,-,1,-,1,1,-,1,1,1,1,1,-,-,-,-,-,1,1,1,1,-,1,1,1,-,…
100454367|F|0--67:C>T	TGCAGCAGCAGTTGTTCAATGAAAAGGAAAAGTCAAAGGTAACGCAGTTGGCTTACCCTTATTATTACA	TGCAGCAGCAGTTGTTCAATGAAAAGGAAAAGTCAAAGGTAACGCAGTTGGCTTACCCTTATTATTACA		0	0	999		67	0.817204	0.013158	1	0	0.986842	0.013158	0.02597	0	0.012985	10	9.06742	1	0	0	0	0	0	0	0	0	0	0	0	0	-	0	0	0	-	0	0	0	0	0	0	0	-	0	0	0	0
100454367|F|0-67:C>T-67:C>T	TGCAGCAGCAGTTGTTCAATGAAAAGGAAAAGTCAAAGGTAACGCAGTTGGCTTACCCTTATTATTATT	TGCAGCAGCAGTTGTTCAATGAAAAGGAAAAGTCAAAGGTAACGCAGTTGGCTTACCCTTATTATTATT		0	0	999	67:C>T	67	0.817204	0.013158	1	0	0.986842	0.013158	0.02597	0	0.012985	10	9.06742	1	1	1	1	1	1	1	1	1	1	1	1	1	-	1	1	1	-	1	1	1	1	1	1	1	-	1	1	1	1
100454773|F|0--67:G>C,TGCAGAAACAAGCCAGAAATGAAGCTTGAGAAACTCGTTGTAAATTATGAGTTGTTCATCATTTGCTGT,TGCAGAAACAAGCCAGAAATGAAGCTTGAGAAACTCGTTGTAAATTATGAGTTGTTCATCATTTGCTGT,"Chr 7",8472586,1,2.91549e-028,,67,0.795699,0.013514,0.986486,0.013514,0.986486,0,0.026662,0.026662,0.026662,18,17.87356,1,0,0,0,0,0,-,-,0,0,0,0,0,-,-,0,0,0,-,-,0,0,0,-,0,0,0,0,0,0,0,0,0,0,0,-,0,0,-,-,0,0,0,0,0,0,0,1,-,0,0,0,0,0,-,0,0,0,…
100454773|F|0-67:G>C-67:G>C,TGCAGAAACAAGCCAGAAATGAAGCTTGAGAAACTCGTTGTAAATTATGAGTTGTTCATCATTTGCTCT,TGCAGAAACAAGCCAGAAATGAAGCTTGAGAAACTCGTTGTAAATTATGAGTTGTTCATCATTTGCTCT,"Chr 7",8472586,1,2.91549e-028,67:G>C,67,0.795699,0.013514,0.986486,0.013514,0.986486,0,0.026662,0.026662,0.026662,18,17.87356,1,1,1,1,1,1,-,-,1,1,1,1,1,-,-,1,1,1,-,-,1,1,1,-,1,1,1,1,1,1,1,1,1,1,1,-,1,1,-,-,1,1,1,1,1,1,1,0,-,1,1,1,…
100454846|F|0--67:T>C,TGCAGAAATCAATATAGATAGATTCCAAATACCAAGTCTTTTACTTCCATAGAAAGTTTCTTAGTTATA,TGCAGAAATCAATATAGATAGATTCCAAATACCAAGTCTTTTACTTCCATAGAAAGTTTCTTAGTTATA,"Chr 7",10156666,1,2.25381e-029,,67,0.870968,1,0.012346,0.987654,0,0.012346,0,0.024387,0.012193,31.41053,20,1,1,1,-,1,1,1,-,1,1,1,1,1,-,1,1,1,-,1,1,1,1,1,1,1,1,1,-,1,1,1,1,1,1,1,1,1,1,-,1,1,-,1,1,1,1,1,1,1,1,1,1,1,1,1,1,1,1,1,1,-,1,1,1,1…
100454846|F|0-67:T>C-67:T>C,TGCAGAAATCAATATAGATAGATTCCAAATACCAAGTCTTTTACTTCCATAGAAAGTTTCTTAGTTACA,TGCAGAAATCAATATAGATAGATTCCAAATACCAAGTCTTTTACTTCCATAGAAAGTTTCTTAGTTACA,"Chr 7",10156666,1,2.25381e-029,67:T>C,67,0.870968,1,0.012346,0.987654,0,0.012346,0,0.024387,0.012193,31.41053,20,1,0,0,-,0,0,0,-,0,0,0,0,0,-,0,0,0,-,0,0,0,0,0,0,0,0,0,-,0,0,0,0,0,0,0,0,0,0,-,0,0,-,0,0,0,0,0,0,0,0,0,0,0,0,0,0,0,0,0…
100454907|F|0--67:G>A,TGCAGAACTAAGAACCACATTTGCTTTTGGTGCACTCGTGTCTGGTGGAGGGTGATACCTATACGATGG,TGCAGAACTAAGAACCACATTTGCTTTTGGTGCACTCGTGTCTGGTGGAGGGTGATACCTATACGATGG,"Chr 8",17089725,1,2.25381e-029,,67,0.677419,1,0.015873,0.984127,0,0.015873,0,0.031242,0.015621,34.33333,15,1,1,1,-,-,1,1,-,1,1,1,1,-,1,-,-,-,1,1,1,1,1,-,1,1,-,1,-,1,1,-,1,1,1,1,-,1,1,-,-,1,-,-,1,1,1,1,1,1,1,-,-,1,1,-,1,1,1,1,1,1,1,1,-,1…
100454907|F|0-67:G>A-67:G>A,TGCAGAACTAAGAACCACATTTGCTTTTGGTGCACTCGTGTCTGGTGGAGGGTGATACCTATACGATAG,TGCAGAACTAAGAACCACATTTGCTTTTGGTGCACTCGTGTCTGGTGGAGGGTGATACCTATACGATAG,"Chr 8",17089725,1,2.25381e-029,67:G>A,67,0.677419,1,0.015873,0.984127,0,0.015873,0,0.031242,0.015621,34.33333,15,1,0,0,-,-,0,0,-,0,0,0,0,-,0,-,-,-,0,0,0,0,0,-,0,0,-,0,-,0,0,-,0,0,0,0,-,0,0,-,-,0,-,-,0,0,0,0,0,0,0,-,-,0,1,-,0,0,0,0…
100455235|F|0--67:T>C,TGCAGAGAATCTAGCTAAATTATAAACCATACATGCACGAAACAATATAACAAGAGTTGTGTGTAATTA,TGCAGAGAATCTAGCTAAATTATAAACCATACATGCACGAAACAATATAACAAGAGTTGTGTGTAATTA,"Chr 6",12771869,1,2.91549e-028,,67,0.763441,0.014085,0.985915,0.014085,0.985915,0,0.027772,0.027772,0.027772,18,9.16667,1,0,0,-,0,-,0,-,0,0,0,0,0,0,-,0,0,0,0,0,0,0,0,-,-,0,0,0,0,0,0,0,0,0,0,-,0,0,-,-,0,-,0,0,0,0,0,0,0,0,-,-,0,0,-,0,-,0,…
100455235|F|0-67:T>C-67:T>C,TGCAGAGAATCTAGCTAAATTATAAACCATACATGCACGAAACAATATAACAAGAGTTGTGTGTAATCA,TGCAGAGAATCTAGCTAAATTATAAACCATACATGCACGAAACAATATAACAAGAGTTGTGTGTAATCA,"Chr 6",12771869,1,2.91549e-028,67:T>C,67,0.763441,0.014085,0.985915,0.014085,0.985915,0,0.027772,0.027772,0.027772,18,9.16667,1,1,1,-,1,-,1,-,1,1,1,1,1,1,-,1,1,1,1,1,1,1,1,-,-,1,1,1,1,1,1,1,1,1,1,-,1,1,-,-,1,-,1,1,1,1,1,1,1,1,-,-,…
100455274|F|0--67:T>C,TGCAGAGATCTCTTCACTGTCAGAATTTGAGATGGTGTAACATTTTCATTCTTCAGCAACCTTTCTTTA,TGCAGAGATCTCTTCACTGTCAGAATTTGAGATGGTGTAACATTTTCATTCTTCAGCAACCTTTCTTTA,"Chr 2",8495320,1,2.91549e-028,,67,0.88172,0.012195,1,0,0.987805,0.012195,0.024093,0,0.012046,27,15.27273,1,0,-,-,-,0,0,0,0,0,0,0,0,0,0,0,0,0,0,0,0,0,0,0,0,0,0,0,0,0,0,0,0,-,0,0,0,-,0,0,0,-,0,0,0,0,0,0,0,0,0,-,0,0,0,0,0,0,0,0,0,0,0,0,0,0…
100455274|F|0-67:T>C-67:T>C,TGCAGAGATCTCTTCACTGTCAGAATTTGAGATGGTGTAACATTTTCATTCTTCAGCAACCTTTCTTCA,TGCAGAGATCTCTTCACTGTCAGAATTTGAGATGGTGTAACATTTTCATTCTTCAGCAACCTTTCTTCA,"Chr 2",8495320,1,2.91549e-028,67:T>C,67,0.88172,0.012195,1,0,0.987805,0.012195,0.024093,0,0.012046,27,15.27273,1,1,-,-,-,1,1,1,1,1,1,1,1,1,1,1,1,1,1,1,1,1,1,1,1,1,1,1,1,1,1,1,1,-,1,1,1,-,1,1,1,-,1,1,1,1,1,1,1,1,1,-,1,1,1,1,1,1,1,1…
100455373|F|0--67:C>A,TGCAGAGTGGAGGGTTTGAGCAGCATCCTTGCCTCTATTGCAGTGATGACAATGCTCGTGCTGCATTCT,TGCAGAGTGGAGGGTTTGAGCAGCATCCTTGCCTCTATTGCAGTGATGACAATGCTCGTGCTGCATTCT,"Chr 7",8317674,1,2.25381e-029,,67,0.795699,1,0.013514,0.986486,0,0.013514,0,0.026662,0.013331,9.15476,5,1,1,1,-,1,1,1,-,-,1,1,1,1,1,1,1,1,1,1,1,1,1,1,1,1,1,1,1,1,-,1,1,1,1,1,-,1,1,-,1,1,-,1,1,1,1,1,1,1,1,-,1,1,1,-,1,1,1,-,1,-,1,1,1,1,1,…
100455373|F|0-67:C>A-67:C>A,TGCAGAGTGGAGGGTTTGAGCAGCATCCTTGCCTCTATTGCAGTGATGACAATGCTCGTGCTGCATTAT,TGCAGAGTGGAGGGTTTGAGCAGCATCCTTGCCTCTATTGCAGTGATGACAATGCTCGTGCTGCATTAT,"Chr 7",8317674,1,2.25381e-029,67:C>A,67,0.795699,1,0.013514,0.986486,0,0.013514,0,0.026662,0.013331,9.15476,5,1,0,0,-,0,0,0,-,-,0,0,0,0,0,0,0,0,1,0,0,0,0,0,0,0,0,0,0,0,-,0,0,0,0,0,-,0,0,-,0,0,-,0,0,0,0,0,0,0,0,-,0,0,0,-,0,0,0,-,0,…
100455565|F|0--67:T>A	TGCAGATTCTCTCTGAACAGCCTCCTTTATCCTAGCTTCAGCATTTGCTTCTGCCACCCTAACCTTTTC	TGCAGATTCTCTCTGAACAGCCTCCTTTATCCTAGCTTCAGCATTTGCTTCTGCCACCCTAACCTTTTC		0	0	999		67	0.666667	0.983871	0.032258	0.967742	0.016129	0.016129	0.031738	0.062435	0.047086	10	7.5	1	-	1	-	1	-	1	1	1	1	-	1	-	-	-	1	1	-	-	1	1	1	1	-	1	1	1	1	1	-
100455565|F|0-67:T>A-67:T>A	TGCAGATTCTCTCTGAACAGCCTCCTTTATCCTAGCTTCAGCATTTGCTTCTGCCACCCTAACCTTTAC	TGCAGATTCTCTCTGAACAGCCTCCTTTATCCTAGCTTCAGCATTTGCTTCTGCCACCCTAACCTTTAC		0	0	999	67:T>A	67	0.666667	0.983871	0.032258	0.967742	0.016129	0.016129	0.031738	0.062435	0.047086	10	7.5	1	-	0	-	0	-	0	0	0	0	-	0	-	-	-	0	0	-	-	0	0	0	0	-	0	0	0	0	0	-
100455605|F|0--67:C>T,TGCAGATTTTTCTTTATGAAATTCCTTATTCAGCATCTTCAGTGCAAGTTAGGTTTATCCTAGGCCTCT,TGCAGATTTTTCTTTATGAAATTCCTTATTCAGCATCTTCAGTGCAAGTTAGGTTTATCCTAGGCCTCT,"Chr 10",19872171,1,2.25381e-029,,67,0.795699,1,0.013514,0.986486,0,0.013514,0,0.026662,0.013331,29.55435,15,1,1,-,-,-,1,1,1,1,1,1,1,-,-,-,-,1,1,1,1,1,1,1,1,1,1,1,1,1,1,1,1,1,1,1,1,1,1,1,-,1,1,1,1,1,1,1,1,1,1,-,-,1,1,1,1,1,1,1,1,-,-,1,-,…
100455605|F|0-67:C>T-67:C>T,TGCAGATTTTTCTTTATGAAATTCCTTATTCAGCATCTTCAGTGCAAGTTAGGTTTATCCTAGGCCTTT,TGCAGATTTTTCTTTATGAAATTCCTTATTCAGCATCTTCAGTGCAAGTTAGGTTTATCCTAGGCCTTT,"Chr 10",19872171,1,2.25381e-029,67:C>T,67,0.795699,1,0.013514,0.986486,0,0.013514,0,0.026662,0.013331,29.55435,15,1,0,-,-,-,0,0,0,0,0,0,0,-,-,-,-,0,0,0,0,0,0,0,0,0,0,0,0,0,0,0,0,0,0,0,0,0,0,0,-,0,0,0,0,0,0,0,0,0,0,-,-,0,0,0,0,0,0,…
100455726|F|0--67:C>G	TGCAGCACCAGTAGATGTTATGTCCTTTGAAGTTATTATGAATTCAAGCGAAGGTTTCACTCCTTTACA	TGCAGCACCAGTAGATGTTATGTCCTTTGAAGTTATTATGAATTCAAGCGAAGGTTTCACTCCTTTACA		0	0	999		67	0.741935	0.014493	1	0	0.985507	0.014493	0.028565	0	0.014283	33	16.98795	1	0	0	0	0	0	-	0	0	0	0	0	-	-	-	1	0	0	0	0	0	0	0	0	0	0	0	0	0	0
100455726|F|0-67:C>G-67:C>G	TGCAGCACCAGTAGATGTTATGTCCTTTGAAGTTATTATGAATTCAAGCGAAGGTTTCACTCCTTTAGA	TGCAGCACCAGTAGATGTTATGTCCTTTGAAGTTATTATGAATTCAAGCGAAGGTTTCACTCCTTTAGA		0	0	999	67:C>G	67	0.741935	0.014493	1	0	0.985507	0.014493	0.028565	0	0.014283	33	16.98795	1	1	1	1	1	1	-	1	1	1	1	1	-	-	-	1	1	1	1	1	1	1	1	1	1	1	1	1	1	1
100455910|F|0--67:C>T	TGCAGCCAAGTACATACAAGCAAAGAAGCCAAGAAAAGAAATTGACTTAGCAACTTTATGATCATATCT	TGCAGCCAAGTACATACAAGCAAAGAAGCCAAGAAAAGAAATTGACTTAGCAACTTTATGATCATATCT		0	0	999		67	0.870968	1	0.012346	0.987654	0	0.012346	0	0.024387	0.012193	10.20792	9	1	-	1	1	1	1	1	1	-	1	1	1	-	1	1	1	1	1	1	1	1	1	1	1	1	1	1	1	1	1
100455910|F|0-67:C>T-67:C>T	TGCAGCCAAGTACATACAAGCAAAGAAGCCAAGAAAAGAAATTGACTTAGCAACTTTATGATCATATTT	TGCAGCCAAGTACATACAAGCAAAGAAGCCAAGAAAAGAAATTGACTTAGCAACTTTATGATCATATTT		0	0	999	67:C>T	67	0.870968	1	0.012346	0.987654	0	0.012346	0	0.024387	0.012193	10.20792	9	1	-	0	0	0	0	0	0	-	0	0	0	-	0	0	0	0	0	0	0	0	0	0	0	0	0	0	0	0	0
100455955|F|0--67:G>A	TGCAGCCCTTTGTGCAAGCCAATAAGAGTCAAACATCTGATATGCCCAATGGGGCAAGAATGCTTTTGA	TGCAGCCCTTTGTGCAAGCCAATAAGAGTCAAACATCTGATATGCCCAATGGGGCAAGAATGCTTTTGA		0	0	999		67	0.784946	1	0.013699	0.986301	0	0.013699	0	0.027022	0.013511	27.11364	23	1	1	1	1	-	1	1	-	1	1	1	1	-	-	1	1	1	1	1	1	1	1	1	-	1	1	1	1	1	1
100455955|F|0-67:G>A-67:G>A	TGCAGCCCTTTGTGCAAGCCAATAAGAGTCAAACATCTGATATGCCCAATGGGGCAAGAATGCTTTTAC	TGCAGCCCTTTGTGCAAGCCAATAAGAGTCAAACATCTGATATGCCCAATGGGGCAAGAATGCTTTTAC		0	0	999	67:G>A	67	0.784946	1	0.013699	0.986301	0	0.013699	0	0.027022	0.013511	27.11364	23	1	0	1	0	-	0	0	-	0	0	0	0	-	-	0	0	0	0	0	0	0	0	0	-	0	0	0	0	0	0
100455995|F|0--67:A>G,TGCAGCCTCTTCCTCAGTACCTGCAATCGGAAGTAGTTTGTTTTCACATGAATAAGATATTTGTGTTAC,TGCAGCCTCTTCCTCAGTACCTGCAATCGGAAGTAGTTTGTTTTCACATGAATAAGATATTTGTGTTAC,"Chr 3",20914507,1,2.91549e-028,,67,0.892473,0.012048,1,0,0.987952,0.012048,0.023806,0,0.011903,23,19.71845,1,0,0,0,0,0,0,0,0,0,0,0,0,-,0,0,0,0,0,0,0,0,0,0,0,0,0,1,0,0,0,0,0,0,0,0,0,0,0,-,0,-,0,0,0,0,0,-,0,0,-,0,0,0,-,0,0,0,0,0,0,0,0,0,0…
100455995|F|0-67:A>G-67:A>G,TGCAGCCTCTTCCTCAGTACCTGCAATCGGAAGTAGTTTGTTTTCACATGAATAAGATATTTGTGTTGG,TGCAGCCTCTTCCTCAGTACCTGCAATCGGAAGTAGTTTGTTTTCACATGAATAAGATATTTGTGTTGG,"Chr 3",20914507,1,2.91549e-028,67:A>G,67,0.892473,0.012048,1,0,0.987952,0.012048,0.023806,0,0.011903,23,19.71845,1,1,1,1,1,1,1,1,1,1,1,1,1,-,1,1,1,1,1,1,1,1,1,1,1,1,1,1,1,1,1,1,1,1,1,1,1,1,1,-,1,-,1,1,1,1,1,-,1,1,-,1,1,1,-,1,1,1,1…
100456050|F|0--67:C>A,TGCAGCGTAACTGCTTTGTAACTTCTATATCCCACAACACTAGCAAAGACACGGAGTGCCTTTTTTTCA,TGCAGCGTAACTGCTTTGTAACTTCTATATCCCACAACACTAGCAAAGACACGGAGTGCCTTTTTTTCA,"Chr 3",13345908,1,2.25381e-029,,67,0.602151,0.982143,0.017857,0.982143,0.017857,0,0.035077,0.035077,0.035077,20.72131,11,1,1,1,-,1,1,-,1,-,1,1,1,-,1,1,1,1,1,-,1,1,1,1,-,-,1,1,-,1,1,1,1,1,1,1,-,-,1,-,1,1,-,-,1,-,1,1,-,1,1,-,-,1,1,-,-,1,1…
100456050|F|0-67:C>A-67:C>A,TGCAGCGTAACTGCTTTGTAACTTCTATATCCCACAACACTAGCAAAGACACGGAGTGCCTTTTTTTAC,TGCAGCGTAACTGCTTTGTAACTTCTATATCCCACAACACTAGCAAAGACACGGAGTGCCTTTTTTTAC,"Chr 3",13345908,1,2.25381e-029,67:C>A,67,0.602151,0.982143,0.017857,0.982143,0.017857,0,0.035077,0.035077,0.035077,20.72131,11,1,0,0,-,0,0,-,0,-,0,0,0,-,0,0,0,0,0,-,0,0,0,0,-,-,0,0,-,0,0,0,0,0,0,0,-,-,0,-,0,0,-,-,0,-,0,0,-,0,0,-,-…
100456275|F|0--67:A>G	TGCAGCTTGGCTCGAAGGTATCGAAATCAGGTAGGAGACAAAGCTTTAGTGAGAATGTCAGCACATTAC	TGCAGCTTGGCTCGAAGGTATCGAAATCAGGTAGGAGACAAAGCTTTAGTGAGAATGTCAGCACATTAC		0	0	999		67	0.548387	0.019608	0.980392	0.019608	0.980392	0	0.038447	0.038447	0.038447	16	6.57627	1	0	-	0	-	0	0	-	-	0	-	0	-	0	-	-	0	1	0	0	0	0	-	0	0	-	0	0	0	0
100456275|F|0-67:A>G-67:A>G	TGCAGCTTGGCTCGAAGGTATCGAAATCAGGTAGGAGACAAAGCTTTAGTGAGAATGTCAGCACATTGT	TGCAGCTTGGCTCGAAGGTATCGAAATCAGGTAGGAGACAAAGCTTTAGTGAGAATGTCAGCACATTGT		0	0	999	67:A>G	67	0.548387	0.019608	0.980392	0.019608	0.980392	0	0.038447	0.038447	0.038447	16	6.57627	1	1	-	1	-	1	1	-	-	1	-	1	-	1	-	-	1	0	1	1	1	1	-	1	1	-	1	1	1	1
100456760|F|0--67:C>T,TGCAGTAAATCTCATTGATTCCAATTCCAATCATCAATATTCATGTCAAGACCACACTGCTCTTCAACT,TGCAGTAAATCTCATTGATTCCAATTCCAATCATCAATATTCATGTCAAGACCACACTGCTCTTCAACT,"Chr 2",14248184,1,2.25381e-029,,67,0.806452,0.986667,0.013333,0.986667,0.013333,0,0.026311,0.026311,0.026311,14.8427,4,1,1,-,1,-,1,1,1,1,1,1,-,-,1,1,-,1,1,1,1,1,1,1,-,1,1,1,1,1,1,1,1,1,1,1,1,1,1,1,-,1,1,1,1,1,1,1,-,1,1,1,1,1,1,1,-,1,-,1…
100456760|F|0-67:C>T-67:C>T,TGCAGTAAATCTCATTGATTCCAATTCCAATCATCAATATTCACGTCAAGACCACACTGCTCTTCAATT,TGCAGTAAATCTCATTGATTCCAATTCCAATCATCAATATTCACGTCAAGACCACACTGCTCTTCAATT,"Chr 2",14248184,1,2.25381e-029,67:C>T,67,0.806452,0.986667,0.013333,0.986667,0.013333,0,0.026311,0.026311,0.026311,14.8427,4,1,0,-,0,-,0,0,0,0,0,0,-,-,0,0,-,0,0,0,0,0,0,0,-,0,0,0,0,0,0,0,0,0,0,0,0,0,0,0,-,0,0,0,0,0,0,0,-,0,0,0,0,0…
100456771|F|0--67:G>T	TGCAGTAAGCACTTGTCAATTATAATATCAAGTGGCATCTCAAATGTTGACAACAAAGTTTGTTTTTGA	TGCAGTAAGCACTTGTCAATTATAATATCAAGTGGCATCTCAAATGTTGACAACAAAGTTTGTTTTTGA		0	0	999		67	0.784946	1	0.027397	0.972603	0	0.027397	0	0.053293	0.026647	14.83333	5.5	1	-	1	-	-	1	1	1	1	1	1	1	-	1	1	1	1	1	1	1	1	1	-	-	1	1	1	1	1	1
100456771|F|0-67:G>T-67:G>T	TGCAGTAAGCACTTGTCAATTATAATATCAAGTGGCATCTCAAATGTTGACAACAAAGTTTGTTTTTTA	TGCAGTAAGCACTTGTCAATTATAATATCAAGTGGCATCTCAAATGTTGACAACAAAGTTTGTTTTTTA		0	0	999	67:G>T	67	0.784946	1	0.027397	0.972603	0	0.027397	0	0.053293	0.026647	14.83333	5.5	1	-	0	-	-	0	0	0	0	0	0	0	-	0	0	0	0	0	0	0	0	0	-	-	0	1	0	0	0	0
100457027|F|0--67:C>T,TGCAGTGAGTGGACTGTGTCCTTTTCAAGACGACAATTGCCATTGATTACAGAATCAGCAACTTTATCA,TGCAGTGAGTGGACTGTGTCCTTTTCAAGACGACAATTGCCATTGATTACAGAATCAGCAACTTTATCA,"Chr 6",5530263,1,2.25381e-029,,67,0.795699,1,0.013514,0.986486,0,0.013514,0,0.026662,0.013331,25.62637,7,1,-,1,1,-,1,1,1,1,1,1,1,1,-,1,-,1,1,1,1,1,1,1,-,1,1,1,1,1,1,-,1,1,1,1,-,1,1,-,1,1,-,1,1,1,1,1,1,1,1,-,1,1,1,-,1,1,1,1,1,-,1,1,-,1,1…
100457027|F|0-67:C>T-67:C>T,TGCAGTGAGTGGACTGTGTCCTTTTCAAGACGACAATTGCCATTGATTACAGAATCAGCAACTTTATTA,TGCAGTGAGTGGACTGTGTCCTTTTCAAGACGACAATTGCCATTGATTACAGAATCAGCAACTTTATTA,"Chr 6",5530263,1,2.25381e-029,67:C>T,67,0.795699,1,0.013514,0.986486,0,0.013514,0,0.026662,0.013331,25.62637,7,1,-,0,0,-,0,0,0,0,0,0,0,0,-,0,-,0,0,0,0,0,0,0,-,0,0,0,0,0,0,-,0,0,0,0,-,0,0,-,0,0,-,0,0,0,0,0,0,0,0,-,0,0,0,-,0,0,0,0,0…
100457097|F|0--67:G>T,TGCAGTGGCGAAGAGACTCATAGCGCTCCTTCTCGGTCATAACAGTTTTGCCCTTATACTTATGGGTGA,TGCAGTGGCGAAGAGACTCATAGCGCTCCTTCTCGGTCATAACAGTTTTGCCCTTATACTTATGGGTGA,"Chr 8",11548962,1,2.25381e-029,,67,0.806452,1,0.013333,0.986667,0,0.013333,0,0.026311,0.013156,23.6044,14,1,1,-,-,1,1,1,1,1,1,1,1,-,1,1,1,1,1,1,1,1,1,1,1,-,1,1,-,1,1,1,1,1,1,1,1,1,-,1,-,1,-,1,1,1,1,1,1,1,1,-,-,1,1,-,1,1,1,1,1,1,1,1,-,-,…
100457097|F|0-67:G>T-67:G>T,TGCAGTGGCGAAGAGACTCATAGCGCTCCTTCTCGGTCATAACAGTTTTGCCCTTATACTTATGGGTTA,TGCAGTGGCGAAGAGACTCATAGCGCTCCTTCTCGGTCATAACAGTTTTGCCCTTATACTTATGGGTTA,"Chr 8",11548962,1,2.25381e-029,67:G>T,67,0.806452,1,0.013333,0.986667,0,0.013333,0,0.026311,0.013156,23.6044,14,1,0,-,-,0,1,0,0,0,0,0,0,-,0,0,0,0,0,0,0,0,0,0,0,-,0,0,-,0,0,0,0,0,0,0,0,0,-,0,-,0,-,0,0,0,0,0,0,0,0,-,-,0,0,-,0,0,0,0,…
100457159|F|0--67:A>G,TGCAGTGTTGTTCACAAAAGATGGTGATCAACACAACAACCTTCATGACATGCAGTGCGTGTGGTTTAC,TGCAGTGTTGTTCACAAAAGATGGTGATCAACACAACAACCTTCATGACATGCAGTGCGTGTGGTTTAC,"Chr 11",12237083,1,2.91549e-028,,67,0.612903,0.017544,0.982456,0.017544,0.982456,0,0.034472,0.034472,0.034472,10,4.51667,1,0,0,0,-,0,-,0,-,0,0,-,-,-,-,0,0,-,-,0,0,0,0,-,0,0,0,0,0,0,0,0,0,-,0,-,-,-,-,-,-,0,0,0,-,1,0,0,0,0,0,-,0,-,0,-,0,0…
100457159|F|0-67:A>G-67:A>G,TGCAGTGTTGTTCACAAAAGATGGTGATCAACACAACAACCTTCATGACATGCAGTGCGTGTGGTTTGT,TGCAGTGTTGTTCACAAAAGATGGTGATCAACACAACAACCTTCATGACATGCAGTGCGTGTGGTTTGT,"Chr 11",12237083,1,2.91549e-028,67:A>G,67,0.612903,0.017544,0.982456,0.017544,0.982456,0,0.034472,0.034472,0.034472,10,4.51667,1,1,1,1,-,1,-,1,-,1,1,-,-,-,-,1,1,-,-,1,1,1,1,-,1,1,1,1,1,1,1,1,1,-,1,-,-,-,-,-,-,1,1,1,-,0,1,1,1,1,1,-…
100457350|F|0--67:T>C,TGCAGTTTCTGCTCGTGAATTCCTACCAAGCTGAGTGCAAGTTTCATCATCACCAGCCAAAATGCTTTA,TGCAGTTTCTGCTCGTGAATTCCTACCAAGCTGAGTGCAAGTTTCATCATCACCAGCCAAAATGCTTTA,"Chr 10",19821886,1,2.91549e-028,,67,0.827957,0.012987,0.987013,0.012987,0.987013,0,0.025637,0.025637,0.025637,42,14.63333,1,0,0,0,0,0,0,-,0,0,0,0,0,0,0,-,0,0,0,0,0,0,0,0,0,0,0,0,0,0,-,0,0,0,0,-,0,-,0,1,0,-,0,0,0,0,0,0,0,-,0,0,0,0,-,0,0,…
100457350|F|0-67:T>C-67:T>C,TGCAGTTTCTGCTCGTGAATTCCTACCAAGCTGAGTGCAAGTTTCATCATCACCAGCCAAAATGCTTCA,TGCAGTTTCTGCTCGTGAATTCCTACCAAGCTGAGTGCAAGTTTCATCATCACCAGCCAAAATGCTTCA,"Chr 10",19821886,1,2.91549e-028,67:T>C,67,0.827957,0.012987,0.987013,0.012987,0.987013,0,0.025637,0.025637,0.025637,42,14.63333,1,1,1,1,1,1,1,-,1,1,1,1,1,1,1,-,1,1,1,1,1,1,1,1,1,1,1,1,1,1,-,1,1,1,1,-,1,-,1,0,1,-,1,1,1,1,1,1,1,-,1,…
100457955|F|0--67:A>C,TGCAGAACAAGAGAAATAAAAAACCATAAGGTTGTAGCCTTTAGAATCCATGTATGCATTGTAAGTTAC,TGCAGAACAAGAGAAATAAAAAACCATAAGGTTGTAGCCTTTAGAATCCATGTATGCATTGTAAGTTAC,"Chr 11",11012190,1,2.91549e-028,,67,0.473118,0.022727,0.977273,0.022727,0.977273,0,0.044421,0.044421,0.044421,21,5.66667,1,0,-,-,-,-,-,-,-,0,-,-,-,-,-,0,0,0,-,0,0,0,-,0,0,-,0,0,0,-,-,0,0,0,0,-,-,-,-,-,0,-,-,0,0,0,0,-,0,0,-,-,-,-,-,0,-,0…
100457955|F|0-67:A>C-67:A>C,TGCAGAACAAGAGAAATAAAAAACCATAAGGTTGTAGCCTTTAGAATCCATGTATGCATTGTAAGTTCA,TGCAGAACAAGAGAAATAAAAAACCATAAGGTTGTAGCCTTTAGAATCCATGTATGCATTGTAAGTTCA,"Chr 11",11012190,1,2.91549e-028,67:A>C,67,0.473118,0.022727,0.977273,0.022727,0.977273,0,0.044421,0.044421,0.044421,21,5.66667,1,1,-,-,-,-,-,-,-,1,-,-,-,-,-,1,1,1,-,1,1,1,-,1,1,-,1,1,1,-,-,1,1,1,1,-,-,-,-,-,1,-,-,1,1,1,1,-,1,1,-,-…
100458038|F|0--67:G>A	TGCAGAATCATTGCACGCAGATGCTAACCGTTATCACAATCTTGCGGAAAGGAAGCTACGTGATGTTGA	TGCAGAATCATTGCACGCAGATGCTAACCGTTATCACAATCTTGCGGAAAGGAAGCTACGTGATGTTGA		0	0	999		67	0.784946	1	0.013699	0.986301	0	0.013699	0	0.027022	0.013511	18.65909	17	1	1	1	-	-	1	1	1	1	1	-	1	1	-	1	-	1	-	1	-	1	1	-	1	1	1	-	1	1	1
100458038|F|0-67:G>A-67:G>A	TGCAGAATCATTGCACGCAGATGCTAACCGTTATCACAATCTTGCGGAAAGGAAGCTACGTGATGTTAC	TGCAGAATCATTGCACGCAGATGCTAACCGTTATCACAATCTTGCGGAAAGGAAGCTACGTGATGTTAC		0	0	999	67:G>A	67	0.784946	1	0.013699	0.986301	0	0.013699	0	0.027022	0.013511	18.65909	17	1	0	0	-	-	0	0	0	0	0	-	0	0	-	0	-	0	-	0	-	0	0	-	0	0	0	-	0	0	0
100458714|F|0--67:G>A,TGCAGGGACATGTGTGCTTCGTAGATAGTTTGGCTAGAAATAGCTAGCCATGATGATTATATTTTTTGT,TGCAGGGACATGTGTGCTTCGTAGATAGTTTGGCTAGAAATAGCTAGCCATGATGATTATATTTTTTGT,"Chr 9",2941972,1,2.25381e-029,,67,0.72043,0.985075,0.014925,0.985075,0.014925,0,0.029405,0.029405,0.029405,17.30263,13,1,-,1,-,-,-,1,1,1,1,1,1,1,1,-,-,1,1,1,1,1,1,1,-,1,1,1,-,1,-,-,1,1,1,1,-,1,1,-,1,1,-,-,1,1,1,1,1,1,1,-,-,1,-,-,-,1,1,1…
100458714|F|0-67:G>A-67:G>A,TGCAGGGACATGTGTGCTTCGTAGATAGTTTGGCTAGAAATAGCTAGCCATGATGATTATATTTTTTAC,TGCAGGGACATGTGTGCTTCGTAGATAGTTTGGCTAGAAATAGCTAGCCATGATGATTATATTTTTTAC,"Chr 9",2941972,1,2.25381e-029,67:G>A,67,0.72043,0.985075,0.014925,0.985075,0.014925,0,0.029405,0.029405,0.029405,17.30263,13,1,-,0,-,-,-,0,0,0,0,0,0,0,0,-,-,0,0,0,0,0,0,0,-,0,0,0,-,0,-,-,0,0,0,0,-,0,0,-,0,0,-,-,0,0,0,0,0,0,0,-,-,0…
100458757|F|0--67:C>T,TGCAGGTACCCGTGGGTAAACACCATTACAATCATGAATGGAAACACAGTTTTCATTACAAATTGATCA,TGCAGGTACCCGTGGGTAAACACCATTACAATCATGAATGGAAACACAGTTTTCATTACAAATTGATCA,"Chr 11",48746672,1,2.25381e-029,,67,0.806452,1,0.013333,0.986667,0,0.013333,0,0.026311,0.013156,11.92553,5,1,1,1,1,1,1,1,1,1,1,1,1,1,-,1,-,1,-,1,1,1,1,1,-,1,-,1,1,1,1,1,1,1,1,1,-,1,1,-,-,1,-,-,1,1,1,1,1,1,1,1,1,1,-,-,1,1,1,1,1,-,1,1,-,1…
100458757|F|0-67:C>T-67:C>T,TGCAGGTACCCGTGGGTAAACACCATTACAATCATGAATGGAAACACAGTTTTCATTACAAATTGATTA,TGCAGGTACCCGTGGGTAAACACCATTACAATCATGAATGGAAACACAGTTTTCATTACAAATTGATTA,"Chr 11",48746672,1,2.25381e-029,67:C>T,67,0.806452,1,0.013333,0.986667,0,0.013333,0,0.026311,0.013156,11.92553,5,1,0,0,0,0,0,0,0,0,0,0,0,0,-,0,-,0,-,0,0,0,0,0,-,0,-,0,0,1,0,0,0,0,0,0,-,0,0,-,-,0,-,-,0,0,0,0,0,0,0,0,0,0,-,-,0,0,0,0…
100458930|F|0--67:A>C,TGCAGTCCCGCTATTGAATCAGGAATCGCCTGTTTGACCACACGGAAACATCCAAAATAAACAAATTAC,TGCAGTCCCGCTATTGAATCAGGAATCGCCTGTTTGACCACACGGAAACATCCAAAATAAACAAATTAC,"Chr 6",12368613,1,2.91549e-028,,67,0.860215,0.0125,1,0,0.9875,0.0125,0.024687,0,0.012344,16,13.32292,1,0,0,0,0,0,0,0,0,0,0,0,-,0,0,-,0,0,0,0,0,0,-,1,-,0,0,0,0,0,-,0,0,0,0,-,0,0,-,-,0,-,0,0,0,0,0,0,0,0,0,0,0,-,-,0,0,0,0,0,0,0,0,0,0,0,0,0…
100458930|F|0-67:A>C-67:A>C,TGCAGTCCCGCTATTGAATCAGGAATCGCCTGTTTGACCACACGGAAACATCCAAAATAAACAAATTCA,TGCAGTCCCGCTATTGAATCAGGAATCGCCTGTTTGACCACACGGAAACATCCAAAATAAACAAATTCA,"Chr 6",12368613,1,2.91549e-028,67:A>C,67,0.860215,0.0125,1,0,0.9875,0.0125,0.024687,0,0.012344,16,13.32292,1,1,1,1,1,1,1,1,1,1,1,1,-,1,1,-,1,1,1,1,1,1,-,1,-,1,1,1,1,1,-,1,1,1,1,-,1,1,-,-,1,-,1,1,1,1,1,1,1,1,1,1,1,-,-,1,1,1,1,1,1,1…
100458945|F|0--67:A>T	TGCAGTCTCAGCTTTTCATACTTTTATAAATGCATGATCGAAATGGTCCTCAGTCCTCATAATACATAA	TGCAGTCTCAGCTTTTCATACTTTTATAAATGCATGATCGAAATGGTCCTCAGTCCTCATAATACATAA		0	0	999		67	0.688172	0.984375	0.015625	0.984375	0.015625	0	0.030762	0.030762	0.030762	12.77333	6	1	1	1	-	-	1	1	-	1	1	1	1	-	-	1	-	1	1	1	1	1	1	-	1	1	1	1	1	1	-
100458945|F|0-67:A>T-67:A>T	TGCAGTCTCAGCTTTTCATACTTTTATAAATGCATGATCGAAATGGTCCTCAGTCCTCATAATACATTA	TGCAGTCTCAGCTTTTCATACTTTTATAAATGCATGATCGAAATGGTCCTCAGTCCTCATAATACATTA		0	0	999	67:A>T	67	0.688172	0.984375	0.015625	0.984375	0.015625	0	0.030762	0.030762	0.030762	12.77333	6	1	0	0	-	-	0	0	-	0	0	0	0	-	-	0	-	0	0	0	0	0	0	-	0	0	0	0	0	0	-
100459104|F|0--67:G>T,TGCAGTTGAAGCTCGAACATATGAATGACCTGATTCTTCCACCTGGCAATACATAGCAAATGATAATGA,TGCAGTTGAAGCTCGAACATATGAATGACCTGATTCTTCCACCTGGCAATACATAGCAAATGATAATGA,"Chr 11",22617787,1,2.25381e-029,,67,0.88172,1,0.012195,0.987805,0,0.012195,0,0.024093,0.012046,22.11881,8,1,1,1,1,1,1,1,1,1,1,1,1,-,1,1,1,1,1,1,1,1,1,1,1,1,1,1,1,1,1,1,1,1,1,1,1,1,-,1,-,1,-,-,1,1,1,1,1,1,1,-,1,1,-,1,1,1,1,1,1,1,-,1,1,1,…
100459104|F|0-67:G>T-67:G>T,TGCAGTTGAAGCTCGAACATATGAATGACCTGATTCTTCCACCTGGCAATACATAGCAAATGATAATTA,TGCAGTTGAAGCTCGAACATATGAATGACCTGATTCTTCCACCTGGCAATACATAGCAAATGATAATTA,"Chr 11",22617787,1,2.25381e-029,67:G>T,67,0.88172,1,0.012195,0.987805,0,0.012195,0,0.024093,0.012046,22.11881,8,1,0,0,0,0,0,0,0,0,0,0,0,-,0,0,0,0,0,1,0,0,0,0,0,0,0,0,0,0,0,0,0,0,0,0,0,0,-,0,-,0,-,-,0,0,0,0,0,0,0,-,0,0,-,0,0,0,0,0,…
100459185|F|0--67:A>G	TGCAGTTTTATGTGAGATAGTAGATGATGATGGTTCAATGGCCAGGTTACCAAAGCTTCGACAAATTAC	TGCAGTTTTATGTGAGATAGTAGATGATGATGGTTCAATGGCCAGGTTACCAAAGCTTCGACAAATTAC		0	0	999		67	0.806452	0.013333	1	0	0.986667	0.013333	0.026311	0	0.013156	27	24.35632	1	-	-	0	0	-	0	0	0	0	0	0	0	-	0	-	0	1	0	0	0	0	0	0	0	0	0	-	0	0
100459185|F|0-67:A>G-67:A>G	TGCAGTTTTATGTGAGATAGTAGATGATGATGGTTCAATGGCCAGGTTACCAAAGCTTCGACAAATTGC	TGCAGTTTTATGTGAGATAGTAGATGATGATGGTTCAATGGCCAGGTTACCAAAGCTTCGACAAATTGC		0	0	999	67:A>G	67	0.806452	0.013333	1	0	0.986667	0.013333	0.026311	0	0.013156	27	24.35632	1	-	-	1	1	-	1	1	1	1	1	1	1	-	1	-	1	1	1	1	1	1	1	1	1	1	1	-	1	1
100471999|F|0--67:C>G	TGCAGCGAAAAACAACCCCTGCACCAAACAACAAAAGAGTGTACAAATGTCTTAGGCCACGAAAATGCC	TGCAGCGAAAAACAACCCCTGCACCAAACAACAAAAGAGTGTACAAATGTCTTAGGCCACGAAAATGCC		0	0	999		67	0.849462	0.987342	0.063291	0.936709	0.012658	0.050633	0.024996	0.118571	0.071783	38.57609	28	1	1	1	-	1	-	1	1	-	1	1	1	1	-	1	-	1	-	1	1	1	1	1	1	1	1	1	1	1	1
100471999|F|0-67:C>G-67:C>G	TGCAGCGAAAAACAACCCCTGCACCAAACAACAAAAGAGTGTACAAATGTCTTAGGCCACGAAAATGGC	TGCAGCGAAAAACAACCCCTGCACCAAACAACAAAAGAGTGTACAAATGTCTTAGGCCACGAAAATGGC		0	0	999	67:C>G	67	0.849462	0.987342	0.063291	0.936709	0.012658	0.050633	0.024996	0.118571	0.071783	38.57609	28	1	0	0	-	0	-	0	0	-	0	0	1	0	-	0	-	0	-	0	0	0	0	0	0	0	0	0	0	0	0
100472622|F|0--67:G>T	TGCAGAGATTTGGTGTTTGCATTCAGATACTCTCTGGCACTTGAATTTGCTTTTGCCCTGAGTTACAGA	TGCAGAGATTTGGTGTTTGCATTCAGATACTCTCTGGCACTTGAATTTGCTTTTGCCCTGAGTTACAGA		0	0	999		67	0.752688	0.014286	0.985714	0.014286	0.985714	0	0.028163	0.028163	0.028163	43	33.35802	1	0	0	0	-	0	0	0	0	0	0	0	-	-	-	-	0	0	0	0	0	0	0	-	0	0	0	0	0	0
100472622|F|0-67:G>T-67:G>T	TGCAGAGATTTGGTGTTTGCATTCAGATACTCTCTGGCACTTGAATTTGCTTTTGCCCTGAGTTACATA	TGCAGAGATTTGGTGTTTGCATTCAGATACTCTCTGGCACTTGAATTTGCTTTTGCCCTGAGTTACATA		0	0	999	67:G>T	67	0.752688	0.014286	0.985714	0.014286	0.985714	0	0.028163	0.028163	0.028163	43	33.35802	1	1	1	1	-	1	1	1	1	1	1	1	-	-	-	-	1	1	1	1	1	1	1	-	1	1	1	1	1	1
100472805|F|0--67:G>A,TGCAGATGATGTTGTTCTCATTGAAACCACGAGGGAAAAGAATATTAGAAAGGCTTGTGAATCTCTTGT,TGCAGATGATGTTGTTCTCATTGAAACCACGAGGGAAAAGAATATTAGAAAGGCTTGTGAATCTCTTGT,"Chr 1",9460019,1,2.25381e-029,,67,0.849462,1,0.012658,0.987342,0,0.012658,0,0.024996,0.012498,21.27835,21,1,1,1,-,1,1,1,-,1,1,1,1,1,1,-,1,1,1,1,1,1,1,1,1,1,1,1,-,1,1,1,1,1,1,-,1,1,-,1,-,1,1,1,1,1,1,1,1,1,1,-,1,1,1,1,1,1,1,1,1,-,1,1,-,1,…
100472805|F|0-67:G>A-67:G>A,TGCAGATGATGTTGTTCTCATTGAAACCACGAGGGAAAAGAATATTAGAAAGGCTTGTGAATCTCTTAC,TGCAGATGATGTTGTTCTCATTGAAACCACGAGGGAAAAGAATATTAGAAAGGCTTGTGAATCTCTTAC,"Chr 1",9460019,1,2.25381e-029,67:G>A,67,0.849462,1,0.012658,0.987342,0,0.012658,0,0.024996,0.012498,21.27835,21,1,0,0,-,0,0,1,-,0,0,0,0,0,0,-,0,0,0,0,0,0,0,0,0,0,0,0,-,0,0,0,0,0,0,-,0,0,-,0,-,0,0,0,0,0,0,0,0,0,0,-,0,0,0,0,0,0,0,0,…
100472826|F|0--67:G>A	TGCAGATGGAGTCTCTTCAATATTTGAGAATGATGGAAGAGCAAGCAGAATATGATAATGATGAATTGG	TGCAGATGGAGTCTCTTCAATATTTGAGAATGATGGAAGAGCAAGCAGAATATGATAATGATGAATTGG		0	0	999		67	0.870968	1	0.024691	0.975309	0	0.024691	0	0.048163	0.024082	55.41414	17.5	1	1	1	1	-	1	1	1	1	1	1	1	-	1	1	1	1	1	1	1	1	1	1	1	1	1	1	1	1	-
100472826|F|0-67:G>A-67:G>A	TGCAGATGGAGTCTCTTCAATATTTGAGAATGATGGAAGAGCAAGCAGAATATGATAATGATGAATTAC	TGCAGATGGAGTCTCTTCAATATTTGAGAATGATGGAAGAGCAAGCAGAATATGATAATGATGAATTAC		0	0	999	67:G>A	67	0.870968	1	0.024691	0.975309	0	0.024691	0	0.048163	0.024082	55.41414	17.5	1	0	0	0	-	0	0	0	0	0	0	0	-	0	0	0	0	0	0	0	0	0	0	0	0	0	0	0	0	-
100472941|F|0--67:C>A,TGCAGCAAGAACTCCAATGTGCATACTATCACTTGATAGCACCGACGATGATATGTTGGCGGGTTGCCT,TGCAGCAAGAACTCCAATGTGCATACTATCACTTGATAGCACCGACGATGATATGTTGGCGGGTTGCCT,"Chr 8",417757,1,2.25381e-029,,67,0.870968,1,0.012346,0.987654,0,0.012346,0,0.024387,0.012193,30.67708,26,1,1,1,1,-,1,1,1,1,1,1,1,1,1,-,-,1,1,1,1,1,1,1,1,1,1,1,1,1,1,1,1,1,1,1,1,1,1,-,-,1,1,1,1,1,1,1,1,1,1,1,-,1,1,1,1,1,1,1,1,-,1,1,1,1,1…
100472941|F|0-67:C>A-67:C>A,TGCAGCAAGAACTCCAATGTGCATACTATCACTTGATAGCACCGACGATGATATGTTGGCGGGTTACAG,TGCAGCAAGAACTCCAATGTGCATACTATCACTTGATAGCACCGACGATGATATGTTGGCGGGTTACAG,"Chr 8",417757,1,2.25381e-029,67:C>A,67,0.870968,1,0.012346,0.987654,0,0.012346,0,0.024387,0.012193,30.67708,26,1,0,0,0,-,0,0,0,0,0,1,0,0,0,-,-,0,0,0,0,0,0,0,0,0,0,0,0,0,0,0,0,0,0,0,0,0,0,-,-,0,0,0,0,0,0,0,0,0,0,0,-,0,0,0,0,0,0,0,0…
100473059|F|0--67:T>C,TGCAGCATCAGCTGGATCCACATATTGGACAAACCCAAAACCTCTTGGCTCCCTGTACCATAAAATTTA,TGCAGCATCAGCTGGATCCACATATTGGACAAACCCAAAACCTCTTGGCTCCCTGTACCATAAAATTTA,"Chr 2",21191428,1,2.91549e-028,,67,0.849462,0.012658,1,0,0.987342,0.012658,0.024996,0,0.012498,41,32.70213,1,0,0,0,1,0,0,0,0,0,0,0,-,0,-,0,0,0,0,0,0,0,0,0,0,0,0,0,0,0,0,0,0,0,0,0,0,0,-,-,-,0,0,0,0,0,0,0,0,0,-,-,0,0,0,0,0,0,0,0,-,0,0,0,0…
100473059|F|0-67:T>C-67:T>C,TGCAGCATCAGCTGGATCCACATATTGGACAAACCCAAAACCTCTTGGCTCCCTGTACCATAAAATTCA,TGCAGCATCAGCTGGATCCACATATTGGACAAACCCAAAACCTCTTGGCTCCCTGTACCATAAAATTCA,"Chr 2",21191428,1,2.91549e-028,67:T>C,67,0.849462,0.012658,1,0,0.987342,0.012658,0.024996,0,0.012498,41,32.70213,1,1,1,1,1,1,1,1,1,1,1,1,-,1,-,1,1,1,1,1,1,1,1,1,1,1,1,1,1,1,1,1,1,1,1,1,1,1,-,-,-,1,1,1,1,1,1,1,1,1,-,-,1,1,1,1,1,1,1…
100473473|F|0--67:C>T	TGCAGGAGAAATATATTCATGTTTGATACAACCTTCCGCATGCCTTTGGATGAAAGACCTTGTATGTCA	TGCAGGAGAAATATATTCATGTTTGATACAACCTTCCGCATGCCTTTGGATGAAAGACCTTGTATGTCA		0	0	999		67	0.892473	0.987952	0.012048	0.987952	0.012048	0	0.023806	0.023806	0.023806	38.80198	35	1	1	1	1	1	1	1	-	1	1	1	1	1	-	1	-	1	1	1	1	1	1	1	1	1	1	1	1	1	1
100473473|F|0-67:C>T-67:C>T	TGCAGGAGAAATATATTCATGTTTGATACAACCTTCCGCATGCCTTTGGATGAAAGACCTTGTATGTTA	TGCAGGAGAAATATATTCATGTTTGATACAACCTTCCGCATGCCTTTGGATGAAAGACCTTGTATGTTA		0	0	999	67:C>T	67	0.892473	0.987952	0.012048	0.987952	0.012048	0	0.023806	0.023806	0.023806	38.80198	35	1	0	0	0	0	0	0	-	0	0	0	0	0	-	0	-	0	0	0	0	0	0	0	0	0	0	0	0	0	0
100473479|F|0--67:A>T,TGCAGGAGAGGATGCAAATTGATTTTTCTCCCTTCGAAACTTATCCAAACAGAACTATATATAAACTAA,TGCAGGAGAGGATGCAAATTGATTTTTCTCCCTTCGAAACTTATCCAAACAGAACTATATATAAACTAA,"Chr 6",16689534,1,2.25381e-029,,67,0.860215,1,0.0125,0.9875,0,0.0125,0,0.024687,0.012344,15.34694,7,1,1,1,1,1,1,1,1,1,1,1,1,1,-,1,1,1,1,-,1,1,1,1,1,1,1,1,1,1,1,1,1,1,1,1,1,1,1,1,-,-,-,-,1,1,1,1,1,1,1,1,1,1,1,-,1,1,1,1,1,-,1,1,-,1,1,1,1,…
100473479|F|0-67:A>T-67:A>T,TGCAGGAGAGGATGCAAATTGATTTTTCTCCCTTCGAAACTTATCCAAACAGAACTATATATAAACTTA,TGCAGGAGAGGATGCAAATTGATTTTTCTCCCTTCGAAACTTATCCAAACAGAACTATATATAAACTTA,"Chr 6",16689534,1,2.25381e-029,67:A>T,67,0.860215,1,0.0125,0.9875,0,0.0125,0,0.024687,0.012344,15.34694,7,1,0,0,0,0,0,0,0,0,0,0,0,0,-,0,0,0,0,-,0,0,0,0,0,0,0,0,0,0,0,0,0,0,0,0,0,0,0,0,-,-,-,-,0,0,0,0,0,0,0,0,0,0,0,-,0,0,0,0,0,-,0,…
100473631|F|0--67:C>T	TGCAGGGAGGATCCGGCTAAAGCAAAGTAACGTAGCAGAGAGGTAAGCATCATCCACCTTTCCTGCTCC	TGCAGGGAGGATCCGGCTAAAGCAAAGTAACGTAGCAGAGAGGTAAGCATCATCCACCTTTCCTGCTCC		0	0	999		67	0.709677	0.030303	0.984848	0.015152	0.969697	0.015152	0.05877	0.029844	0.044307	4	3.2973	1	0	0	0	-	-	-	0	0	0	0	0	0	0	0	-	0	0	-	-	0	0	0	0	0	0	0	0	0	0
100473631|F|0-67:C>T-67:C>T	TGCAGGGAGGATCCGGCTAAAGCAAAGTAACGTAGCAGAGAGGTAAGCATCATCCACCTCTCCTGCTTC	TGCAGGGAGGATCCGGCTAAAGCAAAGTAACGTAGCAGAGAGGTAAGCATCATCCACCTCTCCTGCTTC		0	0	999	67:C>T	67	0.709677	0.030303	0.984848	0.015152	0.969697	0.015152	0.05877	0.029844	0.044307	4	3.2973	1	1	1	1	-	-	-	1	1	1	1	1	1	1	1	-	1	1	-	-	1	1	1	1	1	1	1	1	1	1
100474178|F|0--67:C>A,TGCAGTGTTCTGGTATGCTATCAAATGCTTTCCATGGGCCATATATATCCCATCACGTATGTTGAGGCA,TGCAGTGTTCTGGTATGCTATCAAATGCTTTCCATGGGCCATATATATCCCATCACGTATGTTGAGGCA,"Chr 9",8567945,1,2.25381e-029,,67,0.849462,1,0.012658,0.987342,0,0.012658,0,0.024996,0.012498,7.59184,5,1,1,1,1,1,1,1,1,1,1,1,1,-,1,1,-,1,-,1,1,1,1,1,1,1,1,1,-,1,-,1,1,1,1,1,1,1,1,1,-,-,1,1,1,1,1,1,-,1,1,-,1,1,1,-,-,1,1,1,1,-,1,1,1,1,1,…
100474178|F|0-67:C>A-67:C>A,TGCAGTGTTCTGGTATGCTATCAAATGCTTTCCATGGGCCATATATATCCCATCACGTATGTTGAGGAC,TGCAGTGTTCTGGTATGCTATCAAATGCTTTCCATGGGCCATATATATCCCATCACGTATGTTGAGGAC,"Chr 9",8567945,1,2.25381e-029,67:C>A,67,0.849462,1,0.012658,0.987342,0,0.012658,0,0.024996,0.012498,7.59184,5,1,0,0,0,0,0,0,0,0,0,0,0,-,0,0,-,0,-,0,0,0,0,1,0,0,0,0,-,0,-,0,0,0,0,0,0,0,0,0,-,-,0,0,0,0,0,0,-,0,0,-,0,0,0,-,-,0,0,0,0,…
100474379|F|0--67:A>G	TGCAGTTTGTTAGCAATTTTTTGGTACATTTCATTCATCTCTGGCAGGTAACTTTCTTTCATGGTTTAC	TGCAGTTTGTTAGCAATTTTTTGGTACATTTCATTCATCTCTGGCAGGTAACTTTCTTTCATGGTTTAC		0	0	999		67	0.88172	0.012195	1	0	0.987805	0.012195	0.024093	0	0.012046	31	16.97087	1	0	0	0	-	0	0	0	0	0	0	0	0	-	-	1	0	0	0	0	0	0	0	0	0	0	0	0	0	0
100474379|F|0-67:A>G-67:A>G	TGCAGTTTGTTAGCAATTTTTTGGTACATTTCATTCATCTCTGGCAGGTAACTTTCTTTCATGGTTTGG	TGCAGTTTGTTAGCAATTTTTTGGTACATTTCATTCATCTCTGGCAGGTAACTTTCTTTCATGGTTTGG		0	0	999	67:A>G	67	0.88172	0.012195	1	0	0.987805	0.012195	0.024093	0	0.012046	31	16.97087	1	1	1	1	-	1	1	1	1	1	1	1	1	-	-	1	1	1	1	1	1	1	1	1	1	1	1	1	1	1
100474491|F|0--67:T>A	TGCAGTCCAAACTAAACCAATCGTCGGGTAAGGACAGCGACGCGTACTCGCCCTTGTATGAAGGTACTC	TGCAGTCCAAACTAAACCAATCGTCGGGTAAGGACAGCGACGCGTACTCGCCCTTGTATGAAGGTACTC		0	0	999		67	0.580645	0.981481	0.018519	0.981481	0.018519	0	0.036351	0.036351	0.036351	18.34921	10	1	-	1	-	-	-	0	1	1	1	-	1	-	-	1	1	1	-	1	-	1	1	-	-	-	-	-	-	1	1
100474491|F|0-67:T>A-67:T>A	TGCAGTCCAAACTAAACCAATCGTCGGGTAAGGACAGCGACGCGTACTCGCCCTTGTATGAAGGTACAT	TGCAGTCCAAACTAAACCAATCGTCGGGTAAGGACAGCGACGCGTACTCGCCCTTGTATGAAGGTACAT		0	0	999	67:T>A	67	0.580645	0.981481	0.018519	0.981481	0.018519	0	0.036351	0.036351	0.036351	18.34921	10	1	-	0	-	-	-	1	0	0	0	-	0	-	-	0	0	0	-	0	-	0	0	-	-	-	-	-	-	0	0
100474817|F|0--67:C>T,TGCAGAAACAAGATCTAGATCGAAAGAAATCTTGGCGTTTATTCTGATTATGGATAAGGAAAAAAGACG,TGCAGAAACAAGATCTAGATCGAAAGAAATCTTGGCGTTTATTCTGATTATGGATAAGGAAAAAAGACG,"Chr 6",14587707,1,2.93619e-023,,67,0.688172,0.046875,0.984375,0.015625,0.953125,0.03125,0.089355,0.030762,0.060059,12.33333,8.75641,0.966667,-,-,0,-,0,0,-,0,0,0,1,0,0,-,0,0,0,-,0,-,0,0,-,0,0,0,0,0,0,0,0,0,-,0,0,-,-,0,-,0,-,-,0,-,0,0,-,0…
100474817|F|0-67:C>T-67:C>T,TGCAGAAACAAGATCTAGATTGAAAGAAATCTTGGCGTTTATTCTGATTCTGGAGAAGGAAAAAAGATG,TGCAGAAACAAGATCTAGATTGAAAGAAATCTTGGCGTTTATTCTGATTCTGGAGAAGGAAAAAAGATG,"Chr 6",14587707,1,2.93619e-023,67:C>T,67,0.688172,0.046875,0.984375,0.015625,0.953125,0.03125,0.089355,0.030762,0.060059,12.33333,8.75641,0.966667,-,-,1,-,1,1,-,1,1,1,1,1,1,-,1,1,1,-,1,-,1,1,-,1,1,1,1,1,1,1,1,1,-,1,1,-,-,1,-,1,-,-…
100474870|F|0--67:A>C,TGCAGAAGTAACAAGAAAATAAAATTTTACAAATTGTGAGCCTCAATTGCAGCGACACAGACACAGGAG,TGCAGAAGTAACAAGAAAATAAAATTTTACAAATTGTGAGCCTCAATTGCAGCGACACAGACACAGGAG,"Chr 3",8051773,1,2.25381e-029,,67,0.763441,0.943662,0.140845,0.859155,0.056338,0.084507,0.106328,0.242015,0.174172,16.35065,11,0.958333,1,1,-,-,1,-,1,1,1,0,1,-,1,-,-,1,1,1,1,1,1,0,1,1,1,1,0,1,1,1,1,1,1,1,1,1,-,-,-,-,-,1,1,-,-,1,-,1,1,0,…
100474870|F|0-67:A>C-67:A>C,TGCAGAAGTAACAAGAAAATAAAATTTTACAAATTGTGAGCCTCAATTGCAGCGACACAGACACAGGCG,TGCAGAAGTAACAAGAAAATAAAATTTTACAAATTGTGAGCCTCAATTGCAGCGACACAGACACAGGCG,"Chr 3",8051773,1,2.25381e-029,67:A>C,67,0.763441,0.943662,0.140845,0.859155,0.056338,0.084507,0.106328,0.242015,0.174172,16.35065,11,0.958333,0,0,-,-,0,-,0,0,0,1,1,-,0,-,-,0,0,0,0,0,0,1,0,0,0,0,1,0,0,0,0,0,0,1,1,0,-,-,-,-,-,0,0,-,…
100475010|F|0--67:A>T,TGCAGATAAAACTTAGTAGCACCCACAAAAATGTGGGGATGCAAAGGATTAGGACATAGAAAATACTAA,TGCAGATAAAACTTAGTAGCACCCACAAAAATGTGGGGATGCAAAGGATTAGGACATAGAAAATACTAA,"Chr 11",32548999,1,2.25381e-029,,67,0.827957,1,0.012987,0.987013,0,0.012987,0,0.025637,0.012818,20.04301,20,1,1,1,-,-,1,-,1,1,1,1,1,-,1,1,-,1,1,-,-,1,1,1,1,1,-,1,1,1,1,1,1,1,1,1,1,1,1,1,-,-,1,1,1,1,1,1,1,1,1,1,1,1,-,1,1,1,1,1,1,-,1,1,1,…
100475010|F|0-67:A>T-67:A>T,TGCAGATAAAACTTAGTAGCACCCACAAAAATGTGGGGATGCAAAGGATTAGGACATAGAAAATACTTA,TGCAGATAAAACTTAGTAGCACCCACAAAAATGTGGGGATGCAAAGGATTAGGACATAGAAAATACTTA,"Chr 11",32548999,1,2.25381e-029,67:A>T,67,0.827957,1,0.012987,0.987013,0,0.012987,0,0.025637,0.012818,20.04301,20,1,0,0,-,-,0,-,0,0,0,0,0,-,0,0,-,0,0,-,-,0,0,0,0,0,-,0,0,0,0,1,0,0,0,0,0,0,0,0,-,-,0,0,0,0,0,0,0,0,0,0,0,0,-,0,0,0,0,…
100475021|F|0--67:G>A,TGCAGATATATTTGCTAAGACCTGGTAGTTCATCACAACAGCATTTTGAGAAATTGATCAACATTTTGG,TGCAGATATATTTGCTAAGACCTGGTAGTTCATCACAACAGCATTTTGAGAAATTGATCAACATTTTGG,"Chr 1",7335180,1,2.25381e-029,,67,0.709677,0.984848,0.015152,0.984848,0.015152,0,0.029844,0.029844,0.029844,26.34667,18,1,1,-,1,1,1,-,1,1,1,1,1,1,-,1,1,1,-,1,-,1,1,1,1,-,-,1,1,1,1,1,-,1,-,1,-,1,-,-,1,1,1,-,1,1,-,1,1,0,1,-,1,1,-,-,1,1,1,…
100475021|F|0-67:G>A-67:G>A,TGCAGATATATTTGCTAAGACCTGGTAGTTCATCACAACAGCATTTTGAGAAATTGATCAACATTTTAC,TGCAGATATATTTGCTAAGACCTGGTAGTTCATCACAACAGCATTTTGAGAAATTGATCAACATTTTAC,"Chr 1",7335180,1,2.25381e-029,67:G>A,67,0.709677,0.984848,0.015152,0.984848,0.015152,0,0.029844,0.029844,0.029844,26.34667,18,1,0,-,0,0,0,-,0,0,0,0,0,0,-,0,0,0,-,0,-,0,0,0,0,-,-,0,0,0,0,0,-,0,-,0,-,0,-,-,0,0,0,-,0,0,-,0,0,1,0,-,0,…
100475192|F|0--67:A>T	TGCAGCATCTGCAAGGGTTTGATTATCCTAAGGCGGCAGTTGAGCCAAACAGCAATGTAGGATTGTTAC	TGCAGCATCTGCAAGGGTTTGATTATCCTAAGGCGGCAGTTGAGCCAAACAGCAATGTAGGATTGTTAC		0	0	999		67	0.752688	0.014286	0.985714	0.014286	0.985714	0	0.028163	0.028163	0.028163	28	14.62353	1	0	0	0	-	0	0	0	0	0	0	0	-	-	-	0	0	0	0	0	0	0	0	0	0	-	0	0	0	-
100475192|F|0-67:A>T-67:A>T	TGCAGCATCTGCAAGGGTTTGATTATCCTAAGGCGGCAGTTGAGCCAAACAGCAATGTAGGATTGTTTC	TGCAGCATCTGCAAGGGTTTGATTATCCTAAGGCGGCAGTTGAGCCAAACAGCAATGTAGGATTGTTTC		0	0	999	67:A>T	67	0.752688	0.014286	0.985714	0.014286	0.985714	0	0.028163	0.028163	0.028163	28	14.62353	1	1	1	1	-	1	1	1	1	1	1	1	-	-	-	1	1	1	1	1	1	1	1	1	1	-	1	1	1	-
100475400|F|0--67:G>A,TGCAGGAGGTAGTAGCTAGGAAAGAGATGGAAGACGAGTAAGGAGATTGAATTAGTATAAATCAATTGT,TGCAGGAGGTAGTAGCTAGGAAAGAGATGGAAGACGAGTAAGGAGATTGAATTAGTATAAATCAATTGT,"Chr 6",13416921,1,2.25381e-029,,67,0.817204,1,0.013158,0.986842,0,0.013158,0,0.02597,0.012985,42.92473,27,1,1,1,1,1,-,1,-,1,1,1,1,-,-,-,-,1,-,1,1,1,1,1,1,-,1,1,1,1,1,1,1,1,1,1,1,1,1,-,1,1,1,-,1,1,1,1,-,1,1,1,-,1,-,-,1,1,1,1,1,1,1,1,1,1,…
100475400|F|0-67:G>A-67:G>A,TGCAGGAGGTAGTAGCTAGGAAAGAGATGGAAGACGAGTAAGGAGATTGAATTAGTATAAATCAATTAC,TGCAGGAGGTAGTAGCTAGGAAAGAGATGGAAGACGAGTAAGGAGATTGAATTAGTATAAATCAATTAC,"Chr 6",13416921,1,2.25381e-029,67:G>A,67,0.817204,1,0.013158,0.986842,0,0.013158,0,0.02597,0.012985,42.92473,27,1,0,0,0,0,-,0,-,0,0,0,0,-,-,-,-,0,-,0,0,0,0,0,0,-,0,0,0,0,0,0,0,0,0,0,0,0,0,-,0,0,0,-,0,0,0,0,-,0,0,0,-,0,-,-,0,0,0,0,…
100475741|F|0--67:T>C	TGCAGTTTGTTGATCCAATTACAGCTGTTGAAAAATGAAGATAGACAGATTTGAAAGAAACACAAGTTA	TGCAGTTTGTTGATCCAATTACAGCTGTTGAAAAATGAAGATAGACAGATTTGAAAGAAACACAAGTTA		0	0	999		67	0.741935	0.014493	0.985507	0.014493	0.985507	0	0.028565	0.028565	0.028565	23	15.49412	1	-	-	-	-	-	-	-	0	0	0	0	-	-	-	0	0	0	0	0	0	0	0	-	0	0	0	0	0	0
100475741|F|0-67:T>C-67:T>C	TGCAGTTTGTTGATCCAATTACAGCTGTTGAAAAATGAAGATAGACAGATTTGAAAGAAACACAAGTCA	TGCAGTTTGTTGATCCAATTACAGCTGTTGAAAAATGAAGATAGACAGATTTGAAAGAAACACAAGTCA		0	0	999	67:T>C	67	0.741935	0.014493	0.985507	0.014493	0.985507	0	0.028565	0.028565	0.028565	23	15.49412	1	-	-	-	-	-	-	-	1	1	1	1	-	-	-	1	1	1	1	1	1	1	1	-	1	1	1	1	1	1
100484354|F|0--67:T>G	TGCAGACATTTTTTCTGGGCTGGAATCCCTTGATGACTTTATCACCCAAGCTGCCACTGATACAGGTTA	TGCAGACATTTTTTCTGGGCTGGAATCCCTTGATGACTTTATCACCCAAGCTGCCACTGATACAGGTTA		0	0	999		67	0.795699	0.013514	1	0	0.986486	0.013514	0.026662	0	0.013331	20	14.59341	1	0	0	0	-	-	0	-	0	0	0	0	-	-	0	0	0	0	0	0	0	0	0	0	0	-	0	0	0	0
100484354|F|0-67:T>G-67:T>G	TGCAGACATTTTTTCTGGGCTGGAATCCCTTGATGACTTTATCACCCAAGCTGCCACTGATACAGGTGA	TGCAGACATTTTTTCTGGGCTGGAATCCCTTGATGACTTTATCACCCAAGCTGCCACTGATACAGGTGA		0	0	999	67:T>G	67	0.795699	0.013514	1	0	0.986486	0.013514	0.026662	0	0.013331	20	14.59341	1	1	1	1	-	-	1	-	1	1	1	1	-	-	1	1	1	1	1	1	1	1	1	1	1	-	1	1	1	1
100484412|F|0--67:A>C,TGCAGGATCAAAGTAGTTTCTTACGCCTGGCTGCTGGAGCATTGATCTTGGTGCTACTTCCTGTGTTAC,TGCAGGATCAAAGTAGTTTCTTACGCCTGGCTGCTGGAGCATTGATCTTGGTGCTACTTCCTGTGTTAC,"Chr 2",5277073,1,2.91549e-028,,67,0.860215,0.0125,1,0,0.9875,0.0125,0.024687,0,0.012344,33,27.09804,1,0,0,0,-,0,0,1,0,0,0,0,0,-,-,0,0,0,0,0,0,0,0,0,0,0,0,0,0,0,0,0,0,0,0,0,-,-,-,-,0,-,0,0,0,0,0,0,0,0,0,0,0,0,-,0,0,0,0,0,-,0,0,-,-,0,0,0,…
100484412|F|0-67:A>C-67:A>C,TGCAGGATCAAAGTAGTTTCTTACGCCTGGCTGCTGGAGCATTGATCTTGGTGCTACTTCCTGTGTTCT,TGCAGGATCAAAGTAGTTTCTTACGCCTGGCTGCTGGAGCATTGATCTTGGTGCTACTTCCTGTGTTCT,"Chr 2",5277073,1,2.91549e-028,67:A>C,67,0.860215,0.0125,1,0,0.9875,0.0125,0.024687,0,0.012344,33,27.09804,1,1,1,1,-,1,1,1,1,1,1,1,1,-,-,1,1,1,1,1,1,1,1,1,1,1,1,1,1,1,1,1,1,1,1,1,-,-,-,-,1,-,1,1,1,1,1,1,1,1,1,1,1,1,-,1,1,1,1,1,-,1,…
100484779|F|0--67:A>C	TGCAGAAATAGATTGCTCATACACCTGCATAAAATCAGTGCTTGCAAAGTTAGAAAATTATGCTTACAG	TGCAGAAATAGATTGCTCATACACCTGCATAAAATCAGTGCTTGCAAAGTTAGAAAATTATGCTTACAG		0	0	999		67	0.978495	0.010989	0.989011	0.010989	0.989011	0	0.021737	0.021737	0.021737	57	37.07273	1	0	0	1	0	0	0	0	0	0	0	0	-	0	0	0	0	0	0	0	0	0	0	0	0	0	0	0	0	0
100484779|F|0-67:A>C-67:A>C	TGCAGAAATAGATTGCTCATACACCTGCATAAAATCAGTGCTTGCAAAGTTAGAAAATTATGCTTACCA	TGCAGAAATAGATTGCTCATACACCTGCATAAAATCAGTGCTTGCAAAGTTAGAAAATTATGCTTACCA		0	0	999	67:A>C	67	0.978495	0.010989	0.989011	0.010989	0.989011	0	0.021737	0.021737	0.021737	57	37.07273	1	1	1	0	1	1	1	1	1	1	1	1	-	1	1	1	1	1	1	1	1	1	1	1	1	1	1	1	1	1
100484796|F|0--67:T>G,TGCAGAAATTTCTAAAACTACTCCAGAGACATTGCCTCAGGCAGTTGAAGCTCCTGCCTCAACTGTTTG,TGCAGAAATTTCTAAAACTACTCCAGAGACATTGCCTCAGGCAGTTGAAGCTCCTGCCTCAACTGTTTG,"Chr 4",4847845,1,2.91549e-028,,67,0.913978,0.011765,0.988235,0.011765,0.988235,0,0.023253,0.023253,0.023253,113,41.27184,1,0,0,-,0,0,0,0,-,0,0,0,0,-,0,0,0,0,0,0,0,0,0,0,0,0,0,0,0,0,0,0,0,0,0,-,0,0,-,0,0,0,0,0,0,0,0,0,0,0,0,0,0,0,0,0,0,0…
100484796|F|0-67:T>G-67:T>G,TGCAGAAATTTCTAAAACTACTCCAGAGACATTGCCTCAGGCAGTTGAAGCTCCTGCCTCAACTGTTGG,TGCAGAAATTTCTAAAACTACTCCAGAGACATTGCCTCAGGCAGTTGAAGCTCCTGCCTCAACTGTTGG,"Chr 4",4847845,1,2.91549e-028,67:T>G,67,0.913978,0.011765,0.988235,0.011765,0.988235,0,0.023253,0.023253,0.023253,113,41.27184,1,1,1,-,1,1,1,1,-,1,1,1,1,-,1,1,1,1,1,1,1,1,1,1,1,1,1,1,1,1,1,1,1,1,1,-,1,1,-,1,1,1,1,1,1,1,1,1,1,1,1,1…
100485183|F|0--67:C>A,TGCAGATCCTTTTGTTTTCTAACTTTTGTATACAAGTTCATGGGACTGACCACAAAAATGACGGTTTCT,TGCAGATCCTTTTGTTTTCTAACTTTTGTATACAAGTTCATGGGACTGACCACAAAAATGACGGTTTCT,"Chr 8",18437215,1,2.25381e-029,,67,0.752688,0.985714,0.014286,0.985714,0.014286,0,0.028163,0.028163,0.028163,29.27907,15,1,-,-,-,-,-,-,-,1,1,1,1,-,-,-,1,1,-,1,1,1,1,1,1,1,1,1,1,1,1,1,1,1,1,1,-,1,1,1,-,1,-,1,1,1,1,1,1,1,1,-,1,1,1,-,1,1,1…
100485183|F|0-67:C>A-67:C>A,TGCAGATCCTTTTGTTTTCTAACTTTTGTATACAAGTTCATGGGACTGACCACAAAAATGACGGTTTAC,TGCAGATCCTTTTGTTTTCTAACTTTTGTATACAAGTTCATGGGACTGACCACAAAAATGACGGTTTAC,"Chr 8",18437215,1,2.25381e-029,67:C>A,67,0.752688,0.985714,0.014286,0.985714,0.014286,0,0.028163,0.028163,0.028163,29.27907,15,1,-,-,-,-,-,-,-,0,0,0,0,-,-,-,0,0,-,0,0,0,0,0,0,0,0,0,0,0,0,0,0,0,0,0,-,0,0,0,-,0,-,0,0,0,0,0,0,0,0,-,0…
100485497|F|0--67:A>C,TGCAGCCGAACGAATGTGTAAAATTACAAGGACAACTGCCCTTAGTGATACATATATGTAGCCTTCAAC,TGCAGCCGAACGAATGTGTAAAATTACAAGGACAACTGCCCTTAGTGATACATATATGTAGCCTTCAAC,"Chr 7",9956121,1,2.25381e-029,,67,0.892473,1,0.012048,0.987952,0,0.012048,0,0.023806,0.011903,44.88462,13,1,1,1,1,-,1,1,-,1,1,1,1,1,1,1,1,1,1,1,1,1,1,1,1,1,1,1,1,1,1,1,-,1,1,1,-,1,-,-,-,1,1,1,1,1,1,1,1,1,1,1,1,1,1,1,1,1,1,1,1,1,1,1,1,1,…
100485497|F|0-67:A>C-67:A>C,TGCAGCCGAACGAATGTGTAAAATTACAAGGACAACTGCCCTTAGTGATACATATATGTAGCCTTTACA,TGCAGCCGAACGAATGTGTAAAATTACAAGGACAACTGCCCTTAGTGATACATATATGTAGCCTTTACA,"Chr 7",9956121,1,2.25381e-029,67:A>C,67,0.892473,1,0.012048,0.987952,0,0.012048,0,0.023806,0.011903,44.88462,13,1,0,0,0,-,0,0,-,0,0,0,0,0,0,0,0,0,0,0,0,0,0,0,0,0,0,0,0,0,0,0,-,0,0,0,-,0,-,-,-,0,0,0,0,0,0,0,0,0,0,0,0,0,0,0,0,0,0,0,…
100485744|F|0--67:T>A,TGCAGCTTTCATCGTTTTCCTCAATTTTGTTTTTGAAAAACAACTTCAATTTCCAAACAAAAAAAAATG,TGCAGCTTTCATCGTTTTCCTCAATTTTGTTTTTGAAAAACAACTTCAATTTCCAAACAAAAAAAAATG,"Chr 11",39949546,1,2.91549e-028,,67,0.741935,1,0.014493,0.985507,0,0.014493,0,0.028565,0.014283,3.91566,3,1,-,1,-,-,-,1,1,1,1,1,1,-,-,-,-,1,1,-,1,1,1,1,1,-,1,-,-,1,1,1,1,1,1,1,1,1,1,1,-,1,1,-,1,1,1,1,1,1,1,1,-,1,-,1,1,1,-,1,1,1,1,-,1,-,…
100485744|F|0-67:T>A-67:T>A,TGCAGCTTTCATTGTTTTCCTCAATTTTGTTTTTGAAAAACAACTTCAATTTCCAAACAAAAAAAAAAT,TGCAGCTTTCATTGTTTTCCTCAATTTTGTTTTTGAAAAACAACTTCAATTTCCAAACAAAAAAAAAAT,"Chr 11",39949546,1,2.91549e-028,67:T>A,67,0.741935,1,0.014493,0.985507,0,0.014493,0,0.028565,0.014283,3.91566,3,1,-,0,-,-,-,0,0,0,0,0,0,-,-,-,-,0,0,-,0,0,0,0,0,-,0,-,-,0,0,0,0,0,0,0,0,0,1,0,-,0,0,-,0,0,0,0,0,0,0,0,-,0,-,0,0,0,-,0,…
100485787|F|0--67:A>G,TGCAGGAAGCATGAATTCAGAAGAGGCTGCCTTTGCTTCTGCTGATGACGAATCCAGGGTATCTGTTAC,TGCAGGAAGCATGAATTCAGAAGAGGCTGCCTTTGCTTCTGCTGATGACGAATCCAGGGTATCTGTTAC,"Chr 7",9642537,1,2.91549e-028,,67,0.763441,0.014085,0.985915,0.014085,0.985915,0,0.027772,0.027772,0.027772,59,20.53846,1,0,0,-,-,0,0,0,0,0,0,0,-,1,0,0,0,0,0,0,0,0,-,-,0,0,0,0,0,0,-,0,0,0,0,0,0,-,0,0,0,-,0,0,0,0,0,0,0,0,-,-,0,0,-,0,0,0,…
100485787|F|0-67:A>G-67:A>G,TGCAGGAAGCATGAATTCAGAAGAGGCTGCCTTTGCTTCTGCTGATGACGAATCCAGGGTATCTGTTGA,TGCAGGAAGCATGAATTCAGAAGAGGCTGCCTTTGCTTCTGCTGATGACGAATCCAGGGTATCTGTTGA,"Chr 7",9642537,1,2.91549e-028,67:A>G,67,0.763441,0.014085,0.985915,0.014085,0.985915,0,0.027772,0.027772,0.027772,59,20.53846,1,1,1,-,-,1,1,1,1,1,1,1,-,0,1,1,1,1,1,1,1,1,-,-,1,1,1,1,1,1,-,1,1,1,1,1,1,-,1,1,1,-,1,1,1,1,1,1,1,1,-,-,…
100485828|F|0--67:C>A,TGCAGGAGCACACCAACAATATAAAAGTACAAAAAAGTTGAAATCAAATATGTTGGTATTTGCTCTTCA,TGCAGGAGCACACCAACAATATAAAAGTACAAAAAAGTTGAAATCAAATATGTTGGTATTTGCTCTTCA,"Chr 3",9352752,1,2.25381e-029,,67,0.83871,1,0.012821,0.987179,0,0.012821,0,0.025312,0.012656,19.64583,14,1,1,1,1,1,1,1,1,1,1,1,1,-,1,1,-,1,1,1,1,1,1,1,-,1,1,1,1,1,1,1,1,1,1,1,1,1,-,-,1,1,-,-,1,1,1,1,1,1,1,1,-,1,1,-,1,1,1,1,1,-,1,1,1,1,1…
100485828|F|0-67:C>A-67:C>A,TGCAGGAGCACACCAACAATATAAAAGTACAAAAAAGTTGAAATCAAATATGTTGGTATTTGCTCTTAC,TGCAGGAGCACACCAACAATATAAAAGTACAAAAAAGTTGAAATCAAATATGTTGGTATTTGCTCTTAC,"Chr 3",9352752,1,2.25381e-029,67:C>A,67,0.83871,1,0.012821,0.987179,0,0.012821,0,0.025312,0.012656,19.64583,14,1,0,0,0,0,0,0,0,0,0,0,0,-,0,0,-,0,0,0,0,0,0,0,-,1,0,0,0,0,0,0,0,0,0,0,0,0,-,-,0,0,-,-,0,0,0,0,0,0,0,0,-,0,0,-,0,0,0,0,0…
100485880|F|0--67:G>A	TGCAGGCAGACCAGAGAGGTCACATGCCAATGGGCTTGTAAAGAAAAACTGCACGCAAAAGACACTTGT	TGCAGGCAGACCAGAGAGGTCACATGCCAATGGGCTTGTAAAGAAAAACTGCACGCAAAAGACACTTGT		0	0	999		67	0.784946	1	0.013699	0.986301	0	0.013699	0	0.027022	0.013511	29.81818	12	1	1	-	-	1	1	1	1	1	1	1	1	-	-	1	-	1	1	1	1	1	1	1	1	-	1	1	1	1	1
100485880|F|0-67:G>A-67:G>A	TGCAGGCAGACCAGAGAGGTCACATGCCAATGGGCTTGTAAAGAAAAACTGCACGCAAAAGACACTTAC	TGCAGGCAGACCAGAGAGGTCACATGCCAATGGGCTTGTAAAGAAAAACTGCACGCAAAAGACACTTAC		0	0	999	67:G>A	67	0.784946	1	0.013699	0.986301	0	0.013699	0	0.027022	0.013511	29.81818	12	1	0	-	-	0	0	0	0	0	0	0	0	-	-	0	-	0	0	0	0	0	0	0	0	-	0	0	0	0	1
100485905|F|0--67:A>T,TGCAGGCTATGACAACTGCATCTACATGAAAGCTGGGTAAGTTCAATATAGGACATGATATTTGGTTAC,TGCAGGCTATGACAACTGCATCTACATGAAAGCTGGGTAAGTTCAATATAGGACATGATATTTGGTTAC,"Chr 5",855692,1,2.91549e-028,,67,0.666667,0.016129,1,0,0.983871,0.016129,0.031738,0,0.015869,24,23.49315,1,0,1,-,-,-,0,0,-,0,0,0,-,-,-,-,0,-,-,0,0,0,-,-,0,-,0,-,0,0,0,0,0,0,0,0,-,-,0,-,0,0,0,0,0,0,-,0,0,0,-,0,0,0,-,0,0,0,0,0,-,0,0,-,0,0…
100485905|F|0-67:A>T-67:A>T,TGCAGGCTATGACAACTGCATCTACATGAAAGCTGGGTAAGTTCAATATAGGACATGATATTTGGTTTC,TGCAGGCTATGACAACTGCATCTACATGAAAGCTGGGTAAGTTCAATATAGGACATGATATTTGGTTTC,"Chr 5",855692,1,2.91549e-028,67:A>T,67,0.666667,0.016129,1,0,0.983871,0.016129,0.031738,0,0.015869,24,23.49315,1,1,1,-,-,-,1,1,-,1,1,1,-,-,-,-,1,-,-,1,1,1,-,-,1,-,1,-,1,1,1,1,1,1,1,1,-,-,1,-,1,1,1,1,1,1,-,1,1,1,-,1,1,1,-,1,1,1,1,1…
100485941|F|0--67:A>G,TGCAGGGCAGGCAGAAGCACTGGAAAATGTGAAACATTTGATTCCCAATCAATGAAACAAGATTATTAC,TGCAGGGCAGGCAGAAGCACTGGAAAATGTGAAACATTTGATTCCCAATCAATGAAACAAGATTATTAC,"Chr 1",17246823,1,2.91549e-028,,67,0.849462,0.012658,0.987342,0.012658,0.987342,0,0.024996,0.024996,0.024996,28,25.01075,1,0,0,0,0,0,0,0,0,0,0,0,-,0,-,0,0,0,-,0,0,0,0,0,-,0,0,-,0,-,0,0,0,0,0,0,0,0,-,-,0,0,0,0,0,0,0,0,0,0,-,0,0,0,0,0,0,0…
100485941|F|0-67:A>G-67:A>G,TGCAGGGCAGGCAGAAGCACTGGAAAATGTGAAACATTTGATTCCCAATCAATGAAACAAGATTATTGA,TGCAGGGCAGGCAGAAGCACTGGAAAATGTGAAACATTTGATTCCCAATCAATGAAACAAGATTATTGA,"Chr 1",17246823,1,2.91549e-028,67:A>G,67,0.849462,0.012658,0.987342,0.012658,0.987342,0,0.024996,0.024996,0.024996,28,25.01075,1,1,1,1,1,1,1,1,1,1,1,1,-,1,-,1,1,1,-,1,1,1,1,1,-,1,1,-,1,-,1,1,1,1,1,1,1,1,-,-,1,1,1,1,1,1,1,1,1,1,-,1…
100486077|F|0--67:A>G,TGCAGTAAAGCAAAAAGCATTATAAATCAAGAAATGCTTAGCCTCACATATATAATTGACATATGTTAC,TGCAGTAAAGCAAAAAGCATTATAAATCAAGAAATGCTTAGCCTCACATATATAATTGACATATGTTAC,"Chr 6",17631309,1,2.91549e-028,,67,0.83871,0.012821,0.987179,0.012821,0.987179,0,0.025312,0.025312,0.025312,26,21.56522,1,0,-,0,0,0,0,0,0,0,-,0,-,-,0,-,0,-,0,-,0,0,0,0,0,0,0,0,0,0,0,0,0,0,0,0,0,0,0,-,0,0,-,0,0,0,0,-,0,0,0,0,0,0,0,0,0,0,…
100486077|F|0-67:A>G-67:A>G,TGCAGTAAAGCAAAAAGCATTATAAATCAAGAAATGCTTAGCCTCACATATATAATTGACATATGTTGC,TGCAGTAAAGCAAAAAGCATTATAAATCAAGAAATGCTTAGCCTCACATATATAATTGACATATGTTGC,"Chr 6",17631309,1,2.91549e-028,67:A>G,67,0.83871,0.012821,0.987179,0.012821,0.987179,0,0.025312,0.025312,0.025312,26,21.56522,1,1,-,1,1,1,1,1,1,1,-,1,-,-,1,-,1,-,1,-,1,1,1,1,1,1,1,1,1,1,1,1,1,1,1,1,1,1,1,-,1,1,-,1,1,1,1,-,1,1,1,1,…
100486181|F|0--67:C>A	TGCAGTATTTTCTTGGGAACCAAACTGAAACGTGTCTGTATTCTCTTTTGGTACTGTAATTTTCTTTCT	TGCAGTATTTTCTTGGGAACCAAACTGAAACGTGTCTGTATTCTCTTTTGGTACTGTAATTTTCTTTCT		0	0	999		67	0.849462	0.987342	0.050633	0.949367	0.012658	0.037975	0.024996	0.096138	0.060567	24.45263	8.25	1	1	1	1	-	1	1	1	-	1	1	1	1	-	-	1	1	1	1	1	1	1	1	1	1	1	1	1	1	-
100486181|F|0-67:C>A-67:C>A	TGCAGTATTTTCTTGGGAACCAAACTGAAACGTGTCTGTATTCTGTTTTGGTACTGTAATTTTCTTTAT	TGCAGTATTTTCTTGGGAACCAAACTGAAACGTGTCTGTATTCTGTTTTGGTACTGTAATTTTCTTTAT		0	0	999	67:C>A	67	0.849462	0.987342	0.050633	0.949367	0.012658	0.037975	0.024996	0.096138	0.060567	24.45263	8.25	1	0	0	0	-	0	0	0	-	0	0	0	0	-	-	0	0	0	0	0	0	0	0	0	0	0	0	1	1	-
100486307|F|0--67:C>A	TGCAGTGCATGTAATTGAACAAAGCTTCTCTCCATAAGGCACAAGCTGTGTATAAATATTGTGATTACA	TGCAGTGCATGTAATTGAACAAAGCTTCTCTCCATAAGGCACAAGCTGTGTATAAATATTGTGATTACA		0	0	999		67	0.827957	0.987013	0.012987	0.987013	0.012987	0	0.025637	0.025637	0.025637	37.58242	14	1	-	1	1	-	1	1	1	1	1	1	1	1	-	1	1	1	1	1	0	1	1	1	1	1	-	1	1	1	1
100486307|F|0-67:C>A-67:C>A	TGCAGTGCATGTAATTGAACAAAGCTTCTCTCCATAAGGCACAAGCTGTGTATAAATATTGTGATTAAG	TGCAGTGCATGTAATTGAACAAAGCTTCTCTCCATAAGGCACAAGCTGTGTATAAATATTGTGATTAAG		0	0	999	67:C>A	67	0.827957	0.987013	0.012987	0.987013	0.012987	0	0.025637	0.025637	0.025637	37.58242	14	1	-	0	0	-	0	0	0	0	0	0	0	0	-	0	0	0	0	0	1	0	0	0	0	0	-	0	0	0	0
100486473|F|0--67:G>A,TGCAGTTGGATAAACTCGATCGTGAAGAAAAACAAAAAGAAAGAGATGACCATGTTTATGATTCATTGC,TGCAGTTGGATAAACTCGATCGTGAAGAAAAACAAAAAGAAAGAGATGACCATGTTTATGATTCATTGC,"Chr 7",6279652,1,2.25381e-029,,67,0.709677,1,0.015152,0.984848,0,0.015152,0,0.029844,0.014922,35.19481,23,1,-,1,1,-,1,1,1,-,1,1,1,-,-,-,1,1,1,1,1,1,1,1,-,1,-,1,-,1,1,1,1,1,1,1,1,-,-,-,1,-,-,-,1,1,1,1,1,1,1,-,-,1,1,1,1,1,1,1,1,1,1,1,-,1,…
100486473|F|0-67:G>A-67:G>A,TGCAGTTGGATAAACTCGATCGTGAAGAAAAACAAAAAGAAAGAGATGACCATGTTTATGATTCATTAC,TGCAGTTGGATAAACTCGATCGTGAAGAAAAACAAAAAGAAAGAGATGACCATGTTTATGATTCATTAC,"Chr 7",6279652,1,2.25381e-029,67:G>A,67,0.709677,1,0.015152,0.984848,0,0.015152,0,0.029844,0.014922,35.19481,23,1,-,0,0,-,0,0,0,-,0,0,0,-,-,-,0,0,0,0,0,0,0,1,-,0,-,0,-,0,0,0,0,0,0,0,0,-,-,-,0,-,-,-,0,0,0,0,0,0,0,-,-,0,0,0,0,0,0,0,…
100486474|F|0--67:G>C	TGCAGTTGGGTGAGTACAGCAGACACAATGCAAATTATGGCCAGCTTGACAGAGATTTTTATTTTTTGG	TGCAGTTGGGTGAGTACAGCAGACACAATGCAAATTATGGCCAGCTTGACAGAGATTTTTATTTTTTGG		0	0	999		67	0.849462	1	0.012658	0.987342	0	0.012658	0	0.024996	0.012498	25	13	1	-	1	-	-	-	1	1	1	1	1	1	1	1	1	-	1	1	1	1	1	1	1	1	1	1	1	1	1	1
100486474|F|0-67:G>C-67:G>C	TGCAGTTGGGTGAGTACAGCAGACACAATGCAAATTATGGCCAGCTTGACAGAGATTTTTATTTTTACA	TGCAGTTGGGTGAGTACAGCAGACACAATGCAAATTATGGCCAGCTTGACAGAGATTTTTATTTTTACA		0	0	999	67:G>C	67	0.849462	1	0.012658	0.987342	0	0.012658	0	0.024996	0.012498	25	13	1	-	0	-	-	-	0	0	0	0	0	0	0	0	0	-	0	0	0	0	0	0	0	0	0	0	0	0	0	0
100486522|F|0--67:A>G,TGCAGTTTCTAGATTGATGCATTAGTCACCATGATGATGTAATTTGATAAAATTGGCTTTGAAAATTAC,TGCAGTTTCTAGATTGATGCATTAGTCACCATGATGATGTAATTTGATAAAATTGGCTTTGAAAATTAC,"Chr 11",36674431,1,2.91549e-028,,67,0.83871,0.012821,1,0,0.987179,0.012821,0.025312,0,0.012656,31,30.38947,1,0,0,0,-,0,0,0,0,0,0,0,0,-,-,0,0,-,0,0,0,0,0,-,-,0,0,0,0,0,0,0,0,0,0,0,0,0,0,-,0,-,0,0,0,0,0,0,0,0,0,0,0,0,-,0,0,0,0,0,-,0,0,0,-…
100486522|F|0-67:A>G-67:A>G,TGCAGTTTCTAGATTGATGCATTAGTCACCATGATGATGTAATTTGATAAAATTGGCTTTGAAAATTGC,TGCAGTTTCTAGATTGATGCATTAGTCACCATGATGATGTAATTTGATAAAATTGGCTTTGAAAATTGC,"Chr 11",36674431,1,2.91549e-028,67:A>G,67,0.83871,0.012821,1,0,0.987179,0.012821,0.025312,0,0.012656,31,30.38947,1,1,1,1,-,1,1,1,1,1,1,1,1,-,-,1,1,-,1,1,1,1,1,-,-,1,1,1,1,1,1,1,1,1,1,1,1,1,1,-,1,-,1,1,1,1,1,1,1,1,1,1,1,1,-,1,1,1,1…
100486541|F|0--67:C>G	TGCAGTTTTAGGGAATAAAATTTGTGTTTTCGAAAAAGGTGTCGTATATCTATTTGTTTGTAAATTACA	TGCAGTTTTAGGGAATAAAATTTGTGTTTTCGAAAAAGGTGTCGTATATCTATTTGTTTGTAAATTACA		0	0	999		67	0.763441	0.014085	0.985915	0.014085	0.985915	0	0.027772	0.027772	0.027772	24	12.64706	1	0	-	-	-	0	-	-	0	0	1	0	0	-	0	-	0	0	0	0	0	0	0	0	0	0	0	0	0	0
100486541|F|0-67:C>G-67:C>G	TGCAGTTTTAGGGAATAAAATTTGTGTTTTCGAAAAAGGTGTCGTATATCTATTTGTTTGTAAATTAGT	TGCAGTTTTAGGGAATAAAATTTGTGTTTTCGAAAAAGGTGTCGTATATCTATTTGTTTGTAAATTAGT		0	0	999	67:C>G	67	0.763441	0.014085	0.985915	0.014085	0.985915	0	0.027772	0.027772	0.027772	24	12.64706	1	1	-	-	-	1	-	-	1	1	0	1	1	-	1	-	1	1	1	1	1	1	1	1	1	1	1	1	1	1
100486555|F|0--67:G>T,TGCAGTTTTGAACAGTTACGAAGATGGTCCTATAGATGAGTTTGTGGCAGACACTGAGGATTTTAGTGA,TGCAGTTTTGAACAGTTACGAAGATGGTCCTATAGATGAGTTTGTGGCAGACACTGAGGATTTTAGTGA,"Chr 7",12650459,1,2.25381e-029,,67,0.860215,1,0.025,0.975,0,0.025,0,0.04875,0.024375,20.94845,9,1,1,1,1,-,1,1,-,1,1,1,1,1,-,1,1,1,-,1,1,1,1,-,1,1,1,1,1,1,1,1,1,1,1,1,1,1,1,1,-,1,1,1,1,1,1,1,1,1,1,-,1,1,1,-,1,1,1,1,1,-,1,1,1,1,1,1,1,1,1,…
100486555|F|0-67:G>T-67:G>T,TGCAGTTTTGAACAGTTACGAAGATGGTCCTATAGATGAGTTTGTGGCAGACACTGAGGATTTTAGTTA,TGCAGTTTTGAACAGTTACGAAGATGGTCCTATAGATGAGTTTGTGGCAGACACTGAGGATTTTAGTTA,"Chr 7",12650459,1,2.25381e-029,67:G>T,67,0.860215,1,0.025,0.975,0,0.025,0,0.04875,0.024375,20.94845,9,1,1,0,0,-,0,0,-,0,0,0,0,0,-,0,0,0,-,0,0,0,0,-,0,0,0,0,0,0,0,0,0,0,0,0,0,0,0,0,-,0,0,0,0,0,0,0,0,0,0,-,0,0,0,-,0,0,0,0,0,-,0,0,0,…
100487155|F|0--67:C>T	TGCAGATGAATATGGATGGAATTAGACGCCACAGTTGTACAGAAGTGAGGCTTCGTTAGTTGTTTTACA	TGCAGATGAATATGGATGGAATTAGACGCCACAGTTGTACAGAAGTGAGGCTTCGTTAGTTGTTTTACA		0	0	999		67	0.645161	0.016667	0.983333	0.016667	0.983333	0	0.032778	0.032778	0.032778	35	21.25397	1	0	-	-	-	0	0	-	0	0	0	0	-	0	0	-	0	-	-	0	0	0	0	-	0	0	0	-	0	-
100487155|F|0-67:C>T-67:C>T	TGCAGATGAATATGGATGGAATTAGACGCCACAGTTGTACAGAAGTGAGGCTTCGTTAGTTGTTTTATG	TGCAGATGAATATGGATGGAATTAGACGCCACAGTTGTACAGAAGTGAGGCTTCGTTAGTTGTTTTATG		0	0	999	67:C>T	67	0.645161	0.016667	0.983333	0.016667	0.983333	0	0.032778	0.032778	0.032778	35	21.25397	1	1	-	-	-	1	1	-	1	1	1	1	-	1	1	-	1	-	-	1	1	1	1	-	1	1	1	-	1	-
100487186|F|0--67:C>T	TGCAGATTTGGGCTTTTGCAAACCAAAGCCAAAGTGGTTTCTTAGGCCGGGCAGAGTTTTACAATGCCC	TGCAGATTTGGGCTTTTGCAAACCAAAGCCAAAGTGGTTTCTTAGGCCGGGCAGAGTTTTACAATGCCC		0	0	999		67	0.666667	1	0.016129	0.983871	0	0.016129	0	0.031738	0.015869	22.87671	12	1	-	1	-	-	1	1	1	1	1	-	1	-	1	1	-	-	1	1	-	-	1	1	1	-	1	1	1	1	1
100487186|F|0-67:C>T-67:C>T	TGCAGATTTGGGCTTTTGCAAACCAAAGCCAAAGTGGTTTCTTAGGCCGGGCAGAGTTTTACAATGCTC	TGCAGATTTGGGCTTTTGCAAACCAAAGCCAAAGTGGTTTCTTAGGCCGGGCAGAGTTTTACAATGCTC		0	0	999	67:C>T	67	0.666667	1	0.016129	0.983871	0	0.016129	0	0.031738	0.015869	22.87671	12	1	-	0	-	-	0	1	0	0	0	-	0	-	0	0	-	-	0	0	-	-	0	0	0	-	0	0	0	0	0
100487277|F|0--67:C>A	TGCAGCCATACAAGAATTGCGTGCAACTGTCCGAGTGCTACCTCCTCAAGATTGTATGTCCTTACAGCT	TGCAGCCATACAAGAATTGCGTGCAACTGTCCGAGTGCTACCTCCTCAAGATTGTATGTCCTTAC		0	0	999		67	0.870968	0.987654	0.012346	0.987654	0.012346	0	0.024387	0.024387	0.024387	26.33	13	1	1	1	1	1	1	1	1	1	1	1	1	1	1	-	1	1	1	1	1	1	1	1	1	1	1	1	1	1	1
100487277|F|0-67:C>A-67:C>A	TGCAGCCATACAAGAATTGCGTGCAACTGTCCGAGTGCTACCTCCTCAAGATTGTATGTCCTTACAGAT	TGCAGCCATACAAGAATTGCGTGCAACTGTCCGAGTGCTACCTCCTCAAGATTGTATGTCCTTAC		0	0	999	67:C>A	67	0.870968	0.987654	0.012346	0.987654	0.012346	0	0.024387	0.024387	0.024387	26.33	13	1	0	0	0	0	0	0	0	0	0	0	0	0	0	-	0	0	0	0	0	0	0	0	0	0	0	0	0	0	0
100487365|F|0--67:C>T	TGCAGCTTTACTATATGATGCCTTGGATCATTTTGATAGGCGAAGTGCCAAGGTAGAGGCTCTGTTCCT	TGCAGCTTTACTATATGATGCCTTGGATCATTTTGATAGGCGAAGTGCCAAGGTAGAGGCTCTGTTCCT		0	0	999		67	0.731183	1	0.014706	0.985294	0	0.014706	0	0.028979	0.01449	22.4625	11	1	1	1	1	1	-	1	1	-	1	1	1	-	-	-	1	1	-	1	1	1	1	1	-	1	-	1	1	1	1
100487365|F|0-67:C>T-67:C>T	TGCAGCTTTACTATATGATGCCTTGGATCATTTTGATAGGCGAAGTGCCAAGGTAGAGGCTCTGTTCTG	TGCAGCTTTACTATATGATGCCTTGGATCATTTTGATAGGCGAAGTGCCAAGGTAGAGGCTCTGTTCTG		0	0	999	67:C>T	67	0.731183	1	0.014706	0.985294	0	0.014706	0	0.028979	0.01449	22.4625	11	1	0	0	0	0	-	0	0	-	0	0	0	-	-	-	0	0	-	0	0	0	0	0	-	0	-	0	0	0	0
100487547|F|0--67:G>A,TGCAGTGAAGGAAATTTCTTTGGAAACTAAAAGATGTAAAAGTACAACAAAGTCTTGTAATCTTCTTGC,TGCAGTGAAGGAAATTTCTTTGGAAACTAAAAGATGTAAAAGTACAACAAAGTCTTGTAATCTTCTTGC,"Chr 10",21108276,1,1.0486e-027,,67,0.666667,0.983871,0.032258,0.967742,0.016129,0.016129,0.031738,0.062435,0.047086,11.08451,8.5,1,1,-,-,-,1,1,-,1,1,1,1,-,-,-,-,1,-,1,1,1,1,1,1,1,1,1,-,1,1,1,1,1,-,-,-,-,1,-,-,-,1,-,1,1,1,1,1,-,1,1,-,1,-…
100487547|F|0-67:G>A-67:G>A,TGCAGTGAAGGAAATTTCTTTGGAAACTAAAAGATGTAAAAGTACAACAAAGTCTTGTAATCTTCTTAC,TGCAGTGAAGGAAATTTCTTTGGAAACTAAAAGATGTAAAAGTACAACAAAGTCTTGTAATCTTCTTAC,"Chr 10",21108276,1,1.0486e-027,67:G>A,67,0.666667,0.983871,0.032258,0.967742,0.016129,0.016129,0.031738,0.062435,0.047086,11.08451,8.5,1,0,-,-,-,0,0,-,0,0,0,0,-,-,-,-,0,-,0,0,0,0,0,0,0,0,0,-,0,0,0,0,1,-,-,-,-,0,-,-,-,0,-,0,0,0,0,0…
100487667|F|0--67:A>T,TGCAGTTTGGTTCTTTCGTGAGTGGCTCACATTGGATGCACTTGTTTGAAATACTTGCCCTTTATTTAC,TGCAGTTTGGTTCTTTCGTGAGTGGCTCACATTGGATGCACTTGTTTGAAATACTTGCCCTTTATTTAC,"Chr 5",4398359,1,2.91549e-028,,67,0.763441,0.014085,0.985915,0.014085,0.985915,0,0.027772,0.027772,0.027772,32,20.9878,1,0,0,-,-,-,0,0,0,0,0,0,-,0,0,0,0,0,-,-,0,0,-,-,0,0,0,-,0,0,0,0,0,0,0,0,0,0,-,-,0,0,0,0,0,0,0,0,0,0,-,0,0,-,-,0,0,0,0…
100487667|F|0-67:A>T-67:A>T,TGCAGTTTGGTTCTTTCGTGAGTGGCTCACATTGGATGCACTTGTTTGAAATACTTGCCCTTTATTTTT,TGCAGTTTGGTTCTTTCGTGAGTGGCTCACATTGGATGCACTTGTTTGAAATACTTGCCCTTTATTTTT,"Chr 5",4398359,1,2.91549e-028,67:A>T,67,0.763441,0.014085,0.985915,0.014085,0.985915,0,0.027772,0.027772,0.027772,32,20.9878,1,1,1,-,-,-,1,1,1,1,1,1,-,1,1,1,1,1,-,-,1,1,-,-,1,1,1,-,1,1,1,1,1,1,1,1,1,1,-,-,1,1,1,1,1,1,1,1,1,1,-,1,1…
100487816|F|0--67:G>A,TGCAGAATTCTTGATACCAGACCCTGAACCCGGGCTCAGGAACAGATTATATTCCAGTAATAGCCCAGA,TGCAGAATTCTTGATACCAGACCCTGAACCCGGGCTCAGGAACAGATTATATTCCAGTAATAGCCCAGA,"Chr 6",13324439,1,2.25381e-029,,67,0.774194,1,0.013889,0.986111,0,0.013889,0,0.027392,0.013696,27.90588,8,1,1,1,1,-,1,1,1,-,1,1,1,-,1,1,1,1,1,1,1,1,1,-,-,1,1,1,1,1,-,1,1,1,1,1,-,1,-,-,-,1,1,1,1,1,1,1,-,1,1,1,1,1,-,-,1,1,1,1,1,1,-,-,1,1,…
100487816|F|0-67:G>A-67:G>A,TGCAGAATTCTTGATACCAGACCCTGAACCCGGGCTCAGGAACAGATTATATTCCAGTAATAGCCCAAA,TGCAGAATTCTTGATACCAGACCCTGAACCCGGGCTCAGGAACAGATTATATTCCAGTAATAGCCCAAA,"Chr 6",13324439,1,2.25381e-029,67:G>A,67,0.774194,1,0.013889,0.986111,0,0.013889,0,0.027392,0.013696,27.90588,8,1,0,0,0,-,0,0,0,-,0,0,0,-,0,0,0,0,0,0,0,0,0,-,-,0,0,0,0,0,-,0,0,0,0,0,-,0,-,-,-,0,1,0,0,0,0,0,-,0,0,0,0,0,-,-,0,0,0,0,…
100494375|F|0--67:C>T,TGCAGCAAGCTGGATGAAATTTTTATTCCAGCATTTTTCATGCTGAATCATTAGGGTTTTTTTTTTTCT,TGCAGCAAGCTGGATGAAATTTTTATTCCAGCATTTTTCATGCTGAATCATTAGGGTTTTTTTTTTTCT,"Chr 11",46817576,1,2.91549e-028,,67,0.913978,1,0.023529,0.976471,0,0.023529,0,0.045952,0.022976,8.40777,2.5,1,1,1,1,1,1,1,1,1,1,1,1,-,1,1,1,1,1,1,1,1,1,1,1,1,1,1,1,1,1,1,1,1,1,1,-,-,1,-,-,1,1,1,1,1,1,1,1,1,1,1,1,1,1,1,1,1,1,1,1,-,1,1,1,…
100494375|F|0-67:C>T-67:C>T,TGCAGCAAGCTGGATGAAATTTTTATTCCAGCATTTTTCATGCTGAATCATTAGGGTTTTTTTTTCTTC,TGCAGCAAGCTGGATGAAATTTTTATTCCAGCATTTTTCATGCTGAATCATTAGGGTTTTTTTTTCTTC,"Chr 11",46817576,1,2.91549e-028,67:C>T,67,0.913978,1,0.023529,0.976471,0,0.023529,0,0.045952,0.022976,8.40777,2.5,1,0,0,0,0,0,0,0,0,0,0,0,-,0,0,0,0,0,0,0,0,0,0,1,0,0,0,0,0,1,0,0,0,0,0,-,-,0,-,-,0,0,0,0,0,0,0,0,0,0,0,0,0,0,0,0,0,0,…
100494852|F|0--67:T>A	TGCAGAGAAGAATGATATCTGAAACATCATCTGGAAGTGTGACTTTCAATGATGCAATTCTACAAGTTA	TGCAGAGAAGAATGATATCTGAAACATCATCTGGAAGTGTGACTTTCAATGATGCAATTCTACAAGTTA		0	0	999		67	0.752688	0.014286	1	0	0.985714	0.014286	0.028163	0	0.014082	33	25.77778	1	-	0	-	-	0	-	0	0	0	-	0	0	0	-	0	0	0	0	0	0	0	0	-	0	0	0	0	0	0
100494852|F|0-67:T>A-67:T>A	TGCAGAGAAGAATGATATCTGAAACATCATCTGGAAGTGTGACTTTCAATGATGCAATTCTACAAGTAA	TGCAGAGAAGAATGATATCTGAAACATCATCTGGAAGTGTGACTTTCAATGATGCAATTCTACAAGTAA		0	0	999	67:T>A	67	0.752688	0.014286	1	0	0.985714	0.014286	0.028163	0	0.014082	33	25.77778	1	-	1	-	-	1	-	1	1	1	-	1	1	1	-	1	1	1	1	1	1	1	1	-	1	1	1	1	1	1
100494873|F|0--67:C>A,TGCAGAGACGTTCCAACTCTCTACGTGTCTAACAATCTGTCAAACAAAAAATTACGAACTCTAGTTACA,TGCAGAGACGTTCCAACTCTCTACGTGTCTAACAATCTGTCAAACAAAAAATTACGAACTCTAGTTACA,"Chr 2",26016223,1,2.91549e-028,,67,0.795699,0.972973,0.040541,0.959459,0.027027,0.013514,0.052593,0.077794,0.065194,33.76471,11.66667,1,1,1,-,0,-,1,-,1,1,1,1,-,-,1,-,1,1,1,1,1,1,-,-,-,1,1,1,1,1,1,-,1,1,1,1,1,1,-,1,1,1,1,1,1,1,1,1,1,1,-,…
100494873|F|0-67:C>A-67:C>A,TGCAGAGACGTTCCAACTCTCTACGTGTCTAACAATCTGTCAAACAAAAAATTACGAACTCTAGTTAAC,TGCAGAGACGTTCCAACTCTCTACGTGTCTAACAATCTGTCAAACAAAAAATTACGAACTCTAGTTAAC,"Chr 2",26016223,1,2.91549e-028,67:C>A,67,0.795699,0.972973,0.040541,0.959459,0.027027,0.013514,0.052593,0.077794,0.065194,33.76471,11.66667,1,0,0,-,1,-,0,-,0,0,0,0,-,-,0,-,0,0,0,0,0,0,-,-,-,0,0,0,0,0,0,-,0,0,0,0,0,0,-,0,0,0,0,0,0,…
100494983|F|0--67:C>A,TGCAGATATATACACTACACATTTCAGGTCCACGAATTCAGAATAGCTTATAGTATAGAGAAACTTACA,TGCAGATATATACACTACACATTTCAGGTCCACGAATTCAGAATAGCTTATAGTATAGAGAAACTTACA,"Chr 8",3174874,1,2.91549e-028,,67,0.827957,0.987013,0.025974,0.974026,0.012987,0.012987,0.025637,0.050599,0.038118,37.34066,10,1,1,1,1,-,-,1,1,1,1,1,1,1,1,-,1,1,1,1,1,1,1,1,1,1,1,1,-,1,1,-,1,1,1,1,1,1,1,-,-,1,1,1,1,1,1,1,1,1,1,1,1,1,1,-…
100494983|F|0-67:C>A-67:C>A,TGCAGATATATACACTACACATTTCAGGTCCACGAATTCAGAATAGCTTATAGTATAGAGAAACTTAAG,TGCAGATATATACACTACACATTTCAGGTCCACGAATTCAGAATAGCTTATAGTATAGAGAAACTTAAG,"Chr 8",3174874,1,2.91549e-028,67:C>A,67,0.827957,0.987013,0.025974,0.974026,0.012987,0.012987,0.025637,0.050599,0.038118,37.34066,10,1,0,0,0,-,-,0,0,0,0,0,0,0,0,-,0,1,0,0,0,0,0,0,0,0,0,0,-,0,0,-,0,0,0,0,0,0,0,-,-,0,0,0,0,0,0,0,0,0…
100495827|F|0--67:A>T	TGCAGTATACTTACATTTGAAATACTTCACAATTTGCATAAAAAAATGAGACTTTATTTTATACCATAA	TGCAGTATACTTACATTTGAAATACTTCACAATTTGCATAAAAAAATGAGACTTTATTTTATACCATAA		0	0	999		67	0.88172	1	0.012195	0.987805	0	0.012195	0	0.024093	0.012046	37.3299	12	1	-	1	1	1	1	1	1	1	1	1	1	-	1	-	1	1	1	1	1	1	1	1	1	1	1	1	1	1	1
100495827|F|0-67:A>T-67:A>T	TGCAGTATACTTACATTTGAAATACTTCACAATTTGCATAAAAAAATGAGACTTTATTTTATACCATTA	TGCAGTATACTTACATTTGAAATACTTCACAATTTGCATAAAAAAATGAGACTTTATTTTATACCATTA		0	0	999	67:A>T	67	0.88172	1	0.012195	0.987805	0	0.012195	0	0.024093	0.012046	37.3299	12	1	-	0	0	0	0	0	0	0	0	0	0	-	0	-	0	0	0	0	0	0	0	0	0	0	0	0	0	0	0
100496078|F|0--67:C>A	TGCAGTTCTGCCCCTAAACCAATGTCTTCATGTACACCTTTACGATAGAAGCTTGCTAGAACCTTTTCA	TGCAGTTCTGCCCCTAAACCAATGTCTTCATGTACACCTTTACGATAGAAGCTTGCTAGAACCTTTTCA		0	0	999		67	0.741935	1	0.014493	0.985507	0	0.014493	0	0.028565	0.014283	23.42857	21	1	1	1	-	1	1	-	1	1	1	1	1	1	-	-	-	1	1	1	-	1	1	1	1	1	-	1	1	1	1
100496078|F|0-67:C>A-67:C>A	TGCAGTTCTGCCCCTAAACCAATGTCTTCATGTACACCTTTACGATAGAAGCTTGCTAGAACCTTTTAC	TGCAGTTCTGCCCCTAAACCAATGTCTTCATGTACACCTTTACGATAGAAGCTTGCTAGAACCTTTTAC		0	0	999	67:C>A	67	0.741935	1	0.014493	0.985507	0	0.014493	0	0.028565	0.014283	23.42857	21	1	0	0	-	0	0	-	0	0	0	0	0	0	-	-	-	0	0	0	-	0	0	0	0	0	-	0	0	0	0
100496235|F|0--67:G>A,TGCAGGATCATCAACCATTAGGAGGCAAAACAGGACAGTTTTTGAGGGTGGCACTCCATTCACTTTTGA,TGCAGGATCATCAACCATTAGGAGGCAAAACAGGACAGTTTTTGAGGGTGGCACTCCATTCACTTTTGA,"Chr 11",30793642,1,2.25381e-029,,67,0.83871,0.987179,0.012821,0.987179,0.012821,0,0.025312,0.025312,0.025312,33.64444,28,1,1,1,1,1,1,1,-,1,1,1,1,-,1,1,1,1,0,1,-,1,1,1,1,1,1,1,1,1,1,1,1,1,1,1,1,1,1,1,1,-,1,1,1,1,1,1,1,1,1,1,1,1,-,-,1,1,1…
100496235|F|0-67:G>A-67:G>A,TGCAGGATCATCAACCATTAGGAGGCAAAACAGGACAGTTTTTGAGGGTGGCACTCCATTCACTTTTAC,TGCAGGATCATCAACCATTAGGAGGCAAAACAGGACAGTTTTTGAGGGTGGCACTCCATTCACTTTTAC,"Chr 11",30793642,1,2.25381e-029,67:G>A,67,0.83871,0.987179,0.012821,0.987179,0.012821,0,0.025312,0.025312,0.025312,33.64444,28,1,0,0,0,0,0,0,-,0,0,0,0,-,0,0,0,0,1,0,-,0,0,0,0,0,0,0,0,0,0,0,0,0,0,0,0,0,0,0,0,-,0,0,0,0,0,0,0,0,0,0,0…
100496528|F|0--67:C>A,TGCAGAATCTTGTATTCAAATTTCTTGTGATTCTTTACAGTCTTTGATCCTGAGTATTATCTACTTACA,TGCAGAATCTTGTATTCAAATTTCTTGTGATTCTTTACAGTCTTTGATCCTGAGTATTATCTACTTACA,"Chr 3",13460231,1,2.91549e-028,,67,0.763441,1,0.014085,0.985915,0,0.014085,0,0.027772,0.013886,33.10714,19,1,1,1,1,-,1,1,-,1,1,1,1,-,1,-,-,1,1,-,1,1,1,1,1,1,1,1,1,1,1,1,1,1,1,1,1,1,-,1,1,1,-,1,1,1,1,1,-,1,1,1,1,1,-,-,1,1,1,1,1,-,-,1,1,1…
100496528|F|0-67:C>A-67:C>A,TGCAGAATCTTGTATTCAAATTTCTTGTGATTCTTTACAGTCTTTGATCCTGAGTATTATCTACTTAAA,TGCAGAATCTTGTATTCAAATTTCTTGTGATTCTTTACAGTCTTTGATCCTGAGTATTATCTACTTAAA,"Chr 3",13460231,1,2.91549e-028,67:C>A,67,0.763441,1,0.014085,0.985915,0,0.014085,0,0.027772,0.013886,33.10714,19,1,0,0,0,-,0,0,-,0,0,0,0,-,0,-,-,0,0,-,0,0,0,0,0,0,0,0,0,0,0,0,0,0,0,0,0,0,-,0,0,0,-,0,0,0,0,0,-,0,0,0,0,0,-,-,0,0,0,0…
100496690|F|0--67:A>C	TGCAGCCACATATTGCCATCACCAATCAATTCGTGTTCTGCTTCAGATGCCTAAATATGTTATATTAAA	TGCAGCCACATATTGCCATCACCAATCAATTCGTGTTCTGCTTCAGATGCCTAAATATGTTATATTAAA		0	0	999		67	0.849462	0.012658	0.987342	0.012658	0.987342	0	0.024996	0.024996	0.024996	49	45.69697	1	0	0	0	-	0	0	0	0	0	-	0	0	-	0	0	0	0	0	0	0	0	0	0	0	0	0	0	0	-
100496690|F|0-67:A>C-67:A>C	TGCAGCCACATATTGCCATCACCAATCAATTCGTGTTCTGCTTCAGATGCCTAAATATGTTATATTACA	TGCAGCCACATATTGCCATCACCAATCAATTCGTGTTCTGCTTCAGATGCCTAAATATGTTATATTACA		0	0	999	67:A>C	67	0.849462	0.012658	0.987342	0.012658	0.987342	0	0.024996	0.024996	0.024996	49	45.69697	1	1	1	1	-	1	1	1	1	1	-	1	1	-	1	1	1	1	1	1	1	1	1	1	1	1	1	1	1	-
100496743|F|0--67:T>A,TGCAGCTCCGTATGTCACTATATGGAGATAATTCAGTAGTGGTTGAATTCATACCAGCAAATTTCTTTT,TGCAGCTCCGTATGTCACTATATGGAGATAATTCAGTAGTGGTTGAATTCATACCAGCAAATTTCTTTT,"Chr 6",2108880,2,2.25381e-029,,67,0.763441,1,0.014085,0.985915,0,0.014085,0,0.027772,0.013886,28.97701,17,1,1,1,1,-,-,1,1,1,1,1,1,-,-,-,1,1,-,1,1,1,1,1,1,1,1,1,1,1,1,1,1,1,1,1,-,-,1,-,-,1,1,1,1,1,1,1,-,1,1,1,1,1,-,-,1,1,1,1,1,-,1,1,1,-,…
100496743|F|0-67:T>A-67:T>A,TGCAGCTCCGTATGTCACTATATGGAGATAATTCAGTAGTGGTTGAATTCATACCAGCAAATTTCTTAC,TGCAGCTCCGTATGTCACTATATGGAGATAATTCAGTAGTGGTTGAATTCATACCAGCAAATTTCTTAC,"Chr 6",2108880,2,2.25381e-029,67:T>A,67,0.763441,1,0.014085,0.985915,0,0.014085,0,0.027772,0.013886,28.97701,17,1,0,0,0,-,-,0,0,0,0,0,0,-,-,-,0,0,-,0,0,0,0,0,0,0,0,0,0,0,0,0,0,0,0,0,-,-,0,-,-,0,0,0,0,0,0,0,-,0,0,0,0,0,-,-,0,0,0,0,…
100496925|F|0--67:G>A,TGCAGTAGTCCCTGCTTTGTGCCAAGTTGAGATACTTGTGGCCAAATTCATCTCTGACACCCCAGGAGC,TGCAGTAGTCCCTGCTTTGTGCCAAGTTGAGATACTTGTGGCCAAATTCATCTCTGACACCCCAGGAGC,"Chr 2",35377335,1,2.91549e-028,,67,0.752688,1,0.014286,0.985714,0,0.014286,0,0.028163,0.014082,8.89157,4,1,1,-,-,1,1,1,-,-,1,1,1,1,1,-,1,1,1,1,1,-,1,1,1,1,1,1,1,1,1,1,1,1,-,1,1,1,-,-,-,1,1,1,1,-,1,1,-,1,1,-,1,1,-,-,1,1,1,1,1,1,1,1,1,1,1…
100496925|F|0-67:G>A-67:G>A,TGCAGTAGTCCCTGCTTTGTGTCAAGTTGAGATACTTGTGGCCAAATTCATCTCTGACACCCCAGGAAC,TGCAGTAGTCCCTGCTTTGTGTCAAGTTGAGATACTTGTGGCCAAATTCATCTCTGACACCCCAGGAAC,"Chr 2",35377335,1,2.91549e-028,67:G>A,67,0.752688,1,0.014286,0.985714,0,0.014286,0,0.028163,0.014082,8.89157,4,1,0,-,-,0,0,0,-,-,0,0,0,0,0,-,0,0,0,0,0,-,0,0,0,0,0,0,0,0,0,0,0,0,-,0,0,0,-,-,-,0,0,0,0,-,0,0,-,0,0,-,0,0,-,-,0,0,0,0,0…
100497017|F|0--67:C>A,TGCAGTTTCGATGTGCCAATATAAAATCAGATGAGCTCGAAAACACAGAATACGGATGTTGCATATTCT,TGCAGTTTCGATGTGCCAATATAAAATCAGATGAGCTCGAAAACACAGAATACGGATGTTGCATATTCT,"Chr 3",18891146,1,2.25381e-029,,67,0.795699,1,0.013514,0.986486,0,0.013514,0,0.026662,0.013331,32.73864,14,1,1,1,-,-,1,1,1,1,1,1,1,-,-,1,1,1,1,1,1,1,1,-,1,1,-,1,1,1,1,1,1,1,1,1,1,1,1,1,-,1,1,1,1,1,1,1,-,1,-,1,-,1,-,-,-,1,1,1,1,-,1,1,1,1…
100497017|F|0-67:C>A-67:C>A,TGCAGTTTCGATGTGCCAATATAAAATCAGATGAGCTCGAAAACACAGAATACGGATGTTGCATATTAC,TGCAGTTTCGATGTGCCAATATAAAATCAGATGAGCTCGAAAACACAGAATACGGATGTTGCATATTAC,"Chr 3",18891146,1,2.25381e-029,67:C>A,67,0.795699,1,0.013514,0.986486,0,0.013514,0,0.026662,0.013331,32.73864,14,1,0,0,-,-,0,0,0,0,0,0,0,-,-,0,0,0,0,0,0,0,0,-,0,0,-,0,0,0,0,1,0,0,0,0,0,0,0,0,-,0,0,0,0,0,0,0,-,0,-,0,-,0,-,-,-,0,0,0…
100497231|F|0--67:T>A,TGCAGATTTTATCTTACTTTACCTTATCTTTATTTACTGCACATGTTATCTTGCCTTAGCTTATCTTTA,TGCAGATTTTATCTTACTTTACCTTATCTTTATTTACTGCACATGTTATCTTGCCTTAGCTTATCTTTA,"Chr 10",413043,1,2.25381e-029,,67,0.795699,1,0.013514,0.986486,0,0.013514,0,0.026662,0.013331,40.07609,20,1,1,1,1,1,1,1,-,-,1,1,1,1,1,-,-,1,1,1,1,1,1,1,1,1,1,1,1,1,1,-,1,1,-,1,-,1,1,1,1,1,1,-,1,1,1,1,-,1,1,1,1,1,-,-,1,1,1,1,1,1,1,-,-,1,…
100497231|F|0-67:T>A-67:T>A,TGCAGATTTTATCTTACTTTACCTTATCTTTATTTACTGCACATGTTATCTTGCCTTAGCTTATCTTAC,TGCAGATTTTATCTTACTTTACCTTATCTTTATTTACTGCACATGTTATCTTGCCTTAGCTTATCTTAC,"Chr 10",413043,1,2.25381e-029,67:T>A,67,0.795699,1,0.013514,0.986486,0,0.013514,0,0.026662,0.013331,40.07609,20,1,0,0,0,0,0,0,-,-,0,0,0,0,0,-,-,0,0,0,0,0,0,0,0,0,0,0,0,0,0,-,0,0,-,0,-,0,0,0,0,0,0,-,0,0,0,0,-,0,1,0,0,0,-,-,0,0,0,0,…
100503161|F|0--67:A>C,TGCAGCATTGAAATTGTAACACATCAAGGTGCTTGCTCATTTTTTATATTGACAAAAAAATTGGTTCAG,TGCAGCATTGAAATTGTAACACATCAAGGTGCTTGCTCATTTTTTATATTGACAAAAAAATTGGTTCAG,"Chr 7",10385305,1,2.91549e-028,,67,0.849462,0.987342,0.025316,0.974684,0.012658,0.012658,0.024996,0.049351,0.037174,33.625,27,1,1,-,1,-,1,1,1,1,1,1,1,1,1,-,1,1,-,1,1,1,1,1,-,1,1,1,1,1,1,1,1,1,1,1,1,1,1,-,-,1,-,1,1,1,1,1,1,1,1,1,1,1,1,1,…
100503161|F|0-67:A>C-67:A>C,TGCAGCATTGAAATTGTAACACATCAAGGTGCTTGCTCATTTTTTATATTGACAAAAAAATTGGTTCCG,TGCAGCATTGAAATTGTAACACATCAAGGTGCTTGCTCATTTTTTATATTGACAAAAAAATTGGTTCCG,"Chr 7",10385305,1,2.91549e-028,67:A>C,67,0.849462,0.987342,0.025316,0.974684,0.012658,0.012658,0.024996,0.049351,0.037174,33.625,27,1,0,-,0,-,0,0,0,0,0,0,0,0,0,-,0,0,-,0,0,0,0,0,-,0,0,0,0,0,0,0,0,0,0,0,0,0,0,-,-,0,-,0,0,0,0,0,0,0,…
100503280|F|0--67:G>C	TGCAGCTCTGAAGGCCAAATTGACAAGCTGCAACAGGAGAGGGGTGAATTTCAGAGAATGGTTATTGGT	TGCAGCTCTGAAGGCCAAATTGACAAGCTGCAACAGGAGAGGGGTGAATTTCAGAGAATGGTTATTGGT		0	0	999		67	0.462366	0.976744	0.023256	0.976744	0.023256	0	0.04543	0.04543	0.04543	16.19231	8	1	-	-	-	1	-	-	1	1	1	1	1	-	-	-	-	-	-	-	-	1	1	1	-	-	-	1	-	1	-
100503280|F|0-67:G>C-67:G>C	TGCAGCTCTGAAGGCCAAATTGACAAGCTGCAACAGGAGAGGGGTGAATTTCAGAGAATGGTTATTGCT	TGCAGCTCTGAAGGCCAAATTGACAAGCTGCAACAGGAGAGGGGTGAATTTCAGAGAATGGTTATTGCT		0	0	999	67:G>C	67	0.462366	0.976744	0.023256	0.976744	0.023256	0	0.04543	0.04543	0.04543	16.19231	8	1	-	-	-	0	-	-	0	0	0	0	0	-	-	-	-	-	-	-	-	0	0	0	-	-	-	0	-	0	-
100503321|F|0--67:C>A	TGCAGCTTAGTTTGTATAGAGGAAGGCACCATAATGGACCCATAAGTAGTAAAGTTTTGGTAATATTCA	TGCAGCTTAGTTTGTATAGAGGAAGGCACCATAATGGACCCATAAGTAGTAAAGTTTTGGTAATATTCA		0	0	999		67	0.860215	1	0.0125	0.9875	0	0.0125	0	0.024687	0.012344	38.72	21	1	1	1	1	1	1	-	1	-	1	1	1	1	-	1	1	1	1	-	-	1	1	1	-	1	1	1	1	1	1
100503321|F|0-67:C>A-67:C>A	TGCAGCTTAGTTTGTATAGAGGAAGGCACCATAATGGACCCATAAGTAGTAAAGTTTTGGTAATATTAC	TGCAGCTTAGTTTGTATAGAGGAAGGCACCATAATGGACCCATAAGTAGTAAAGTTTTGGTAATATTAC		0	0	999	67:C>A	67	0.860215	1	0.0125	0.9875	0	0.0125	0	0.024687	0.012344	38.72	21	1	0	0	0	0	0	-	0	-	0	0	0	0	-	0	0	0	0	-	-	0	0	0	-	0	0	0	0	0	0
100503450|F|0--67:C>T	TGCAGGCATGGAAATCAAACTGGAATGAGACCTTCCTTTCTGTCGACATTCTTTTCCATTCAATTTACA	TGCAGGCATGGAAATCAAACTGGAATGAGACCTTCCTTTCTGTCGACATTCTTTTCCATTCAATTTACA		0	0	999		67	0.451613	0.02381	0.97619	0.02381	0.97619	0	0.046485	0.046485	0.046485	10	3.84	1	-	0	-	-	-	-	-	-	0	0	0	-	-	-	-	0	0	-	0	0	0	0	0	0	1	-	0	0	-
100503450|F|0-67:C>T-67:C>T	TGCAGGCATGGAAATCAAACTGGAATGAGACCTTCCTTTCTATCGACATTTTTTTCCATTCAATTTATC	TGCAGGCATGGAAATCAAACTGGAATGAGACCTTCCTTTCTATCGACATTTTTTTCCATTCAATTTATC		0	0	999	67:C>T	67	0.451613	0.02381	0.97619	0.02381	0.97619	0	0.046485	0.046485	0.046485	10	3.84	1	-	1	-	-	-	-	-	-	1	1	1	-	-	-	-	1	1	-	1	1	1	1	1	1	0	-	1	1	-
100503677|F|0--67:G>A,TGCAGTAGAGAACGGTGGAGTAAGAGTTGCCCCGCCGTAAGGACCTTGGACTTGCCATGCCCAATTTGG,TGCAGTAGAGAACGGTGGAGTAAGAGTTGCCCCGCCGTAAGGACCTTGGACTTGCCATGCCCAATTTGG,"Chr 3",18197433,1,2.25381e-029,,67,0.967742,1,0.011111,0.988889,0,0.011111,0,0.021975,0.010988,38.32743,11,1,1,1,1,1,1,1,1,1,1,1,1,-,1,1,1,1,1,1,1,1,1,1,1,1,1,1,1,1,1,1,1,1,1,1,1,1,1,-,1,1,1,1,1,1,1,1,1,1,1,1,1,1,1,1,1,1,1,1,1,1,1,1,1,1…
100503677|F|0-67:G>A-67:G>A,TGCAGTAGAGAACGGTGGAGTAAGAGTTGCCCCGCCGTAAGGACCTTGGACTTGCCATGCCCAATTTAC,TGCAGTAGAGAACGGTGGAGTAAGAGTTGCCCCGCCGTAAGGACCTTGGACTTGCCATGCCCAATTTAC,"Chr 3",18197433,1,2.25381e-029,67:G>A,67,0.967742,1,0.011111,0.988889,0,0.011111,0,0.021975,0.010988,38.32743,11,1,0,0,0,0,0,0,0,0,0,0,0,-,0,0,0,0,0,0,0,0,0,0,0,0,0,0,0,0,0,0,0,0,0,0,0,0,0,-,0,0,0,0,0,0,0,0,0,0,0,0,0,0,0,0,0,0,0,0…
100503988|F|0--67:T>C,TGCAGTTTACCAAGGAGTTTTACAATAATCACGCTTCAGAGTGGACTTCGAATTATGCCAAGGATTATT,TGCAGTTTACCAAGGAGTTTTACAATAATCACGCTTCAGAGTGGACTTCGAATTATGCCAAGGATTATT,"Chr 3",11417240,1,2.25381e-029,,67,0.849462,0.987342,0.012658,0.987342,0.012658,0,0.024996,0.024996,0.024996,17.4375,6,1,1,1,-,0,-,1,-,1,1,1,1,1,1,1,1,1,1,1,-,1,1,1,1,1,1,1,1,1,1,1,1,1,1,1,1,1,1,-,-,1,1,-,1,1,1,1,1,1,1,-,1,1,1,-,1,1,1,1…
100503988|F|0-67:T>C-67:T>C,TGCAGTTTACCAAGGAGTTTTACAATAATCACGCTTCAGAGTGGACTTCGAATTATGCCAAGGATTACA,TGCAGTTTACCAAGGAGTTTTACAATAATCACGCTTCAGAGTGGACTTCGAATTATGCCAAGGATTACA,"Chr 3",11417240,1,2.25381e-029,67:T>C,67,0.849462,0.987342,0.012658,0.987342,0.012658,0,0.024996,0.024996,0.024996,17.4375,6,1,0,0,-,1,-,0,-,0,0,0,0,0,0,0,0,0,0,0,-,0,0,0,0,0,0,0,0,0,0,0,0,0,0,0,0,0,0,-,-,0,0,-,0,0,0,0,0,0,0,-,0,0…
100504684|F|0--67:G>A	TGCAGGGGAAATATCCAGATCTGAAAATGCCTCACCTTTGGCATCCCCTGAGAGAAAGTCTCCTATTGA	TGCAGGGGAAATATCCAGATCTGAAAATGCCTCACCTTTGGCATCCCCTGAGAGAAAGTCTCCTATTGA		0	0	999		67	0.741935	1	0.014493	0.985507	0	0.014493	0	0.028565	0.014283	27.4125	21	1	1	1	1	1	1	1	1	-	1	1	1	-	-	-	1	1	1	1	1	1	1	1	-	1	-	1	1	1	-
100504684|F|0-67:G>A-67:G>A	TGCAGGGGAAATATCCAGATCTGAAAATGCCTCACCTTTGGCATCCCCTGAGAGAAAGTCTCCTATTAC	TGCAGGGGAAATATCCAGATCTGAAAATGCCTCACCTTTGGCATCCCCTGAGAGAAAGTCTCCTATTAC		0	0	999	67:G>A	67	0.741935	1	0.014493	0.985507	0	0.014493	0	0.028565	0.014283	27.4125	21	1	0	0	0	0	0	0	0	-	0	0	0	-	-	-	0	0	0	0	0	0	0	0	-	0	-	0	0	0	-
100505006|F|0--67:A>C,TGCAGAGTATCTGTTCACATTTTCTCACTTACTTACCGTGTCAGATACTCTGAGGTTCCGCTTGGTTAC,TGCAGAGTATCTGTTCACATTTTCTCACTTACTTACCGTGTCAGATACTCTGAGGTTCCGCTTGGTTAC,"Chr 11",29523249,1,2.91549e-028,,67,0.849462,0.012658,1,0,0.987342,0.012658,0.024996,0,0.012498,55,38.16667,1,0,0,0,0,0,0,-,0,0,0,0,-,0,-,0,0,0,0,0,0,0,0,-,0,0,0,0,0,0,0,0,0,0,0,0,0,0,-,0,0,0,0,0,0,0,0,-,0,0,0,0,0,-,0,0,0,0,0,0,-,0,-,0,…
100505006|F|0-67:A>C-67:A>C,TGCAGAGTATCTGTTCACATTTTCTCACTTACTTACCGTGTCAGATACTCTGAGGTTCCGCTTGGTTCA,TGCAGAGTATCTGTTCACATTTTCTCACTTACTTACCGTGTCAGATACTCTGAGGTTCCGCTTGGTTCA,"Chr 11",29523249,1,2.91549e-028,67:A>C,67,0.849462,0.012658,1,0,0.987342,0.012658,0.024996,0,0.012498,55,38.16667,1,1,1,1,1,1,1,-,1,1,1,1,-,1,-,1,1,1,1,1,1,1,1,-,1,1,1,1,1,1,1,1,1,1,1,1,1,1,-,1,1,1,1,1,1,1,1,-,1,1,1,1,1,-,1,1,1,1,…
100509557|F|0--67:C>A,TGCAGATCAGAATCATGATAAAATTGATGAAATTTATTTGCTTCTAAGATTTTTCTTTGAGCATTTACA,TGCAGATCAGAATCATGATAAAATTGATGAAATTTATTTGCTTCTAAGATTTTTCTTTGAGCATTTACA,"Chr 8",6767308,1,2.91549e-028,,67,0.795699,0.986486,0.027027,0.972973,0.013514,0.013514,0.026662,0.052593,0.039627,33.46429,8,1,1,-,-,-,1,1,1,1,1,1,1,-,1,-,-,1,1,-,1,1,1,1,1,1,-,1,-,1,1,1,1,1,1,1,1,1,-,-,1,1,-,1,1,1,1,1,0,1,1,1,1,1,1,-,…
100509557|F|0-67:C>A-67:C>A,TGCAGATCAGAATCATGATAAAATTGATGAAATTTATTTGCTTCTAAGATTTTTCTTTGAGCATTTAAA,TGCAGATCAGAATCATGATAAAATTGATGAAATTTATTTGCTTCTAAGATTTTTCTTTGAGCATTTAAA,"Chr 8",6767308,1,2.91549e-028,67:C>A,67,0.795699,0.986486,0.027027,0.972973,0.013514,0.013514,0.026662,0.052593,0.039627,33.46429,8,1,0,-,-,-,0,0,0,0,0,0,0,-,0,-,-,0,0,-,0,0,0,0,0,0,-,1,-,0,0,0,0,0,0,0,0,0,-,-,0,0,-,0,0,0,0,0,1,0,…
100510084|F|0--67:C>A,TGCAGGTTTGTTTTCCCAATGCTAATTCTACGGATTCGTGGTCTGTCTGTATATTCATTGTATGGTTCC,TGCAGGTTTGTTTTCCCAATGCTAATTCTACGGATTCGTGGTCTGTCTGTATATTCATTGTATGGTTCC,"Chr 7",14293276,1,2.25381e-029,,67,0.88172,1,0.012195,0.987805,0,0.012195,0,0.024093,0.012046,38.84466,29,1,1,1,-,1,1,1,1,1,1,1,1,-,1,1,1,1,1,1,1,1,1,1,1,1,1,1,1,1,1,1,1,1,1,1,1,1,1,1,-,1,1,1,1,1,1,1,1,1,1,1,-,1,1,1,1,1,1,1,1,-,1,1,1,1,…
100510084|F|0-67:C>A-67:C>A,TGCAGGTTTGTTTTCCCAATGCTAATTCTACGGATTCGTGGTCTGTCTGTATATTCATTGTATGGTTAC,TGCAGGTTTGTTTTCCCAATGCTAATTCTACGGATTCGTGGTCTGTCTGTATATTCATTGTATGGTTAC,"Chr 7",14293276,1,2.25381e-029,67:C>A,67,0.88172,1,0.012195,0.987805,0,0.012195,0,0.024093,0.012046,38.84466,29,1,0,0,-,0,0,0,0,0,0,0,0,-,0,0,0,0,0,0,0,0,0,0,0,0,0,0,0,0,0,0,0,0,0,0,0,0,0,0,-,0,0,0,0,0,0,0,0,0,0,0,-,0,0,1,0,0,0,0,…
100510226|F|0--67:T>A	TGCAGTGCCTCAAATGATTCTTTACTATTCTTCTCACGCTCTTTCTCATCAACCGTGAAAACAGCTTTC	TGCAGTGCCTCAAATGATTCTTTACTATTCTTCTCACGCTCTTTCTCATCAACCGTGAAAACAGCTTTC		0	0	999		67	0.677419	0.984127	0.031746	0.968254	0.015873	0.015873	0.031242	0.061476	0.046359	6.98611	3.5	1	1	1	-	-	1	1	-	1	1	1	1	-	-	-	-	1	-	1	1	1	1	1	-	1	-	1	-	1	1
100510226|F|0-67:T>A-67:T>A	TGCAGTGCCTCAAATGATTCTTTACTATTCTTCTCACGCTCTTTCTCATCAACCGTGAAAACAGCTTAC	TGCAGTGCCTCAAATGATTCTTTACTATTCTTCTCACGCTCTTTCTCATCAACCGTGAAAACAGCTTAC		0	0	999	67:T>A	67	0.677419	0.984127	0.031746	0.968254	0.015873	0.015873	0.031242	0.061476	0.046359	6.98611	3.5	1	0	0	-	-	0	0	-	0	0	0	0	-	-	-	-	0	-	0	0	0	0	0	-	0	-	0	-	0	0
100510946|F|0--67:T>A,TGCAGTGGGAGACCAAAGAAATAACCAAATGGTCTAGAATTCAATCCTTGTTGCTCTTACTAAATTTTC,TGCAGTGGGAGACCAAAGAAATAACCAAATGGTCTAGAATTCAATCCTTGTTGCTCTTACTAAATTTTC,"Chr 7",15907149,1,2.25381e-029,,67,0.860215,1,0.025,0.975,0,0.025,0,0.04875,0.024375,38.34375,18,1,1,1,1,1,1,1,1,1,1,1,1,-,1,1,1,1,1,1,1,1,1,1,1,1,1,1,1,1,1,1,1,1,1,1,1,1,1,-,1,1,1,1,1,1,-,1,1,1,-,1,1,1,-,1,-,1,1,1,1,-,1,1,-,1,1,1,1,1,1…
100510946|F|0-67:T>A-67:T>A,TGCAGTGGGAGACCAAAGAAATAACCAAATGGTCTAGAATTCAATCCTTGTTGCTCTTACTAAATTTAC,TGCAGTGGGAGACCAAAGAAATAACCAAATGGTCTAGAATTCAATCCTTGTTGCTCTTACTAAATTTAC,"Chr 7",15907149,1,2.25381e-029,67:T>A,67,0.860215,1,0.025,0.975,0,0.025,0,0.04875,0.024375,38.34375,18,1,0,0,0,0,0,0,0,0,0,0,0,-,0,0,0,0,0,0,0,0,0,0,0,0,0,0,0,0,0,0,0,0,0,0,0,0,0,-,0,0,0,0,0,0,-,0,0,0,-,0,0,0,-,0,-,0,0,1,1,-,0,0,-…
100515282|F|0--67:G>C,TGCAGATACAGGGCATACTGTGTTTTGTGTGATTTCCTATTATGAGTGCACATACATCAAGTTTACAGA,TGCAGATACAGGGCATACTGTGTTTTGTGTGATTTCCTATTATGAGTGCACATACATCAAGTTTACAGA,"Chr 11",14673040,1,3.77142e-027,,67,0.55914,0.980769,0.019231,0.980769,0.019231,0,0.037722,0.037722,0.037722,22.45,15,1,0,-,-,-,-,1,1,-,1,-,-,-,-,-,1,1,-,1,1,-,1,1,1,1,1,1,1,1,1,-,1,1,1,-,-,-,-,1,-,1,1,1,-,1,1,1,1,1,-,-,-,1,1,1,1,1,1,-,…
100515282|F|0-67:G>C-67:G>C,TGCAGATACAGGGCATACTGTGTTTTGTGTGATTTCCTATTATGAGTGCACATACATCAAGTTTATACC,TGCAGATACAGGGCATACTGTGTTTTGTGTGATTTCCTATTATGAGTGCACATACATCAAGTTTATACC,"Chr 11",14673040,1,3.77142e-027,67:G>C,67,0.55914,0.980769,0.019231,0.980769,0.019231,0,0.037722,0.037722,0.037722,22.45,15,1,1,-,-,-,-,0,0,-,0,-,-,-,-,-,0,0,-,0,0,-,0,0,0,0,0,0,0,0,0,-,0,0,0,-,-,-,-,0,-,0,0,0,-,0,0,0,0,0,-,-,-,0,…
100515499|F|0--67:C>A,TGCAGCCAAGGAAAACATAGTATAGGAACAATAACCAAAGAAAAAGTAAAGCAAAATGTCAAAATTACA,TGCAGCCAAGGAAAACATAGTATAGGAACAATAACCAAAGAAAAAGTAAAGCAAAATGTCAAAATTACA,"Chr 11",45528959,1,2.91549e-028,,67,0.795699,0.986486,0.013514,0.986486,0.013514,0,0.026662,0.026662,0.026662,37.35227,14,1,1,1,-,1,1,1,1,1,1,1,1,-,-,1,-,1,-,1,1,1,1,1,1,1,1,1,1,1,1,1,1,1,1,1,-,1,1,-,-,1,-,1,1,1,1,1,0,1,1,-,1,1,1,-,-,1,…
100515499|F|0-67:C>A-67:C>A,TGCAGCCAAGGAAAACATAGTATAGGAACAATAACCAAAGAAAAAGTAAAGCAAAATGTCAAAATTAAT,TGCAGCCAAGGAAAACATAGTATAGGAACAATAACCAAAGAAAAAGTAAAGCAAAATGTCAAAATTAAT,"Chr 11",45528959,1,2.91549e-028,67:C>A,67,0.795699,0.986486,0.013514,0.986486,0.013514,0,0.026662,0.026662,0.026662,37.35227,14,1,0,0,-,0,0,0,0,0,0,0,0,-,-,0,-,0,-,0,0,0,0,0,0,0,0,0,0,0,0,0,0,0,0,0,-,0,0,-,-,0,-,0,0,0,0,0,1,0,0,-,…
100520162|F|0--67:G>A	TGCAGCCTCACAATGTGTTTCTCTATTCTTTAGAAGCAACCTTGATAATGGTTACCCCTAGGTGTTTGA	TGCAGCCTCACAATGTGTTTCTCTATTCTTTAGAAGCAACCTTGATAATGGTTACCCCTAGGTGTTTGA		0	0	999		67	0.612903	0.982456	0.017544	0.982456	0.017544	0	0.034472	0.034472	0.034472	8.0625	5	1	1	-	-	1	1	1	-	1	1	1	1	1	-	-	1	1	-	1	1	1	1	-	1	-	1	-	1	1	1
100520162|F|0-67:G>A-67:G>A	TGCAGCCTCACAATGTGTTTCTCTATTCTTTAGAAGCAACCTTGATAATGGTTACCCCTAGGTGTTTAC	TGCAGCCTCACAATGTGTTTCTCTATTCTTTAGAAGCAACCTTGATAATGGTTACCCCTAGGTGTTTAC		0	0	999	67:G>A	67	0.612903	0.982456	0.017544	0.982456	0.017544	0	0.034472	0.034472	0.034472	8.0625	5	1	0	-	-	0	0	0	-	0	0	0	0	0	-	-	0	0	-	0	0	0	0	-	0	-	0	-	0	0	0
100527468|F|0--67:G>A	TGCAGAGGCAAAAGATTTCTGAAGACTTTCCAAGCAAACCAACCGACACTCTGACAAAAGCCAATTTGG	TGCAGAGGCAAAAGATTTCTGAAGACTTTCCAAGCAAACCAACCGACACTCTGACAAAAGCCAATTTGG		0	0	999		67	0.903226	0.988095	0.011905	0.988095	0.011905	0	0.023526	0.023526	0.023526	41.66337	16	1	1	-	1	1	1	1	1	1	1	1	1	1	1	1	-	1	1	1	1	1	1	1	1	1	1	1	1	1	1
100527468|F|0-67:G>A-67:G>A	TGCAGAGGCAAAAGATTTCTGAAGACTTTCCAAGCAAACCAACCGACACTCTGACAAAAGCCAATTTAC	TGCAGAGGCAAAAGATTTCTGAAGACTTTCCAAGCAAACCAACCGACACTCTGACAAAAGCCAATTTAC		0	0	999	67:G>A	67	0.903226	0.988095	0.011905	0.988095	0.011905	0	0.023526	0.023526	0.023526	41.66337	16	1	0	-	0	0	0	0	0	0	0	0	0	0	0	0	-	0	0	0	0	0	0	0	0	0	0	0	0	0	0
100530680|F|0--67:G>T	TGCAGCGGTTAGGCAAGGGTTTGCAGTGAACTCCTACACAAACCGAAAGAGCTATCTGCTAATTTATGA	TGCAGCGGTTAGGCAAGGGTTTGCAGTGAACTCCTACACAAACCGAAAGAGCTATCTGCTAATTTATGA		0	0	999		67	0.795699	1	0.013514	0.986486	0	0.013514	0	0.026662	0.013331	18.70115	10	1	1	1	1	1	1	1	1	1	1	1	1	-	-	-	1	1	1	1	1	1	1	1	1	1	1	1	1	1	1
100530680|F|0-67:G>T-67:G>T	TGCAGCGGTTAGGCAAGGGTTTGCAGTGAACTCCTACACAAACCGAAAGAGCTATCTGCTAATTTATTA	TGCAGCGGTTAGGCAAGGGTTTGCAGTGAACTCCTACACAAACCGAAAGAGCTATCTGCTAATTTATTA		0	0	999	67:G>T	67	0.795699	1	0.013514	0.986486	0	0.013514	0	0.026662	0.013331	18.70115	10	1	0	0	0	0	0	0	0	0	0	0	0	-	-	-	0	0	0	0	0	0	0	0	0	0	0	0	0	0	0
100538143|F|0--67:A>G	TGCAGTTATTGGAATGTTGTATAAAGTTGGAACAGTACCAGATCCTTTCTTGGCATTGGTAAATTACAG	TGCAGTTATTGGAATGTTGTATAAAGTTGGAACAGTACCAGATCCTTTCTTGGCATTGGTAAATTACAG		0	0	999		67	0.924731	1	0.011628	0.988372	0	0.011628	0	0.022985	0.011493	71.03774	24	1	1	1	1	-	1	1	1	1	1	1	1	1	1	1	1	1	1	1	1	1	1	1	1	1	1	1	1	1	1
100538143|F|0-67:A>G-67:A>G	TGCAGTTATTGGAATGTTGTATAAAGTTGGAACAGTACCAGATCCTTTCTTGGCATTGGTAAATTAAGC	TGCAGTTATTGGAATGTTGTATAAAGTTGGAACAGTACCAGATCCTTTCTTGGCATTGGTAAATTAAGC		0	0	999	67:A>G	67	0.924731	1	0.011628	0.988372	0	0.011628	0	0.022985	0.011493	71.03774	24	1	0	0	0	-	0	0	0	1	0	0	0	0	0	0	0	0	0	0	0	0	0	0	0	0	0	0	0	0	0
100553537|F|0--67:C>A,TGCAGTTCTCCAGGTTGTTGGGATTGGGTATTCCCTGTTTCTGGGGTTGGGTTCACAACCTCCTTTTCC,TGCAGTTCTCCAGGTTGTTGGGATTGGGTATTCCCTGTTTCTGGGGTTGGGTTCACAACCTCCTTTTCC,"Chr 3",24468062,1,1.0486e-027,,67,0.698925,1,0.015385,0.984615,0,0.015385,0,0.030296,0.015148,18.32895,14,1,-,-,1,-,-,1,1,1,1,1,1,-,-,-,1,1,-,-,1,1,1,1,-,1,1,1,1,1,1,1,1,1,1,1,-,-,1,1,-,1,-,1,1,1,1,1,1,1,-,-,-,1,1,1,1,1,1,1,1,1,1,1,-,-,…
100553537|F|0-67:C>A-67:C>A,TGCAGTTCTCCAGGTTGCTGGGATTGGGTATTCCCTGTTTCTGGGGTTGGGTTCACAACCTCCTTTTAC,TGCAGTTCTCCAGGTTGCTGGGATTGGGTATTCCCTGTTTCTGGGGTTGGGTTCACAACCTCCTTTTAC,"Chr 3",24468062,1,1.0486e-027,67:C>A,67,0.698925,1,0.015385,0.984615,0,0.015385,0,0.030296,0.015148,18.32895,14,1,-,-,0,-,-,0,0,0,0,0,0,-,-,-,0,0,-,-,0,0,0,0,-,0,0,0,0,0,0,0,0,0,1,0,-,-,0,0,-,0,-,0,0,0,0,0,0,0,-,-,-,0,0,0,0,0,0,0,…
100349953|F|0--66:C>T	TGCAGCCTTGGCTCCCTGTAATTTCAATATTAGGATAGCGATTGAATCATTTTCAGCTCTCACCTTCCT	TGCAGCCTTGGCTCCCTGTAATTTCAATATTAGGATAGCGATTGAATCATTTTCAGCTCTCACCTTCCT		0	0	999		66	0.698925	1	0.015385	0.984615	0	0.015385	0	0.030296	0.015148	14.94937	9	1	1	1	1	-	1	1	1	1	1	1	1	-	1	1	-	1	-	-	1	1	1	1	1	1	1	1	1	1	1
100349953|F|0-66:C>T-66:C>T	TGCAGCCTTGGCTCCCTGTAATTTCAATATTAGGATAGCGATTGAATCATTTTCAGCTCTCACCTTTCT	TGCAGCCTTGGCTCCCTGTAATTTCAATATTAGGATAGCGATTGAATCATTTTCAGCTCTCACCTTTCT		0	0	999	66:C>T	66	0.698925	1	0.015385	0.984615	0	0.015385	0	0.030296	0.015148	14.94937	9	1	0	0	0	-	0	0	0	0	0	0	0	-	0	0	-	0	-	-	0	0	0	0	0	0	0	0	0	0	0
100350441|F|0--66:G>A,TGCAGAAACGACTGTAGGAGACATCCAATATAGAAACGAGCCATAAGCTTTCATAATCAGTGCCTTGGA,TGCAGAAACGACTGTAGGAGACATCCAATATAGAAACGAGCCATAAGCTTTCATAATCAGTGCCTTGGA,"Chr 11",4333551,1,2.25381e-029,,66,0.709677,0.984848,0.015152,0.984848,0.015152,0,0.029844,0.029844,0.029844,16.03947,6,1,1,-,1,-,1,1,-,1,1,1,1,-,1,-,1,1,-,1,-,1,1,1,-,1,-,1,1,1,-,1,-,1,1,1,1,1,1,-,-,1,-,-,1,1,0,1,1,-,1,1,-,1,1,-,1,1,1,…
100350441|F|0-66:G>A-66:G>A,TGCAGAAACGACTGTAGGAGACATCCAATATAGAAACGAGCCATAAGCTTTCATAATCAGTGCCTTACA,TGCAGAAACGACTGTAGGAGACATCCAATATAGAAACGAGCCATAAGCTTTCATAATCAGTGCCTTACA,"Chr 11",4333551,1,2.25381e-029,66:G>A,66,0.709677,0.984848,0.015152,0.984848,0.015152,0,0.029844,0.029844,0.029844,16.03947,6,1,0,-,0,-,0,0,-,0,0,0,0,-,0,-,0,0,-,0,-,0,0,0,-,0,-,0,0,0,-,0,-,0,0,0,0,0,0,-,-,0,-,-,0,0,1,0,0,-,0,0,-,…
100350447|F|0--66:T>G,TGCAGAAACTACGGCCGAAAGCCATGTGAGCCATCCTAATACGTATAAAAAGTAATTCTTGGTCATTAC,TGCAGAAACTACGGCCGAAAGCCATGTGAGCCATCCTAATACGTATAAAAAGTAATTCTTGGTCATTAC,"Chr 11",5940012,1,1.0486e-027,,66,0.806452,0.013333,1,0,0.986667,0.013333,0.026311,0,0.013156,10,7.25556,1,-,-,-,-,-,0,0,0,0,0,0,0,0,0,0,1,-,0,0,0,0,0,0,0,0,0,0,0,0,-,0,0,0,0,-,0,-,-,-,0,0,0,0,-,0,0,0,0,0,0,0,0,0,0,0,0,0,0,0,0,0,0,-,0,0…
100350447|F|0-66:T>G-66:T>G,TGCAGAAACTACGGCCGAAAGCCATGTGAGCCATCCTAATACGTATAAAAAGTAATTCTTGGTCATGAA,TGCAGAAACTACGGCCGAAAGCCATGTGAGCCATCCTAATACGTATAAAAAGTAATTCTTGGTCATGAA,"Chr 11",5940012,1,1.0486e-027,66:T>G,66,0.806452,0.013333,1,0,0.986667,0.013333,0.026311,0,0.013156,10,7.25556,1,-,-,-,-,-,1,1,1,1,1,1,1,1,1,1,1,-,1,1,1,1,1,1,1,1,1,1,1,1,-,1,1,1,1,-,1,-,-,-,1,1,1,1,-,1,1,1,1,1,1,1,1,1,1,1,1,1,1,1…
100350562|F|0--66:G>T	TGCAGAACACAGATTTGAAACCAAAAAATTCCTAAGAATGGCTCTATCGAGCAAAGCCAAGCCAATGAT	TGCAGAACACAGATTTGAAACCAAAAAATTCCTAAGAATGGCTCTATCGAGCAAAGCCAAGCCAATGAT		0	0	999		66	0.763441	0.985915	0.014085	0.985915	0.014085	0	0.027772	0.027772	0.027772	17.12791	8	1	1	1	-	1	1	1	1	-	1	-	1	1	-	1	-	1	-	1	1	1	1	1	1	1	1	1	1	1	1
100350562|F|0-66:G>T-66:G>T	TGCAGAACACAGATTTGAAACCAAAAAATTCCTAAGAATGGCTCTATCGAGCAAAGCCAAGCCAATTAC	TGCAGAACACAGATTTGAAACCAAAAAATTCCTAAGAATGGCTCTATCGAGCAAAGCCAAGCCAATTAC		0	0	999	66:G>T	66	0.763441	0.985915	0.014085	0.985915	0.014085	0	0.027772	0.027772	0.027772	17.12791	8	1	0	0	-	0	0	0	0	-	0	-	0	0	-	0	-	0	-	0	0	0	0	0	0	0	0	0	0	0	0
100350576|F|0--66:T>C,TGCAGAACATGGGTACTTCTTGAGGTTTGATCTCTCTCTCTCTGACATGTCATCTCTTTTTTCTGTTTT,TGCAGAACATGGGTACTTCTTGAGGTTTGATCTCTCTCTCTCTGACATGTCATCTCTTTTTTCTGTTTT,"Chr 5",3692406,1,2.25381e-029,,66,0.709677,1,0.015152,0.984848,0,0.015152,0,0.029844,0.014922,4.41333,3,1,-,1,1,-,1,1,1,1,1,1,1,-,1,-,-,1,1,1,1,1,1,1,1,1,-,1,1,1,1,-,1,1,-,-,1,1,-,1,-,-,1,-,1,1,1,1,1,1,1,-,-,1,1,1,1,1,1,1,1,1,1,-,1,1,-,…
100350576|F|0-66:T>C-66:T>C,TGCAGAACATGGGTACTTCTTGAGGTTTGATCTCTCTCTCTCTGACATGTCATCTCTTTTTTCTGTCTT,TGCAGAACATGGGTACTTCTTGAGGTTTGATCTCTCTCTCTCTGACATGTCATCTCTTTTTTCTGTCTT,"Chr 5",3692406,1,2.25381e-029,66:T>C,66,0.709677,1,0.015152,0.984848,0,0.015152,0,0.029844,0.014922,4.41333,3,1,-,0,0,-,0,0,0,0,0,0,0,-,0,-,-,0,0,0,0,0,0,0,0,0,-,0,0,0,0,-,0,0,-,-,0,0,-,0,-,-,0,-,0,0,0,0,0,0,0,-,-,0,1,0,0,0,0,0,0,…
100350612|F|0--66:A>C	TGCAGAACTGAGCAAAATATCACCCACTAGAAAAGGACAAAAGGTGGGACATGCTTCGAAAATATTACA	TGCAGAACTGAGCAAAATATCACCCACTAGAAAAGGACAAAAGGTGGGACATGCTTCGAAAATATTACA		0	0	999		66	0.817204	0.013158	1	0	0.986842	0.013158	0.02597	0	0.012985	20	12.7	1	0	0	0	-	-	0	-	-	0	-	0	0	-	-	0	0	-	0	0	0	0	0	0	0	0	0	0	0	0
100350612|F|0-66:A>C-66:A>C	TGCAGAACTGAGCAAAATATCACCCACTAGAAAAGGACAAAAGGTGGGACATGCTTCGAAAATATTCTA	TGCAGAACTGAGCAAAATATCACCCACTAGAAAAGGACAAAAGGTGGGACATGCTTCGAAAATATTCTA		0	0	999	66:A>C	66	0.817204	0.013158	1	0	0.986842	0.013158	0.02597	0	0.012985	20	12.7	1	1	1	1	-	-	1	-	-	1	-	1	1	-	-	1	1	-	1	1	1	1	1	1	1	1	1	1	1	1
100350644|F|0--66:G>A	TGCAGAAGAATAAAAGGGACAGCTCAATCTTGAGATTGACATTCAGGTCAATCTAGTACCATCATTGCC	TGCAGAAGAATAAAAGGGACAGCTCAATCTTGAGATTGACATTCAGGTCAATCTAGTACCATCATTGCC		0	0	999		66	0.688172	1	0.015625	0.984375	0	0.015625	0	0.030762	0.015381	12.84416	10	1	1	1	-	-	1	1	-	1	1	-	1	-	-	1	-	1	-	-	1	1	1	1	1	1	1	1	1	1	1
100350644|F|0-66:G>A-66:G>A	TGCAGAAGAATAAAAGGGACAGCTCAATCTTGAGATTGACATTCAGGTCAATCTAGTACCATCATTACA	TGCAGAAGAATAAAAGGGACAGCTCAATCTTGAGATTGACATTCAGGTCAATCTAGTACCATCATTACA		0	0	999	66:G>A	66	0.688172	1	0.015625	0.984375	0	0.015625	0	0.030762	0.015381	12.84416	10	1	0	0	-	-	0	0	-	0	0	-	0	-	-	0	-	0	-	-	0	0	0	0	0	0	0	0	0	0	0
100350972|F|0--66:T>C	TGCAGACAATGATTCTTATGAGGATTCACGCTACAATGTTAGCCAATCAGAGCCAACCACGTACATTAC	TGCAGACAATGATTCTTATGAGGATTCACGCTACAATGTTAGCCAATCAGAGCCAACCACGTACATTAC		0	0	999		66	0.806452	0.026667	0.986667	0.013333	0.973333	0.013333	0.051911	0.026311	0.039111	22.5	8.94382	1	1	-	-	-	0	0	0	0	0	0	0	-	-	0	-	0	0	0	0	0	0	0	-	0	0	0	0	0	-
100350972|F|0-66:T>C-66:T>C	TGCAGACAATGATTCTTATGAGGATTCACGCTACAATGTTAGCCAATCAGAGCCAACCACGTACATCAA	TGCAGACAATGATTCTTATGAGGATTCACGCTACAATGTTAGCCAATCAGAGCCAACCACGTACATCAA		0	0	999	66:T>C	66	0.806452	0.026667	0.986667	0.013333	0.973333	0.013333	0.051911	0.026311	0.039111	22.5	8.94382	1	1	-	-	-	1	1	1	1	1	1	1	-	-	1	-	1	1	1	1	1	1	1	-	1	1	1	1	1	-
100351030|F|0--66:C>T	TGCAGACCAATATGGAACTTGATTCATGACTTCAGAAGCCACTATCAAATTCTCGTTTTCTCTTTTCAC	TGCAGACCAATATGGAACTTGATTCATGACTTCAGAAGCCACTATCAAATTCTCGTTTTCTCTTTTCAC		0	0	999		66	0.741935	1	0.014493	0.985507	0	0.014493	0	0.028565	0.014283	5.22222	3	1	1	1	-	1	1	1	-	1	1	1	1	1	-	1	-	1	1	1	1	1	1	1	-	-	1	1	1	1	1
100351030|F|0-66:C>T-66:C>T	TGCAGACCAATATGGAACTTGATTCATGACTTCAGAAGCCACTATCAAATTCTCGTTTTCTCTTTTTAC	TGCAGACCAATATGGAACTTGATTCATGACTTCAGAAGCCACTATCAAATTCTCGTTTTCTCTTTTTAC		0	0	999	66:C>T	66	0.741935	1	0.014493	0.985507	0	0.014493	0	0.028565	0.014283	5.22222	3	1	0	0	-	0	0	0	-	0	0	0	0	0	-	0	-	1	0	0	0	0	0	0	-	-	0	0	0	0	0
100351095|F|0--66:C>G	TGCAGACTGTCTAGTGTTTTTACTCAAGGCATATTCTGGCAGATTGATCAAAATCTGCAATGATTACAG	TGCAGACTGTCTAGTGTTTTTACTCAAGGCATATTCTGGCAGATTGATCAAAATCTGCAATGATTACAG		0	0	999		66	0.655914	0.016393	0.983607	0.016393	0.983607	0	0.032249	0.032249	0.032249	19	7.63235	1	0	-	0	-	0	-	0	0	0	-	0	-	-	0	0	-	0	0	0	0	0	0	0	0	0	0	0	0	0
100351095|F|0-66:C>G-66:C>G	TGCAGACTGTCTAGTGTTTTTACTCAAGGCATATTCTGGCAGATTGATCAAAATCTGCAATGATTAGCC	TGCAGACTGTCTAGTGTTTTTACTCAAGGCATATTCTGGCAGATTGATCAAAATCTGCAATGATTAGCC		0	0	999	66:C>G	66	0.655914	0.016393	0.983607	0.016393	0.983607	0	0.032249	0.032249	0.032249	19	7.63235	1	1	-	1	-	1	-	1	1	1	-	1	-	-	1	1	-	1	1	1	1	1	1	1	1	1	1	1	1	1
100351117|F|0--66:C>A	TGCAGAGAAAATATCCTCTATACCAAAGTTTCCCACTATAAATCTAAACCAAACAACTCACATATTCAG	TGCAGAGAAAATATCCTCTATACCAAAGTTTCCCACTATAAATCTAAACCAAACAACTCACATATTCAG		0	0	999		66	0.731183	1	0.014706	0.985294	0	0.014706	0	0.028979	0.01449	16.40506	12	1	1	-	-	-	1	1	-	1	1	-	1	1	-	-	-	1	1	1	-	1	1	1	-	1	1	1	1	1	-
100351117|F|0-66:C>A-66:C>A	TGCAGAGAAAATATCCTCTATACCAAAGTTTCCCACTATAAATCTAAACCAAACAACTCACATATTACA	TGCAGAGAAAATATCCTCTATACCAAAGTTTCCCACTATAAATCTAAACCAAACAACTCACATATTACA		0	0	999	66:C>A	66	0.731183	1	0.014706	0.985294	0	0.014706	0	0.028979	0.01449	16.40506	12	1	0	-	-	-	0	0	-	0	0	-	0	0	-	-	-	0	0	0	-	0	0	0	-	0	0	0	0	0	-
100351461|F|0--66:A>C,TGCAGATATAATCAAGTTTCTCACAGGAGATTTTAGGTTGAGTAAAGCTCGATCCAGTGATCTCTTACA,TGCAGATATAATCAAGTTTCTCACAGGAGATTTTAGGTTGAGTAAAGCTCGATCCAGTGATCTCTTACA,"Chr 3",22679036,1,1.0486e-027,,66,0.473118,0.022727,0.977273,0.022727,0.977273,0,0.044421,0.044421,0.044421,28,7.2449,1,-,-,-,-,0,0,1,0,0,-,0,0,-,-,-,0,-,-,0,0,0,0,-,0,0,-,-,0,-,-,0,0,-,0,-,-,-,-,-,-,-,-,0,0,-,0,-,0,0,0,-,0,0,0,-,0,-,0,…
100351461|F|0-66:A>C-66:A>C,TGCAGATATAATCAAGTTTCTCACAGGAGATTTTAGGTTGAGTAAAGCTCGATCCAGTGATCTCTTCTG,TGCAGATATAATCAAGTTTCTCACAGGAGATTTTAGGTTGAGTAAAGCTCGATCCAGTGATCTCTTCTG,"Chr 3",22679036,1,1.0486e-027,66:A>C,66,0.473118,0.022727,0.977273,0.022727,0.977273,0,0.044421,0.044421,0.044421,28,7.2449,1,-,-,-,-,1,1,0,1,1,-,1,1,-,-,-,1,-,-,1,1,1,1,-,1,1,-,-,1,-,-,1,1,-,1,-,-,-,-,-,-,-,-,1,1,-,1,-,1,1,1,-,1,…
100351488|F|0--66:G>C	TGCAGATATGCATTGAGTTGAGAATTAGGTAAGAAGCTATACATCTATGCATTGAGTTGAGAATTAGGT	TGCAGATATGCATTGAGTTGAGAATTAGGTAAGAAGCTATACATCTATGCATTGAGTTGAGAATTAGGT		0	0	999		66	0.827957	1	0.012987	0.987013	0	0.012987	0	0.025637	0.012818	5.27778	3	1	1	1	1	1	-	1	1	1	1	1	1	1	-	1	1	1	1	1	1	-	1	1	1	1	1	-	1	1	1
100351488|F|0-66:G>C-66:G>C	TGCAGATATGCATTGAGTTGAGAATTAGGTAAGAAGCTATACATCTATGCATTGAGTTGAGAATTACAG	TGCAGATATGCATTGAGTTGAGAATTAGGTAAGAAGCTATACATCTATGCATTGAGTTGAGAATTACAG		0	0	999	66:G>C	66	0.827957	1	0.012987	0.987013	0	0.012987	0	0.025637	0.012818	5.27778	3	1	0	0	0	0	-	0	0	0	0	0	0	0	-	0	0	0	0	0	0	-	0	0	0	0	0	-	0	0	0
100351578|F|0--66:T>C	TGCAGATGAAAGTGTAATTGTTCATGTAAGTCAATAAACCGTCTTGCAATGCTATAGAATATAGACTTA	TGCAGATGAAAGTGTAATTGTTCATGTAAGTCAATAAACCGTCTTGCAATGCTATAGAATATAGACTTA		0	0	999		66	0.774194	1	0.013889	0.986111	0	0.013889	0	0.027392	0.013696	18.6	5	1	1	1	-	1	1	1	1	1	1	1	1	-	-	1	-	1	-	1	-	1	1	-	1	1	-	1	1	1	1
100351578|F|0-66:T>C-66:T>C	TGCAGATGAAAGTGTAATTGTTCATGTAAGTCAATAAACCGTCTTGCAATGCTATAGAATATAGACCTA	TGCAGATGAAAGTGTAATTGTTCATGTAAGTCAATAAACCGTCTTGCAATGCTATAGAATATAGACCTA		0	0	999	66:T>C	66	0.774194	1	0.013889	0.986111	0	0.013889	0	0.027392	0.013696	18.6	5	1	0	0	-	0	0	0	0	0	0	0	0	-	-	0	-	0	-	0	-	0	0	-	0	0	-	0	0	0	0
100351793|F|0--66:A>G,TGCAGATTTCTCAGCTCAAGCAATTGCTTCAGAGCAAGAACAAAGAGGTAAAAACTAAAATGTCTTACA,TGCAGATTTCTCAGCTCAAGCAATTGCTTCAGAGCAAGAACAAAGAGGTAAAAACTAAAATGTCTTACA,"Chr 8",15027234,1,1.0486e-027,,66,0.763441,0.014085,0.985915,0.014085,0.985915,0,0.027772,0.027772,0.027772,12,10.39286,1,0,0,-,-,0,0,0,-,0,0,0,-,0,-,-,0,0,-,-,0,0,0,0,0,0,0,0,0,0,0,0,0,0,0,0,0,0,-,-,0,0,-,0,0,0,0,-,0,0,0,-,0,0,0,0,0,0,…
100351793|F|0-66:A>G-66:A>G,TGCAGATTTCTCAGCTCAAGCAATTGCTTCAGAGCAAGAACAAAGAGGTAAAAACTAAAATGTCTTGTG,TGCAGATTTCTCAGCTCAAGCAATTGCTTCAGAGCAAGAACAAAGAGGTAAAAACTAAAATGTCTTGTG,"Chr 8",15027234,1,1.0486e-027,66:A>G,66,0.763441,0.014085,0.985915,0.014085,0.985915,0,0.027772,0.027772,0.027772,12,10.39286,1,1,1,-,-,1,1,1,-,1,1,1,-,1,-,-,1,1,-,-,1,1,1,1,1,1,1,1,1,1,1,1,1,1,1,1,1,1,-,-,1,1,-,1,1,1,1,-,1,1,1,-,…
100351825|F|0--66:A>T	TGCAGATTTTGTGAAGACCAGTTTGGTCCAGAAGTCCGCTGCTGGATAGGATAGTTGCGACTTCTTACA	TGCAGATTTTGTGAAGACCAGTTTGGTCCAGAAGTCCGCTGCTGGATAGGATAGTTGCGACTTCTTACA		0	0	999		66	0.72043	0.014925	1	0	0.985075	0.014925	0.029405	0	0.014703	15	4.35065	1	0	-	0	-	0	0	0	0	0	-	0	-	0	0	-	0	0	0	-	0	0	-	-	0	0	0	0	0	0
100351825|F|0-66:A>T-66:A>T	TGCAGATTTTGTGAAGACCAGTTTGGTCCAGAAGTCCGCTGCTGGATAGGATAGTTGCGACTTCTTTCA	TGCAGATTTTGTGAAGACCAGTTTGGTCCAGAAGTCCGCTGCTGGATAGGATAGTTGCGACTTCTTTCA		0	0	999	66:A>T	66	0.72043	0.014925	1	0	0.985075	0.014925	0.029405	0	0.014703	15	4.35065	1	1	-	1	-	1	1	1	1	1	-	1	-	1	1	-	1	1	1	-	1	1	-	-	1	1	1	1	1	1
100351826|F|0--66:C>G,TGCAGATTTTGTTGAATTCTACATAATCAATGAAAATAATTATTTTCTATATGCCTGCCCACATTACAG,TGCAGATTTTGTTGAATTCTACATAATCAATGAAAATAATTATTTTCTATATGCCTGCCCACATTACAG,"Chr 11",41677839,1,1.0486e-027,,66,0.817204,0.013158,1,0,0.986842,0.013158,0.02597,0,0.012985,12,9.28571,1,0,0,0,0,0,0,-,0,0,0,0,0,0,-,0,0,0,0,0,0,0,0,0,-,0,0,0,0,0,-,0,0,0,0,-,-,0,0,-,0,-,-,0,0,0,0,0,0,0,-,-,0,0,0,0,0,0,1,0,-,0,0,-,0,0…
100351826|F|0-66:C>G-66:C>G,TGCAGATTTTGTTGAATTCTACATAATCAATGAAAATAATTATTTTCTATATGCCTGCCCACATTAGAA,TGCAGATTTTGTTGAATTCTACATAATCAATGAAAATAATTATTTTCTATATGCCTGCCCACATTAGAA,"Chr 11",41677839,1,1.0486e-027,66:C>G,66,0.817204,0.013158,1,0,0.986842,0.013158,0.02597,0,0.012985,12,9.28571,1,1,1,1,1,1,1,-,1,1,1,1,1,1,-,1,1,1,1,1,1,1,1,1,-,1,1,1,1,1,-,1,1,1,1,-,-,1,1,-,1,-,-,1,1,1,1,1,1,1,-,-,1,1,1,1,1,1,1,1…
100352186|F|0--66:A>G	TGCAGCAGTCTGAAATAAATTTTGATGGTTCTGTGCAACAACATGAAAGGAACAGGAAAATTTTACAGA	TGCAGCAGTCTGAAATAAATTTTGATGGTTCTGTGCAACAACATGAAAGGAACAGGAAAATTTTACAGA		0	0	999		66	0.763441	0.014085	1	0	0.985915	0.014085	0.027772	0	0.013886	13	6.80682	1	0	0	0	-	0	0	0	0	0	0	0	-	0	0	0	0	0	0	0	0	0	0	0	0	0	0	0	0	-
100352186|F|0-66:A>G-66:A>G	TGCAGCAGTCTGAAATAAATTTTGATGGTTCTGTGCAACAACATGAAAGGAACAGGAAAATTTTACGTT	TGCAGCAGTCTGAAATAAATTTTGATGGTTCTGTGCAACAACATGAAAGGAACAGGAAAATTTTACGTT		0	0	999	66:A>G	66	0.763441	0.014085	1	0	0.985915	0.014085	0.027772	0	0.013886	13	6.80682	1	1	1	1	-	1	1	1	1	1	1	1	-	1	1	1	1	1	1	1	1	1	1	1	1	1	1	1	1	-
100352198|F|0--66:G>A,TGCAGCAGTGGTAGGTGGGAACAAGATGGGTCAAACAGCTTCCCTTCAGCGGGTGGCTAGCTTGGAGCA,TGCAGCAGTGGTAGGTGGGAACAAGATGGGTCAAACAGCTTCCCTTCAGCGGGTGGCTAGCTTGGAGCA,"Chr 2",26219764,1,2.25381e-029,,66,0.806452,1,0.013333,0.986667,0,0.013333,0,0.026311,0.013156,19.08046,5,1,1,-,1,-,1,1,-,1,1,1,1,-,1,-,1,1,-,1,1,1,1,1,1,1,1,1,1,1,1,1,1,1,1,1,1,1,1,-,-,1,1,1,1,1,1,1,1,1,1,-,-,1,1,1,1,1,1,1,1,-,1,1,1,-,…
100352198|F|0-66:G>A-66:G>A,TGCAGCAGTGGTAGGTGGGAACAAGATGGGTCAAACAGCTTCCCTTCAGCGGGTGGCTAGCTTGGAACA,TGCAGCAGTGGTAGGTGGGAACAAGATGGGTCAAACAGCTTCCCTTCAGCGGGTGGCTAGCTTGGAACA,"Chr 2",26219764,1,2.25381e-029,66:G>A,66,0.806452,1,0.013333,0.986667,0,0.013333,0,0.026311,0.013156,19.08046,5,1,0,-,0,-,0,0,-,0,0,0,0,-,0,-,0,0,-,0,0,0,0,0,0,0,0,0,0,0,0,0,0,0,0,0,0,0,0,-,-,0,0,0,0,0,0,0,0,0,0,-,-,0,0,0,0,0,0,0,…
100352217|F|0--66:T>C,TGCAGCATAAGGTTTTTGCTTCTTTAGGATATATCAATAACATCGTAGACCTCTTCATGTATTAGTTAC,TGCAGCATAAGGTTTTTGCTTCTTTAGGATATATCAATAACATCGTAGACCTCTTCATGTATTAGTTAC,"Chr 6",624640,1,1.0486e-027,,66,0.752688,0.014286,1,0,0.985714,0.014286,0.028163,0,0.014082,17,4.91566,1,0,0,-,0,0,0,0,0,0,0,0,-,-,-,-,0,0,-,0,0,0,0,0,0,-,0,0,0,0,0,0,0,0,-,0,0,0,0,-,0,-,-,0,0,0,0,-,0,0,0,0,0,0,-,0,0,0,0,0,-,0,0,0,0,0,0…
100352217|F|0-66:T>C-66:T>C,TGCAGCATAAGGTTTTTGCTTCTTTAGGATATATCAATAACATCGTAGACCTCTTCATGTATTAGTCAA,TGCAGCATAAGGTTTTTGCTTCTTTAGGATATATCAATAACATCGTAGACCTCTTCATGTATTAGTCAA,"Chr 6",624640,1,1.0486e-027,66:T>C,66,0.752688,0.014286,1,0,0.985714,0.014286,0.028163,0,0.014082,17,4.91566,1,1,1,-,1,1,1,1,1,1,1,1,-,-,-,-,1,1,-,1,1,1,1,1,1,-,1,1,1,1,1,1,1,1,-,1,1,1,1,-,1,-,-,1,1,1,1,-,1,1,1,1,1,1,-,1,1,1,1,1,-…
100352437|F|0--66:G>A,TGCAGCCGTAACATTTCATGCGTGTGAGTATAAGTTTATTTGTCATTCTTGATAGCCACATTATTTGTA,TGCAGCCGTAACATTTCATGCGTGTGAGTATAAGTTTATTTGTCATTCTTGATAGCCACATTATTTGTA,"Chr 3",26879943,1,2.25381e-029,,66,0.784946,1,0.013699,0.986301,0,0.013699,0,0.027022,0.013511,8.12644,8,1,1,-,1,1,-,-,1,1,1,1,1,1,1,1,1,1,1,-,1,1,1,-,1,1,1,1,-,1,1,1,1,1,1,1,-,1,1,-,1,1,1,-,1,1,1,1,1,1,1,-,1,1,1,-,1,1,1,1,1,-,-,1,1,-,1…
100352437|F|0-66:G>A-66:G>A,TGCAGCCGTAACATTTCATGCGTGTGAGTATAAGTTTATTTGTCATTCTTGATAGCCACATTATTTACA,TGCAGCCGTAACATTTCATGCGTGTGAGTATAAGTTTATTTGTCATTCTTGATAGCCACATTATTTACA,"Chr 3",26879943,1,2.25381e-029,66:G>A,66,0.784946,1,0.013699,0.986301,0,0.013699,0,0.027022,0.013511,8.12644,8,1,0,-,0,0,-,-,0,0,0,0,0,0,0,0,0,1,0,-,0,0,0,-,0,0,0,0,-,0,0,0,0,0,0,0,-,0,0,-,0,0,0,-,0,0,0,0,0,0,0,-,0,0,0,-,0,0,0,0,0…
100352455|F|0--66:T>C	TGCAGCCTAGTCTCTTACCGTGATATTCAATGGCTGAGCCTCTCTTTCCAAGGCAATGCAATTGATTAC	TGCAGCCTAGTCTCTTACCGTGATATTCAATGGCTGAGCCTCTCTTTCCAAGGCAATGCAATTGATTAC		0	0	999		66	0.677419	0.015873	1	0	0.984127	0.015873	0.031242	0	0.015621	10	3.80556	1	0	0	-	-	-	0	-	-	0	0	1	-	0	0	-	0	-	0	0	0	0	0	0	-	0	0	-	0	0
100352455|F|0-66:T>C-66:T>C	TGCAGCCTAGTCTCTTACCGTGATATTCAATGGCTGAGCCTCTCTTTCCAAGGCAATGCAATTGATCAA	TGCAGCCTAGTCTCTTACCGTGATATTCAATGGCTGAGCCTCTCTTTCCAAGGCAATGCAATTGATCAA		0	0	999	66:T>C	66	0.677419	0.015873	1	0	0.984127	0.015873	0.031242	0	0.015621	10	3.80556	1	1	1	-	-	-	1	-	-	1	1	1	-	1	1	-	1	-	1	1	1	1	1	1	-	1	1	-	1	1
100352555|F|0--66:C>T	TGCAGCGCTCACGTAATGCTATAATGGGAGCTGCTGATGCTGTGCGTCGAGTTGCAACCAAGGGAGCTG	TGCAGCGCTCACGTAATGCTATAATGGGAGCTGCTGATGCTGTGCGTCGAGTTGCAACCAAGGGAGCTG		0	0	999		66	0.870968	1	0.012346	0.987654	0	0.012346	0	0.024387	0.012193	11.84375	4	1	1	-	1	1	-	1	1	1	1	1	1	-	-	1	-	1	1	1	-	1	1	1	1	1	1	1	1	1	-
100352555|F|0-66:C>T-66:C>T	TGCAGCGCTCACGTAATGCTATAATGGGAGCTGCTGATGCTGTGCGTCGAGTTGCAACCAAGGGAGTGG	TGCAGCGCTCACGTAATGCTATAATGGGAGCTGCTGATGCTGTGCGTCGAGTTGCAACCAAGGGAGTGG		0	0	999	66:C>T	66	0.870968	1	0.012346	0.987654	0	0.012346	0	0.024387	0.012193	11.84375	4	1	0	-	0	0	-	0	0	0	0	0	0	-	-	0	-	0	0	0	-	0	0	0	0	0	0	0	0	0	-
100352808|F|0--66:A>C,TGCAGCTGCTGCGGCTACAGGTCTTGCTGGTCCATCTGGACCAGGTTTGGATCCTCGATCATCCCCAGT,TGCAGCTGCTGCGGCTACAGGTCTTGCTGGTCCATCTGGACCAGGTTTGGATCCTCGATCATCCCCAGT,"Chr 2",35429145,1,2.25381e-029,,66,0.688172,0.984375,0.015625,0.984375,0.015625,0,0.030762,0.030762,0.030762,8.38158,3,1,1,-,-,-,1,1,1,1,1,-,1,-,1,-,1,1,1,1,1,1,1,1,1,1,-,1,1,1,-,-,1,1,-,1,1,-,1,-,-,1,-,-,1,1,1,1,1,1,1,-,1,1,1,-,1,1,1,1…
100352808|F|0-66:A>C-66:A>C,TGCAGCTGCTGCGGCTACAGGTCTTGCTGGTCCATCTGGACCAGGTTTGGATCCTCGATCATCCCCCAG,TGCAGCTGCTGCGGCTACAGGTCTTGCTGGTCCATCTGGACCAGGTTTGGATCCTCGATCATCCCCCAG,"Chr 2",35429145,1,2.25381e-029,66:A>C,66,0.688172,0.984375,0.015625,0.984375,0.015625,0,0.030762,0.030762,0.030762,8.38158,3,1,0,-,-,-,0,0,0,0,0,-,0,-,0,-,0,0,0,0,0,0,0,0,0,0,-,0,0,0,-,-,0,0,-,0,0,-,0,-,-,0,-,-,0,0,0,0,0,0,0,-,0,0…
100353136|F|0--66:A>T	TGCAGGAGAGCAAGTTCTAACAGTCCTCATAGATATTCCACAAGATTTGGATCTGCATCTTTTTACAGA	TGCAGGAGAGCAAGTTCTAACAGTCCTCATAGATATTCCACAAGATTTGGATCTGCATCTTTTTACAGA		0	0	999		66	0.677419	0.031746	0.984127	0.015873	0.968254	0.015873	0.061476	0.031242	0.046359	28.5	11.07463	1	-	0	0	-	0	0	0	-	0	0	0	-	-	0	0	0	-	-	0	0	0	-	0	0	-	0	-	0	0
100353136|F|0-66:A>T-66:A>T	TGCAGGAGAGCAAGTTCTAACAGTCCTCATAGATATTCCACAAGATTTGGATCTGCATCTTTTTACTGA	TGCAGGAGAGCAAGTTCTAACAGTCCTCATAGATATTCCACAAGATTTGGATCTGCATCTTTTTACTGA		0	0	999	66:A>T	66	0.677419	0.031746	0.984127	0.015873	0.968254	0.015873	0.061476	0.031242	0.046359	28.5	11.07463	1	-	1	1	-	1	1	1	-	1	1	1	-	-	1	1	1	-	-	1	1	1	-	1	1	-	1	-	1	1
100353196|F|0--66:A>C,TGCAGGATATGCCACAGCATGTTGTAGACCTGGCACAGCAGGATAAGAACCAACATAATTTGCAGGAGG,TGCAGGATATGCCACAGCATGTTGTAGACCTGGCACAGCAGGATAAGAACCAACATAATTTGCAGGAGG,"Chr 3",25817540,1,2.25381e-029,,66,0.666667,1,0.016129,0.983871,0,0.016129,0,0.031738,0.015869,4.28767,3,1,1,1,1,-,1,-,-,1,1,1,1,1,-,-,1,-,-,-,1,1,1,-,1,1,1,1,-,-,1,-,-,1,-,1,-,-,-,-,1,1,1,1,1,1,1,1,1,1,-,-,-,1,1,1,1,1,1,1,1,-,-,-,1,1,-…
100353196|F|0-66:A>C-66:A>C,TGCAGGATATGCCACAGCATGTTGTAGACCTGGCACAGCAGGATAAGAACCAACATAATTTGCAGGCAC,TGCAGGATATGCCACAGCATGTTGTAGACCTGGCACAGCAGGATAAGAACCAACATAATTTGCAGGCAC,"Chr 3",25817540,1,2.25381e-029,66:A>C,66,0.666667,1,0.016129,0.983871,0,0.016129,0,0.031738,0.015869,4.28767,3,1,0,0,0,-,0,-,-,1,0,0,0,0,-,-,0,-,-,-,0,0,0,-,0,0,0,0,-,-,0,-,-,0,-,0,-,-,-,-,0,0,0,0,0,0,0,0,0,0,-,-,-,0,0,0,0,0,0,0,0…
100353204|F|0--66:A>G,TGCAGGATCCCAGGGGGCATATTCTCAATTTCGATCTGGCTCTGTTCCTGTAGGGTTCTATGCATTACA,TGCAGGATCCCAGGGGGCATATTCTCAATTTCGATCTGGCTCTGTTCCTGTAGGGTTCTATGCATTACA,"Chr 7",9481250,1,1.0486e-027,,66,0.752688,0.014286,1,0,0.985714,0.014286,0.028163,0,0.014082,13,5.28916,1,-,0,0,0,-,0,0,0,0,0,0,-,-,0,0,0,0,0,0,0,0,-,-,-,0,0,0,0,1,0,-,0,0,0,0,0,0,-,0,0,0,-,0,0,0,-,0,0,-,-,0,0,0,0,0,0,0,0,0,0,0,0,-,0,0,…
100353204|F|0-66:A>G-66:A>G,TGCAGGATCCCAGGGGGCATATTCTCAATTTCGATCTGGCTCTGTTCCTGTAGGGTTCTATGCATTGCA,TGCAGGATCCCAGGGGGCATATTCTCAATTTCGATCTGGCTCTGTTCCTGTAGGGTTCTATGCATTGCA,"Chr 7",9481250,1,1.0486e-027,66:A>G,66,0.752688,0.014286,1,0,0.985714,0.014286,0.028163,0,0.014082,13,5.28916,1,-,1,1,1,-,1,1,1,1,1,1,-,-,1,1,1,1,1,1,1,1,-,-,-,1,1,1,1,1,1,-,1,1,1,1,1,1,-,1,1,1,-,1,1,1,-,1,1,-,-,1,1,1,1,1,1,1,1,1,…
100353405|F|0--66:T>C	TGCAGGGAACCATTCTAAAGTAACCACATTTACTAATTTATCATCTCCATAAACTCACCTGGAATTTAC	TGCAGGGAACCATTCTAAAGTAACCACATTTACTAATTTATCATCTCCATAAACTCACCTGGAATTTAC		0	0	999		66	0.548387	0.019608	0.980392	0.019608	0.980392	0	0.038447	0.038447	0.038447	7	6.74074	1	0	-	-	-	0	-	-	-	0	-	0	-	-	-	-	0	-	0	0	0	-	0	0	0	0	-	-	0	0
100353405|F|0-66:T>C-66:T>C	TGCAGGGAACCATTCTAAAGTAACCACATTTACTAATTTATCATCTCCATAAACTCACCTGGAATTCAA	TGCAGGGAACCATTCTAAAGTAACCACATTTACTAATTTATCATCTCCATAAACTCACCTGGAATTCAA		0	0	999	66:T>C	66	0.548387	0.019608	0.980392	0.019608	0.980392	0	0.038447	0.038447	0.038447	7	6.74074	1	1	-	-	-	1	-	-	-	1	-	1	-	-	-	-	1	-	1	1	1	-	1	1	1	1	-	-	1	1
100353420|F|0--66:C>A,TGCAGGGACAGCAAATCGGAAGAAGTCTCCGATACGAAGGAAAGCATTGGTTGAAAACGGAAGGCGCGT,TGCAGGGACAGCAAATCGGAAGAAGTCTCCGATACGAAGGAAAGCATTGGTTGAAAACGGAAGGCGCGT,"Chr 7",18453668,1,2.25381e-029,,66,0.666667,1,0.016129,0.983871,0,0.016129,0,0.031738,0.015869,16.8169,14,1,-,1,-,1,1,1,1,1,1,-,1,1,1,-,1,1,-,1,1,1,1,-,-,-,1,1,1,1,1,-,-,1,1,1,1,1,-,-,-,-,-,1,1,1,1,-,-,1,1,-,-,1,1,1,-,1,1,1,1,1,-,-,-,1,…
100353420|F|0-66:C>A-66:C>A,TGCAGGGACAGCAAATCGGAAGAAGTCTCCGATACGAAGGAAAGCATTGGTTGAAAACGGAAGGCGAGT,TGCAGGGACAGCAAATCGGAAGAAGTCTCCGATACGAAGGAAAGCATTGGTTGAAAACGGAAGGCGAGT,"Chr 7",18453668,1,2.25381e-029,66:C>A,66,0.666667,1,0.016129,0.983871,0,0.016129,0,0.031738,0.015869,16.8169,14,1,-,0,-,0,0,0,0,0,0,-,0,0,1,-,0,0,-,0,0,0,0,-,-,-,0,0,0,0,0,-,-,0,0,0,0,0,-,-,-,-,-,0,0,0,0,-,-,0,0,-,-,0,0,0,-,0,0,0,…
100353617|F|0--66:G>A,TGCAGGTATGGTAGTTCTTGATAGTGCTTTTCTGATTTATGTATTGTCAAGATTATCTTTTTCTTTGGT,TGCAGGTATGGTAGTTCTTGATAGTGCTTTTCTGATTTATGTATTGTCAAGATTATCTTTTTCTTTGGT,"Chr 1",15215439,1,2.25381e-029,,66,0.634409,0.983051,0.016949,0.983051,0.016949,0,0.033324,0.033324,0.033324,10.27692,10,1,1,-,-,-,1,1,1,-,1,-,1,-,-,1,1,1,1,1,-,1,1,1,-,-,1,1,1,1,1,-,1,1,1,1,-,-,-,-,-,1,-,1,1,1,0,1,1,1,1,1,-,1,1,-,-,1,1…
100353617|F|0-66:G>A-66:G>A,TGCAGGTATGGTAGTTCTTGATAGTGCTTTTCTGATTTATGTATTGTCAAGATTATCTTTTTCTTTACA,TGCAGGTATGGTAGTTCTTGATAGTGCTTTTCTGATTTATGTATTGTCAAGATTATCTTTTTCTTTACA,"Chr 1",15215439,1,2.25381e-029,66:G>A,66,0.634409,0.983051,0.016949,0.983051,0.016949,0,0.033324,0.033324,0.033324,10.27692,10,1,0,-,-,-,0,0,0,-,0,-,0,-,-,0,0,0,0,0,-,0,0,0,-,-,0,0,0,0,0,-,0,0,0,0,-,-,-,-,-,0,-,0,0,0,1,0,0,0,0,0,-…
100353648|F|0--66:A>T,TGCAGGTCGTGTTGCTCGACCCACATGACACAATTCATCACAGAAAGATAGAACCCGTGACTCTTTACA,TGCAGGTCGTGTTGCTCGACCCACATGACACAATTCATCACAGAAAGATAGAACCCGTGACTCTTTACA,"Chr 2",35275238,1,1.0486e-027,,66,0.870968,0.024691,1,0,0.975309,0.024691,0.048163,0,0.024082,14,11.93878,1,0,0,0,-,0,0,0,0,0,0,0,-,-,0,0,0,1,0,0,0,0,0,0,0,0,0,0,0,0,0,0,0,0,0,-,0,0,-,0,0,-,0,0,0,0,0,0,0,0,0,-,0,1,0,0,0,0,0,0,-,0,-,0,0,…
100353648|F|0-66:A>T-66:A>T,TGCAGGTCGTGTTGCTCGACCCACATGACACAATTCATCACAGAAAGATAGAACCCGTGACTCTTTTCA,TGCAGGTCGTGTTGCTCGACCCACATGACACAATTCATCACAGAAAGATAGAACCCGTGACTCTTTTCA,"Chr 2",35275238,1,1.0486e-027,66:A>T,66,0.870968,0.024691,1,0,0.975309,0.024691,0.048163,0,0.024082,14,11.93878,1,1,1,1,-,1,1,1,1,1,1,1,-,-,1,1,1,1,1,1,1,1,1,1,1,1,1,1,1,1,1,1,1,1,1,-,1,1,-,1,1,-,1,1,1,1,1,1,1,1,1,-,1,1,1,1,1,1,1,…
100353832|F|0--66:T>G,TGCAGTAAACTTTGGACATCAATTCCAGCGCTGATCAATGCATAACAAAGTGCGAAAGAGATCAATTAC,TGCAGTAAACTTTGGACATCAATTCCAGCGCTGATCAATGCATAACAAAGTGCGAAAGAGATCAATTAC,"Chr 4",8059339,2,1.0486e-027,,66,0.548387,0.019608,0.980392,0.019608,0.980392,0,0.038447,0.038447,0.038447,15,4.79661,1,-,-,-,-,-,0,0,-,0,-,0,-,0,-,-,0,-,0,0,0,0,0,-,0,-,0,-,0,0,-,-,0,0,-,-,-,0,-,-,0,0,0,0,0,0,-,-,-,0,-,0,0,0,-,-,0,0,0,…
100353832|F|0-66:T>G-66:T>G,TGCAGTAAACTTTGGACATCAATTCCAGCGCTGATCAATGCATAACAAAGTGCGAAAGAGATCAATGAC,TGCAGTAAACTTTGGACATCAATTCCAGCGCTGATCAATGCATAACAAAGTGCGAAAGAGATCAATGAC,"Chr 4",8059339,2,1.0486e-027,66:T>G,66,0.548387,0.019608,0.980392,0.019608,0.980392,0,0.038447,0.038447,0.038447,15,4.79661,1,-,-,-,-,-,1,1,-,1,-,1,-,1,-,-,1,-,1,1,1,1,1,-,1,-,1,-,1,1,-,-,1,1,-,-,-,1,-,-,1,1,1,1,1,1,-,-,-,1,-,1,1,…
100353871|F|0--66:T>A,TGCAGTAAGTTCAGATCTTACAACTACATCTCTGGGGAATTTACTCCGAACCCACAATTTAGGACTTAC,TGCAGTAAGTTCAGATCTTACAACTACATCTCTGGGGAATTTACTCCGAACCCACAATTTAGGACTTAC,"Chr 9",942074,1,1.0486e-027,,66,0.752688,0.014286,1,0,0.985714,0.014286,0.028163,0,0.014082,9,4.51807,1,0,0,0,0,0,0,-,-,0,0,0,-,-,0,-,0,0,0,-,0,0,0,0,0,0,-,0,0,-,0,0,0,0,0,0,-,0,-,-,-,-,-,0,0,0,0,0,-,0,-,-,0,0,-,0,0,0,0,0,0,0,-,-,0,0,0,…
100353871|F|0-66:T>A-66:T>A,TGCAGTAAGTTCAGATCTTACAACTACATCTCTGGGGAATTTACTCCGAACCCACAATTTAGGACTAAC,TGCAGTAAGTTCAGATCTTACAACTACATCTCTGGGGAATTTACTCCGAACCCACAATTTAGGACTAAC,"Chr 9",942074,1,1.0486e-027,66:T>A,66,0.752688,0.014286,1,0,0.985714,0.014286,0.028163,0,0.014082,9,4.51807,1,1,1,1,1,1,1,-,-,1,1,1,-,-,1,-,1,1,1,-,1,1,1,1,1,1,-,1,1,-,1,1,1,1,1,1,-,1,-,-,-,-,-,1,1,1,1,1,-,1,-,-,1,1,-,1,1,1,1,1,1,…
100353937|F|0--66:A>G,TGCAGTAGAGAATTTTCAGGTAAGTACAGTAAAGTTGAAATATTTTACATGCAAATTACTGACGTTACA,TGCAGTAGAGAATTTTCAGGTAAGTACAGTAAAGTTGAAATATTTTACATGCAAATTACTGACGTTACA,"Chr 2",28339940,1,1.0486e-027,,66,0.612903,0.017544,0.982456,0.017544,0.982456,0,0.034472,0.034472,0.034472,6,3.56452,1,-,0,0,0,0,0,-,0,0,-,0,-,-,0,0,0,-,-,0,0,0,0,0,-,0,-,-,0,-,-,0,0,1,0,-,0,-,-,-,0,-,0,0,0,0,0,-,0,0,-,0,-,0,-,0,0,0,0,…
100353937|F|0-66:A>G-66:A>G,TGCAGTAGAGAATTTTCAGGTAAGTACAGTAAAGTTGAAATATTTTACATGCAAATTACTGACGTTGCT,TGCAGTAGAGAATTTTCAGGTAAGTACAGTAAAGTTGAAATATTTTACATGCAAATTACTGACGTTGCT,"Chr 2",28339940,1,1.0486e-027,66:A>G,66,0.612903,0.017544,0.982456,0.017544,0.982456,0,0.034472,0.034472,0.034472,6,3.56452,1,-,1,1,1,1,1,-,1,1,-,1,-,-,1,1,1,-,-,1,1,1,1,1,-,1,-,-,1,-,-,1,1,0,1,-,1,-,-,-,1,-,1,1,1,1,1,-,1,1,-,1,-,…
100353954|F|0--66:A>C,TGCAGTAGCATGGAAAGACTGAAGATGTTGATGGGCTTATGATAATGAAATTCGGGGTTTCAGCTTACA,TGCAGTAGCATGGAAAGACTGAAGATGTTGATGGGCTTATGATAATGAAATTCGGGGTTTCAGCTTACA,"Chr 6",9402090,1,1.0486e-027,,66,0.569892,0.018868,0.981132,0.018868,0.981132,0,0.037024,0.037024,0.037024,11,3.57895,1,0,0,-,-,0,0,0,0,0,0,0,-,0,-,-,0,0,-,0,0,0,0,-,-,0,-,-,0,-,0,0,0,-,0,-,-,-,-,-,-,0,0,0,0,-,0,-,0,0,-,0,-,0,-,0,0,0,0,…
100353954|F|0-66:A>C-66:A>C,TGCAGTAGCATGGAAAGACTGAAGATGTTGATGGGCTTATGATAATGAAATTCGGGGTTTCAGCTTCAA,TGCAGTAGCATGGAAAGACTGAAGATGTTGATGGGCTTATGATAATGAAATTCGGGGTTTCAGCTTCAA,"Chr 6",9402090,1,1.0486e-027,66:A>C,66,0.569892,0.018868,0.981132,0.018868,0.981132,0,0.037024,0.037024,0.037024,11,3.57895,1,1,1,-,-,1,1,1,1,1,1,1,-,1,-,-,1,1,-,1,1,1,1,-,-,1,-,-,1,-,1,1,1,-,1,-,-,-,-,-,-,1,1,1,1,-,1,-,1,1,-,1,-,…
100353992|F|0--66:G>A	TGCAGTAGTTTATAGATCCTCAAAAGTACTGATGTGAGGCTCTGGCTTCCGCTTTGTTTCATGTGGGTG	TGCAGTAGTTTATAGATCCTCAAAAGTACTGATGTGAGGCTCTGGCTTCCGCTTTGTTTCATGTGGGTG		0	0	999		66	0.774194	1	0.013889	0.986111	0	0.013889	0	0.027392	0.013696	5.57143	3	1	1	1	1	1	1	1	1	1	1	1	1	-	1	1	-	1	1	1	-	1	1	1	1	1	1	1	1	1	1
100353992|F|0-66:G>A-66:G>A	TGCAGTAGTTTATAGATCCTCAAAAGTACTGATGTGAGGCTCTGGCTTCCGCTTTGTTTCATGTGGAAC	TGCAGTAGTTTATAGATCCTCAAAAGTACTGATGTGAGGCTCTGGCTTCCGCTTTGTTTCATGTGGAAC		0	0	999	66:G>A	66	0.774194	1	0.013889	0.986111	0	0.013889	0	0.027392	0.013696	5.57143	3	1	0	0	0	0	0	0	0	0	0	0	0	-	0	0	-	0	0	0	-	0	0	0	0	0	0	0	0	1	0
100354053|F|0--66:C>T,TGCAGTATTGCCTAAAGTTGAACACTCGCAGTTCAGAGTTGATGCAGGATCAAATGGGGCTTCTTACAG,TGCAGTATTGCCTAAAGTTGAACACTCGCAGTTCAGAGTTGATGCAGGATCAAATGGGGCTTCTTACAG,"Chr 10",13418053,1,1.0486e-027,,66,0.83871,0.025641,1,0,0.974359,0.025641,0.049967,0,0.024984,14,5.7033,1,0,0,0,-,0,0,0,0,0,0,0,0,0,0,-,0,1,0,0,0,0,0,0,-,0,0,0,1,-,0,0,0,0,0,0,0,-,0,0,0,-,-,0,0,0,0,-,0,0,0,0,0,0,0,0,0,0,0,0,-,0,0,0,0,0,…
100354053|F|0-66:C>T-66:C>T,TGCAGTATTGCCTAAAGTTGAACACTCGCAGTTCAGAGTTGATGCAGGATCAAATGGGGCTTCTTATAT,TGCAGTATTGCCTAAAGTTGAACACTCGCAGTTCAGAGTTGATGCAGGATCAAATGGGGCTTCTTATAT,"Chr 10",13418053,1,1.0486e-027,66:C>T,66,0.83871,0.025641,1,0,0.974359,0.025641,0.049967,0,0.024984,14,5.7033,1,1,1,1,-,1,1,1,1,1,1,1,1,1,1,-,1,1,1,1,1,1,1,1,-,1,1,1,1,-,1,1,1,1,1,1,1,-,1,1,1,-,-,1,1,1,1,-,1,1,1,1,1,1,1,1,1,1,1,1,…
100354070|F|0--66:G>A	TGCAGTCAAAATAGTAATGGACAATTGAAAATGATGTATAGCTTGAGCTGATTTTGTTCGTTTGATGGT	TGCAGTCAAAATAGTAATGGACAATTGAAAATGATGTATAGCTTGAGCTGATTTTGTTCGTTTGATGGT		0	0	999		66	0.709677	0.984848	0.015152	0.984848	0.015152	0	0.029844	0.029844	0.029844	10.15584	3	1	1	-	-	-	1	1	1	1	1	1	1	-	-	-	1	1	1	1	-	1	1	1	1	1	-	1	1	1	1
100354070|F|0-66:G>A-66:G>A	TGCAGTCAAAATAGTAATGGACAATTGAAAATGATGTATAGCTTGAGCTGATTTTGTTCGTTTGATAGT	TGCAGTCAAAATAGTAATGGACAATTGAAAATGATGTATAGCTTGAGCTGATTTTGTTCGTTTGATAGT		0	0	999	66:G>A	66	0.709677	0.984848	0.015152	0.984848	0.015152	0	0.029844	0.029844	0.029844	10.15584	3	1	0	-	-	-	0	0	0	0	0	0	0	-	-	-	0	0	0	0	-	0	0	0	0	0	-	0	0	0	0
100354130|F|0--66:T>C,TGCAGTCATATTTATTGCACTGTGCACCGTTTATCCATGCCCCCTTTTTTTTTGTTTTCTTTCTTATTT,TGCAGTCATATTTATTGCACTGTGCACCGTTTATCCATGCCCCCTTTTTTTTTGTTTTCTTTCTTATTT,"Chr 6",16754456,1,2.25381e-029,,66,0.784946,1,0.013699,0.986301,0,0.013699,0,0.027022,0.013511,6.31395,3,1,1,1,1,-,1,-,1,1,1,1,1,-,1,1,-,1,1,-,1,1,1,-,1,1,-,1,1,1,1,1,1,1,1,1,-,1,-,1,-,-,1,-,1,1,1,1,1,1,1,-,-,1,1,-,1,1,1,1,1,-,1,1,1,1,1…
100354130|F|0-66:T>C-66:T>C,TGCAGTCATATTTATTGCACTGTGCACCGTTTATCCATGCCCCCTTTTTTTTTGTTTTCTTTCTTACAG,TGCAGTCATATTTATTGCACTGTGCACCGTTTATCCATGCCCCCTTTTTTTTTGTTTTCTTTCTTACAG,"Chr 6",16754456,1,2.25381e-029,66:T>C,66,0.784946,1,0.013699,0.986301,0,0.013699,0,0.027022,0.013511,6.31395,3,1,0,0,0,-,0,-,0,0,0,0,0,-,0,0,-,0,0,-,0,0,0,-,0,0,-,0,0,0,0,0,0,0,0,0,-,0,-,0,-,-,0,-,0,0,0,0,0,0,0,-,-,0,0,-,0,0,0,0,0…
100354231|F|0--66:A>T,TGCAGTCTTCGTGTCTGAATTGTGGTTCATATCCCATGAATATTGAATAAATAGTGTATATAATATATT,TGCAGTCTTCGTGTCTGAATTGTGGTTCATATCCCATGAATATTGAATAAATAGTGTATATAATATATT,"Chr 11",26641509,1,2.25381e-029,,66,0.946237,1,0.011364,0.988636,0,0.011364,0,0.022469,0.011235,10.7037,4,1,1,1,1,-,1,1,1,1,1,1,1,1,1,1,1,1,1,1,1,1,1,1,1,1,1,1,1,1,1,1,1,1,1,1,1,1,-,1,1,1,1,1,1,1,1,1,-,1,1,1,1,1,1,1,1,1,1,1,1,1,1,1,1,1,…
100354231|F|0-66:A>T-66:A>T,TGCAGTCTTCGTGTCTGAATTGTGGTTCATATCCCATGAATATTGAATAAATAGTGTATATAATATTTT,TGCAGTCTTCGTGTCTGAATTGTGGTTCATATCCCATGAATATTGAATAAATAGTGTATATAATATTTT,"Chr 11",26641509,1,2.25381e-029,66:A>T,66,0.946237,1,0.011364,0.988636,0,0.011364,0,0.022469,0.011235,10.7037,4,1,0,0,0,-,0,0,0,0,0,0,1,0,0,0,0,0,0,0,0,0,0,0,0,0,0,0,0,0,0,0,0,0,0,0,0,0,-,0,0,0,0,0,0,0,0,0,-,0,0,0,0,0,0,0,0,0,0,0,…
100354263|F|0--66:A>G	TGCAGTGAAGGTCCCTAATCGGGTTACAGAAGACTACATAGCTAAACATGTTGAACCTATTTACAGATC	TGCAGTGAAGGTCCCTAATCGGGTTACAGAAGACTACATAGCTAAACATGTTGAACCTATTTAC		0	0	999		66	0.806452	1	0.013333	0.986667	0	0.013333	0	0.026311	0.013156	8.05556	3	1	-	1	1	-	1	1	1	1	1	1	1	1	-	1	1	1	1	-	1	1	1	1	1	1	1	1	1	1	1
100354263|F|0-66:A>G-66:A>G	TGCAGTGAAGGTCCCTAATCGGGTTACAGAAGACTACATAGCTAAACATGTTGAACCTATTTACAGGTC	TGCAGTGAAGGTCCCTAATCGGGTTACAGAAGACTACATAGCTAAACATGTTGAACCTATTTAC		0	0	999	66:A>G	66	0.806452	1	0.013333	0.986667	0	0.013333	0	0.026311	0.013156	8.05556	3	1	-	0	0	-	0	0	0	0	0	0	0	0	-	0	0	0	0	-	0	0	0	0	0	0	0	0	0	0	0
100354296|F|0--66:A>T,TGCAGTGACTGTTGTATCCATATTCTGCAAAGGCAAGTTTTGAAAGAAAATAAGTATATATGAATTACA,TGCAGTGACTGTTGTATCCATATTCTGCAAAGGCAAGTTTTGAAAGAAAATAAGTATATATGAATTACA,"Chr 11",43875710,1,1.0486e-027,,66,0.698925,0.015385,0.984615,0.015385,0.984615,0,0.030296,0.030296,0.030296,20,5.60526,1,0,0,0,-,0,-,1,0,0,0,0,0,-,-,0,0,-,-,-,0,0,0,0,-,-,-,-,0,0,0,0,0,0,0,-,0,0,-,-,-,0,0,0,0,-,0,0,0,0,-,-,0,0,-,0,0,0,…
100354296|F|0-66:A>T-66:A>T,TGCAGTGACTGTTGTATCCATATTCTGCAAAGGCAAGTTTTGAAAGAAAATAAGTATATATGAATTTCT,TGCAGTGACTGTTGTATCCATATTCTGCAAAGGCAAGTTTTGAAAGAAAATAAGTATATATGAATTTCT,"Chr 11",43875710,1,1.0486e-027,66:A>T,66,0.698925,0.015385,0.984615,0.015385,0.984615,0,0.030296,0.030296,0.030296,20,5.60526,1,1,1,1,-,1,-,0,1,1,1,1,1,-,-,1,1,-,-,-,1,1,1,1,-,-,-,-,1,1,1,1,1,1,1,-,1,1,-,-,-,1,1,1,1,-,1,1,1,1,-,-,…
100354310|F|0--66:C>T,TGCAGTGATAGGAGTCACTGTGTTTTCAGACTCTGGTTTTGTATTGTATACTCTTCTCTCTCTTTACAG,TGCAGTGATAGGAGTCACTGTGTTTTCAGACTCTGGTTTTGTATTGTATACTCTTCTCTCTCTTTACAG,"Chr 10",20547552,1,1.0486e-027,,66,0.795699,0.013514,1,0,0.986486,0.013514,0.026662,0,0.013331,24,18.54118,1,0,0,0,0,0,0,0,0,0,-,0,-,0,0,-,0,-,0,0,0,0,0,0,0,0,0,0,0,0,0,0,0,-,0,0,0,-,0,-,0,-,0,0,0,0,0,-,0,0,-,0,0,0,0,0,0,0,0,0,0,0,0,0,0…
100354310|F|0-66:C>T-66:C>T,TGCAGTGATAGGAGTCACTGTGTTTTCAGACTCTGGTTTTGTATTGTATACTCTTCTCTCTCTTTATAT,TGCAGTGATAGGAGTCACTGTGTTTTCAGACTCTGGTTTTGTATTGTATACTCTTCTCTCTCTTTATAT,"Chr 10",20547552,1,1.0486e-027,66:C>T,66,0.795699,0.013514,1,0,0.986486,0.013514,0.026662,0,0.013331,24,18.54118,1,1,1,1,1,1,1,1,1,1,-,1,-,1,1,-,1,-,1,1,1,1,1,1,1,1,1,1,1,1,1,1,1,-,1,1,1,-,1,-,1,-,1,1,1,1,1,-,1,1,-,1,1,1,1,1,1,1,1…
100354440|F|0--66:A>G	TGCAGTGGGAGTCCAAGAATCTGATTGCTGTGAGCACTGCAATTCAAGATTGGCTTACTTCAAGTAATT	TGCAGTGGGAGTCCAAGAATCTGATTGCTGTGAGCACTGCAATTCAAGATTGGCTTACTTCAAGTAATT		0	0	999		66	0.806452	1	0.013333	0.986667	0	0.013333	0	0.026311	0.013156	7.92473	4	1	-	1	1	-	1	1	1	1	1	1	1	1	1	-	1	1	1	-	1	1	1	1	1	1	1	1	1	1	-
100354440|F|0-66:A>G-66:A>G	TGCAGTGGGAGTCCAAGAATCTGATTGCTGTGAGCACTGCAATTCAAGATTGGCTTACTTCAAGTAGTT	TGCAGTGGGAGTCCAAGAATCTGATTGCTGTGAGCACTGCAATTCAAGATTGGCTTACTTCAAGTAGTT		0	0	999	66:A>G	66	0.806452	1	0.013333	0.986667	0	0.013333	0	0.026311	0.013156	7.92473	4	1	-	0	0	-	0	0	0	0	0	0	0	1	0	-	0	0	0	-	0	0	0	0	0	0	0	0	0	0	-
100354486|F|0--66:T>C,TGCAGTGTCAAAGGAAAAGGGAAAAGAACCCAGTGATATGATGCAGATGATGCATACAGAAAATGATCC,TGCAGTGTCAAAGGAAAAGGGAAAAGAACCCAGTGATATGATGCAGATGATGCATACAGAAAATGATCC,"Chr 10",20000625,1,2.25381e-029,,66,0.83871,1,0.012821,0.987179,0,0.012821,0,0.025312,0.012656,12.35484,4,1,1,1,1,1,1,1,-,-,1,1,1,1,1,1,1,1,1,1,1,1,1,1,1,1,-,1,-,1,-,1,1,1,1,1,1,1,1,-,-,1,-,-,1,1,1,1,-,1,1,1,-,1,1,1,1,1,1,1,1,1,1,1,1,1,…
100354486|F|0-66:T>C-66:T>C,TGCAGTGTCAAAGGAAAAGGGAAAAGAACCCAGTGATATGATGCAGATGATGCATACAGAAAATGACCC,TGCAGTGTCAAAGGAAAAGGGAAAAGAACCCAGTGATATGATGCAGATGATGCATACAGAAAATGACCC,"Chr 10",20000625,1,2.25381e-029,66:T>C,66,0.83871,1,0.012821,0.987179,0,0.012821,0,0.025312,0.012656,12.35484,4,1,0,0,0,0,0,0,-,-,0,0,0,0,0,0,0,0,0,0,0,0,0,0,0,0,-,0,-,0,-,0,0,0,0,0,0,0,0,-,-,0,-,-,0,0,0,0,-,0,0,0,-,0,0,0,0,0,0,0,…
100354819|F|0--66:G>T,TGCAGTTTATCACAATGAAGTCAGACAACCAACAAAATGGAAGGTTCTCACTTGACACATATACATGAT,TGCAGTTTATCACAATGAAGTCAGACAACCAACAAAATGGAAGGTTCTCACTTGACACATATACATGAT,"Chr 3",13433863,1,2.25381e-029,,66,0.849462,1,0.012658,0.987342,0,0.012658,0,0.024996,0.012498,16.90722,12,1,1,1,1,-,1,1,-,-,1,1,1,-,1,1,1,1,1,1,1,1,1,1,1,1,1,1,1,1,1,-,1,1,1,1,1,1,-,1,-,1,-,1,1,1,1,1,-,1,1,1,1,1,1,1,1,1,1,1,1,-,1,1,1,1…
100354819|F|0-66:G>T-66:G>T,TGCAGTTTATCACAATGAAGTCAGACAACCAACAAAATGGAAGGTTCTCACTTGACACATATACATTAC,TGCAGTTTATCACAATGAAGTCAGACAACCAACAAAATGGAAGGTTCTCACTTGACACATATACATTAC,"Chr 3",13433863,1,2.25381e-029,66:G>T,66,0.849462,1,0.012658,0.987342,0,0.012658,0,0.024996,0.012498,16.90722,12,1,0,0,0,-,0,0,-,-,0,0,0,-,0,0,0,0,1,0,0,0,0,0,0,0,0,0,0,0,0,-,0,0,0,0,0,0,-,0,-,0,-,0,0,0,0,0,-,0,0,0,0,0,0,0,0,0,0,0…
100355121|F|0--66:G>A	TGCAGAATAAGAGATGCAAACGTCAAGCTTCAACAAGTAATGAAAATATGAAATTACGCATTGAAGGAG	TGCAGAATAAGAGATGCAAACGTCAAGCTTCAACAAGTAATGAAAATATGAAATTACGCATTGAAGGAG		0	0	999		66	0.806452	1	0.026667	0.973333	0	0.026667	0	0.051911	0.025956	16.70213	4.5	1	1	1	-	1	1	1	-	-	1	1	1	1	-	-	1	1	1	1	1	1	1	1	-	1	1	1	1	1	1
100355121|F|0-66:G>A-66:G>A	TGCAGAATAAGAGATGCAAACGTCAAGCTTCAACAAGTAATGAAAATATGAAATTACGCATTGAAGAAG	TGCAGAATAAGAGATGCAAACGTCAAGCTTCAACAAGTAATGAAAATATGAAATTACGCATTGAAGAAG		0	0	999	66:G>A	66	0.806452	1	0.026667	0.973333	0	0.026667	0	0.051911	0.025956	16.70213	4.5	1	0	0	-	0	0	0	-	-	0	0	0	0	-	-	0	0	0	0	0	0	0	0	-	0	0	0	0	0	0
100355166|F|0--66:A>G,TGCAGTAAAGTCATCTAACTTTGCTGCTCGGTCTAATGTCTCCCCATATGCTCCACCAATGATTACAGA,TGCAGTAAAGTCATCTAACTTTGCTGCTCGGTCTAATGTCTCCCCATATGCTCCACCAATGATTACAGA,"Chr 10",943330,1,1.0486e-027,,66,0.827957,0.012987,1,0,0.987013,0.012987,0.025637,0,0.012818,21,6.23656,1,0,0,-,0,0,0,0,0,0,0,0,-,0,-,0,0,0,1,0,0,0,0,0,0,0,0,0,0,0,0,0,0,0,0,0,0,0,-,0,0,-,-,0,0,0,0,0,0,0,0,-,0,-,-,0,0,0,0,0,0,0,0,-,0,0,…
100355166|F|0-66:A>G-66:A>G,TGCAGTAAAGTCATCTAACTTTGCTGCTCGGTCTAATGTCTCCCCATATGCTCCACCAATGATTACGAT,TGCAGTAAAGTCATCTAACTTTGCTGCTCGGTCTAATGTCTCCCCATATGCTCCACCAATGATTACGAT,"Chr 10",943330,1,1.0486e-027,66:A>G,66,0.827957,0.012987,1,0,0.987013,0.012987,0.025637,0,0.012818,21,6.23656,1,1,1,-,1,1,1,1,1,1,1,1,-,1,-,1,1,1,1,1,1,1,1,1,1,1,1,1,1,1,1,1,1,1,1,1,1,1,-,1,1,-,-,1,1,1,1,1,1,1,1,-,1,-,-,1,1,1,1,1,…
100356133|F|0--66:G>C	TGCAGAAGGTGGACATGAAATTCAATTTCAACCGGAACAAACGTTTGTACGGTCGCACTCCACGGGGCA	TGCAGAAGGTGGACATGAAATTCAATTTCAACCGGAACAAACGTTTGTACGGTCGCACTCCACGGGGCA		0	0	999		66	0.817204	1	0.013158	0.986842	0	0.013158	0	0.02597	0.012985	11.93617	4	1	1	1	-	1	1	1	1	1	1	1	1	-	-	1	1	1	-	1	1	1	1	1	1	1	1	1	1	1	-
100356133|F|0-66:G>C-66:G>C	TGCAGAAGGTGGACATGAAATTCAATTTCAACCGGAACAAACGTTTGTACGGTCGCACTCCACGGGCAC	TGCAGAAGGTGGACATGAAATTCAATTTCAACCGGAACAAACGTTTGTACGGTCGCACTCCACGGGCAC		0	0	999	66:G>C	66	0.817204	1	0.013158	0.986842	0	0.013158	0	0.02597	0.012985	11.93617	4	1	0	0	-	0	0	0	0	0	0	1	0	-	-	0	0	0	-	0	0	0	0	0	0	0	0	0	0	0	-
100356358|F|0--66:G>A,TGCAGACTGGGAATTGCAGCCACAGCCGGCGGAACTTTTGTCTTACAGGTACAACAGAACAGGAGAGTT,TGCAGACTGGGAATTGCAGCCACAGCCGGCGGAACTTTTGTCTTACAGGTACAACAGAACAGGAGAGTT,"Chr 3",2398689,1,2.25381e-029,,66,0.795699,1,0.013514,0.986486,0,0.013514,0,0.026662,0.013331,10.42222,3,1,1,1,1,1,1,1,-,1,1,1,1,-,-,-,1,1,1,1,1,1,1,1,1,1,1,1,1,1,1,1,1,1,-,1,1,1,-,-,-,-,-,-,1,-,1,1,1,1,1,-,1,1,-,1,-,1,1,1,1,1,1,1,1,1,1…
100356358|F|0-66:G>A-66:G>A,TGCAGACTGGGAATTGCAGCCACAGCCGGCGGAACTTTTGTCTTACAGGTACAACAGAACAGGAGAATT,TGCAGACTGGGAATTGCAGCCACAGCCGGCGGAACTTTTGTCTTACAGGTACAACAGAACAGGAGAATT,"Chr 3",2398689,1,2.25381e-029,66:G>A,66,0.795699,1,0.013514,0.986486,0,0.013514,0,0.026662,0.013331,10.42222,3,1,0,0,0,0,0,0,-,0,0,0,0,-,-,-,0,0,0,0,0,0,0,0,0,0,0,0,0,0,0,0,0,0,-,0,0,0,-,-,-,-,-,-,0,-,0,0,1,0,0,-,0,0,-,0,-,0,0,0,0…
100356425|F|0--66:G>C,TGCAGAGAGTGTCTGTGGAAGGAAGCAATTATTGTTAGCAAAAACGAGAGAAAACAATTACAATATGCA,TGCAGAGAGTGTCTGTGGAAGGAAGCAATTATTGTTAGCAAAAACGAGAGAAAACAATTACAATATGCA,"Chr 4",5691786,1,2.25381e-029,,66,0.806452,1,0.013333,0.986667,0,0.013333,0,0.026311,0.013156,13.43478,7,1,1,1,-,-,1,1,1,-,1,1,1,1,1,1,1,1,1,1,1,1,1,1,1,1,1,1,1,1,-,1,1,1,1,-,-,1,-,-,-,1,1,1,1,1,1,1,1,1,1,-,1,1,-,-,1,1,1,1,1,-,1,1,1,1,1…
100356425|F|0-66:G>C-66:G>C,TGCAGAGAGTGTCTGTGGAAGGAAGCAATTATTGTTAGCAAAAACGAGAGAAAACAATTACAATATCAA,TGCAGAGAGTGTCTGTGGAAGGAAGCAATTATTGTTAGCAAAAACGAGAGAAAACAATTACAATATCAA,"Chr 4",5691786,1,2.25381e-029,66:G>C,66,0.806452,1,0.013333,0.986667,0,0.013333,0,0.026311,0.013156,13.43478,7,1,0,0,-,-,0,0,0,-,0,0,0,0,0,0,0,0,0,0,0,0,0,0,0,0,0,0,0,0,-,0,0,0,0,-,-,0,-,-,-,0,0,0,0,0,0,0,0,0,0,-,0,0,-,-,0,0,0,0,0…
100356480|F|0--66:A>G,TGCAGAGGAAACTCTAAGCATAGGAAGTTATAATGCTTTGTTGAAGAACTCGTTGCCACAAGAATTACA,TGCAGAGGAAACTCTAAGCATAGGAAGTTATAATGCTTTGTTGAAGAACTCGTTGCCACAAGAATTACA,"Chr 11",31491839,1,1.0486e-027,,66,0.731183,0.014706,0.985294,0.014706,0.985294,0,0.028979,0.028979,0.028979,30,9.5,1,0,0,0,0,-,0,1,-,0,0,0,-,-,-,0,0,-,0,0,0,0,-,-,0,0,0,0,0,-,0,0,0,0,0,-,0,0,-,-,0,0,0,0,0,0,0,0,0,0,0,-,0,-,0,0,0,-,0,0,…
100356480|F|0-66:A>G-66:A>G,TGCAGAGGAAACTCTAAGCATAGGAAGTTATAATGCTTTGTTGAAGAACTCGTTGCCACAAGAATTGAA,TGCAGAGGAAACTCTAAGCATAGGAAGTTATAATGCTTTGTTGAAGAACTCGTTGCCACAAGAATTGAA,"Chr 11",31491839,1,1.0486e-027,66:A>G,66,0.731183,0.014706,0.985294,0.014706,0.985294,0,0.028979,0.028979,0.028979,30,9.5,1,1,1,1,1,-,1,0,-,1,1,1,-,-,-,1,1,-,1,1,1,1,-,-,1,1,1,1,1,-,1,1,1,1,1,-,1,1,-,-,1,1,1,1,1,1,1,1,1,1,1,-,1,-,…
100356547|F|0--66:C>T,TGCAGAGTCATTGATGTTGTAGACTGTCATTCAACACTATTATTTGGGCATTATATCTATGTATTACAG,TGCAGAGTCATTGATGTTGTAGACTGTCATTCAACACTATTATTTGGGCATTATATCTATGTATTACAG,"Chr 11",36813565,1,1.0486e-027,,66,0.580645,0.037037,0.981481,0.018519,0.962963,0.018519,0.071331,0.036351,0.053841,18.5,5.27119,1,0,-,-,-,0,0,-,-,0,0,0,-,-,-,0,0,-,0,0,0,0,0,-,0,0,0,-,0,0,0,0,0,1,-,-,1,-,-,-,-,-,0,0,0,-,0,-,0,0,0,-,0,-…
100356547|F|0-66:C>T-66:C>T,TGCAGAGTCATTGATGTTGTAGACTGTCATTCAACACTATTATTTGGGCATTATATCTATGTATTATGT,TGCAGAGTCATTGATGTTGTAGACTGTCATTCAACACTATTATTTGGGCATTATATCTATGTATTATGT,"Chr 11",36813565,1,1.0486e-027,66:C>T,66,0.580645,0.037037,0.981481,0.018519,0.962963,0.018519,0.071331,0.036351,0.053841,18.5,5.27119,1,1,-,-,-,1,1,-,-,1,1,1,-,-,-,1,1,-,1,1,1,1,1,-,1,1,1,-,1,1,1,1,1,1,-,-,0,-,-,-,-,-,1,1,1,-,1,-…
100356579|F|0--66:T>C,TGCAGAGTTGATTGGTGGTTGTACCATTGATTTTCAAATATAGAGTTCCCTTTGTGGGGTTGATTATCT,TGCAGAGTTGATTGGTGGTTGTACCATTGATTTTCAAATATAGAGTTCCCTTTGTGGGGTTGATTATCT,"Chr 8",3208918,1,2.25381e-029,,66,0.688172,1,0.03125,0.96875,0,0.03125,0,0.060547,0.030273,6.74667,3,1,1,-,-,-,1,1,1,1,1,1,1,-,1,-,1,1,1,1,1,1,1,1,1,-,-,1,-,1,1,1,1,1,-,1,-,1,1,-,-,-,-,-,1,1,1,1,1,1,1,-,-,1,-,1,1,1,1,1,1,-,1,1,-,1,1,1,-…
100356579|F|0-66:T>C-66:T>C,TGCAGAGTTGATTGGTGGTTGTACCATTGATTTTCAAATATAGAGTTCCCTTTGTGGGGTTGATTACCT,TGCAGAGTTGATTGGTGGTTGTACCATTGATTTTCAAATATAGAGTTCCCTTTGTGGGGTTGATTACCT,"Chr 8",3208918,1,2.25381e-029,66:T>C,66,0.688172,1,0.03125,0.96875,0,0.03125,0,0.060547,0.030273,6.74667,3,1,0,-,-,-,0,0,0,0,0,0,0,-,0,-,0,0,0,0,0,0,0,0,0,-,-,0,-,0,0,0,0,0,-,1,-,0,0,-,-,-,-,-,0,0,0,0,0,0,0,-,-,0,-,0,0,0,0,0,0,-,0…
100356657|F|0--66:C>T,TGCAGATATCTTCTTTTCAAGGGCATTGCATGATAACCAACAGGTTCTGCCTTTGATTACAAGTTACAG,TGCAGATATCTTCTTTTCAAGGGCATTGCATGATAACCAACAGGTTCTGCCTTTGATTACAAGTTACAG,"Chr 4",7638047,1,1.0486e-027,,66,0.688172,0.03125,1,0,0.96875,0.03125,0.060547,0,0.030273,11,10.52055,1,0,0,0,-,0,0,0,0,0,0,0,-,-,0,0,0,-,0,-,0,0,-,0,0,0,0,-,0,0,0,0,0,-,-,-,0,-,-,-,0,0,-,0,0,0,-,-,0,0,-,0,0,-,-,0,0,0,0,0,-,0,0,0,0,-,0,…
100356657|F|0-66:C>T-66:C>T,TGCAGATATCTTCTTTTCAAGGGCATTGCATGATAACCAACAGGTTCTGCCTTTGATTACAAGTTATTC,TGCAGATATCTTCTTTTCAAGGGCATTGCATGATAACCAACAGGTTCTGCCTTTGATTACAAGTTATTC,"Chr 4",7638047,1,1.0486e-027,66:C>T,66,0.688172,0.03125,1,0,0.96875,0.03125,0.060547,0,0.030273,11,10.52055,1,1,1,1,-,1,1,1,1,1,1,1,-,-,1,1,1,-,1,-,1,1,-,1,1,1,1,-,1,1,1,1,1,-,-,-,1,-,-,-,1,1,-,1,1,1,-,-,1,1,-,1,1,-,-,1,1,1,1,1,-,…
100356833|F|0--66:T>G	TGCAGATTCGGGCACCCTAATAAGGATACTTTTCACTTTGTATTAGAGAATTATAAATGTTTTACATTT	TGCAGATTCGGGCACCCTAATAAGGATACTTTTCACTTTGTATTAGAGAATTATAAATGTTTTACATTT		0	0	999		66	0.817204	1	0.013158	0.986842	0	0.013158	0	0.02597	0.012985	13.55208	12	1	1	1	-	1	1	1	1	-	1	1	1	-	1	-	1	1	1	1	1	1	1	1	1	1	1	1	1	1	-
100356833|F|0-66:T>G-66:T>G	TGCAGATTCGGGCACCCTAATAAGGATACTTTTCACTTTGTATTAGAGAATTATAAATGTTTTACAGAT	TGCAGATTCGGGCACCCTAATAAGGATACTTTTCACTTTGTATTAGAGAATTATAAATGTTTTAC		0	0	999	66:T>G	66	0.817204	1	0.013158	0.986842	0	0.013158	0	0.02597	0.012985	13.55208	12	1	0	0	-	0	0	0	0	-	0	0	0	-	0	-	0	0	0	0	0	0	0	0	0	1	0	0	0	0	-
100357590|F|0--66:A>G,TGCAGCTGCAAATATGGCTGCACTTGGAATGGGGAAAAGTTTTCATGCTTGTGCAATCAAGTTTTTACA,TGCAGCTGCAAATATGGCTGCACTTGGAATGGGGAAAAGTTTTCATGCTTGTGCAATCAAGTTTTTACA,"Chr 8",6766570,1,1.0486e-027,,66,0.698925,0.015385,1,0,0.984615,0.015385,0.030296,0,0.015148,14,12.60526,1,-,0,-,-,0,0,-,0,0,0,0,-,0,0,-,0,-,0,-,0,0,-,-,0,0,0,-,0,-,0,0,0,0,0,1,0,-,-,-,-,-,0,0,0,0,0,0,0,0,-,-,0,-,-,0,0,0,0,0,0,0,0,-,0,0…
100357590|F|0-66:A>G-66:A>G,TGCAGCTGCAAATATGGCTGCACTTGGAATGGGGAAAAGTTTTCATGCTTGTGCAATCAAGTTTTTGGG,TGCAGCTGCAAATATGGCTGCACTTGGAATGGGGAAAAGTTTTCATGCTTGTGCAATCAAGTTTTTGGG,"Chr 8",6766570,1,1.0486e-027,66:A>G,66,0.698925,0.015385,1,0,0.984615,0.015385,0.030296,0,0.015148,14,12.60526,1,-,1,-,-,1,1,-,1,1,1,1,-,1,1,-,1,-,1,-,1,1,-,-,1,1,1,-,1,-,1,1,1,1,1,1,1,-,-,-,-,-,1,1,1,1,1,1,1,1,-,-,1,-,-,1,1,1,1,1…
100357603|F|0--66:A>G,TGCAGCTGCCAGATCTGAGCTTGCTTCTTTGTATGGGGGATGTGGTGACCAGTTGGCTATAATAGCAGC,TGCAGCTGCCAGATCTGAGCTTGCTTCTTTGTATGGGGGATGTGGTGACCAGTTGGCTATAATAGCAGC,"Chr 11",9321043,1,2.25381e-029,,66,0.827957,1,0.012987,0.987013,0,0.012987,0,0.025637,0.012818,11.63043,3,1,1,1,-,-,1,-,1,1,1,1,1,1,-,1,1,1,-,1,-,1,1,1,1,1,1,1,1,1,1,1,1,1,1,1,-,1,1,-,-,1,1,1,1,1,-,1,1,1,1,1,1,1,-,1,1,1,1,1,1,1,1,1,-,1,…
100357603|F|0-66:A>G-66:A>G,TGCAGCTGCCAGATCTGAGCTTGCTTCTTTGTATGGGGGATGTGGTGACCAGTTGGCTATAATAGCGGC,TGCAGCTGCCAGATCTGAGCTTGCTTCTTTGTATGGGGGATGTGGTGACCAGTTGGCTATAATAGCGGC,"Chr 11",9321043,1,2.25381e-029,66:A>G,66,0.827957,1,0.012987,0.987013,0,0.012987,0,0.025637,0.012818,11.63043,3,1,0,0,-,-,0,-,0,0,0,0,0,0,-,0,0,0,-,0,-,0,0,0,0,0,0,0,0,0,0,0,0,0,0,0,-,0,0,-,-,0,0,0,0,0,-,0,0,0,0,0,0,0,-,0,0,0,0,0,…
100357613|F|0--66:A>T,TGCAGCTGCTGTGAGACACAAGAAGCTTCCGTTCACCTGCTTTTGCACTCCGATTATTGTTCATTTACA,TGCAGCTGCTGTGAGACACAAGAAGCTTCCGTTCACCTGCTTTTGCACTCCGATTATTGTTCATTTACA,"Chr 11",47461760,1,1.0486e-027,,66,0.623656,0.017241,0.982759,0.017241,0.982759,0,0.033888,0.033888,0.033888,9,3.57143,1,-,0,0,0,-,0,0,0,1,0,0,-,-,-,0,0,-,-,0,0,0,0,-,-,0,-,0,0,-,0,-,-,-,0,-,0,-,-,-,0,-,0,0,-,0,-,0,-,0,0,-,0,-,0,-,0,0,0…
100357613|F|0-66:A>T-66:A>T,TGCAGCTGCTGTGAGACACAAGAAGCTTCCGTTCACCTGCTTTTGCACTCCGATTATTGTTCATTTTAT,TGCAGCTGCTGTGAGACACAAGAAGCTTCCGTTCACCTGCTTTTGCACTCCGATTATTGTTCATTTTAT,"Chr 11",47461760,1,1.0486e-027,66:A>T,66,0.623656,0.017241,0.982759,0.017241,0.982759,0,0.033888,0.033888,0.033888,9,3.57143,1,-,1,1,1,-,1,1,1,0,1,1,-,-,-,1,1,-,-,1,1,1,1,-,-,1,-,1,1,-,1,-,-,-,1,-,1,-,-,-,1,-,1,1,-,1,-,1,-,1,1,-,1…
100357653|F|0--66:G>A,TGCAGCTGTTGCCAACCCTGAGGATGAACCGAATGAGGAAGTTGTAGAGGCTACAGAACCTGAAAAGGT,TGCAGCTGTTGCCAACCCTGAGGATGAACCGAATGAGGAAGTTGTAGAGGCTACAGAACCTGAAAAGGT,"Chr 10",5558280,1,2.25381e-029,,66,0.731183,1,0.029412,0.970588,0,0.029412,0,0.057093,0.028547,9.52564,2.5,1,1,1,1,1,1,1,1,-,1,-,1,-,1,1,-,1,1,1,-,1,1,1,-,-,-,1,1,1,1,1,-,1,1,1,1,1,1,1,-,1,1,1,1,1,-,1,-,1,-,1,1,1,-,-,1,1,1,1,1,1,1,1,1,-…
100357653|F|0-66:G>A-66:G>A,TGCAGCTGTTGCCAACCCTGAGGATGAACCGAATGAGGAAGTTGTAGAGGCTACAGAACCTGAAAAAGT,TGCAGCTGTTGCCAACCCTGAGGATGAACCGAATGAGGAAGTTGTAGAGGCTACAGAACCTGAAAAAGT,"Chr 10",5558280,1,2.25381e-029,66:G>A,66,0.731183,1,0.029412,0.970588,0,0.029412,0,0.057093,0.028547,9.52564,2.5,1,0,0,0,1,0,0,0,-,0,-,0,-,0,0,-,0,0,0,-,0,0,0,-,-,-,0,0,0,0,0,-,0,0,0,0,0,0,0,-,0,0,0,0,0,-,0,-,0,-,0,0,0,-,-,0,0,0,0…
100357698|F|0--66:C>T,TGCAGCTTCTGATCAAACGAGAAAGATGGATGAATATAAAAATATGCATGAAAGATAAATCTGTTACAG,TGCAGCTTCTGATCAAACGAGAAAGATGGATGAATATAAAAATATGCATGAAAGATAAATCTGTTACAG,"Chr 8",12382526,1,1.0486e-027,,66,0.612903,0.017544,0.982456,0.017544,0.982456,0,0.034472,0.034472,0.034472,17,4.66176,1,-,0,0,-,-,0,0,0,0,0,0,-,0,-,-,0,0,0,-,0,0,0,0,0,-,0,-,0,0,-,-,0,0,0,-,0,-,-,-,0,-,-,0,0,0,0,-,0,0,-,-,0,-,-,0,0,0,0…
100357698|F|0-66:C>T-66:C>T,TGCAGCTTCTGATCAAACGAGAAAGATGGATGAATATAAAAATATGCATGAAAGATAAATCTGTTATAT,TGCAGCTTCTGATCAAACGAGAAAGATGGATGAATATAAAAATATGCATGAAAGATAAATCTGTTATAT,"Chr 8",12382526,1,1.0486e-027,66:C>T,66,0.612903,0.017544,0.982456,0.017544,0.982456,0,0.034472,0.034472,0.034472,17,4.66176,1,-,1,1,-,-,1,1,1,1,1,1,-,1,-,-,1,1,1,-,1,1,1,1,1,-,1,-,1,1,-,-,1,1,1,-,1,-,-,-,1,-,-,1,1,1,1,-,1,1,-,-,1…
100357964|F|0--66:C>G,TGCAGGATGGACCAGATCACCTTCAGGGGTGCCCCAAAAAGTAAACGCCTCTTCCACCTCCTGTTACAG,TGCAGGATGGACCAGATCACCTTCAGGGGTGCCCCAAAAAGTAAACGCCTCTTCCACCTCCTGTTACAG,"Chr 8",18103411,1,1.0486e-027,,66,0.752688,0.014286,1,0,0.985714,0.014286,0.028163,0,0.014082,20,7.34118,1,0,0,-,-,0,0,-,-,0,-,0,-,-,0,-,0,0,0,0,0,0,0,-,0,0,0,-,0,-,-,0,0,0,0,-,0,-,0,-,0,0,-,0,0,0,0,0,0,0,-,0,0,-,1,0,0,0,-,0,-,0,0,-,0,0…
100357964|F|0-66:C>G-66:C>G,TGCAGGATGGACCAGATCACCTTCAGGGGTGCCCCAAAAAGTAAACGCCTCTTCCACCTCCTGTTAGAA,TGCAGGATGGACCAGATCACCTTCAGGGGTGCCCCAAAAAGTAAACGCCTCTTCCACCTCCTGTTAGAA,"Chr 8",18103411,1,1.0486e-027,66:C>G,66,0.752688,0.014286,1,0,0.985714,0.014286,0.028163,0,0.014082,20,7.34118,1,1,1,-,-,1,1,-,-,1,-,1,-,-,1,-,1,1,1,1,1,1,1,-,1,1,1,-,1,-,-,1,1,1,1,-,1,-,1,-,1,1,-,1,1,1,1,1,1,1,-,1,1,-,1,1,1,1,-,1…
100358192|F|0--66:G>A	TGCAGGGTACCCTACACAACATCCACAACAAGAATAAAATGAACATGCCACTCTTGTTGCTTGTTTGGA	TGCAGGGTACCCTACACAACATCCACAACAAGAATAAAATGAACATGCCACTCTTGTTGCTTGTTTGGA		0	0	999		66	0.806452	1	0.013333	0.986667	0	0.013333	0	0.026311	0.013156	16.21591	7	1	1	1	1	-	1	1	-	-	1	1	1	1	1	1	1	1	1	1	1	1	1	1	1	1	1	1	1	1	1
100358192|F|0-66:G>A-66:G>A	TGCAGGGTACCCTACACAACATCCACAACAAGAATAAAATGAACATGCCACTCTTGTTGCTTGTTTACA	TGCAGGGTACCCTACACAACATCCACAACAAGAATAAAATGAACATGCCACTCTTGTTGCTTGTTTACA		0	0	999	66:G>A	66	0.806452	1	0.013333	0.986667	0	0.013333	0	0.026311	0.013156	16.21591	7	1	0	0	0	-	0	0	-	-	0	0	0	0	0	0	0	0	0	0	0	0	0	0	0	0	0	1	0	0	0
100358503|F|0--66:C>T,TGCAGTACGCATTAGCACTGAGTGTTCATTCATTCCACTGTCAAGATAAACACTTGCAATTCAGATCAC,TGCAGTACGCATTAGCACTGAGTGTTCATTCATTCCACTGTCAAGATAAACACTTGCAATTCAGATCAC,"Chr 2",28994424,1,2.25381e-029,,66,0.688172,1,0.015625,0.984375,0,0.015625,0,0.030762,0.015381,15.23077,13,1,-,1,-,1,1,1,1,-,1,-,1,-,-,1,1,1,1,1,1,1,1,-,1,1,1,1,-,1,-,1,-,1,1,1,-,-,-,-,-,1,1,-,1,1,1,1,1,1,1,-,1,1,-,-,1,1,1,1,1,-,-,1,1,1…
100358503|F|0-66:C>T-66:C>T,TGCAGTACGCATTAGCACTGAGTGTTCATTCATTCCACTGTCAAGATAAACACTTGCAATTCAGATTAC,TGCAGTACGCATTAGCACTGAGTGTTCATTCATTCCACTGTCAAGATAAACACTTGCAATTCAGATTAC,"Chr 2",28994424,1,2.25381e-029,66:C>T,66,0.688172,1,0.015625,0.984375,0,0.015625,0,0.030762,0.015381,15.23077,13,1,-,0,-,0,0,0,0,-,0,-,0,-,-,0,0,0,0,0,0,0,0,-,0,0,0,0,-,0,-,0,-,0,0,0,-,-,-,-,-,0,0,-,0,0,0,0,0,0,0,-,0,0,-,-,0,0,0,0…
100358526|F|0--66:C>A	TGCAGTAGAGTTCATGCCTCAGAAGGCCCAATATTTACAAATAAGGGCTTTACTATAGGCCCATTACAG	TGCAGTAGAGTTCATGCCTCAGAAGGCCCAATATTTACAAATAAGGGCTTTACTATAGGCCCATTACAG		0	0	999		66	0.666667	1	0.048387	0.951613	0	0.048387	0	0.092092	0.046046	25.80822	9.66667	1	1	1	-	-	-	1	-	-	1	1	1	1	1	1	1	1	1	1	-	1	1	-	1	1	1	1	1	1	-
100358526|F|0-66:C>A-66:C>A	TGCAGTAGAGTTCATGCCTCAGAAGGCCCAATATTTACAAATAAGGGCTTTACTATAGGCCCATTAACT	TGCAGTAGAGTTCATGCCTCAGAAGGCCCAATATTTACAAATAAGGGCTTTACTATAGGCCCATTAACT		0	0	999	66:C>A	66	0.666667	1	0.048387	0.951613	0	0.048387	0	0.092092	0.046046	25.80822	9.66667	1	0	0	-	-	-	0	-	-	0	0	0	0	0	0	0	0	0	0	-	0	0	-	0	0	0	0	0	1	-
100358626|F|0--66:A>C	TGCAGTCAATCTTCACCTTTGTAACTTACGGGATACCAAATTTTGGGAATACCCTATTTTTTATTTACA	TGCAGTCAATCTTCACCTTTGTAACTTACGGGATACCAAATTTTGGGAATACCCTATTTTTTATTTACA		0	0	999		66	0.774194	0.013889	1	0	0.986111	0.013889	0.027392	0	0.013696	15	7.44706	1	-	0	-	0	1	0	0	-	0	-	0	0	-	0	0	0	0	0	0	0	0	0	0	0	0	0	-	0	0
100358626|F|0-66:A>C-66:A>C	TGCAGTCAATCTTCACCTTTGTAACTTACGGGATACCAAATTTTGGGAATACCCTATTTTTTATTTCCT	TGCAGTCAATCTTCACCTTTGTAACTTACGGGATACCAAATTTTGGGAATACCCTATTTTTTATTTCCT		0	0	999	66:A>C	66	0.774194	0.013889	1	0	0.986111	0.013889	0.027392	0	0.013696	15	7.44706	1	-	1	-	1	1	1	1	-	1	-	1	1	-	1	1	1	1	1	1	1	1	1	1	1	1	1	-	1	1
100358807|F|0--66:C>T	TGCAGTGAGTTCAAGATCATACACATCATAGTTCATGAAATTAGCCATAGCAGCTATCATACTAGACTT	TGCAGTGAGTTCAAGATCATACACATCATAGTTCATGAAATTAGCCATAGCAGCTATCATACTAGACTT		0	0	999		66	0.655914	1	0.016393	0.983607	0	0.016393	0	0.032249	0.016125	9.84932	7	1	1	1	-	1	1	1	-	1	1	1	1	-	-	-	-	1	1	-	1	1	1	1	1	1	1	1	1	1	1
100358807|F|0-66:C>T-66:C>T	TGCAGTGAGTTCAAGATCATACACATCATAGTTCATGAAATTAGCCATAGCAGCTATCATACTAGATTT	TGCAGTGAGTTCAAGATCATACACATCATAGTTCATGAAATTAGCCATAGCAGCTATCATACTAGATTT		0	0	999	66:C>T	66	0.655914	1	0.016393	0.983607	0	0.016393	0	0.032249	0.016125	9.84932	7	1	0	0	-	0	0	0	-	0	0	0	0	-	-	-	-	0	0	-	0	0	0	0	0	0	0	0	0	0	0
100358936|F|0--66:T>C,TGCAGTGTCTGGTGTTGAATCACTTGGTGACTGTGGCAATGAGGGAACCAATGCTTGTTTAGGTGCTCA,TGCAGTGTCTGGTGTTGAATCACTTGGTGACTGTGGCAATGAGGGAACCAATGCTTGTTTAGGTGCTCA,"Chr 4",5834076,1,1.0486e-027,,66,0.666667,0.016129,0.983871,0.016129,0.983871,0,0.031738,0.031738,0.031738,19,7.6,1,-,0,-,-,0,0,0,0,0,0,0,-,-,0,-,-,-,0,-,0,0,-,0,0,0,0,0,0,-,0,0,-,0,0,0,0,0,0,-,-,0,0,0,0,0,-,0,0,0,-,-,0,-,-,0,0,0,0,0,-,…
100358936|F|0-66:T>C-66:T>C,TGCAGTGTCTGGTGTTGAATCACTTGGTGACTGTGGCAATGAGGGAACCAATGCTTGTTTAGGTGCCTC,TGCAGTGTCTGGTGTTGAATCACTTGGTGACTGTGGCAATGAGGGAACCAATGCTTGTTTAGGTGCCTC,"Chr 4",5834076,1,1.0486e-027,66:T>C,66,0.666667,0.016129,0.983871,0.016129,0.983871,0,0.031738,0.031738,0.031738,19,7.6,1,-,1,-,-,1,1,1,1,1,1,1,-,-,1,-,-,-,1,-,1,1,-,1,1,1,1,1,1,-,1,1,-,1,1,1,1,1,1,-,-,1,1,1,1,1,-,1,1,1,-,-,1,-,-,…
100359284|F|0--66:A>C,TGCAGTTTTCTCAGCTGTGTCTGGATTGGAGCTTTCAATGTCCAAGGAGAATCATGCATGTGAGTTACA,TGCAGTTTTCTCAGCTGTGTCTGGATTGGAGCTTTCAATGTCCAAGGAGAATCATGCATGTGAGTTACA,"Chr 6",11016341,1,1.0486e-027,,66,0.698925,0.015385,1,0,0.984615,0.015385,0.030296,0,0.015148,15,11.57895,1,0,-,0,-,0,0,-,0,0,0,0,-,-,0,0,0,0,0,0,0,0,0,-,0,-,0,-,0,-,0,0,0,0,0,0,0,-,0,-,0,-,-,0,0,0,1,0,0,0,0,0,0,-,-,0,0,0,0,0,0,0,0,-,0,…
100359284|F|0-66:A>C-66:A>C,TGCAGTTTTCTCAGCTGTGTCTGGATTGGAGCTTTCAATGTCCAAGGAGAATCATGCATGTGAGTTCAG,TGCAGTTTTCTCAGCTGTGTCTGGATTGGAGCTTTCAATGTCCAAGGAGAATCATGCATGTGAGTTCAG,"Chr 6",11016341,1,1.0486e-027,66:A>C,66,0.698925,0.015385,1,0,0.984615,0.015385,0.030296,0,0.015148,15,11.57895,1,1,-,1,-,1,1,-,1,1,1,1,-,-,1,1,1,1,1,1,1,1,1,-,1,-,1,-,1,-,1,1,1,1,1,1,1,-,1,-,1,-,-,1,1,1,1,1,1,1,1,1,1,-,-,1,1,1,1,…
100359950|F|0--66:T>C,TGCAGATAGCCCATTTGCTGGAGGTGTGTTTCTTGTGTCAATTCATTTCCCTCCTGATTATCCCTTTAC,TGCAGATAGCCCATTTGCTGGAGGTGTGTTTCTTGTGTCAATTCATTTCCCTCCTGATTATCCCTTTAC,"Chr 11",45823428,1,1.0486e-027,,66,0.602151,0.017857,0.982143,0.017857,0.982143,0,0.035077,0.035077,0.035077,8,4.23077,1,0,-,-,-,-,-,-,-,0,0,0,-,-,-,-,0,-,0,-,0,0,0,0,0,-,0,0,0,0,0,0,0,0,-,-,0,-,0,-,-,-,0,0,0,0,0,-,1,0,-,0,0,-,-,0,0,0,0…
100359950|F|0-66:T>C-66:T>C,TGCAGATAGCCCATTTGCTGGAGGTGTGTTTCTTGTGTCAATTCATTTCCCTCCTGATTATCCCTTCAA,TGCAGATAGCCCATTTGCTGGAGGTGTGTTTCTTGTGTCAATTCATTTCCCTCCTGATTATCCCTTCAA,"Chr 11",45823428,1,1.0486e-027,66:T>C,66,0.602151,0.017857,0.982143,0.017857,0.982143,0,0.035077,0.035077,0.035077,8,4.23077,1,1,-,-,-,-,-,-,-,1,1,1,-,-,-,-,1,-,1,-,1,1,1,1,1,-,1,1,1,1,1,1,1,1,-,-,1,-,1,-,-,-,1,1,1,1,1,-,0,1,-,1,1…
100360069|F|0--66:A>T	TGCAGCAATTGATGGACTGTTGGTGTCGCGGGAAGCTGGATGATTGACATCAGCTCCTATGAACATAAC	TGCAGCAATTGATGGACTGTTGGTGTCGCGGGAAGCTGGATGATTGACATCAGCTCCTATGAACATAAC		0	0	999		66	0.698925	1	0.015385	0.984615	0	0.015385	0	0.030296	0.015148	15.67568	5	1	-	-	1	-	-	1	-	-	1	1	1	1	-	1	1	1	1	1	1	1	1	1	1	1	-	1	-	1	1
100360069|F|0-66:A>T-66:A>T	TGCAGCAATTGATGGACTGTTGGTGTCGCGGGAAGCTGGATGATTGACATCAGCTCCTATGAACATTAC	TGCAGCAATTGATGGACTGTTGGTGTCGCGGGAAGCTGGATGATTGACATCAGCTCCTATGAACATTAC		0	0	999	66:A>T	66	0.698925	1	0.015385	0.984615	0	0.015385	0	0.030296	0.015148	15.67568	5	1	-	-	0	-	-	0	-	-	0	0	0	0	-	0	0	0	0	0	0	0	0	0	0	0	-	0	-	1	0
100360222|F|0--66:T>G	TGCAGCTGAAAGGCCAGACATGAGCAAAGTGTTGGTTGAGCTAAAGGAATGTCTATACTTGGAGATTAC	TGCAGCTGAAAGGCCAGACATGAGCAAAGTGTTGGTTGAGCTAAAGGAATGTCTATACTTGGAGATTAC		0	0	999		66	0.688172	0.015625	1	0	0.984375	0.015625	0.030762	0	0.015381	20	8.6	1	0	0	-	0	-	0	-	0	0	0	0	-	0	-	0	0	0	0	0	0	0	0	-	0	0	0	-	0	0
100360222|F|0-66:T>G-66:T>G	TGCAGCTGAAAGGCCAGACATGAGCAAAGTGTTGGTTGAGCTAAAGGAATGTCTATACTTGGAGATGAC	TGCAGCTGAAAGGCCAGACATGAGCAAAGTGTTGGTTGAGCTAAAGGAATGTCTATACTTGGAGATGAC		0	0	999	66:T>G	66	0.688172	0.015625	1	0	0.984375	0.015625	0.030762	0	0.015381	20	8.6	1	1	1	-	1	-	1	-	1	1	1	1	-	1	-	1	1	1	1	1	1	1	1	-	1	1	1	-	1	1
100360360|F|0--66:T>C,TGCAGGCTTTCTCACCCGTTTGTATTTGGTTTCTGACTCTCGTTTTTTGTGTGTAAAAATTTCTCTTAC,TGCAGGCTTTCTCACCCGTTTGTATTTGGTTTCTGACTCTCGTTTTTTGTGTGTAAAAATTTCTCTTAC,"Chr 2",31284730,1,1.0486e-027,,66,0.645161,0.016667,0.983333,0.016667,0.983333,0,0.032778,0.032778,0.032778,5,2.62687,1,0,-,-,0,-,-,0,0,0,0,0,-,-,0,0,0,-,-,-,0,0,0,0,0,-,-,0,0,0,0,-,0,-,-,0,0,0,-,0,0,0,0,0,0,0,-,-,0,0,-,-,0,-,0,0,0,-,1,…
100360360|F|0-66:T>C-66:T>C,TGCAGGCTTTCTCACCCGTTTGTATTTGGTTTCTGACTCTCGTTTTTTGTGTGTAAAAATTTCTCTCAA,TGCAGGCTTTCTCACCCGTTTGTATTTGGTTTCTGACTCTCGTTTTTTGTGTGTAAAAATTTCTCTCAA,"Chr 2",31284730,1,1.0486e-027,66:T>C,66,0.645161,0.016667,0.983333,0.016667,0.983333,0,0.032778,0.032778,0.032778,5,2.62687,1,1,-,-,1,-,-,1,1,1,1,1,-,-,1,1,1,-,-,-,1,1,1,1,1,-,-,1,1,1,1,-,1,-,-,1,1,1,-,1,1,1,1,1,1,1,-,-,1,1,-,-,1,…
100360670|F|0--66:A>G,TGCAGTTTCTTGTTTTGTTTATAAAAAATGCAAAAGTTGGGTGAATGTCATGCATCATAATTACAAATT,TGCAGTTTCTTGTTTTGTTTATAAAAAATGCAAAAGTTGGGTGAATGTCATGCATCATAATTACAAATT,"Chr 2",34155865,1,1.0486e-027,,66,0.709677,0.015152,1,0,0.984848,0.015152,0.029844,0,0.014922,9,8.65333,1,0,-,1,0,0,0,0,0,0,0,0,-,-,-,-,0,0,0,0,0,0,0,0,0,0,0,-,0,0,0,0,0,0,0,0,-,-,-,-,0,0,-,0,0,0,-,0,0,0,0,0,0,-,-,0,-,0,0,0,-,0,-,-,0,0,…
100360670|F|0-66:A>G-66:A>G,TGCAGTTTCTTGTTTTGTTTATAAAAAATGCAAAAGTTGGGTGAATGTCATGCATCATAATTACAAGTT,TGCAGTTTCTTGTTTTGTTTATAAAAAATGCAAAAGTTGGGTGAATGTCATGCATCATAATTACAAGTT,"Chr 2",34155865,1,1.0486e-027,66:A>G,66,0.709677,0.015152,1,0,0.984848,0.015152,0.029844,0,0.014922,9,8.65333,1,1,-,1,1,1,1,1,1,1,1,1,-,-,-,-,1,1,1,1,1,1,1,1,1,1,1,-,1,1,1,1,1,1,1,1,-,-,-,-,1,1,-,1,1,1,-,1,1,1,1,1,1,-,-,1,-,1,1,1,…
100362911|F|0--66:A>C,TGCAGCAACAAGGTGGGGAGAAGAGATATCTGGGCCTAATGGTGCCTGAACTATACCATATTCAAAACC,TGCAGCAACAAGGTGGGGAGAAGAGATATCTGGGCCTAATGGTGCCTGAACTATACCATATTCAAAACC,"Chr 9",2316949,1,2.25381e-029,,66,0.849462,1,0.012658,0.987342,0,0.012658,0,0.024996,0.012498,15.40217,8,1,1,1,1,-,-,1,1,1,1,1,1,-,1,1,-,1,1,1,1,1,1,1,-,1,1,1,1,1,1,1,1,1,1,1,1,1,1,-,-,1,-,1,1,1,1,1,1,1,1,1,1,1,-,-,1,1,1,1,1,-,1,-,1,1,1…
100362911|F|0-66:A>C-66:A>C,TGCAGCAACAAGGTGGGGAGAAGAGATATCTGGGCCTAATGGTGCCTGAACTATACCATATTCAAACCC,TGCAGCAACAAGGTGGGGAGAAGAGATATCTGGGCCTAATGGTGCCTGAACTATACCATATTCAAACCC,"Chr 9",2316949,1,2.25381e-029,66:A>C,66,0.849462,1,0.012658,0.987342,0,0.012658,0,0.024996,0.012498,15.40217,8,1,0,0,0,-,-,0,0,0,0,0,0,-,0,0,-,0,0,0,0,0,0,0,-,0,0,0,0,0,0,0,0,0,0,0,0,0,0,-,-,0,-,0,0,0,0,0,0,0,0,0,0,0,-,-,0,0,0,0,0…
100363160|F|0--66:A>G	TGCAGCACTAGTGCGGGTGCCCTAAGGCTAACGGCTGCTATGGCGGTCAGCGTTTCCCCCAATTGCAAT	TGCAGCACTAGTGCGGGTGCCCTAAGGCTAACGGCTGCTATGGCGGTCAGCGTTTCCCCCAATTGCAAT		0	0	999		66	0.645161	1	0.016667	0.983333	0	0.016667	0	0.032778	0.016389	8.59722	3	1	1	1	-	-	-	-	1	-	1	-	1	-	-	1	-	1	1	1	1	1	1	1	1	1	-	1	1	1	-
100363160|F|0-66:A>G-66:A>G	TGCAGCACTAGTGCGGGTGCCCTAAGGCTAACGGCTGCTATGGCGGTCAGCGTTTCCCCCAATTGCGAT	TGCAGCACTAGTGCGGGTGCCCTAAGGCTAACGGCTGCTATGGCGGTCAGCGTTTCCCCCAATTGCGAT		0	0	999	66:A>G	66	0.645161	1	0.016667	0.983333	0	0.016667	0	0.032778	0.016389	8.59722	3	1	0	0	-	-	-	-	0	-	0	-	0	-	-	0	-	0	0	0	0	0	0	0	0	0	-	0	0	0	-
100365324|F|0--66:T>C,TGCAGGTAGCTTAGGCACTATGGTAACTGGAAAGCAGCTACATTGTTACTCTGTCAAATCAGGTTTTAC,TGCAGGTAGCTTAGGCACTATGGTAACTGGAAAGCAGCTACATTGTTACTCTGTCAAATCAGGTTTTAC,"Chr 2",29996091,1,1.0486e-027,,66,0.537634,0.02,0.98,0.02,0.98,0,0.0392,0.0392,0.0392,10,3.86792,1,-,0,-,-,-,0,-,-,0,-,0,-,0,0,-,-,0,0,-,-,0,0,0,0,0,0,0,0,-,0,-,0,-,0,0,0,0,-,-,-,0,-,0,0,0,0,0,1,0,-,-,0,-,0,-,0,-,0,0,-,-,-,0,0,0,0,-,0,0…
100365324|F|0-66:T>C-66:T>C,TGCAGGTAGCTTAGGCACTATGGTAACTGGAAAGCAGCTACATTGTTACTCTGTCAAATCAGGTTTCAA,TGCAGGTAGCTTAGGCACTATGGTAACTGGAAAGCAGCTACATTGTTACTCTGTCAAATCAGGTTTCAA,"Chr 2",29996091,1,1.0486e-027,66:T>C,66,0.537634,0.02,0.98,0.02,0.98,0,0.0392,0.0392,0.0392,10,3.86792,1,-,1,-,-,-,1,-,-,1,-,1,-,1,1,-,-,1,1,-,-,1,1,1,1,1,1,1,1,-,1,-,1,-,1,1,1,1,-,-,-,1,-,1,1,1,1,1,0,1,-,-,1,-,1,-,1,-,1,1,-,-,-,1…
100366162|F|0--66:C>T,TGCAGTCATTGTCTCCATTCCTCTGCATCATTTTTATTTCTCTCCATTTTTCTTTTCTTTGTTTATCAT,TGCAGTCATTGTCTCCATTCCTCTGCATCATTTTTATTTCTCTCCATTTTTCTTTTCTTTGTTTATCAT,"Chr 6",13510383,2,2.25381e-029,,66,0.752688,1,0.014286,0.985714,0,0.014286,0,0.028163,0.014082,8.03614,6,1,1,1,-,1,-,1,1,1,1,1,1,-,-,-,1,1,1,1,1,1,1,-,1,1,1,1,1,1,1,1,1,1,1,1,1,1,-,1,-,1,-,1,1,1,1,1,-,1,1,-,1,1,-,1,1,1,1,1,1,1,1,-,1,1,-…
100366162|F|0-66:C>T-66:C>T,TGCAGTCATTGTCTCCATTCCTCTGCATCATTTTTATTTCTCTCCATTTTTCTTTTCTTTGTTTATTAC,TGCAGTCATTGTCTCCATTCCTCTGCATCATTTTTATTTCTCTCCATTTTTCTTTTCTTTGTTTATTAC,"Chr 6",13510383,2,2.25381e-029,66:C>T,66,0.752688,1,0.014286,0.985714,0,0.014286,0,0.028163,0.014082,8.03614,6,1,0,0,-,0,-,0,0,0,0,0,0,-,-,-,0,0,0,0,0,0,0,-,0,0,0,0,0,0,0,0,0,0,0,0,0,0,-,0,-,0,-,0,0,0,0,0,-,0,0,-,0,0,-,0,0,0,0,0,0…
100368421|F|0--66:A>G	TGCAGGCCAAGAGAGGTACAGAGCCATCACCAGTGCCTACTATAGAGGAGCTGTTGGTGCCTTGTTACA	TGCAGGCCAAGAGAGGTACAGAGCCATCACCAGTGCCTACTATAGAGGAGCTGTTGGTGCCTTGTTACA		0	0	999		66	0.569892	0.018868	0.981132	0.018868	0.981132	0	0.037024	0.037024	0.037024	12	8.98246	1	-	0	-	-	-	0	0	-	0	0	0	0	0	-	-	0	0	0	-	0	0	0	-	0	-	-	0	-	0
100368421|F|0-66:A>G-66:A>G	TGCAGGCCAAGAGAGGTACAGAGCCATCACCAGTGCCTACTATAGAGGAGCTGTTGGTGCCTTGTTGGT	TGCAGGCCAAGAGAGGTACAGAGCCATCACCAGTGCCTACTATAGAGGAGCTGTTGGTGCCTTGTTGGT		0	0	999	66:A>G	66	0.569892	0.018868	0.981132	0.018868	0.981132	0	0.037024	0.037024	0.037024	12	8.98246	1	-	1	-	-	-	1	1	-	1	1	1	1	1	-	-	1	1	1	-	1	1	1	-	1	-	-	1	-	1
100427928|F|0--66:A>T,TGCAGAATAGATTTCATTGCAAAAGGAACAAGGCAGCAGATCAATAGAACAGATTCAGAATAGAAGACT,TGCAGAATAGATTTCATTGCAAAAGGAACAAGGCAGCAGATCAATAGAACAGATTCAGAATAGAAGACT,"Chr 11",46731509,1,2.25381e-029,,66,0.817204,0.986842,0.013158,0.986842,0.013158,0,0.02597,0.02597,0.02597,19.48352,5,1,1,1,1,1,-,1,1,1,1,1,1,-,1,1,1,1,0,-,1,1,1,1,1,1,1,1,1,1,1,1,1,1,1,1,1,1,-,1,1,1,1,1,1,1,1,1,1,1,1,-,-,1,1,1,1,1,1,1,…
100427928|F|0-66:A>T-66:A>T,TGCAGAATAGATTTCATTGCAAAAGGAACAAGGCAGCAGATCAATAGAACAGATTCAGAATAGAAGTAC,TGCAGAATAGATTTCATTGCAAAAGGAACAAGGCAGCAGATCAATAGAACAGATTCAGAATAGAAGTAC,"Chr 11",46731509,1,2.25381e-029,66:A>T,66,0.817204,0.986842,0.013158,0.986842,0.013158,0,0.02597,0.02597,0.02597,19.48352,5,1,0,0,0,0,-,0,0,0,0,0,0,-,0,0,0,0,1,-,0,0,0,0,0,0,0,0,0,0,0,0,0,0,0,0,0,0,-,0,0,0,0,0,0,0,0,0,0,0,0,-,-,0,…
100427955|F|0--66:A>G,TGCAGAATCTGCATCCTGTGTGGTCTGATGTAATTCATCTCCATGGACTATAAAAGTGCCAAAGTTACA,TGCAGAATCTGCATCCTGTGTGGTCTGATGTAATTCATCTCCATGGACTATAAAAGTGCCAAAGTTACA,"Chr 6",6500699,1,4.87864e-026,,66,0.913978,0.011765,1,0,0.988235,0.011765,0.023253,0,0.011626,43,32.76636,1,0,0,0,0,0,0,0,0,0,0,0,0,0,-,-,0,0,0,0,0,0,0,0,0,0,0,0,0,0,0,-,0,0,0,0,-,0,0,0,0,1,-,0,0,0,0,0,0,0,0,0,0,0,0,0,0,0,0,0,0,0,0,0,0,…
100427955|F|0-66:A>G-66:A>G,TGCAGAATCTGCATCCTGTGTGGTCTGATGTAATTCATCTCCATGGACTATAAAAGTGCCAAAGTTGCC,TGCAGAATCTGCATCCTGTGTGGTCTGATGTAATTCATCTCCATGGACTATAAAAGTGCCAAAGTTGCC,"Chr 6",6500699,1,4.87864e-026,66:A>G,66,0.913978,0.011765,1,0,0.988235,0.011765,0.023253,0,0.011626,43,32.76636,1,1,1,1,1,1,1,1,1,1,1,1,1,1,-,-,1,1,1,1,1,1,1,1,1,1,1,1,1,1,1,-,1,1,1,1,-,1,1,1,1,1,-,1,1,1,1,1,1,1,1,1,1,1,1,1,1,1,1,…
100427975|F|0--66:A>C	TGCAGAATTCATCCAGTGATTTTGAGTATTTGGAGATGTACATCCGATATTCAATAATTTGTGTTTACA	TGCAGAATTCATCCAGTGATTTTGAGTATTTGGAGATGTACATCCGATATTCAATAATTTGTGTTTACA		0	0	999		66	0.698925	0.015385	0.984615	0.015385	0.984615	0	0.030296	0.030296	0.030296	20	14.14474	1	-	0	1	-	-	-	0	0	0	0	0	0	-	-	-	0	0	-	0	0	0	0	0	0	-	0	-	0	0
100427975|F|0-66:A>C-66:A>C	TGCAGAATTCATCCAGTGATTTTGAGTATTTGGAGATGTACATCCGATATTCAATAATTTGTGTTTCAA	TGCAGAATTCATCCAGTGATTTTGAGTATTTGGAGATGTACATCCGATATTCAATAATTTGTGTTTCAA		0	0	999	66:A>C	66	0.698925	0.015385	0.984615	0.015385	0.984615	0	0.030296	0.030296	0.030296	20	14.14474	1	-	1	0	-	-	-	1	1	1	1	1	1	-	-	-	1	1	-	1	1	1	1	1	1	-	1	-	1	1
100428217|F|0--66:A>G	TGCAGAGCAGTTCCACAGGTGGAATTTGTACAAGTGAAGGTCCAGGTGTGAACTTATTTTCTCCAAAAG	TGCAGAGCAGTTCCACAGGTGGAATTTGTACAAGTGAAGGTCCAGGTGTGAACTTATTTTCTCCAAAAG		0	0	999		66	0.774194	0.013889	1	0	0.986111	0.013889	0.027392	0	0.013696	17	12.62963	1	0	0	-	-	0	0	0	0	0	0	0	-	0	-	0	0	0	0	0	0	0	-	0	0	0	0	-	0	0
100428217|F|0-66:A>G-66:A>G	TGCAGAGCAGTTCCACAGGTGGAATTTGTACAAGTGAAGGTCCAGGTGTGAACTTATTTTCTCCAAGAA	TGCAGAGCAGTTCCACAGGTGGAATTTGTACAAGTGAAGGTCCAGGTGTGAACTTATTTTCTCCAAGAA		0	0	999	66:A>G	66	0.774194	0.013889	1	0	0.986111	0.013889	0.027392	0	0.013696	17	12.62963	1	1	1	-	-	1	1	1	1	1	1	1	-	1	-	1	1	1	1	1	1	1	-	1	1	1	1	-	1	1
100428346|F|0--66:A>G,TGCAGATAAAATTTCATAGAAAAAATTGTAGGAACAACGTTTCCTACAAATTTTTCGTAAAAATTTACA,TGCAGATAAAATTTCATAGAAAAAATTGTAGGAACAACGTTTCCTACAAATTTTTCGTAAAAATTTACA,"Chr 9",3953101,1,1.06354e-017,,66,0.688172,0.015625,0.984375,0.015625,0.984375,0,0.030762,0.030762,0.030762,11,8.22973,1,0,-,0,0,1,0,-,-,0,0,0,0,-,-,0,0,0,0,0,-,0,0,0,0,0,0,-,0,0,-,0,0,0,0,0,0,-,0,-,0,0,-,0,0,-,-,-,0,0,-,0,0,0,-,0,-,0,0…
100428346|F|0-66:A>G-66:A>G,TGCAGATAAAATTTCATAGAAAAAATTGTAGGAACAACGTTTCCTACAAATTTTTCGTAAAAATTTGAA,TGCAGATAAAATTTCATAGAAAAAATTGTAGGAACAACGTTTCCTACAAATTTTTCGTAAAAATTTGAA,"Chr 9",3953101,1,1.06354e-017,66:A>G,66,0.688172,0.015625,0.984375,0.015625,0.984375,0,0.030762,0.030762,0.030762,11,8.22973,1,1,-,1,1,0,1,-,-,1,1,1,1,-,-,1,1,1,1,1,-,1,1,1,1,1,1,-,1,1,-,1,1,1,1,1,1,-,1,-,1,1,-,1,1,-,-,-,1,1,-,1,1…
100428413|F|0--66:C>G,TGCAGATATTGATTAGAGGTTCCTTTCACGTAATAGTATATATATATATGTAGTACCTTTTGATTACAG,TGCAGATATTGATTAGAGGTTCCTTTCACGTAATAGTATATATATATATGTAGTACCTTTTGATTACAG,"Chr 6",12326322,1,1.0486e-027,,66,0.72043,0.014925,0.985075,0.014925,0.985075,0,0.029405,0.029405,0.029405,12,7.96104,1,0,0,-,0,0,0,-,-,0,0,0,-,0,0,-,0,0,0,-,0,0,-,-,0,0,0,-,0,0,-,-,0,0,0,-,0,-,0,-,0,-,0,0,0,-,0,-,0,0,-,0,0,0,0,0,0,0,0,…
100428413|F|0-66:C>G-66:C>G,TGCAGATATTGATTAGAGGTTCCTTTCACGTAATAGTATATATATATATGTAGTACCTTTTGATTAGAG,TGCAGATATTGATTAGAGGTTCCTTTCACGTAATAGTATATATATATATGTAGTACCTTTTGATTAGAG,"Chr 6",12326322,1,1.0486e-027,66:C>G,66,0.72043,0.014925,0.985075,0.014925,0.985075,0,0.029405,0.029405,0.029405,12,7.96104,1,1,1,-,1,1,1,-,-,1,1,1,-,1,1,-,1,1,1,-,1,1,-,-,1,1,1,-,1,1,-,-,1,1,1,-,1,-,1,-,1,-,1,1,1,-,1,-,1,1,-,1,1,…
100428556|F|0--66:A>T,TGCAGATTATCTAATATCCCCAGTTTGTTATAAGTAAAACTCATGATTGATTTTTGATCTGTTTGTAAT,TGCAGATTATCTAATATCCCCAGTTTGTTATAAGTAAAACTCATGATTGATTTTTGATCTGTTTGTAAT,"Chr 3",27069751,1,2.25381e-029,,66,0.849462,1,0.012658,0.987342,0,0.012658,0,0.024996,0.012498,39.57143,13,1,1,1,1,1,1,1,1,-,1,1,1,-,-,-,1,1,1,1,1,1,1,1,1,1,1,1,1,1,1,1,1,1,1,1,1,1,-,1,1,1,1,1,1,1,1,1,-,1,1,1,-,1,1,1,1,1,1,1,1,-,1,1,-,1…
100428556|F|0-66:A>T-66:A>T,TGCAGATTATCTAATATCCCCAGTTTGTTATAAGTAAAACTCATGATTGATTTTTGATCTGTTTGTTAC,TGCAGATTATCTAATATCCCCAGTTTGTTATAAGTAAAACTCATGATTGATTTTTGATCTGTTTGTTAC,"Chr 3",27069751,1,2.25381e-029,66:A>T,66,0.849462,1,0.012658,0.987342,0,0.012658,0,0.024996,0.012498,39.57143,13,1,0,0,0,0,0,0,0,-,0,0,0,-,-,-,0,0,0,0,0,0,0,0,0,0,0,0,0,0,0,0,0,0,0,0,0,0,-,0,0,0,0,0,0,0,0,0,-,0,0,0,-,1,0,0,0,0,0,0…
100428725|F|0--66:T>A,TGCAGCAAGAAGGTTCATGTCCCAACCAATGTTCCAAACAGATGGTTTGTGCTCCATGACAAAGGTTAC,TGCAGCAAGAAGGTTCATGTCCCAACCAATGTTCCAAACAGATGGTTTGTGCTCCATGACAAAGGTTAC,"Chr 7",8958367,1,1.0486e-027,,66,0.677419,0.015873,1,0,0.984127,0.015873,0.031242,0,0.015621,24,16.73611,1,-,0,-,-,-,0,-,-,0,0,0,0,-,-,0,0,0,0,-,0,0,0,0,0,0,0,0,0,-,-,0,0,1,0,0,0,-,-,-,0,-,-,0,0,0,0,-,0,0,0,0,0,0,-,0,0,0,0,0,-,0,0,0,0,-…
100428725|F|0-66:T>A-66:T>A,TGCAGCAAGAAGGTTCATGTCCCAACCAATGTTCCAAACAGATGGTTTGTGCTCCATGACAAAGGTAAC,TGCAGCAAGAAGGTTCATGTCCCAACCAATGTTCCAAACAGATGGTTTGTGCTCCATGACAAAGGTAAC,"Chr 7",8958367,1,1.0486e-027,66:T>A,66,0.677419,0.015873,1,0,0.984127,0.015873,0.031242,0,0.015621,24,16.73611,1,-,1,-,-,-,1,-,-,1,1,1,1,-,-,1,1,1,1,-,1,1,1,1,1,1,1,1,1,-,-,1,1,1,1,1,1,-,-,-,1,-,-,1,1,1,1,-,1,1,1,1,1,1,-,1,1,1,1,1…
100428907|F|0--66:C>A,TGCAGCAGTGTCTAAGCCCAGAGAAATGGTACCAAGTAACAAGAATATTTTACCTTCTGTGCCTTTCAA,TGCAGCAGTGTCTAAGCCCAGAGAAATGGTACCAAGTAACAAGAATATTTTACCTTCTGTGCCTTTCAA,"Chr 2",14689004,1,2.25381e-029,,66,0.752688,0.985714,0.014286,0.985714,0.014286,0,0.028163,0.028163,0.028163,15.81395,5,1,-,1,-,-,1,-,1,1,1,1,1,1,1,-,1,1,1,1,-,1,1,1,1,-,-,1,-,1,1,1,1,1,1,1,1,1,1,-,-,1,1,-,1,1,-,1,1,1,1,-,1,1,0,-,1,1,1,…
100428907|F|0-66:C>A-66:C>A,TGCAGCAGTGTCTAAGCCCAGAGAAATGGTACCAAGTAACAAGAATATTTTACCTTCTGTGCCTTTACA,TGCAGCAGTGTCTAAGCCCAGAGAAATGGTACCAAGTAACAAGAATATTTTACCTTCTGTGCCTTTACA,"Chr 2",14689004,1,2.25381e-029,66:C>A,66,0.752688,0.985714,0.014286,0.985714,0.014286,0,0.028163,0.028163,0.028163,15.81395,5,1,-,0,-,-,0,-,0,0,0,0,0,0,0,-,0,0,0,0,-,0,0,0,0,-,-,0,-,0,0,0,0,0,0,0,0,0,0,-,-,0,0,-,0,0,-,0,0,0,0,-,0,…
100429113|F|0--66:A>G,TGCAGCCTCGTCCTTTTGGTAGTTGGAAACGACAGTGGGAACCCTTTTGATTTTGAGCATCATTTTACA,TGCAGCCTCGTCCTTTTGGTAGTTGGAAACGACAGTGGGAACCCTTTTGATTTTGAGCATCATTTTACA,"Chr 2",14802823,1,1.0486e-027,,66,0.731183,0.029412,0.985294,0.014706,0.970588,0.014706,0.057093,0.028979,0.043036,14.5,12.22222,1,-,0,0,-,0,0,0,0,0,0,0,0,-,-,-,0,0,0,0,0,0,0,0,-,-,0,0,0,0,-,0,0,1,0,0,0,0,-,0,0,0,-,0,0,-,0,-,0,0,-,0,0,0…
100429113|F|0-66:A>G-66:A>G,TGCAGCCTCGTCCTTTTGGTAGTTGGAAACGACAGTGGGAACCCTTTTGATTTTGAGCATCATTTTGTG,TGCAGCCTCGTCCTTTTGGTAGTTGGAAACGACAGTGGGAACCCTTTTGATTTTGAGCATCATTTTGTG,"Chr 2",14802823,1,1.0486e-027,66:A>G,66,0.731183,0.029412,0.985294,0.014706,0.970588,0.014706,0.057093,0.028979,0.043036,14.5,12.22222,1,-,1,1,-,1,1,1,1,1,1,1,1,-,-,-,1,1,1,1,1,1,1,1,-,-,1,1,1,1,-,1,1,1,1,1,1,1,-,1,1,1,-,1,1,-,1,-…
100429133|F|0--66:T>C	TGCAGCCTTAGCTCAGGTGAGGTCTGGCTGACAATTGAACCTCTTCCTTTTGTTATATAAGACTCCTTA	TGCAGCCTTAGCTCAGGTGAGGTCTGGCTGACAATTGAACCTCTTCCTTTTGTTATATAAGACTCCTTA		0	0	999		66	0.870968	0.012346	0.987654	0.012346	0.987654	0	0.024387	0.024387	0.024387	31	29.39796	1	0	0	-	0	0	0	0	0	0	0	0	0	0	-	-	0	0	0	-	0	0	0	0	0	0	0	0	0	0
100429133|F|0-66:T>C-66:T>C	TGCAGCCTTAGCTCAGGTGAGGTCTGGCTGACAATTGAACCTCTTCCTTTTGTTATATAAGACTCCCTA	TGCAGCCTTAGCTCAGGTGAGGTCTGGCTGACAATTGAACCTCTTCCTTTTGTTATATAAGACTCCCTA		0	0	999	66:T>C	66	0.870968	0.012346	0.987654	0.012346	0.987654	0	0.024387	0.024387	0.024387	31	29.39796	1	1	1	-	1	1	1	1	1	1	1	1	1	1	-	-	1	1	1	-	1	1	1	1	1	1	1	1	1	1
100429142|F|0--66:G>A,TGCAGCCTTGATTGGTTCCTGAAGTAATGGCAAGAGGATTATGACCATTTAGGACCACAACAAAAGGAA,TGCAGCCTTGATTGGTTCCTGAAGTAATGGCAAGAGGATTATGACCATTTAGGACCACAACAAAAGGAA,"Chr 2",26382798,1,2.25381e-029,,66,0.827957,1,0.012987,0.987013,0,0.012987,0,0.025637,0.012818,11.42553,3,1,1,1,-,-,1,1,1,1,1,1,1,1,1,1,1,1,1,-,1,1,1,1,1,1,1,1,-,1,1,-,1,1,-,1,1,1,1,1,-,-,1,1,1,1,1,1,1,1,1,-,1,1,1,1,1,1,1,1,1,1,1,1,-,1,…
100429142|F|0-66:G>A-66:G>A,TGCAGCCTTGATTGGTTCCTGAAGTAATGGCAAGAGGATTATGACCATTTAGGACCACAACAAAAGAAA,TGCAGCCTTGATTGGTTCCTGAAGTAATGGCAAGAGGATTATGACCATTTAGGACCACAACAAAAGAAA,"Chr 2",26382798,1,2.25381e-029,66:G>A,66,0.827957,1,0.012987,0.987013,0,0.012987,0,0.025637,0.012818,11.42553,3,1,0,0,-,-,0,0,0,0,0,0,0,0,0,0,0,0,0,-,0,0,0,0,0,0,0,0,-,0,0,-,0,0,-,0,0,0,0,0,-,-,0,0,0,0,0,0,0,0,0,-,0,0,0,0,0,0,0,0,…
100429451|F|0--66:T>C	TGCAGCTTGAAAGGAGAAGTGGAGACCCTTCAGCTGTAGCTGGGGCCTCTATTTTGGCTTCCCTTTTTA	TGCAGCTTGAAAGGAGAAGTGGAGACCCTTCAGCTGTAGCTGGGGCCTCTATTTTGGCTTCCCTTTTTA		0	0	999		66	0.612903	0.017544	0.982456	0.017544	0.982456	0	0.034472	0.034472	0.034472	9	8.55385	1	0	0	-	-	0	1	0	-	0	-	0	-	0	0	0	0	0	-	0	0	0	-	0	-	0	0	-	0	-
100429451|F|0-66:T>C-66:T>C	TGCAGCTTGAAAGGAGAAGTGGAGACCCTTCAGCTGTAGCTGGGGCCTCTATTTTGGCTTCCCTTTCTA	TGCAGCTTGAAAGGAGAAGTGGAGACCCTTCAGCTGTAGCTGGGGCCTCTATTTTGGCTTCCCTTTCTA		0	0	999	66:T>C	66	0.612903	0.017544	0.982456	0.017544	0.982456	0	0.034472	0.034472	0.034472	9	8.55385	1	1	1	-	-	1	0	1	-	1	-	1	-	1	1	1	1	1	-	1	1	1	-	1	-	1	1	-	1	-
100429483|F|0--66:C>G,TGCAGCTTTGGTACGAACTACGATGAGGTTTAGGTATTATGGCTAGTGGTGTAGTAGGTACTATTACAG,TGCAGCTTTGGTACGAACTACGATGAGGTTTAGGTATTATGGCTAGTGGTGTAGTAGGTACTATTACAG,"Chr 6",19509449,1,1.0486e-027,,66,0.924731,0.011628,1,0,0.988372,0.011628,0.022985,0,0.011493,25,22.18095,1,0,0,0,0,0,0,0,-,0,0,0,0,-,0,0,0,0,0,0,0,0,0,0,0,0,0,0,0,0,0,0,0,0,0,0,0,0,0,-,0,1,0,0,0,0,0,0,0,0,0,0,0,0,0,0,0,0,0,0,0,0,0,0,-,…
100429483|F|0-66:C>G-66:C>G,TGCAGCTTTGGTACGAACTACGATGAGGTTTAGGTATTATGGCTAGTGGTGTAGTAGGTACTATTAGCG,TGCAGCTTTGGTACGAACTACGATGAGGTTTAGGTATTATGGCTAGTGGTGTAGTAGGTACTATTAGCG,"Chr 6",19509449,1,1.0486e-027,66:C>G,66,0.924731,0.011628,1,0,0.988372,0.011628,0.022985,0,0.011493,25,22.18095,1,1,1,1,1,1,1,1,-,1,1,1,1,-,1,1,1,1,1,1,1,1,1,1,1,1,1,1,1,1,1,1,1,1,1,1,1,1,1,-,1,1,1,1,1,1,1,1,1,1,1,1,1,1,1,1,1,1,1,…
[truncated: 7,172 more rows]
[truncated: 64 more columns]
