# Supplementary material for: Genetic diversity and grouping of pigeonpea [Cajanus cajan Millspaugh] Germplasm using SNP markers and agronomic traits
Source: PLoS One. 2022 Nov 3;17(11):e0275060. doi: 10.1371/journal.pone.0275060 (PMC9632774; doi:10.1371/journal.pone.0275060)
Supplement: S6 File — (CSV) [file pone.0275060.s009.csv]

*	*	*	*	*	*	*	*	*	*	*	*	*	*	*	*	*	*	*	*	*	DPp18-2627	DPp18-2627	DPp18-2627	DPp18-2627	DPp18-2627	DPp18-2627	DPp18-2627	DPp18-2627	DPp18-2627	DPp18-2627	DPp18-2627	DPp18-2627	DPp18-2627	DPp18-2627	DPp18-2627	DPp18-2627	DPp18-2627	DPp18-2627	DPp18-2627	DPp18-2627	DPp18-2627	DPp18-2627	DPp18-2627	DPp18-2627	DPp18-2627	DPp18-2627	DPp18-2627	DPp18-2627	DPp18-2627
*	*	*	*	*	*	*	*	*	*	*	*	*	*	*	*	*	*	*	*	*	911018327001	911018327001	911018327001	911018327001	911018327001	911018327001	911018327001	911018327001	911018327001	911018327001	911018327001	911018327001	911018327001	911018327001	911018327001	911018327001	911018327001	911018327001	911018327001	911018327001	911018327001	911018327001	911018327001	911018327001	911018327001	911018327001	911018327001	911018327001	911018327001
*	*	*	*	*	*	*	*	*	*	*	*	*	*	*	*	*	*	*	*	*	1	1	1	1	1	1	1	1	1	1	1	1	1	1	1	1	1	1	1	1	1	1	1	1	1	1	1	1	1
*	*	*	*	*	*	*	*	*	*	*	*	*	*	*	*	*	*	*	*	*	A	A	A	A	A	A	A	A	A	A	A	A	B	B	B	B	B	B	B	B	B	B	B	C	C	C	C	C	C
*	*	*	*	*	*	*	*	*	*	*	*	*	*	*	*	*	*	*	*	*	1	10	11	12	2	3	4	5	6	7	8	9	1	11	12	2	3	4	5	6	7	8	9	1	10	11	12	2	3
*	*	*	*	*	*	*	*	*	*	*	*	*	*	*	*	*	*	*	*	*	none	none	none	none	none	none	none	none	none	none	none	none	none	none	none	none	none	none	none	none	none	none	none	none	none	none	none	none	none
AlleleID	AlleleSequence	TrimmedSequence	Chrom_ccajan_genome_v1	ChromPos_ccajan_genome_v1	AlnCnt_ccajan_genome_v1	AlnEvalue_ccajan_genome_v1	SNP	SnpPosition	CallRate	OneRatioRef	OneRatioSnp	FreqHomRef	FreqHomSnp	FreqHets	PICRef	PICSnp	AvgPIC	AvgCountRef	AvgCountSnp	RepAvg	1	73	81	89	9	17	25	33	41	49	57	65	2	82	90	10	18	26	34	42	50	58	66	3	75	83	91	11	19
100350423|F|0-68:T>C-68:T>C,TGCAGAAAATTTATATTTTTGTTTCATAGTGCCAAGTTGGACAAAATTTCTGGGGTTTTGACAGGTTAT,TGCAGAAAATTTATATTTTTGTTTCATAGTGCCAAGTTGGACAAAATTTCTGGGGTTTTGACAGGTTAT,"Chr 6",16852941,1,2.25381e-029,68:T>C,68,0.645161,1,0.016667,0.983333,0,0.016667,0,0.032778,0.016389,4.52778,3,1,0,0,-,0,0,0,-,0,0,0,0,-,0,-,0,0,0,0,0,0,0,-,0,0,2,-,-,0,-,0,0,0,0,0,-,0,-,-,0,0,0,-,0,0,0,-,-,-,0,-,-,0,0,0,-,0,0,0,0…
100350424|F|0-68:C>A-68:C>A	TGCAGAAAATTTGTGAAATGAGATAATTTGAGAGAGAATAAAGAGGTTTTTGGGTGCATTTTCTGGTTC	TGCAGAAAATTTGTGAAATGAGATAATTTGAGAGAGAATAAAGAGGTTTTTGGGTGCATTTTCTGGTTC		0	0	999	68:C>A	68	0.731183	1	0.014706	0.985294	0	0.014706	0	0.028979	0.01449	10.625	5	1	0	-	-	0	-	0	0	0	0	0	0	0	-	0	0	0	0	0	0	0	0	-	-	0	0	0	0	0	0
100350465|F|0-68:C>T-68:C>T,TGCAGAAAGAATATAAAGAAACAAAAAGGAGGCAGTTATATTGTCTATTATTAGCAAACAACTAATTAC,TGCAGAAAGAATATAAAGAAACAAAAAGGAGGCAGTTATATTGTCTATTATTAGCAAACAACTAATTAC,"Chr 11",2227745,1,8.10614e-029,68:C>T,68,0.688172,0.03125,1,0,0.96875,0.03125,0.060547,0,0.030273,13.5,4.28767,1,-,1,1,-,1,1,2,1,1,-,1,-,1,-,1,-,-,1,-,1,1,1,1,1,1,1,-,1,1,-,1,1,1,1,-,2,1,1,-,1,1,-,1,1,-,1,-,-,1,1,1,1,1,-,1,1,1,1,-…
100350740|F|0-68:T>C-68:T>C	TGCAGAAGGCACTGGAGATATATAATGATGCCCCTGGTCAGCAAAGCACAATAGCTGGAATTGAAGCTT	TGCAGAAGGCACTGGAGATATATAATGATGCCCCTGGTCAGCAAAGCACAATAGCTGGAATTGAAGCTT		0	0	999	68:T>C	68	0.569892	0.018868	0.981132	0.018868	0.981132	0	0.037024	0.037024	0.037024	30	6.72881	1	1	-	-	1	1	-	1	1	1	1	1	-	-	-	1	1	1	-	-	-	1	-	-	1	1	1	-	1	1
100350996|F|0-68:C>A-68:C>A,TGCAGACAGATATACAGAAATCAGAAAATATCATCATAATTCTATAATGAAGAAATATAAGACAATTTC,TGCAGACAGATATACAGAAATCAGAAAATATCATCATAATTCTATAATGAAGAAATATAAGACAATTTC,"Chr 2",30826889,1,2.25381e-029,68:C>A,68,0.784946,1,0.013699,0.986301,0,0.013699,0,0.027022,0.013511,7.91111,3,1,0,0,0,-,0,0,0,0,0,0,0,-,-,-,0,0,-,-,0,0,0,0,0,0,0,0,0,0,-,-,0,0,0,0,0,0,0,0,-,0,0,0,0,0,0,0,0,0,0,-,0,0,0,0,0,2,0,0,0…
100351344|F|0-68:A>C-68:A>C	TGCAGAGTCAGTAACTGCATTGTACGATGAGTTGTATCTGATGAATGCCCGCAAACATTGCGGATTACA	TGCAGAGTCAGTAACTGCATTGTACGATGAGTTGTATCTGATGAATGCCCGCAAACATTGCGGATTACA		0	0	999	68:A>C	68	0.516129	0.020833	0.979167	0.020833	0.979167	0	0.040799	0.040799	0.040799	28	15.16667	1	-	1	-	-	-	1	1	1	1	-	1	-	-	1	-	1	1	1	1	-	1	1	1	1	-	1	-	1	1
100351368|F|0-68:A>T-68:A>T,TGCAGAGTTATAACTAGAAAGGCATCCTAATGAATCCAGATCCTTCTTCTTAGCCAGTGCAAGTATTTA,TGCAGAGTTATAACTAGAAAGGCATCCTAATGAATCCAGATCCTTCTTCTTAGCCAGTGCAAGTATTTA,"Chr 3",22561833,1,8.10614e-029,68:A>T,68,0.817204,0.013158,1,0,0.986842,0.013158,0.02597,0,0.012985,19,10.09783,1,1,-,1,1,1,1,1,1,1,1,1,1,-,1,1,1,1,-,-,1,1,1,1,1,1,1,-,1,1,-,1,1,1,1,1,1,1,-,-,1,-,1,1,1,1,-,1,1,1,-,1,1,1,1,1,1,1,1,…
100351428|F|0-68:A>C-68:A>C,TGCAGATACCGAACTATGATGACATTGTTCTAATGCTTCCAATCGCTCGATTGCACAGGATATAATTTA,TGCAGATACCGAACTATGATGACATTGTTCTAATGCTTCCAATCGCTCGATTGCACAGGATATAATTTA,"Chr 3",26018318,1,8.10614e-029,68:A>C,68,0.55914,0.019231,0.980769,0.019231,0.980769,0,0.037722,0.037722,0.037722,41,16.71667,1,1,1,-,-,-,-,1,-,1,-,1,-,-,-,1,1,-,-,-,1,1,1,-,1,1,1,-,1,1,1,1,1,1,1,-,1,1,1,0,1,1,-,1,1,1,-,-,1,-,-,-,…
100351657|F|0-68:C>T-68:C>T,TGCAGATGGATCCTTCTGAGGAAAGGGATTCAAAAGGGCACCACAATGATGGTGGTGCCAACAACCTTC,TGCAGATGGATCCTTCTGAGGAAAGGGATTCAAAAGGGCACCACAATGATGGTGGTGCCAACAACCTTC,"Chr 11",7789056,1,2.25381e-029,68:C>T,68,0.806452,1,0.013333,0.986667,0,0.013333,0,0.026311,0.013156,12.26667,9,1,0,0,0,0,0,0,-,0,0,0,0,0,-,-,0,0,0,0,0,0,0,0,0,0,0,0,0,0,0,0,0,0,0,0,0,0,-,-,-,0,0,2,0,0,0,0,0,0,0,0,-,0,0,-,0,-,0,0,…
100351909|F|0-68:T>C-68:T>C,TGCAGCAACCTTACCTCTCTTGCTCTTGTGTCTTCTAGCTCTCTCTTTGTTTGTTCCAGTTCCTTTTTT,TGCAGCAACCTTACCTCTCTTGCTCTTGTGTCTTCTAGCTCTCTCTTTGTTTGTTCCAGTTCCTTTTTT,"Chr 6",18468525,1,8.10614e-029,68:T>C,68,0.731183,0.014706,1,0,0.985294,0.014706,0.028979,0,0.01449,13,8.70886,1,-,1,-,-,1,1,-,1,1,-,1,-,1,1,-,1,1,-,1,1,1,1,1,2,-,1,-,1,-,-,1,1,1,1,1,1,-,-,1,1,1,1,1,-,1,-,1,1,1,-,1,1,1,1,1,1,1,1,1…
100351938|F|0-68:T>C-68:T>C,TGCAGCAAGATTGAAAACATGATGAACCCCCTTCGTAACCTTCAGGCAGTTGTCCATGACCCTGAGATT,TGCAGCAAGATTGAAAACATGATGAACCCCCTTCGTAACCTTCAGGCAGTTGTCCATGACCCTGAGATT,"Chr 2",26178593,1,8.10614e-029,68:T>C,68,0.688172,0.015625,1,0,0.984375,0.015625,0.030762,0,0.015381,8,7.35135,1,-,1,1,1,1,1,-,-,1,-,1,-,-,-,-,1,-,-,-,1,1,1,-,1,-,1,1,1,2,-,1,1,1,1,-,1,1,-,-,-,1,1,1,1,1,1,1,-,1,-,1,1,1,1,1,1,1,1,1…
100352063|F|0-68:C>G-68:C>G	TGCAGCACTCTGAAGCATTGGCATGGCATATAACAGGTACTTCTCAAAGTTTTCTCCAATGGCAAGGGC	TGCAGCACTCTGAAGCATTGGCATGGCATATAACAGGTACTTCTCAAAGTTTTCTCCAATGGCAAGGGC		0	0	999	68:C>G	68	0.698925	1	0.015385	0.984615	0	0.015385	0	0.030296	0.015148	17.2963	8	1	-	0	-	-	0	0	0	0	0	0	0	-	-	0	-	2	0	0	-	0	0	0	0	-	0	0	0	0	0
100352105|F|0-68:G>C-68:G>C,TGCAGCAGCAACACTTGTTATTTTAGTCTTAGATACGAACTTTCGACTTCGTGCTTGTGTGTTTTACAG,TGCAGCAGCAACACTTGTTATTTTAGTCTTAGATACGAACTTTCGACTTCGTGCTTGTGTGTTTTACAG,"Chr 2",34355055,1,8.10614e-029,68:G>C,68,0.698925,0.015385,0.984615,0.015385,0.984615,0,0.030296,0.030296,0.030296,20,12.27027,1,1,-,-,1,-,1,1,1,1,-,1,-,-,-,-,1,-,1,1,1,1,1,1,1,1,1,1,1,-,1,1,1,1,1,-,1,1,-,-,1,-,1,1,1,-,1,-,1,1,-,-…
100352235|F|0-68:T>G-68:T>G	TGCAGCATATGGGAAAAAGAAAATACATCATATATTGTGTAAATATGGAAAGTCAAATACTGCCAATTT	TGCAGCATATGGGAAAAAGAAAATACATCATATATTGTGTAAATATGGAAAGTCAAATACTGCCAATTT		0	0	999	68:T>G	68	0.870968	1	0.012346	0.987654	0	0.012346	0	0.024387	0.012193	7.67708	5	1	-	0	-	0	0	0	0	0	0	0	0	0	0	0	-	0	0	0	-	0	0	0	0	0	0	-	0	0	0
100352320|F|0-68:A>T-68:A>T	TGCAGCCAACTTCTCCGCCATTTCTGGTGTGTTAGGTTTTTCATTCCGCGTTTTCCTCTATATAGTTTA	TGCAGCCAACTTCTCCGCCATTTCTGGTGTGTTAGGTTTTTCATTCCGCGTTTTCCTCTATATAGTTTA		0	0	999	68:A>T	68	0.612903	0.017544	0.982456	0.017544	0.982456	0	0.034472	0.034472	0.034472	11	4.43284	1	-	1	1	1	1	-	-	1	1	1	1	1	-	-	-	1	1	-	1	1	1	-	1	1	-	1	-	1	1
100352469|F|0-68:C>T-68:C>T	TGCAGCCTCGAAATTGAGACACTTCGACCAAAATCTCTCGATACATCCCTGTGCTGCTCACTTGTTTAC	TGCAGCCTCGAAATTGAGACACTTCGACCAAAATCTCTCGATACATCCCTGTGCTGCTCACTTGTTTAC		0	0	999	68:C>T	68	0.849462	0.025316	1	0	0.974684	0.025316	0.049351	0	0.024676	15.5	12.38298	1	1	1	1	-	1	1	-	1	1	1	1	1	-	1	1	1	1	2	1	1	1	1	1	-	-	1	1	1	1
100352729|F|0-68:G>A-68:G>A	TGCAGCTCGTATGGTGGAGCCTACTTCCTGCTCTTTCAGTATTTTAGCTAACTTATTGATTCTTTCTTG	TGCAGCTCGTATGGTGGAGCCTACTTCCTGCTCTTTCAGTATTTTAGCTAACTTATTGATTCTTTCTTG		0	0	999	68:G>A	68	0.688172	1	0.015625	0.984375	0	0.015625	0	0.030762	0.015381	7.7013	7	1	0	0	0	0	0	-	-	-	0	0	0	-	0	0	-	0	-	0	0	0	0	0	-	0	0	-	0	0	-
100352792|F|0-68:T>C-68:T>C	TGCAGCTGCCACTTGACCATAAGGGCAGAGCCCACTGTGGAACATATTTGCTAGTGGCACAAGAATTAT	TGCAGCTGCCACTTGACCATAAGGGCAGAGCCCACTGTGGAACATATTTGCTAGTGGCACAAGAATTAT		0	0	999	68:T>C	68	0.795699	1	0.040541	0.959459	0	0.040541	0	0.077794	0.038897	13.16092	4.33333	1	0	0	0	-	-	0	-	-	0	2	0	-	-	0	0	0	0	0	0	0	0	0	0	0	0	0	0	0	-
100353008|F|0-68:T>C-68:T>C	TGCAGGAAAGTTAGCATATTCATCCTATACGATAACAAAAATCACTGAATAAACTGTCAAAAGTTTTAT	TGCAGGAAAGTTAGCATATTCATCCTATACGATAACAAAAATCACTGAATAAACTGTCAAAAGTTTTAT		0	0	999	68:T>C	68	0.709677	0.984848	0.030303	0.969697	0.015152	0.015152	0.029844	0.05877	0.044307	6.98701	6	1	0	-	-	0	0	0	0	0	0	0	0	-	-	0	2	0	-	-	0	0	0	0	0	0	1	0	0	0	0
100353059|F|0-68:G>A-68:G>A,TGCAGGAAGTCGGAGAACGATGGAAATGAAAAACCAAAAGCATTGTATCCTTTCTTGTTCAGTGCTTCG,TGCAGGAAGTCGGAGAACGATGGAAATGAAAAACCAAAAGCATTGTATCCTTTCTTGTTCAGTGCTTCG,"Chr 7",17714582,1,2.25381e-029,68:G>A,68,0.741935,1,0.014493,0.985507,0,0.014493,0,0.028565,0.014283,9.39506,3,1,-,0,0,-,0,0,0,0,0,0,0,0,-,0,0,0,0,0,0,0,0,0,0,0,0,0,0,0,0,-,-,0,0,-,-,0,0,0,-,-,0,0,0,0,-,0,0,0,0,-,-,0,0,0,2,0,0,-,0…
100353168|F|0-68:G>C-68:G>C,TGCAGGAGGTTCATGTCTTGTAATATAGAAAGAAAAAACAATCAGTAATAATAATTCATAATTTGTTAG,TGCAGGAGGTTCATGTCTTGTAATATAGAAAGAAAAAACAATCAGTAATAATAATTCATAATTTGTTAG,"Chr 3",9305811,1,2.25381e-029,68:G>C,68,0.827957,1,0.012987,0.987013,0,0.012987,0,0.025637,0.012818,9.28421,7,1,0,0,-,-,0,0,0,0,0,0,0,0,-,0,0,2,0,0,0,0,0,0,0,0,0,0,0,0,0,0,0,0,0,0,0,0,-,-,-,0,-,0,0,0,-,0,0,0,0,0,0,0,0,-,0,0,0,0,0,…
100353201|F|0-68:G>C-68:G>C,TGCAGGATCAATAGTAGCACGCCAAGGCTGACTGCGTTTCTCAAATGTAGCTCCCATGTGTTTCTTTAG,TGCAGGATCAATAGTAGCACGCCAAGGCTGACTGCGTTTCTCAAATGTAGCTCCCATGTGTTTCTTTAG,"Chr 6",8542873,1,2.25381e-029,68:G>C,68,0.774194,1,0.013889,0.986111,0,0.013889,0,0.027392,0.013696,7.26136,3,1,0,0,-,-,0,0,-,0,0,0,0,-,-,-,0,0,0,0,0,0,0,0,0,0,2,0,0,0,0,0,0,0,0,0,-,-,-,-,-,-,0,0,0,0,0,0,0,0,0,-,0,0,0,-,0,0,0,-,0,…
100353366|F|0-68:G>T-68:G>T,TGCAGGCTCTTGGACTCAACTCTGTCAATGCTGATGGAGCTGGTGATACCTTGTAGTTTTCTTCCTTTG,TGCAGGCTCTTGGACTCAACTCTGTCAATGCTGATGGAGCTGGTGATACCTTGTAGTTTTCTTCCTTTG,"Chr 2",31556230,1,2.25381e-029,68:G>T,68,0.634409,1,0.033898,0.966102,0,0.033898,0,0.065498,0.032749,4.75342,2.5,1,0,-,0,-,-,-,0,-,0,-,0,-,0,-,-,2,0,0,-,0,0,-,-,-,0,0,0,0,-,0,-,0,0,0,-,-,-,0,-,0,-,0,0,0,-,0,0,0,-,-,0,0,0,-,0,0,0,0…
100353404|F|0-68:C>T-68:C>T	TGCAGGGAAATTGCCAGTTGAAGTTCAGACATGATACAAACAAACCTATATTCACAGCTCTTTTCACTC	TGCAGGGAAATTGCCAGTTGAAGTTCAGACATGATACAAACAAACCTATATTCACAGCTCTTTTCACTC		0	0	999	68:C>T	68	0.763441	1	0.014085	0.985915	0	0.014085	0	0.027772	0.013886	8.61176	7	1	-	-	0	0	-	-	0	0	0	0	0	-	-	-	-	0	0	-	0	0	0	0	0	0	0	0	0	0	0
100353413|F|0-68:T>C-68:T>C	TGCAGGGAATCCCATATGTTATATTTTGGAAGAATTCCTTTTCTTGTTATGCTGCCTGCCATTTTCTTT	TGCAGGGAATCCCATATGTTATATTTTGGAAGAATTCCTTTTCTTGTTATGCTGCCTGCCATTTTCTTT		0	0	999	68:T>C	68	0.666667	0.016129	1	0	0.983871	0.016129	0.031738	0	0.015869	13	4.31944	1	1	1	-	-	-	2	1	-	1	1	1	1	-	1	-	1	1	1	-	1	1	1	-	-	1	1	1	1	-
100353442|F|0-68:G>A-68:G>A,TGCAGGGATTGCTGGATGAACAATTTATACAACTGGAAGAGTTGCAGGATGATGCAAATCCTAACTTTG,TGCAGGGATTGCTGGATGAACAATTTATACAACTGGAAGAGTTGCAGGATGATGCAAATCCTAACTTTG,"Chr 11",3002845,1,2.25381e-029,68:G>A,68,0.784946,1,0.013699,0.986301,0,0.013699,0,0.027022,0.013511,17.63953,15,1,0,0,-,0,-,0,0,2,0,0,0,-,-,-,0,0,0,-,0,0,0,0,0,0,0,0,0,0,0,0,-,0,0,0,-,0,-,0,-,0,-,0,0,0,0,0,0,0,0,0,-,0,0,0,0,0,0,0…
100353493|F|0-68:A>C-68:A>C	TGCAGGGTAACATCAGAAAGGGGAGAAAAAAATAAGGGAAACAACAAAGAAATTTAGAGAAAACAAAAA	TGCAGGGTAACATCAGAAAGGGGAGAAAAAAATAAGGGAAACAACAAAGAAATTTAGAGAAAACAAAAA		0	0	999	68:A>C	68	0.741935	1	0.014493	0.985507	0	0.014493	0	0.028565	0.014283	8.66667	5	1	-	0	0	-	0	0	0	0	0	0	0	-	-	0	2	0	0	0	0	0	0	0	-	0	0	0	0	0	0
100353522|F|0-68:C>T-68:C>T,TGCAGGGTTGAAGTCCTTGACTACTTCAGCAACTGCTGTATGTATTACTGCCACCGATTACTAATTTTC,TGCAGGGTTGAAGTCCTTGACTACTTCAGCAACTGCTGTATGTATTACTGCCACCGATTACTAATTTTC,"Chr 11",17494341,1,2.25381e-029,68:C>T,68,0.666667,1,0.016129,0.983871,0,0.016129,0,0.031738,0.015869,16.46753,8,1,-,0,-,0,0,-,-,-,0,0,0,-,-,-,-,0,-,0,0,0,0,0,-,0,0,0,0,0,-,0,0,0,2,0,-,-,0,-,-,-,-,-,0,0,0,0,0,0,0,0,0,0,0,0,0,0,0,0…
100353575|F|0-68:G>C-68:G>C,TGCAGGTACCAGTAGATCTTGTCATTGATCACTCAGTTCAGGTTGATGCAGCAAGATCAGAAAATACTG,TGCAGGTACCAGTAGATCTTGTCATTGATCACTCAGTTCAGGTTGATGCAGCAAGATCAGAAAATACTG,"Chr 11",638255,1,2.25381e-029,68:G>C,68,0.83871,1,0.012821,0.987179,0,0.012821,0,0.025312,0.012656,14.1134,5,1,0,0,0,0,-,-,0,-,0,0,0,0,-,0,0,0,-,0,0,0,0,0,0,0,0,0,0,0,0,0,0,0,0,2,0,0,0,-,0,0,0,0,0,0,0,0,-,0,0,-,-,0,0,0,0,0,0,0,0,-…
100353716|F|0-68:T>C-68:T>C	TGCAGGTGTTCATGAATTTTAGAGGGTAAGATTCCTCAAACAAGACTATATGTAAAGAAAAAAACTTTT	TGCAGGTGTTCATGAATTTTAGAGGGTAAGATTCCTCAAACAAGACTATATGTAAAGAAAAAAACTTTT		0	0	999	68:T>C	68	0.677419	0.031746	0.984127	0.015873	0.968254	0.015873	0.061476	0.031242	0.046359	6.5	4.46479	1	1	-	-	-	2	1	-	1	1	1	1	-	-	1	-	1	1	1	1	1	1	1	-	1	1	1	-	1	1
100353849|F|0-68:C>T-68:C>T	TGCAGTAACAATATTTGGACTTCAGAACATTTGGCAGACAAAGGATTTCAAGCACAAAGGCAAGAAATC	TGCAGTAACAATATTTGGACTTCAGAACATTTGGCAGACAAAGGATTTCAAGCACAAAGGCAAGAAATC		0	0	999	68:C>T	68	0.817204	1	0.013158	0.986842	0	0.013158	0	0.02597	0.012985	12.77273	6	1	0	-	-	-	0	0	0	0	0	0	0	-	-	0	-	2	-	0	-	0	0	0	0	0	0	0	0	0	0
100353877|F|0-68:T>A-68:T>A,TGCAGTAATATTTGATCTTTTCAATTTCGTTGCCAAAGTTTCTGCACAGTCCAAAGCTTGCAAGTTCGT,TGCAGTAATATTTGATCTTTTCAATTTCGTTGCCAAAGTTTCTGCACAGTCCAAAGCTTGCAAGTTCGT,"Chr 2",9239767,1,2.25381e-029,68:T>A,68,0.688172,1,0.015625,0.984375,0,0.015625,0,0.030762,0.015381,5.41333,3,1,-,0,-,0,-,-,0,-,0,0,0,0,-,-,-,0,0,0,-,0,0,0,0,-,0,0,-,0,0,0,0,0,0,0,0,0,-,-,-,0,-,-,0,0,0,0,-,0,0,0,0,0,0,0,0,0,0,0,0,…
100353926|F|0-68:G>T-68:G>T	TGCAGTACTTGTATGTTTCCATATTTTTTATTACTTTTTTGGTTTAGTTTTGTTCTGATACAATTTATG	TGCAGTACTTGTATGTTTCCATATTTTTTATTACTTTTTTGGTTTAGTTTTGTTCTGATACAATTTATG		0	0	999	68:G>T	68	0.580645	0.981481	0.037037	0.962963	0.018519	0.018519	0.036351	0.071331	0.053841	4.78333	4.5	1	0	0	-	0	-	0	-	0	0	-	0	-	-	-	-	0	-	0	-	0	0	-	0	-	-	0	-	0	0
100353959|F|0-68:A>C-68:A>C	TGCAGTAGCCGCGCTAGGAAATACATCAAGTGAAAAACAAAAGAAAAGGCTTCAATAAGTTTACCTTTA	TGCAGTAGCCGCGCTAGGAAATACATCAAGTGAAAAACAAAAGAAAAGGCTTCAATAAGTTTACCTTTA		0	0	999	68:A>C	68	0.602151	0.017857	0.982143	0.017857	0.982143	0	0.035077	0.035077	0.035077	13	6.13636	1	1	1	1	-	1	1	1	1	1	-	1	-	1	-	-	-	-	1	1	1	1	1	-	-	1	1	-	1	1
100353976|F|0-68:T>A-68:T>A	TGCAGTAGGTGAGGATTACGGAGATAAAAATAAAAAATAAAAAATAAAAAATAAAAATCACTGGTCTTT	TGCAGTAGGTGAGGATTACGGAGATAAAAATAAAAAATAAAAAATAAAAAATAAAAATCACTGGTCTTT		0	0	999	68:T>A	68	0.83871	1	0.012821	0.987179	0	0.012821	0	0.025312	0.012656	7.73626	3	1	0	0	0	0	0	0	0	0	0	-	0	0	0	0	0	0	0	0	0	0	0	0	0	2	0	0	0	0	0
100354090|F|0-68:A>G-68:A>G	TGCAGTCAATATATCTTGCCAGATTCAATCTGGGCTTAGGATTAGGCTTACATTCACAAACAGTATTTA	TGCAGTCAATATATCTTGCCAGATTCAATCTGGGCTTAGGATTAGGCTTACATTCACAAACAGTATTTA		0	0	999	68:A>G	68	0.655914	0.016393	0.983607	0.016393	0.983607	0	0.032249	0.032249	0.032249	47	9.75714	1	1	-	1	1	-	1	-	1	1	1	1	-	-	-	-	1	-	-	1	1	1	1	-	1	1	1	-	1	-
100354134|F|0-68:A>C-68:A>C,TGCAGTCATCACTTGCTGACCCCAACTCTCGTTTTGAGATAGGATTTAGTCAGCCCATGGTAAAACTTA,TGCAGTCATCACTTGCTGACCCCAACTCTCGTTTTGAGATAGGATTTAGTCAGCCCATGGTAAAACTTA,"Chr 11",34641680,1,8.10614e-029,68:A>C,68,0.752688,0.014286,1,0,0.985714,0.014286,0.028163,0,0.014082,11,7.75581,1,1,1,-,-,1,1,1,1,1,-,1,1,-,-,1,1,1,1,1,1,1,1,1,1,1,1,-,1,-,1,-,1,1,1,-,-,1,-,-,1,1,-,1,1,1,1,-,1,1,-,1,1,1,1,1,1,1,1…
100354142|F|0-68:G>A-68:G>A,TGCAGTCATGGTCATTCCATTCAACTTTACAAAGTAACAAGAATGTGTCAAATCAGATACCTCCAATTG,TGCAGTCATGGTCATTCCATTCAACTTTACAAAGTAACAAGAATGTGTCAAATCAGATACCTCCAATTG,"Chr 8",18959292,1,2.25381e-029,68:G>A,68,0.849462,1,0.012658,0.987342,0,0.012658,0,0.024996,0.012498,9.74227,9,1,0,-,-,-,0,0,0,-,0,0,0,-,0,0,0,0,0,-,0,0,0,0,0,0,0,0,0,0,0,0,0,0,0,0,0,0,0,0,0,0,-,0,0,0,0,0,0,-,0,-,0,0,0,0,-,0,0,0,0…
100354307|F|0-68:T>C-68:T>C	TGCAGTGAGTGTTCTCTTATAAGTTCACTTCCATCTGTCCTTTGTGTCAATTATTGTATTGTTTGTAAT	TGCAGTGAGTGTTCTCTTATAAGTTCACTTCCATCTGTCCTTTGTGTCAATTATTGTATTGTTTGTAAT		0	0	999	68:T>C	68	0.763441	1	0.014085	0.985915	0	0.014085	0	0.027772	0.013886	7.73494	3	1	0	-	-	0	0	0	-	0	0	0	0	-	-	-	0	0	0	0	0	0	0	0	0	-	0	0	-	0	2
100354326|F|0-68:C>G-68:C>G,TGCAGTGCAACCAAAAGACATAAAGGGTGGCAAATATTGCTTTTGATGATTCCTATATATATGTTACAC,TGCAGTGCAACCAAAAGACATAAAGGGTGGCAAATATTGCTTTTGATGATTCCTATATATATGTTACAC,"Chr 8",16284205,1,1.75467e-025,68:C>G,68,0.774194,1,0.013889,0.986111,0,0.013889,0,0.027392,0.013696,7.86905,7,1,0,0,-,0,0,0,-,-,0,0,0,-,0,0,0,0,0,-,0,0,0,0,0,0,0,0,0,0,0,0,0,0,0,0,-,-,0,-,-,0,0,0,0,0,2,0,0,0,0,-,0,0,0,-,0,-,0,0,0…
100354377|F|0-68:C>T-68:C>T,TGCAGTGCTCATGACAATAGCTGGCGGTTTGTATATGTTCTGATCTAAAGCATCAGCAGGAATCGAAGC,TGCAGTGCTCATGACAATAGCTGGCGGTTTGTATATGTTCTGATCTAAAGCATCAGCAGGAATCGAAGC,"Chr 10",223571,1,2.25381e-029,68:C>T,68,0.860215,1,0.0125,0.9875,0,0.0125,0,0.024687,0.012344,9.61053,5,1,-,-,0,0,0,0,0,0,0,0,0,0,0,-,0,0,0,-,0,0,0,0,0,0,0,0,0,0,0,0,0,0,0,2,0,0,0,0,-,0,0,0,0,0,0,0,0,0,0,0,0,0,0,-,0,0,0,-,0,-,0,0,…
100354826|F|0-68:A>T-68:A>T,TGCAGTTTCACAACCAGCCATGAAATTTACTGCTGACCGAGAGAAAGAACCTGTAAATAGCAAGAGTTA,TGCAGTTTCACAACCAGCCATGAAATTTACTGCTGACCGAGAGAAAGAACCTGTAAATAGCAAGAGTTA,"Chr 2",5415341,1,8.10614e-029,68:A>T,68,0.860215,0.0125,1,0,0.9875,0.0125,0.024687,0,0.012344,22,11.54545,1,1,-,-,1,1,1,1,1,1,1,1,-,-,-,1,1,1,1,1,1,1,1,1,1,1,1,1,1,1,1,1,1,1,1,1,1,1,1,-,1,1,1,1,1,-,1,1,1,1,-,1,1,1,1,1,1,1,1,1,-,1,…
100354870|F|0-68:A>C-68:A>C,TGCAGTTTGAGTTTCGACTTTCGAGCTGAGATGAGGTCCCATTTACTTTACCAGTTAGATTAGAACTTA,TGCAGTTTGAGTTTCGACTTTCGAGCTGAGATGAGGTCCCATTTACTTTACCAGTTAGATTAGAACTTA,"Chr 3",2273355,1,8.10614e-029,68:A>C,68,0.806452,0.013333,1,0,0.986667,0.013333,0.026311,0,0.013156,22,12.06383,1,1,-,1,-,-,1,1,1,1,1,1,-,-,1,-,1,1,1,1,1,1,1,1,1,1,-,1,1,1,1,2,1,1,1,-,1,1,1,-,-,1,1,1,1,1,1,1,1,1,1,-,1,1,1,1,1,1,1,…
100355127|F|0-68:A>G-68:A>G,TGCAGAATTATATGAATATAAAGGATTGGGTGGAAAATCAGCAAATCCTAAACACCGTTGCTTTTCTTA,TGCAGAATTATATGAATATAAAGGATTGGGTGGAAAATCAGCAAATCCTAAACACCGTTGCTTTTCTTA,"Chr 8",15444919,1,8.10614e-029,68:A>G,68,0.666667,0.016129,1,0,0.983871,0.016129,0.031738,0,0.015869,8,4.24324,1,1,1,-,-,1,1,1,-,1,1,1,-,-,-,1,1,-,1,-,1,1,1,1,1,1,1,1,1,1,1,1,1,1,1,1,2,1,1,-,1,1,-,1,1,1,-,-,-,1,-,1,-,-,-,-,1,1,1,1…
100355169|F|0-68:A>G-68:A>G,TGCAGTAGTGACTGGAAAACCTATAGTAAGTAATTGTTTTTCTCTGTCATTTCATTTCAATGGCCATTA,TGCAGTAGTGACTGGAAAACCTATAGTAAGTAATTGTTTTTCTCTGTCATTTCATTTCAATGGCCATTA,"Chr 7",5656293,1,8.10614e-029,68:A>G,68,0.494624,0.021739,0.978261,0.021739,0.978261,0,0.042533,0.042533,0.042533,23,15.61702,1,1,-,1,-,-,1,-,1,1,1,1,-,-,-,-,1,1,1,-,-,1,-,-,1,1,1,1,1,-,1,-,1,1,-,-,1,-,0,-,1,-,-,1,-,-,1,-,-,-,-,1,…
100355924|F|0-68:A>G-68:A>G	TGCAGAAACTAACTTCAATCACAATTGAATGCTGCCAAGGAGCAACAGATACTGGGCTTGAAGCTATTA	TGCAGAAACTAACTTCAATCACAATTGAATGCTGCCAAGGAGCAACAGATACTGGGCTTGAAGCTATTA		0	0	999	68:A>G	68	0.731183	0.014706	1	0	0.985294	0.014706	0.028979	0	0.01449	17	7.4125	1	-	1	1	1	1	1	1	1	1	-	1	1	-	-	1	1	1	1	1	1	1	1	1	-	1	1	1	1	1
100356155|F|0-68:T>G-68:T>G	TGCAGAAGTTTTGCGTTTATCCCTCTTTTTATAGACATCAAATAACTTGGATCCTATAATTATAAAGTT	TGCAGAAGTTTTGCGTTTATCCCTCTTTTTATAGACATCAAATAACTTGGATCCTATAATTATAAAGTT		0	0	999	68:T>G	68	0.55914	0.019231	0.980769	0.019231	0.980769	0	0.037722	0.037722	0.037722	6	3.82143	1	1	1	-	-	1	-	-	-	1	1	1	1	-	-	1	1	1	-	1	-	1	1	-	-	1	1	1	1	1
100356175|F|0-68:T>C-68:T>C,TGCAGAATCAAGGAAGTGTATGAATGACAAGGAAAAACAATTTGCTTTGTTCTAGCCTGAACCCAAATT,TGCAGAATCAAGGAAGTGTATGAATGACAAGGAAAAACAATTTGCTTTGTTCTAGCCTGAACCCAAATT,"Chr 8",19986797,1,8.10614e-029,68:T>C,68,0.688172,0.015625,1,0,0.984375,0.015625,0.030762,0,0.015381,14,7.92,1,1,1,1,-,1,-,-,-,1,1,1,-,-,-,1,-,-,1,1,1,1,1,1,1,-,1,-,1,-,1,1,1,1,-,1,1,-,-,-,1,1,-,1,1,1,1,-,1,-,1,1,1,-,-,1,1,1,1,1,-…
100356187|F|0-68:A>C-68:A>C	TGCAGAATCCTAATGTTGCTGTATGCACACCCAATTTCACGATTGGTTCTAATAAAAATTGCAGCTTTA	TGCAGAATCCTAATGTTGCTGTATGCACACCCAATTTCACGATTGGTTCTAATAAAAATTGCAGCTTTA		0	0	999	68:A>C	68	0.666667	0.016129	1	0	0.983871	0.016129	0.031738	0	0.015869	19	5.06849	1	-	1	1	-	1	2	1	-	1	1	1	1	-	-	-	1	-	-	1	1	1	1	1	1	1	1	1	1	1
100356556|F|0-68:T>A-68:T>A	TGCAGAGTGCAGACAGTATCAAATACCTTTGGGAATACAAGGTCATCACGTTTTGGTGAAGAAACCATT	TGCAGAGTGCAGACAGTATCAAATACCTTTGGGAATACAAGGTCATCACGTTTTGGTGAAGAAACCATT		0	0	999	68:T>A	68	0.677419	0.015873	1	0	0.984127	0.015873	0.031242	0	0.015621	20	16.15789	1	1	-	-	1	-	1	1	-	1	1	1	-	-	-	-	1	1	1	1	1	1	1	1	-	1	1	-	1	-
100356796|F|0-68:G>A-68:G>A	TGCAGATGTGGTAGTATGCATTGCTGTTACTGTTTTTTTGTGGGTTATACCTCTGTAAGGGGTACAAAG	TGCAGATGTGGTAGTATGCATTGCTGTTACTGTTTTTTTGTGGGTTATACCTCTGTAAGGGGTACAAAG		0	0	999	68:G>A	68	0.83871	1	0.012821	0.987179	0	0.012821	0	0.025312	0.012656	5.59783	5	1	0	0	0	0	0	0	0	-	0	0	0	-	-	-	0	0	-	0	0	0	0	0	0	0	0	0	0	0	0
100356856|F|0-68:T>A-68:T>A,TGCAGATTGCTTGCTATTTTCATTCCAAGTATAGGTCGAAGCTGTCTAACACCTATACCAAAATAGGTT,TGCAGATTGCTTGCTATTTTCATTCCAAGTATAGGTCGAAGCTGTCTAACACCTATACCAAAATAGGTT,"Chr 11",43424263,1,8.10614e-029,68:T>A,68,0.849462,0.012658,1,0,0.987342,0.012658,0.024996,0,0.012498,12,10.09677,1,1,1,1,-,1,1,1,1,1,1,1,1,1,1,1,1,1,2,1,1,1,1,1,1,1,1,1,1,1,1,1,1,1,1,-,1,1,-,-,-,-,1,1,1,1,1,-,1,1,-,1,1,-,1,1,1,1,…
100357024|F|0-68:C>T-68:C>T,TGCAGCACGCAGTTTAGCCTCAGCCTCAGTAGATTGTTTCTGTGCTTCGTCTATCAATCGGAGTGCTTC,TGCAGCACGCAGTTTAGCCTCAGCCTCAGTAGATTGTTTCTGTGCTTCGTCTATCAATCGGAGTGCTTC,"Chr 6",20692858,1,2.25381e-029,68:C>T,68,0.860215,1,0.0125,0.9875,0,0.0125,0,0.024687,0.012344,11.25,7,1,0,0,-,0,0,0,0,0,0,0,0,0,-,0,0,0,0,-,0,0,0,0,0,0,0,0,0,0,0,0,2,0,0,0,0,0,-,-,0,0,0,0,0,0,0,0,0,0,0,-,-,0,-,-,0,0,0,0,0,0,0,0,-…
100357046|F|0-68:A>C-68:A>C	TGCAGCAGAAGCAAATGCCACATTTCCATGATAGCAGGCATGATTGGCAGCTGATATTCTAGCTATTTA	TGCAGCAGAAGCAAATGCCACATTTCCATGATAGCAGGCATGATTGGCAGCTGATATTCTAGCTATTTA		0	0	999	68:A>C	68	0.817204	0.013158	1	0	0.986842	0.013158	0.02597	0	0.012985	12	11.66304	1	1	1	1	1	1	1	1	1	1	1	1	-	1	1	1	1	-	-	1	1	1	1	1	1	1	1	1	1	1
100357221|F|0-68:A>C-68:A>C	TGCAGCCAAAAATAAAAACTGCACCAGAGGGCCAAACATAATATATGTCAATTATTACCTTGAAATTTA	TGCAGCCAAAAATAAAAACTGCACCAGAGGGCCAAACATAATATATGTCAATTATTACCTTGAAATTTA		0	0	999	68:A>C	68	0.623656	0.017241	0.982759	0.017241	0.982759	0	0.033888	0.033888	0.033888	10	4.02985	1	-	1	1	-	1	-	-	-	1	1	1	-	-	-	-	1	1	1	1	1	1	1	-	1	-	1	1	1	-
100357226|F|0-68:C>G-68:C>G,TGCAGCCAAATTTACAATCCAAACCACAAAGGGAAGGTTCCGAATCTGAACAGTTTTGGGAATTGTTAC,TGCAGCCAAATTTACAATCCAAACCACAAAGGGAAGGTTCCGAATCTGAACAGTTTTGGGAATTGTTAC,"Chr 8",12183098,1,8.10614e-029,68:C>G,68,0.666667,0.016129,1,0,0.983871,0.016129,0.031738,0,0.015869,15,9.72,1,-,1,2,-,-,1,1,1,1,1,1,1,-,1,1,1,-,-,-,1,1,-,-,-,1,-,1,1,1,-,1,1,1,-,-,1,1,-,-,-,-,1,1,1,1,1,-,-,1,-,1,1,-,1,-,1,1,1,1,-…
100357236|F|0-68:A>C-68:A>C,TGCAGCCAATCTGACAATGGGATACAATTCTTATATAGACTCATCATCTTTGGGTGGATCACCACCTTA,TGCAGCCAATCTGACAATGGGATACAATTCTTATATAGACTCATCATCTTTGGGTGGATCACCACCTTA,"Chr 6",20058399,1,8.10614e-029,68:A>C,68,0.72043,0.014925,0.985075,0.014925,0.985075,0,0.029405,0.029405,0.029405,16,13.4359,1,1,-,-,-,1,1,1,1,1,1,1,-,-,-,1,1,-,-,-,1,1,1,-,-,1,1,1,1,1,1,-,1,1,1,-,1,1,1,-,1,-,-,1,1,-,1,1,1,1,-,1,1…
100357290|F|0-68:T>C-68:T>C,TGCAGCCCACATGCTTCCGAAAAGAAGTATTGGTGTCAAACATGTATCCGATTTGCAGGGTTCTGGGTT,TGCAGCCCACATGCTTCCGAAAAGAAGTATTGGTGTCAAACATGTATCCGATTTGCAGGGTTCTGGGTT,"Chr 2",12365905,1,8.10614e-029,68:T>C,68,0.709677,0.030303,1,0,0.969697,0.030303,0.05877,0,0.029385,19.5,10.30769,1,-,1,-,1,-,-,-,-,1,1,1,1,-,1,1,1,-,1,-,1,1,1,1,1,1,1,1,1,1,1,1,1,1,1,1,1,1,1,-,1,-,-,1,1,-,1,1,1,1,1,1,1,-,-,-,1,1,…
100357596|F|0-68:A>G-68:A>G	TGCAGCTGCATACTGAACTAATATAGCATTTCTTTCTTCAGTTTTTATCTTAGCTAAAAGAAAAAGTTA	TGCAGCTGCATACTGAACTAATATAGCATTTCTTTCTTCAGTTTTTATCTTAGCTAAAAGAAAAAGTTA		0	0	999	68:A>G	68	0.688172	0.015625	0.984375	0.015625	0.984375	0	0.030762	0.030762	0.030762	17	6.47297	1	1	1	-	-	1	-	1	1	1	1	1	-	-	1	1	1	-	1	-	1	1	-	1	1	1	1	1	1	1
100357705|F|0-68:A>T-68:A>T,TGCAGCTTGAAATGTTTGTGGCTCAAAATCTATTTATACATGAATTTGTGGGAGGAGGACCCACCACTA,TGCAGCTTGAAATGTTTGTGGCTCAAAATCTATTTATACATGAATTTGTGGGAGGAGGACCCACCACTA,"Chr 11",41740789,1,2.25381e-029,68:A>T,68,0.709677,1,0.015152,0.984848,0,0.015152,0,0.029844,0.014922,5.66667,5,1,0,0,0,-,0,0,-,-,0,0,0,-,-,0,0,0,-,-,0,0,0,-,0,0,0,0,-,0,0,0,0,0,-,0,-,-,-,-,-,0,0,0,0,0,0,0,-,0,0,0,0,0,-,0,0,0,-,0,…
100357937|F|0-68:G>A-68:G>A	TGCAGGATACTAGCATTGTCACTCCTGAGAACCACCCCATTCATCTTCATGGCTATGATTTCTACATCG	TGCAGGATACTAGCATTGTCACTCCTGAGAACCACCCCATTCATCTTCATGGCTATGATTTCTACATCG		0	0	999	68:G>A	68	0.666667	1	0.016129	0.983871	0	0.016129	0	0.031738	0.015869	7.27632	4	1	0	-	0	-	-	-	0	-	0	0	0	-	0	0	-	0	0	-	0	0	0	0	-	0	0	0	0	0	-
100358002|F|0-68:A>T-68:A>T	TGCAGGCAATCCAGTTCCCCAACCCCTCAAGAAAAAAGAGTGGCATGGATCATGGCAGGAATGATATTA	TGCAGGCAATCCAGTTCCCCAACCCCTCAAGAAAAAAGAGTGGCATGGATCATGGCAGGAATGATATTA		0	0	999	68:A>T	68	0.677419	0.015873	1	0	0.984127	0.015873	0.031242	0	0.015621	25	7.9589	1	1	1	1	-	1	1	-	-	1	1	1	-	1	1	1	1	1	1	1	1	1	-	-	1	1	1	-	1	-
100358199|F|0-68:A>G-68:A>G,TGCAGGGTGCAGGGTGGCATGTACACTCTCCCCCTACTCCCTACTCATCAACTTTGCAGTCTGCTTACA,TGCAGGGTGCAGGGTGGCATGTACACTCTCCCCCTACTCCCTACTCATCAACTTTGCAGTCTGCTTACA,"Chr 2",18938524,1,8.10614e-029,68:A>G,68,0.591398,0.036364,0.981818,0.018182,0.963636,0.018182,0.070083,0.035702,0.052893,7.5,5.64516,1,-,1,-,-,1,-,1,1,1,-,1,-,-,-,2,1,-,-,-,1,1,1,-,-,1,1,-,1,1,0,1,1,-,1,1,1,-,-,-,1,-,1,1,1,1,1,1,…
100358233|F|0-68:T>C-68:T>C,TGCAGGTACACATACAGGTCCTAGATACTTTATGCATTGTTTTCGGAGCTTCGATCTGGGGCATTGTTT,TGCAGGTACACATACAGGTCCTAGATACTTTATGCATTGTTTTCGGAGCTTCGATCTGGGGCATTGTTT,"Chr 2",22017007,1,8.10614e-029,68:T>C,68,0.763441,0.014085,1,0,0.985915,0.014085,0.027772,0,0.013886,10,8.51163,1,1,1,-,-,1,1,1,1,1,-,1,-,1,1,-,1,-,1,1,1,1,1,1,1,1,1,1,1,1,-,1,1,1,1,-,1,-,1,-,1,1,1,1,1,2,1,-,-,1,1,1,-,-,-,1,1,1,1,…
100358283|F|0-68:T>A-68:T>A,TGCAGGTCGGCTATAATCCACTGGGTCTCTTCCGGTAATTGCTTCAAGGAGCAATACTCCAAAGCTATT,TGCAGGTCGGCTATAATCCACTGGGTCTCTTCCGGTAATTGCTTCAAGGAGCAATACTCCAAAGCTATT,"Chr 11",43084039,1,8.10614e-029,68:T>A,68,0.784946,0.013699,1,0,0.986301,0.013699,0.027022,0,0.013511,28,7.7191,1,1,1,-,-,1,-,1,1,1,1,1,-,1,1,1,1,1,1,1,1,1,1,-,-,1,1,1,1,1,1,1,1,-,1,2,1,1,-,-,1,1,-,1,1,1,1,1,1,1,-,-,1,-,1,1,1,1,1,…
100358292|F|0-68:C>G-68:C>G,TGCAGGTCTTCCCTGGAGCTTGGACAGCCATTTTGGTATCTCTTGACAATGCCGGTATTTGGAACCTTC,TGCAGGTCTTCCCTGGAGCTTGGACAGCCATTTTGGTATCTCTTGACAATGCCGGTATTTGGAACCTTC,"Chr 11",7990032,1,2.25381e-029,68:C>G,68,0.645161,0.983333,0.016667,0.983333,0.016667,0,0.032778,0.032778,0.032778,3.38235,3,1,0,-,-,-,0,0,-,-,0,0,0,0,0,-,0,0,-,0,0,0,0,0,-,-,0,-,-,0,0,-,0,0,0,0,-,0,-,0,-,0,-,0,0,0,0,0,-,0,0,0,0,0…
100358350|F|0-68:T>C-68:T>C	TGCAGGTTATGTTACCAATATTTTCAAGATGTTGCGATGATATGGTTTCCAAATGGGAAGAGATGTTAT	TGCAGGTTATGTTACCAATATTTTCAAGATGTTGCGATGATATGGTTTCCAAATGGGAAGAGATGTTAT		0	0	999	68:T>C	68	0.494624	0.978261	0.021739	0.978261	0.021739	0	0.042533	0.042533	0.042533	6.16667	4	1	-	-	-	-	0	-	0	-	0	0	0	-	-	-	-	0	-	-	0	0	0	0	-	-	0	-	-	-	-
100358543|F|0-68:C>T-68:C>T,TGCAGTAGTATGTTAGCATAGGCAAGAACGTCAAGTGTTCCCATTAGAACCTCGAAGAAGAGCAATTAC,TGCAGTAGTATGTTAGCATAGGCAAGAACGTCAAGTGTTCCCATTAGAACCTCGAAGAAGAGCAATTAC,"Chr 3",8747524,1,8.10614e-029,68:C>T,68,0.709677,0.015152,1,0,0.984848,0.015152,0.029844,0,0.014922,12,4.6625,1,1,1,1,1,1,1,1,1,1,-,1,-,-,1,1,1,1,1,1,1,1,1,1,1,1,1,1,1,1,1,1,1,1,1,-,-,1,-,-,-,-,-,1,1,-,1,-,-,1,-,1,1,-,-,-,1,1,1,1,…
100358573|F|0-68:C>T-68:C>T	TGCAGTATCCCCACCACATTCAATTACATACCGTCGAAGCTTTTTTTCATAAAAGTCAACAAGCAAATC	TGCAGTATCCCCACCACATTCAATTACATACCGTCGAAGCTTTTTTTCATAAAAGTCAACAAGCAAATC		0	0	999	68:C>T	68	0.752688	1	0.014286	0.985714	0	0.014286	0	0.028163	0.014082	10.26829	7	1	0	0	0	-	0	0	-	0	0	-	0	0	0	-	-	0	0	0	0	0	0	0	0	0	0	0	0	0	0
100358660|F|0-68:G>A-68:G>A,TGCAGTCATGTCATCAGCCTCCACCCCCAAACCCAAAGCCACCACTTTCATTGCCACCTTATGGCATTG,TGCAGTCATGTCATCAGCCTCCACCCCCAAACCCAAAGCCACCACTTTCATTGCCACCTTATGGCATTG,"Chr 10",3075577,1,2.25381e-029,68:G>A,68,0.709677,1,0.015152,0.984848,0,0.015152,0,0.029844,0.014922,12.61842,8,1,0,0,0,0,-,0,0,0,0,0,0,-,0,-,0,0,0,0,0,0,0,0,-,0,-,0,0,0,-,0,-,0,0,0,0,0,0,0,-,-,0,0,0,0,-,-,0,0,0,0,-,0,-,0,-,-,-,0,…
100358925|F|0-68:A>G-68:A>G	TGCAGTGTACTAGTCCATATCTAGACACCAGTTACAAACATCACAAGCCATTCATCATTTGAATATTTA	TGCAGTGTACTAGTCCATATCTAGACACCAGTTACAAACATCACAAGCCATTCATCATTTGAATATTTA		0	0	999	68:A>G	68	0.763441	0.014085	1	0	0.985915	0.014085	0.027772	0	0.013886	11	6.4125	1	-	1	1	1	1	1	-	1	1	1	1	-	-	1	-	1	1	1	1	1	1	-	1	-	1	1	1	1	1
100359106|F|0-68:T>C-68:T>C,TGCAGTTGAGATAAAACTGTACCAGGTGCACCTTTCTACCGTAAATTTTTATTCAAGTAAAGTATAATT,TGCAGTTGAGATAAAACTGTACCAGGTGCACCTTTCTACCGTAAATTTTTATTCAAGTAAAGTATAATT,"Chr 9",7046113,1,8.10614e-029,68:T>C,68,0.72043,0.014925,1,0,0.985075,0.014925,0.029405,0,0.014703,13,6.43038,1,1,1,-,1,-,1,2,1,1,1,1,-,1,-,-,1,1,1,1,1,1,1,-,1,1,1,-,1,1,1,1,1,1,1,-,1,-,1,-,-,-,-,1,1,1,-,-,1,1,1,-,1,-,1,1,1,1,1,1,…
100359782|F|0-68:T>A-68:T>A	TGCAGAAACCATGTTTCTTTTCTCCTTCTGCACCTTTACACATGTTTAGAAACTCTTGTGATAATAATT	TGCAGAAACCATGTTTCTTTTCTCCTTCTGCACCTTTACACATGTTTAGAAACTCTTGTGATAATAATT		0	0	999	68:T>A	68	0.451613	0.02381	0.97619	0.02381	0.97619	0	0.046485	0.046485	0.046485	10	3.5625	1	1	1	-	-	-	-	-	-	1	1	1	-	-	-	-	-	-	-	1	1	1	1	-	1	1	1	1	1	-
100360095|F|0-68:G>T-68:G>T,TGCAGCAGATGTAGGAAGAATCCCAGGAATAGAACCACCAACTCCATTTGTGCTACTACTAAATCCAGG,TGCAGCAGATGTAGGAAGAATCCCAGGAATAGAACCACCAACTCCATTTGTGCTACTACTAAATCCAGG,"Chr 4",5160293,1,2.25381e-029,68:G>T,68,0.688172,1,0.015625,0.984375,0,0.015625,0,0.030762,0.015381,7.4557,4,1,0,0,-,0,2,0,0,-,0,0,0,-,-,0,-,0,0,0,0,0,0,0,-,0,0,0,0,0,-,0,-,0,0,0,-,-,0,-,-,0,0,0,0,0,0,0,0,0,0,-,-,0,-,0,-,0,0,0,0,0…
100360153|F|0-68:G>T-68:G>T,TGCAGCCTACACACCTCAGCAGAATGGAGTCGTTGAGAGGAAGAACAGAACGATTATGAACATGGTGCG,TGCAGCCTACACACCTCAGCAGAATGGAGTCGTTGAGAGGAAGAACAGAACGATTATGAACATGGTGCG,"Chr 3",8568272,1,2.26981e-024,68:G>T,68,0.666667,0.967742,0.048387,0.951613,0.032258,0.016129,0.062435,0.092092,0.077263,2.85915,2.66667,0.916667,0,0,-,-,0,-,0,-,0,0,0,-,-,-,0,0,-,0,0,0,0,0,0,-,-,0,-,0,0,0,-,0,-,0,-,0,0,0,-,0,0,0,…
100360160|F|0-68:A>C-68:A>C	TGCAGCCTTATTAGCATGTGGAGGGCTTACAAAAGTGAAGCTTCATATTTCACTAAGATCCCTGTTACA	TGCAGCCTTATTAGCATGTGGAGGGCTTACAAAAGTGAAGCTTCATATTTCACTAAGATCCCTGTTACA		0	0	999	68:A>C	68	0.623656	0.017241	0.982759	0.017241	0.982759	0	0.033888	0.033888	0.033888	11	4.9403	1	1	1	-	1	-	1	1	-	1	1	-	-	1	1	-	1	1	-	-	1	1	1	-	1	-	1	-	1	1
100360165|F|0-68:G>A-68:G>A,TGCAGCGAAACAGTTGGTAACAAAGTGTTTCTCTTCATCATGCTCTTGATATTCTTCAATTTGAACTTG,TGCAGCGAAACAGTTGGTAACAAAGTGTTTCTCTTCATCATGCTCTTGATATTCTTCAATTTGAACTTG,"Chr 1",7031824,3,2.25381e-029,68:G>A,68,0.591398,0.981818,0.018182,0.981818,0.018182,0,0.035702,0.035702,0.035702,4.64407,4,1,-,0,-,0,0,-,-,0,0,0,0,-,-,-,0,0,-,0,-,0,0,0,-,0,-,0,0,1,-,0,-,-,-,0,-,-,0,-,0,0,-,-,0,0,0,0,-,-,0,-,-,0,…
100360364|F|0-68:C>A-68:C>A,TGCAGGGAAGCTGGAACGGAGGCCAGCTGAGGCACCCAAAAGTTTGAGTGACATAGTGCTCACCTTAGC,TGCAGGGAAGCTGGAACGGAGGCCAGCTGAGGCACCCAAAAGTTTGAGTGACATAGTGCTCACCTTAGC,"Chr 6",14452462,2,2.25381e-029,68:C>A,68,0.634409,0.983051,0.016949,0.983051,0.016949,0,0.033324,0.033324,0.033324,7.84848,6,1,0,0,-,-,0,0,-,-,0,0,0,0,-,-,-,0,0,-,0,0,0,-,-,-,-,0,0,0,0,-,-,0,0,0,0,0,-,-,-,-,0,-,0,0,0,1,0,0,0,0,-,0…
100360450|F|0-68:G>T-68:G>T,TGCAGTAACAAACTGGTCAATGGATGGCGATGGCATGCACAATCTGTCTGCTCCTATCTTCATGCGTTG,TGCAGTAACAAACTGGTCAATGGATGGCGATGGCATGCACAATCTGTCTGCTCCTATCTTCATGCGTTG,"Chr 11",7059016,2,2.25381e-029,68:G>T,68,0.731183,0.985294,0.058824,0.941176,0.014706,0.044118,0.028979,0.110727,0.069853,4.60256,3,1,2,0,0,0,-,0,-,0,0,0,0,0,0,-,0,1,-,0,0,0,0,0,0,0,0,0,0,0,0,0,0,0,-,0,0,-,0,2,0,0,0,0,0,0,0,0,0,-,…
100361004|F|0-68:T>A-68:T>A	TGCAGAAAGAAGAAAGTGGCAGCAGAGAATAACAGAAAGGAGAGAGAAATCTTCAGAGAGAAAGTAAAT	TGCAGAAAGAAGAAAGTGGCAGCAGAGAATAACAGAAAGGAGAGAGAAATCTTCAGAGAGAAAGTAAAT		0	0	999	68:T>A	68	0.537634	0.36	0.78	0.22	0.64	0.14	0.4608	0.3432	0.402	7.44444	6.35714	1	-	1	0	-	1	-	-	-	1	1	1	-	-	-	-	-	2	0	-	2	-	-	2	2	-	1	1	0	-
100362605|F|0-68:A>C-68:A>C	TGCAGATGCATTTGGGGAGAGTGGAAGGCCAGCATCAGGAGATGAAGGTGGAGTGCCTCCAAATGCTTA	TGCAGATGCATTTGGGGAGAGTGGAAGGCCAGCATCAGGAGATGAAGGTGGAGTGCCTCCAAATGCTTA		0	0	999	68:A>C	68	0.72043	0.014925	1	0	0.985075	0.014925	0.029405	0	0.014703	18	6	1	-	1	-	1	1	1	-	1	1	1	1	-	1	-	1	1	-	1	-	1	1	1	-	1	1	1	-	1	1
100362655|F|0-68:T>A-68:T>A,TGCAGATGTGAAAGATATTTTGAAAAAGGTGTATGACTTTGAGGTGGATACGCGAGCGATCCAAGAATT,TGCAGATGTGAAAGATATTTTGAAAAAGGTGTATGACTTTGAGGTGGATACGCGAGCGATCCAAGAATT,"Chr 11",18992753,1,8.10614e-029,68:T>A,68,0.688172,0.015625,1,0,0.984375,0.015625,0.030762,0,0.015381,11,3.36842,1,1,-,-,1,1,1,-,1,1,-,1,-,-,1,1,1,2,1,-,1,1,1,-,1,1,1,-,1,-,-,-,1,1,1,-,1,-,-,1,1,-,-,1,1,1,-,1,1,1,1,1,1,-,1,1,1,1,1…
100363103|F|0-68:G>A-68:G>A	TGCAGCACCACCCCGTGCCCGGCCAGAGCTTGTTTCCTTAGCACCTGACTTTTTGGATGCCTTACCTCG	TGCAGCACCACCCCGTGCCCGGCCAGAGCTTGTTTCCTTAGCACCTGACTTTTTGGATGCCTTACCTCG		0	0	999	68:G>A	68	0.505376	0.978723	0.042553	0.957447	0.021277	0.021277	0.041648	0.081485	0.061566	13.57692	6.5	1	-	0	-	-	0	0	-	-	0	-	0	-	-	-	-	-	-	-	0	0	0	0	-	-	-	0	0	0	-
100366571|F|0-68:A>G-68:A>G	TGCAGTGCTTGCTTCTGAGAAGTACTTCACGTTCGATAACCCAGAACCTAATGCTCTGTGTCACAAACA	TGCAGTGCTTGCTTCTGAGAAGTACTTCACGTTCGATAACCCAGAACCTAATGCTCTGTGTCACAAACA		0	0	999	68:A>G	68	0.774194	1	0.013889	0.986111	0	0.013889	0	0.027392	0.013696	8.05682	7	1	0	-	-	0	0	0	0	0	0	0	0	-	-	-	-	0	0	0	0	0	0	0	0	0	-	0	0	0	0
100368258|F|0-68:A>G-68:A>G	TGCAGATCTCGCCTGAAGATATTCAGTGGCTAGGTGAGGATCCTGGAATAAATTATCGTCAGGGTTTTA	TGCAGATCTCGCCTGAAGATATTCAGTGGCTAGGTGAGGATCCTGGAATAAATTATCGTCAGGGTTTTA		0	0	999	68:A>G	68	0.537634	0.02	0.98	0.02	0.98	0	0.0392	0.0392	0.0392	16	4.57143	1	1	-	-	1	-	1	1	1	1	1	1	-	-	-	-	1	1	1	1	1	1	-	-	1	1	-	-	1	-
100369148|F|0-68:T>C-68:T>C	TGCAGAGCTATCATGGACACTACACTCTGGAAGAGAGAGATGGTGCACTATTTCTTGGTTGGATGAATT	TGCAGAGCTATCATGGACACTACACTCTGGAAGAGAGAGATGGTGCACTATTTCTTGGTTGGATGAATT		0	0	999	68:T>C	68	0.483871	0.022222	0.977778	0.022222	0.977778	0	0.043457	0.043457	0.043457	30	7.52083	1	1	1	-	1	-	1	1	-	1	-	1	-	-	1	-	1	1	1	-	1	-	-	1	1	-	-	-	-	-
100370620|F|0-68:T>A-68:T>A	TGCAGTCAACATATCTCACCGAAAACATTAGTAGCACATGCTGTATAGACTTCATTATTTTTTTTCTTT	TGCAGTCAACATATCTCACCGAAAACATTAGTAGCACATGCTGTATAGACTTCATTATTTTTTTTCTTT		0	0	999	68:T>A	68	0.548387	0.980392	0.019608	0.980392	0.019608	0	0.038447	0.038447	0.038447	5.57407	5	1	0	-	-	0	-	0	-	-	0	0	-	-	-	0	-	0	-	-	0	0	0	0	-	-	-	-	0	0	0
100427922|F|0-68:C>A-68:C>A,TGCAGAATAAGTTGAATCAAACATGCATTCATATTACCAATTATTTCAAATAATCATAGATGTTATTTC,TGCAGAATAAGTTGAATCAAACATGCATTCATATTACCAATTATTTCAAATAATCATAGATGTTATTTC,"Chr 5",4655490,1,2.25381e-029,68:C>A,68,0.849462,1,0.025316,0.974684,0,0.025316,0,0.049351,0.024676,12.61053,8.5,1,0,0,0,0,0,0,2,0,0,0,0,-,-,-,0,0,0,0,0,0,0,0,0,0,0,0,0,0,0,0,-,0,2,0,0,0,0,-,-,0,0,0,0,0,0,0,-,0,0,0,0,0,0,-,0,0,0,0…
100427943|F|0-68:A>T-68:A>T,TGCAGAATCAGGAATCAGCTAAGTCTAAATAAATCGAAGCCTTTAGCACTTATTTATATGTTCATTTTA,TGCAGAATCAGGAATCAGCTAAGTCTAAATAAATCGAAGCCTTTAGCACTTATTTATATGTTCATTTTA,"Chr 2",13787711,1,8.10614e-029,68:A>T,68,0.849462,0.012658,0.987342,0.012658,0.987342,0,0.024996,0.024996,0.024996,37,18.26374,1,1,1,1,1,1,1,-,1,1,1,1,1,1,1,1,1,1,1,1,1,1,1,-,-,1,1,-,1,1,1,1,1,1,1,1,1,1,-,-,1,1,1,1,1,1,1,1,1,1,-,1…
100428025|F|0-68:C>T-68:C>T	TGCAGACAGAGCATTGATCATCAAGAGAGAGATAGAAGCCTGAGGCACACCAGATTGCCTCAAAACTTC	TGCAGACAGAGCATTGATCATCAAGAGAGAGATAGAAGCCTGAGGCACACCAGATTGCCTCAAAACTTC		0	0	999	68:C>T	68	0.827957	0.987013	0.051948	0.948052	0.012987	0.038961	0.025637	0.098499	0.062068	14.92473	9.4	0.970588	0	0	-	-	0	0	-	0	0	0	0	-	0	0	0	0	-	0	0	0	0	-	-	0	-	0	2	0	0
100428113|F|0-68:A>G-68:A>G,TGCAGACTCATATATTTGGTATAAAGGATGTCGGCATCCTTTACGCATCGTTTGCTTTTAGAGATTTTA,TGCAGACTCATATATTTGGTATAAAGGATGTCGGCATCCTTTACGCATCGTTTGCTTTTAGAGATTTTA,"Chr 6",8860144,1,8.10614e-029,68:A>G,68,0.451613,0.047619,0.952381,0.047619,0.952381,0,0.090703,0.090703,0.090703,10,5.28889,1,-,-,-,1,1,-,1,-,1,-,1,-,-,-,1,1,-,-,1,1,1,-,-,-,1,1,-,1,1,-,1,-,-,1,-,-,-,1,-,-,-,1,1,1,-,-,1,1,1,-,-,-…
100428163|F|0-68:T>G-68:T>G,TGCAGAGACGCACTGGAGATACAGTTGACGGTTGTGCAATGTTTTGGAAAACTGATAAGTAATCTATTT,TGCAGAGACGCACTGGAGATACAGTTGACGGTTGTGCAATGTTTTGGAAAACTGATAAGTAATCTATTT,"Chr 8",2888405,1,8.10614e-029,68:T>G,68,0.817204,0.013158,1,0,0.986842,0.013158,0.02597,0,0.012985,11,10.47778,1,1,1,1,-,1,1,1,-,1,-,1,-,1,1,1,1,-,1,1,1,1,1,1,1,1,1,1,1,1,1,1,1,-,1,1,2,-,-,-,1,1,-,1,1,1,1,1,1,1,1,-,1,1,-,1,1,1,1,1…
100428637|F|0-68:G>A-68:G>A,TGCAGATTTGGTGGCTGAATTGGAGAAAGAAGGAGCAAGATTTTTGAAAATTTTTGTGAAAATTTAGAG,TGCAGATTTGGTGGCTGAATTGGAGAAAGAAGGAGCAAGATTTTTGAAAATTTTTGTGAAAATTTAGAG,"Chr 3",23757709,1,8.1637e-024,68:G>A,68,0.731183,1,0.014706,0.985294,0,0.014706,0,0.028979,0.01449,7.80723,4,1,0,0,0,-,0,-,-,-,0,0,0,-,0,0,-,0,0,0,0,0,0,0,0,0,0,0,0,0,-,0,0,0,0,0,0,-,0,-,-,0,-,-,0,0,0,0,0,0,0,-,-,0,0,0,0,0,0,0,0,-…
100428804|F|0-68:A>T-68:A>T,TGCAGCACGTGGCGGTGGTGGTTGTGGTAGGTTCCCGCCATCTCTCGCCAACACCGCACGACACCGTTA,TGCAGCACGTGGCGGTGGTGGTTGTGGTAGGTTCCCGCCATCTCTCGCCAACACCGCACGACACCGTTA,"Chr 10",1145899,1,8.10614e-029,68:A>T,68,0.591398,0.018182,0.981818,0.018182,0.981818,0,0.035702,0.035702,0.035702,18,3.9,1,-,-,1,1,-,-,-,1,1,1,1,-,-,-,1,1,-,1,-,1,1,1,1,-,-,1,-,1,-,1,1,1,1,-,1,1,1,-,-,1,-,-,1,1,-,1,-,-,1,-,-,1,0,…
100428883|F|0-68:C>T-68:C>T,TGCAGCAGGATTCATAATGCAAAAGAAAAAAAAATGATTGAGAAAGAATATCCAAGTGAAATAGAATCC,TGCAGCAGGATTCATAATGCAAAAGAAAAAAAAATGATTGAGAAAGAATATCCAAGTGAAATAGAATCC,"Chr 3",20423675,1,2.25381e-029,68:C>T,68,0.709677,1,0.015152,0.984848,0,0.015152,0,0.029844,0.014922,18.04938,5,1,0,0,-,-,0,-,0,0,0,0,0,0,-,-,0,0,-,0,0,0,0,0,0,-,0,0,-,0,0,-,0,0,0,-,-,0,0,-,-,0,-,2,0,0,0,-,0,0,0,-,0,0,0,-,0,0,0,0,…
100428908|F|0-68:C>A-68:C>A,TGCAGCAGTGTCTAAGCCCAGAGAAATGGTACCAAGTAACAAGAATATTTTACCTTCTGTGCCTTTTAC,TGCAGCAGTGTCTAAGCCCAGAGAAATGGTACCAAGTAACAAGAATATTTTACCTTCTGTGCCTTTTAC,"Chr 2",14689004,1,1.0486e-027,68:C>A,68,0.752688,0.014286,0.985714,0.014286,0.985714,0,0.028163,0.028163,0.028163,18,15.81395,1,-,1,-,-,1,-,1,1,1,1,1,1,1,-,1,1,1,1,-,1,1,1,1,-,-,1,-,1,1,1,1,1,1,1,1,1,1,-,-,1,1,-,1,1,-,1,1,1,1,-,1,…
100429275|F|0-68:A>G-68:A>G,TGCAGCTATTTGAGGAAAATTCTCCGAACTCCTTTATGCAGTTCATTTGGAAGGAAAGATTACTGGTTA,TGCAGCTATTTGAGGAAAATTCTCCGAACTCCTTTATGCAGTTCATTTGGAAGGAAAGATTACTGGTTA,"Chr 8",7750792,1,8.10614e-029,68:A>G,68,0.827957,0.012987,1,0,0.987013,0.012987,0.025637,0,0.012818,17,12.95833,1,1,1,-,1,1,1,-,1,1,1,1,-,-,1,1,1,-,1,1,1,1,1,1,1,1,1,1,1,1,2,1,1,1,1,1,1,-,-,-,1,-,-,1,1,1,1,1,1,1,1,1,1,1,1,-,1,1,1,…
100429340|F|0-68:T>C-68:T>C,TGCAGCTGCATTTGTATCCAGTTCTATAAATATGTATATCTTACAAAAATCCTTTTTCGCTGAAACATT,TGCAGCTGCATTTGTATCCAGTTCTATAAATATGTATATCTTACAAAAATCCTTTTTCGCTGAAACATT,"Chr 3",9397336,1,8.10614e-029,68:T>C,68,0.870968,0.012346,0.987654,0.012346,0.987654,0,0.024387,0.024387,0.024387,22,12.02105,1,1,1,-,-,1,1,1,1,1,1,1,-,1,1,1,1,1,1,1,1,1,1,-,1,1,1,1,1,1,1,1,1,1,1,-,1,1,-,1,-,-,0,1,1,1,1,1,1,1,1,1,…
100429376|F|0-68:A>T-68:A>T	TGCAGCTGGAGAATGATGCCACTTAGAAGATCAAGACAAAGATTTGAGGTTCTGCTACTGATTATTACA	TGCAGCTGGAGAATGATGCCACTTAGAAGATCAAGACAAAGATTTGAGGTTCTGCTACTGATTATTACA		0	0	999	68:A>T	68	0.827957	0.012987	1	0	0.987013	0.012987	0.025637	0	0.012818	16	5.89011	1	1	1	1	1	-	-	1	1	1	1	1	-	1	1	1	1	2	1	1	1	1	-	1	1	1	1	1	1	-
100429556|F|0-68:G>T-68:G>T,TGCAGGAAGGACAGGTCATGGGGCACACCAGTCTCCTGAGAATGGGGGTTATGAACAAATTCCTGATTG,TGCAGGAAGGACAGGTCATGGGGCACACCAGTCTCCTGAGAATGGGGGTTATGAACAAATTCCTGATTG,"Chr 3",27650012,1,2.25381e-029,68:G>T,68,0.752688,1,0.014286,0.985714,0,0.014286,0,0.028163,0.014082,11.58333,8,1,0,-,-,0,0,0,0,0,0,0,0,-,0,-,0,0,0,0,0,0,0,-,0,-,-,0,0,0,-,-,0,0,-,0,0,0,-,0,-,-,-,0,0,0,-,0,0,0,-,-,0,0,0,0,0,0,0,0,…
100429560|F|0-68:G>C-68:G>C	TGCAGGAAGTCCCGTATGTGAACCTCGGCGAGATCGACGACACCAAGGCGAAGGAAATTGGCCTGGTGG	TGCAGGAAGTCCCGTATGTGAACCTCGGCGAGATCGACGACACCAAGGCGAAGGAAATTGGCCTGGTGG		0	0	999	68:G>C	68	0.967742	1	0.011111	0.988889	0	0.011111	0	0.021975	0.010988	10.21212	6	1	0	0	0	0	0	0	0	0	0	0	0	0	0	0	0	0	0	0	0	0	0	0	0	0	0	-	0	-	0
100429856|F|0-68:G>T-68:G>T	TGCAGGGAAGCAAATTGAGTTTTTCTGTACCTAGGGGGTGTCAGTTTTCTCACACATTCTGGTCTTATG	TGCAGGGAAGCAAATTGAGTTTTTCTGTACCTAGGGGGTGTCAGTTTTCTCACACATTCTGGTCTTATG		0	0	999	68:G>T	68	0.784946	1	0.013699	0.986301	0	0.013699	0	0.027022	0.013511	6	4	1	0	0	-	-	0	0	0	0	0	0	0	0	0	0	0	0	0	-	0	0	0	0	0	0	0	2	0	0	0
100429920|F|0-68:A>T-68:A>T	TGCAGGGTGAACAAACTCTTACCAATATTTATGACTAATTGCTGGAAGTCATCTTAGTGACAACCTCTA	TGCAGGGTGAACAAACTCTTACCAATATTTATGACTAATTGCTGGAAGTCATCTTAGTGACAACCTCTA		0	0	999	68:A>T	68	0.709677	1	0.015152	0.984848	0	0.015152	0	0.029844	0.014922	8.87838	7	1	0	0	-	-	0	0	0	0	0	0	0	0	-	-	0	0	0	0	0	0	0	0	0	2	-	0	0	0	0
100429991|F|0-68:A>C-68:A>C	TGCAGGTCACATTTCACAACCCTCAACTCAAAAATTCCCAACCCCAGAAAGCAAAAAACACTTCTTTTA	TGCAGGTCACATTTCACAACCCTCAACTCAAAAATTCCCAACCCCAGAAAGCAAAAAACACTTCTTTTA		0	0	999	68:A>C	68	0.774194	0.013889	0.986111	0.013889	0.986111	0	0.027392	0.027392	0.027392	15	7.62791	1	1	1	1	-	0	1	-	1	1	1	1	-	-	-	1	1	1	-	-	1	1	1	-	1	1	1	-	1	1
100430099|F|0-68:A>T-68:A>T	TGCAGGTTTAGAAGGAGAGGATATTCTATTAGGAGAATACACATCAAAAAGCTATGAATGCCAAAGTTA	TGCAGGTTTAGAAGGAGAGGATATTCTATTAGGAGAATACACATCAAAAAGCTATGAATGCCAAAGTTA		0	0	999	68:A>T	68	0.860215	0.0125	0.9875	0.0125	0.9875	0	0.024687	0.024687	0.024687	25	15.39394	1	0	1	1	1	1	1	1	1	1	1	1	-	-	-	1	1	1	-	1	1	1	1	1	1	1	1	1	1	1
100430265|F|0-68:G>A-68:G>A	TGCAGTATAACCACGATTCTTTGCAGAAGAAGATGGAGTACCTGATAGAGGATATGGGCCGTGACATTG	TGCAGTATAACCACGATTCTTTGCAGAAGAAGATGGAGTACCTGATAGAGGATATGGGCCGTGACATTG		0	0	999	68:G>A	68	0.83871	0.987179	0.038462	0.961538	0.012821	0.025641	0.025312	0.073964	0.049638	25.75532	5.33333	1	0	0	-	0	0	0	-	0	0	0	0	0	0	0	0	0	0	-	0	0	0	0	0	0	0	0	0	0	-
100430445|F|0-68:C>A-68:C>A,TGCAGTGAATCCGTTATCAAAAGCTAACATAATAAAAAAGAAGAAATTCAATAATTGCTATAGAATTTC,TGCAGTGAATCCGTTATCAAAAGCTAACATAATAAAAAAGAAGAAATTCAATAATTGCTATAGAATTTC,"Chr 11",40866276,1,2.25381e-029,68:C>A,68,0.72043,1,0.014925,0.985075,0,0.014925,0,0.029405,0.014703,16.92593,15,1,0,0,-,-,0,2,0,0,0,0,0,-,0,-,-,0,-,0,-,0,0,0,0,0,0,0,0,0,0,0,0,0,0,0,-,-,0,0,-,-,-,0,0,0,-,0,0,0,0,-,0,0,0,0,0,0,0,-…
100430475|F|0-68:C>T-68:C>T,TGCAGTGATCATCTGAAACATGAGTGGTAAAGGTGGTAGCAATGGCAACAGTAACAATGGTGCAAATTC,TGCAGTGATCATCTGAAACATGAGTGGTAAAGGTGGTAGCAATGGCAACAGTAACAATGGTGCAAATTC,"Chr 10",20764536,1,1.0486e-027,68:C>T,68,0.709677,0.984848,0.015152,0.984848,0.015152,0,0.029844,0.029844,0.029844,5.63855,5,1,0,0,-,-,0,0,-,-,0,-,0,-,0,-,0,0,-,0,-,0,0,0,-,0,0,-,0,0,0,0,0,0,-,0,-,0,-,0,-,0,0,-,0,0,-,0,-,0,0,0,-,0…
100430661|F|0-68:A>C-68:A>C	TGCAGTTAGGTAGGATGGATGCTCTAAAAATGTGCAGTCTCTTTTATTATTGGCTTTTCTCCTCTATTA	TGCAGTTAGGTAGGATGGATGCTCTAAAAATGTGCAGTCTCTTTTATTATTGGCTTTTCTCCTCTATTA		0	0	999	68:A>C	68	0.956989	0.011236	1	0	0.988764	0.011236	0.022219	0	0.01111	33	14.29091	1	1	1	1	1	1	1	-	1	1	1	1	1	-	1	1	1	1	1	1	1	1	1	1	1	1	1	1	1	1
100430900|F|0-68:A>G-68:A>G,TGCAGTTTGGGTTCAAAGCTAGCAAATGTGATCCTTCTCTTTTCATTTATCACATAAATAACAATATTA,TGCAGTTTGGGTTCAAAGCTAGCAAATGTGATCCTTCTCTTTTCATTTATCACATAAATAACAATATTA,"Chr 10",3845421,1,8.10614e-029,68:A>G,68,0.55914,0.019231,0.980769,0.019231,0.980769,0,0.037722,0.037722,0.037722,6,2.88333,1,-,1,-,1,-,1,-,-,1,-,1,-,-,-,1,-,1,1,-,1,1,1,1,-,-,-,-,-,1,1,1,1,1,1,-,1,-,-,-,-,1,1,1,1,1,-,-,-,1,-,1,-,…
100431696|F|0-68:A>C-68:A>C,TGCAGAATATGGGAGACGATGAGCAATGGTCACCATATTGCCTTTCCAAAATGCTCTAAACCCTTCTTA,TGCAGAATATGGGAGACGATGAGCAATGGTCACCATATTGCCTTTCCAAAATGCTCTAAACCCTTCTTA,"Chr 1",12950030,1,8.10614e-029,68:A>C,68,0.666667,0.016129,0.983871,0.016129,0.983871,0,0.031738,0.031738,0.031738,43,12.52174,1,1,1,-,-,1,1,-,-,1,1,1,-,-,-,1,1,1,1,-,1,1,1,1,1,1,1,1,1,-,-,-,1,1,1,1,1,1,-,-,-,-,-,1,1,1,1,0,1,1,-,1…
100431713|F|0-68:G>A-68:G>A,TGCAGAATGACTTGGTGTAGGTACGGTGTCCTCCTTTGGCAATACAGTAGCACCTTGCAATTCTTGAAG,TGCAGAATGACTTGGTGTAGGTACGGTGTCCTCCTTTGGCAATACAGTAGCACCTTGCAATTCTTGAAG,"Chr 10",2023396,1,2.25381e-029,68:G>A,68,0.677419,1,0.015873,0.984127,0,0.015873,0,0.031242,0.015621,14.45833,10,1,0,-,0,-,-,-,-,0,0,0,0,-,-,0,-,0,0,-,-,0,0,0,-,0,0,0,-,0,0,0,-,0,0,-,-,-,0,0,0,0,0,0,0,0,0,0,-,0,0,0,0,0,-,-,0,0,0,0…
100431745|F|0-68:A>C-68:A>C,TGCAGACAACTCCAAGAGCTCTTCAAGTGCCTCTGCTCTCTGCCTGAAAGATTTCACATCCAATGTTTA,TGCAGACAACTCCAAGAGCTCTTCAAGTGCCTCTGCTCTCTGCCTGAAAGATTTCACATCCAATGTTTA,"Chr 4",7985508,1,8.10614e-029,68:A>C,68,0.752688,0.014286,0.985714,0.014286,0.985714,0,0.028163,0.028163,0.028163,12,6.89157,1,1,1,1,-,1,1,1,1,1,1,1,-,1,1,-,1,1,-,1,1,1,1,1,1,1,1,1,1,1,1,1,1,1,1,1,-,-,-,-,-,-,1,1,1,1,1,1,1,1,-,1,1…
100431763|F|0-68:C>T-68:C>T,TGCAGACACTGGATCATCCCAATGTCATCAAACTGGAAGGACTAGCGACATCAAGGATGCAGTATAGTC,TGCAGACACTGGATCATCCCAATGTCATCAAACTGGAAGGACTAGCGACATCAAGGATGCAGTATAGTC,"Chr 5",4395826,1,2.25381e-029,68:C>T,68,0.688172,1,0.03125,0.96875,0,0.03125,0,0.060547,0.030273,10.47222,6,1,2,0,2,-,0,0,0,0,0,0,0,0,-,-,-,0,0,0,0,0,0,-,-,0,0,0,-,0,0,0,-,0,-,0,0,-,-,0,-,-,-,-,0,0,0,0,0,0,0,-,-,-,-,-,0,0,0,0,0,0,…
100431921|F|0-68:G>A-68:G>A,TGCAGATAAAGATTTAGAACCCTCTGCGACAATGGAAGTGCAGTTAGAACCTCTGAATAGATAAAATTG,TGCAGATAAAGATTTAGAACCCTCTGCGACAATGGAAGTGCAGTTAGAACCTCTGAATAGATAAAATTG,"Chr 5",1848511,1,2.25381e-029,68:G>A,68,0.612903,0.982456,0.035088,0.964912,0.017544,0.017544,0.034472,0.067713,0.051093,18.42029,14.5,1,-,-,-,-,-,-,0,2,0,0,0,-,-,-,-,0,0,0,0,0,0,-,-,0,0,0,-,0,0,0,0,0,0,0,-,0,-,0,-,0,-,-,0,0,0,0,-…
100431945|F|0-68:T>C-68:T>C,TGCAGATAGTCTTCTTGATAAGAGAGATGTCATCACCAAGGAAATGAATGAGAAGAAAGAGTTGCTTAT,TGCAGATAGTCTTCTTGATAAGAGAGATGTCATCACCAAGGAAATGAATGAGAAGAAAGAGTTGCTTAT,"Chr 1",9669767,1,2.25381e-029,68:T>C,68,0.516129,0.979167,0.041667,0.958333,0.020833,0.020833,0.040799,0.079861,0.06033,6.86792,5.5,1,0,0,-,-,-,-,-,-,0,-,-,-,-,-,-,0,0,-,-,-,0,0,-,0,-,-,0,0,0,0,0,0,0,0,-,-,-,-,0,-,-,0,0,0,0,-,0,-,…
100432259|F|0-68:T>G-68:T>G,TGCAGCATAGACAAACAAAGGTTGTCATCAAAGATGACAATAATAATATTATGAACAAGGGAATCATAT,TGCAGCATAGACAAACAAAGGTTGTCATCAAAGATGACAATAATAATATTATGAACAAGGGAATCATAT,"Chr 11",38826700,1,2.25381e-029,68:T>G,68,0.784946,1,0.013699,0.986301,0,0.013699,0,0.027022,0.013511,18.13636,16,1,0,0,0,-,0,0,0,0,0,-,0,0,-,-,-,0,0,-,0,0,0,-,0,0,0,0,0,0,0,0,0,0,0,0,-,-,0,-,-,0,-,-,0,0,0,0,0,0,0,0,0,0,-,0,0,0,0,…
100432454|F|0-68:T>C-68:T>C,TGCAGCTAATGGAGCGAATTTTGCAATGGAACTTGAAGCCTTAGGCCTAGGATCTGCTGCAACAACTTT,TGCAGCTAATGGAGCGAATTTTGCAATGGAACTTGAAGCCTTAGGCCTAGGATCTGCTGCAACAACTTT,"Chr 11",39594618,1,8.10614e-029,68:T>C,68,0.83871,0.012821,1,0,0.987179,0.012821,0.025312,0,0.012656,17,15.46875,1,1,1,1,1,1,1,1,1,1,1,1,-,1,-,1,1,1,1,1,1,1,1,1,1,-,1,1,1,1,-,1,1,1,1,-,1,1,-,1,1,1,-,1,1,1,1,-,1,1,-,1,1,-,-,1,1,1,1…
100432640|F|0-68:C>A-68:C>A,TGCAGGACTGAAGCGGCCCATACTAGAGAAAATAATCAATGTAAAAAAATGTAATTAGATATGCTTACC,TGCAGGACTGAAGCGGCCCATACTAGAGAAAATAATCAATGTAAAAAAATGTAATTAGATATGCTTACC,"Chr 3",24492613,1,2.25381e-029,68:C>A,68,0.763441,0.985915,0.014085,0.985915,0.014085,0,0.027772,0.027772,0.027772,7.81928,6,1,-,0,-,0,0,0,0,-,0,0,0,-,0,-,0,0,0,0,-,0,0,0,0,0,0,0,0,1,0,0,0,0,0,0,0,0,0,-,-,-,-,0,0,0,0,0,-,0,0,-,0,0…
100432694|F|0-68:A>C-68:A>C	TGCAGGATGTTATCAAAGTTATCATTACATACATTGTCAATATAACATAAAAATAGAAAATTATAGTTA	TGCAGGATGTTATCAAAGTTATCATTACATACATTGTCAATATAACATAAAAATAGAAAATTATAGTTA		0	0	999	68:A>C	68	0.806452	0.986667	0.013333	0.986667	0.013333	0	0.026311	0.026311	0.026311	14.2069	3	1	0	0	0	-	0	0	0	-	0	0	0	0	0	-	0	0	0	0	0	0	0	0	0	0	0	0	0	0	0
100432853|F|0-68:G>C-68:G>C,TGCAGGTGGAGATTCTTGGGGCTAGTTATCCCACCCTTTGAGGTGTCTCCAACATAGCGAGGAAATTAG,TGCAGGTGGAGATTCTTGGGGCTAGTTATCCCACCCTTTGAGGTGTCTCCAACATAGCGAGGAAATTAG,"Chr 11",32229995,1,2.25381e-029,68:G>C,68,0.473118,0.977273,0.022727,0.977273,0.022727,0,0.044421,0.044421,0.044421,19.5,18,1,0,-,-,-,-,0,-,-,0,0,0,-,-,0,-,0,0,-,0,0,-,0,-,-,0,0,-,0,-,-,0,0,0,0,-,0,-,-,0,-,-,0,0,0,0,-,-,-,0,-,-,-,…
100432980|F|0-68:G>T-68:G>T,TGCAGTATGCTTCCAACCACAAGAAACATGGCTAACAGACGACTTCAAGAATGGCCCTTGAACCTTTTG,TGCAGTATGCTTCCAACCACAAGAAACATGGCTAACAGACGACTTCAAGAATGGCCCTTGAACCTTTTG,"Chr 8",6070369,1,2.25381e-029,68:G>T,68,0.88172,1,0.012195,0.987805,0,0.012195,0,0.024093,0.012046,13.46078,4,1,0,0,0,0,0,0,0,0,0,0,0,-,0,0,0,0,-,0,0,0,0,0,0,2,0,0,0,0,0,0,0,0,0,0,0,0,0,0,0,0,-,-,0,0,0,0,-,0,0,-,0,0,-,-,0,0,0,0,0,…
100433079|F|0-68:A>C-68:A>C,TGCAGTCTTTTCTCTTCTGAATACAAATTTGTTACAACATGGCTCAAGAAACGGTGGTGAAAAGGGTTA,TGCAGTCTTTTCTCTTCTGAATACAAATTTGTTACAACATGGCTCAAGAAACGGTGGTGAAAAGGGTTA,"Chr 1",16706246,1,8.10614e-029,68:A>C,68,0.591398,0.018182,0.981818,0.018182,0.981818,0,0.035702,0.035702,0.035702,17,4.14516,1,1,1,-,-,1,-,-,-,1,-,1,-,-,1,1,1,1,1,-,1,1,1,1,1,1,-,-,1,-,1,1,1,-,1,-,1,-,1,-,-,-,1,1,-,-,-,1,1,1,-,1,…
100433145|F|0-68:C>A-68:C>A	TGCAGTGGATTTGTTGAAAGTACTGGAAGACCAACACTTCCTGCACTAGCTCAAGTAAGTGATATATTC	TGCAGTGGATTTGTTGAAAGTACTGGAAGACCAACACTTCCTGCACTAGCTCAAGTAAGTGATATATTC		0	0	999	68:C>A	68	0.698925	1	0.015385	0.984615	0	0.015385	0	0.030296	0.015148	21.5	8	1	0	-	-	-	-	-	-	0	0	0	-	-	-	-	-	0	0	0	0	0	0	0	-	0	0	0	0	0	0
100433652|F|0-68:G>A-68:G>A,TGCAGACAATATTTAGAGGAGCAATGAAGGGAAAGCTTATTGTGAAATGTCCTCTCCCGCCTGAACGTG,TGCAGACAATATTTAGAGGAGCAATGAAGGGAAAGCTTATTGTGAAATGTCCTCTCCCGCCTGAACGTG,"Chr 9",3248132,1,2.25381e-029,68:G>A,68,0.817204,1,0.013158,0.986842,0,0.013158,0,0.02597,0.012985,30.32609,10,1,0,0,0,0,0,0,0,2,0,0,0,-,0,-,0,0,0,0,-,0,0,0,-,0,0,0,0,0,0,0,0,0,0,0,0,0,0,0,-,0,-,0,0,0,0,0,-,-,0,-,0,0,-,0,0,0,0,0,0…
100454338|F|0-68:T>C-68:T>C,TGCAGAAAGTTATTCTTTTGTTATTTTGGCAATTCCTGGAGGAAAATGATTACCTGTCCGAATTCTTAT,TGCAGAAAGTTATTCTTTTGTTATTTTGGCAATTCCTGGAGGAAAATGATTACCTGTCCGAATTCTTAT,"Chr 3",26905878,2,2.25381e-029,68:T>C,68,0.774194,1,0.027778,0.972222,0,0.027778,0,0.054012,0.027006,9.14458,7.5,1,0,0,0,0,0,0,0,0,0,0,0,0,-,-,0,0,0,0,0,0,0,-,0,-,-,0,0,0,0,0,-,0,0,2,0,0,0,0,-,0,0,-,0,0,0,0,0,0,-,0,2,0,0,0,0,0,-,-…
100454504|F|0-68:C>G-68:C>G,TGCAGTGTTCCAAGCTTTCTACGGAGATTTAGGATTTGTTTGAATAAATTTCTTTAGAAACACTTTTAC,TGCAGTGTTCCAAGCTTTCTACGGAGATTTAGGATTTGTTTGAATAAATTTCTTTAGAAACACTTTTAC,"Chr 8",6068794,1,8.10614e-029,68:C>G,68,0.88172,0.012195,1,0,0.987805,0.012195,0.024093,0,0.012046,34,13.59,1,1,1,-,-,-,1,1,1,1,1,1,-,1,1,1,1,1,1,1,1,1,1,1,1,1,1,1,1,1,1,1,1,1,1,1,1,-,2,-,1,1,1,1,1,1,1,1,1,1,1,1,1,1,-,1,1,1,1,1,1,…
100454884|F|0-68:C>A-68:C>A,TGCAGAACCACCAAAATAATCACAACTTAGGAATACCAAAATATAACAATTCATAAATCATAACAATAC,TGCAGAACCACCAAAATAATCACAACTTAGGAATACCAAAATATAACAATTCATAAATCATAACAATAC,"Chr 8",14326520,1,2.25381e-029,68:C>A,68,0.795699,0.986486,0.040541,0.959459,0.013514,0.027027,0.026662,0.077794,0.052228,32.91011,29.33333,1,0,0,-,0,0,0,0,-,0,0,0,-,0,-,-,0,0,0,0,0,0,-,0,0,0,0,-,0,0,0,0,0,0,0,-,0,-,-,-,0,0,-,0,0,…
100455370|F|0-68:G>A-68:G>A,TGCAGAGTGCAGATATTGATAATACCCTCCGGAGAAAAGTGCAAGAATTGATATACACACATGTAGTTG,TGCAGAGTGCAGATATTGATAATACCCTCCGGAGAAAAGTGCAAGAATTGATATACACACATGTAGTTG,"Chr 3",26698570,1,2.25381e-029,68:G>A,68,0.72043,0.985075,0.014925,0.985075,0.014925,0,0.029405,0.029405,0.029405,31.77778,15,1,0,0,0,-,-,0,-,0,0,0,0,-,0,-,-,0,0,0,0,0,0,0,-,0,-,0,0,0,0,-,0,0,1,0,0,0,-,-,-,0,-,0,0,0,0,0,-,-,0,-,0,…
100455497|F|0-68:C>T-68:C>T	TGCAGATGATGATGCCGATATCAGAAGATATGCCACAACCTACCCATCAATTTCCCATCAAAACGTTAC	TGCAGATGATGATGCCGATATCAGAAGATATGCCACAACCTACCCATCAATTTCCCATCAAAACGTTAC		0	0	999	68:C>T	68	0.731183	0.029412	0.970588	0.029412	0.970588	0	0.057093	0.057093	0.057093	20.5	16.55128	1	1	-	-	-	-	1	1	1	1	0	1	-	1	-	-	1	1	-	0	1	1	1	-	1	1	1	-	1	1
100455619|F|0-68:G>A-68:G>A	TGCAGCAAAATGTTACACAAAACAAGAGATGTTTACAAGCATGTTTCTACTAGTGCTTCACACATTTTG	TGCAGCAAAATGTTACACAAAACAAGAGATGTTTACAAGCATGTTTCTACTAGTGCTTCACACATTTTG		0	0	999	68:G>A	68	0.795699	1	0.013514	0.986486	0	0.013514	0	0.026662	0.013331	19.73118	18	1	0	0	0	0	0	0	0	0	0	0	0	0	0	-	-	0	0	0	0	0	0	0	0	0	0	0	-	0	-
100455692|F|0-68:G>C-68:G>C,TGCAGCAATCAAGAAGTTGGATGCTAGTAAACAGCCTGACGAGGAATTTCTAGCCCAAGTATGTATTAG,TGCAGCAATCAAGAAGTTGGATGCTAGTAAACAGCCTGACGAGGAATTTCTAGCCCAAGTATGTATTAG,"Chr 11",42126894,1,2.25381e-029,68:G>C,68,0.817204,1,0.013158,0.986842,0,0.013158,0,0.02597,0.012985,27.10753,25,1,0,-,0,0,0,0,0,-,0,0,0,-,0,0,-,0,0,0,2,0,0,0,0,0,0,0,0,0,0,0,0,0,0,-,0,-,0,0,-,-,0,0,0,0,0,0,0,0,0,-,0,0,0,0,0,0,0,0…
100455753|F|0-68:C>A-68:C>A	TGCAGCACTTTTTGGTGAATCATCATCGGGAAAGCCATCTAAGGTCAAGCGCAAGCGTGAAGTACTTTC	TGCAGCACTTTTTGGTGAATCATCATCGGGAAAGCCATCTAAGGTCAAGCGCAAGCGTGAAGTACTTTC		0	0	999	68:C>A	68	0.989247	1	0.054348	0.945652	0	0.054348	0	0.102788	0.051394	19.16522	18.6	0.97619	0	0	0	0	0	0	0	0	0	0	0	0	0	0	2	0	0	0	0	0	0	0	0	0	0	0	2	0	0
100455856|F|0-68:T>C-68:T>C,TGCAGCATCCTTATACACTTTGCCATATTCTCCCATCCATTGCTCGTGTCTTTCTCGCATGGATGTCTT,TGCAGCATCCTTATACACTTTGCCATATTCTCCCATCCATTGCTCGTGTCTTTCTCGCATGGATGTCTT,"Chr 5",3616081,2,8.10614e-029,68:T>C,68,0.634409,0.016949,0.983051,0.016949,0.983051,0,0.033324,0.033324,0.033324,10,5.30435,1,1,1,-,-,1,1,-,1,1,1,1,-,1,1,1,-,1,0,-,1,1,1,1,1,-,1,-,-,1,-,1,1,1,-,1,1,-,-,-,1,-,-,1,1,-,-,-,1,1,-,1,1…
100455900|F|0-68:T>A-68:T>A,TGCAGCCAAATCCTTGCGTAGTACAGCCCATGTAGAAGTGGGCTCCAACTGAACCTGTTTTTTTGTATT,TGCAGCCAAATCCTTGCGTAGTACAGCCCATGTAGAAGTGGGCTCCAACTGAACCTGTTTTTTTGTATT,"Chr 11",46687758,1,8.10614e-029,68:T>A,68,0.892473,0.012048,1,0,0.987952,0.012048,0.023806,0,0.011903,29,21.65657,1,1,1,1,1,1,1,1,1,1,1,1,1,1,1,1,1,1,1,1,1,1,1,-,1,1,1,1,1,1,1,1,1,1,1,1,1,-,1,-,1,2,-,-,1,1,1,1,1,1,1,1,1,1,1,1,1,1,…
100456472|F|0-68:A>G-68:A>G,TGCAGGCAGTTTTCTTTTGGTTTGGCTGCATCCTTTGATCTGATCAGCAAATTTGAGAATTCATTTACA,TGCAGGCAGTTTTCTTTTGGTTTGGCTGCATCCTTTGATCTGATCAGCAAATTTGAGAATTCATTTACA,"Chr 7",8289221,1,1.0486e-027,68:A>G,68,0.849462,0.012658,1,0,0.987342,0.012658,0.024996,0,0.012498,36,10.76667,1,-,1,-,1,1,1,-,1,1,1,1,1,-,1,1,1,1,1,1,1,1,1,-,-,1,1,1,1,1,1,1,1,1,1,-,1,1,1,-,1,1,2,1,1,1,1,1,1,1,1,1,1,1,1,1,1,1,1,1…
100456609|F|0-68:A>T-68:A>T,TGCAGGTAATTAGGTAGAATGGGTCAACTTGGGAAATAAAATTAGTTACCCCATCCCCGAAAAAAAAAA,TGCAGGTAATTAGGTAGAATGGGTCAACTTGGGAAATAAAATTAGTTACCCCATCCCCGAAAAAAAAAA,"Chr 11",22897622,1,1.0486e-027,68:A>T,68,0.752688,0.028571,0.985714,0.014286,0.971429,0.014286,0.05551,0.028163,0.041837,5,3.55,1,-,-,-,1,1,1,1,1,1,1,1,1,-,1,-,1,1,-,1,1,1,1,1,1,1,0,-,1,1,2,1,1,1,1,1,1,1,-,-,-,-,1,1,1,1,1,1,1,1,-,…
100456682|F|0-68:A>G-68:A>G	TGCAGGTGGGGTGACCAACGGCGCTACCTACTTCCAAAATGATATGATTGGACATTGAAAGAAGAATTA	TGCAGGTGGGGTGACCAACGGCGCTACCTACTTCCAAAATGATATGATTGGACATTGAAAGAAGAATTA		0	0	999	68:A>G	68	0.602151	0.017857	0.982143	0.017857	0.982143	0	0.035077	0.035077	0.035077	16	11.33333	1	1	1	-	-	-	1	1	1	1	1	1	1	1	-	1	1	1	-	-	-	1	-	1	-	-	1	1	1	-
100456706|F|0-68:A>G-68:A>G	TGCAGGTTCCGATTTTAGTATTTGCATAATTTATCATGATTTTTTGAATTATTATTTCCCTGTACATTA	TGCAGGTTCCGATTTTAGTATTTGCATAATTTATCATGATTTTTTGAATTATTATTTCCCTGTACATTA		0	0	999	68:A>G	68	0.817204	0.013158	1	0	0.986842	0.013158	0.02597	0	0.012985	12	10.58947	1	1	1	1	-	1	1	1	1	1	1	1	-	1	-	1	1	1	1	1	1	1	1	1	1	1	1	-	1	2
100456851|F|0-68:C>A-68:C>A,TGCAGTAGTTACACTGGCATCGTCTCTGGACTACACATCATCCAAATCAACTCTAAAGTTACTCTTACC,TGCAGTAGTTACACTGGCATCGTCTCTGGACTACACATCATCCAAATCAACTCTAAAGTTACTCTTACC,"Chr 2",33106175,1,2.25381e-029,68:C>A,68,0.795699,0.986486,0.040541,0.959459,0.013514,0.027027,0.026662,0.077794,0.052228,20.10465,10,0.928571,0,0,0,0,0,0,0,0,0,0,2,0,0,-,-,0,1,0,0,0,0,0,0,0,0,0,0,0,0,0,0,0,0,0,0,0,0,-,-,-,-,0,0,0…
100456854|F|0-68:A>T-68:A>T,TGCAGTAGTTCAATTGGTTGCTTGTTGAACGCCTCAGAAAATGAGAGGCCCAACGTGTTTGCTGCTTTA,TGCAGTAGTTCAATTGGTTGCTTGTTGAACGCCTCAGAAAATGAGAGGCCCAACGTGTTTGCTGCTTTA,"Chr 5",1613598,1,8.10614e-029,68:A>T,68,0.817204,0.013158,0.986842,0.013158,0.986842,0,0.02597,0.02597,0.02597,16,8.21348,1,1,1,-,1,1,1,-,1,1,-,1,1,1,1,1,1,1,1,1,1,1,1,1,1,-,-,1,1,-,1,1,1,1,1,1,1,-,1,-,1,-,1,1,1,1,-,1,0,1,-,1,1,1,…
100456943|F|0-68:A>G-68:A>G,TGCAGTCTAATGAAATTGAAAAAATACCATAAGATTTTTATCCCCATAAAAAATGATAAAATTTTACAA,TGCAGTCTAATGAAATTGAAAAAATACCATAAGATTTTTATCCCCATAAAAAATGATAAAATTTTACAA,"Chr 5",1621387,2,2.25381e-029,68:A>G,68,0.784946,0.986301,0.041096,0.958904,0.013699,0.027397,0.027022,0.078814,0.052918,5.38372,3.33333,0.961538,0,0,0,2,0,0,0,-,0,0,0,0,-,-,1,0,-,0,0,0,0,-,0,0,-,0,0,0,-,0,0,0,0,0,-,0,0,-,-,-,0,0,…
100457015|F|0-68:A>G-68:A>G	TGCAGTGAATCCAAATCCAAAATGTAAAGATGTCAAATATGTCTGTTAGTTTATGCAAACCAATGTTTA	TGCAGTGAATCCAAATCCAAAATGTAAAGATGTCAAATATGTCTGTTAGTTTATGCAAACCAATGTTTA		0	0	999	68:A>G	68	0.870968	0.024691	1	0	0.975309	0.024691	0.048163	0	0.024082	14.5	7.79592	1	1	1	1	-	1	1	-	1	1	1	1	1	1	1	1	1	1	1	1	1	1	1	1	1	1	1	1	2	1
100457088|F|0-68:G>A-68:G>A	TGCAGTGGAATAAGGATAGAGTGAGGGAGCTTGAAATGAAGCTTAGATCCGTGCAAGAGGTTGAAAATG	TGCAGTGGAATAAGGATAGAGTGAGGGAGCTTGAAATGAAGCTTAGATCCGTGCAAGAGGTTGAAAATG		0	0	999	68:G>A	68	0.817204	1	0.013158	0.986842	0	0.013158	0	0.02597	0.012985	24.11702	18	1	0	0	0	-	0	0	-	0	0	0	0	2	-	0	0	0	-	0	0	0	0	0	-	-	0	0	0	0	0
100457259|F|0-68:C>T-68:C>T	TGCAGTTGATGAGATCTGAATGGAATAGGGTTCCAAAAGAATAACAAAAGGCTGATTTCTAGGTTTTAC	TGCAGTTGATGAGATCTGAATGGAATAGGGTTCCAAAAGAATAACAAAAGGCTGATTTCTAGGTTTTAC		0	0	999	68:C>T	68	0.752688	0.014286	1	0	0.985714	0.014286	0.028163	0	0.014082	36	22.01235	1	1	1	-	1	1	1	1	-	1	1	1	-	-	-	1	1	1	-	1	1	1	1	1	1	1	1	1	1	1
100457271|F|0-68:G>A-68:G>A,TGCAGTTGCCATTCTACTGTATTATATTATGTGTTCCGACGGTGAGAATCGAAAAATTCTGGTGTTTTG,TGCAGTTGCCATTCTACTGTATTATATTATGTGTTCCGACGGTGAGAATCGAAAAATTCTGGTGTTTTG,"Chr 2",29701827,1,2.25381e-029,68:G>A,68,0.709677,1,0.015152,0.984848,0,0.015152,0,0.029844,0.014922,19.8961,19,1,0,0,-,-,0,0,-,0,0,-,0,-,-,0,-,0,0,0,0,0,0,0,0,-,0,0,0,0,0,0,-,0,0,0,-,0,-,-,-,0,0,-,0,0,0,0,-,0,0,0,-,0,0,-,-,0,0,0,…
100457374|F|0-68:C>T-68:C>T	TGCAGTTTGTGAGTCTAAGATGGGGTTGGCAACGTGCTTCTTTCCTTTTCTCCCATTCTTTATTCTAAC	TGCAGTTTGTGAGTCTAAGATGGGGTTGGCAACGTGCTTCTTTCCTTTTCTCCCATTCTTTATTCTAAC		0	0	999	68:C>T	68	0.903226	1	0.011905	0.988095	0	0.011905	0	0.023526	0.011763	18.29126	6	1	0	0	0	0	0	0	-	2	0	0	0	-	0	0	-	0	0	0	0	0	0	0	0	0	0	0	0	0	0
100457911|F|0-68:T>A-68:T>A,TGCAGAAACCACAATATGGAAGTAAATAAGTAGCAGATCTTGACGATAAATTATCCTGATAAGAGCCTT,TGCAGAAACCACAATATGGAAGTAAATAAGTAGCAGATCTTGACGATAAATTATCCTGATAAGAGCCTT,"Chr 3",15525391,1,8.10614e-029,68:T>A,68,0.709677,0.015152,1,0,0.984848,0.015152,0.029844,0,0.014922,19,15.64103,1,1,1,-,-,-,1,-,1,1,1,1,-,-,-,-,1,1,1,1,1,1,1,-,1,1,1,1,1,2,1,1,1,1,1,-,1,1,-,-,1,-,1,1,-,1,1,-,1,1,-,-,1,-,-,1,1,1,1…
100458215|F|0-68:T>A-68:T>A,TGCAGATGCAACTATGAGAAATTGAGAATAAGATTACAGGGGCCGTTTGGCCTTTGCTTCCTTTTTTTT,TGCAGATGCAACTATGAGAAATTGAGAATAAGATTACAGGGGCCGTTTGGCCTTTGCTTCCTTTTTTTT,"Chr 7",12361686,1,2.25381e-029,68:T>A,68,0.655914,0.983607,0.016393,0.983607,0.016393,0,0.032249,0.032249,0.032249,12.66667,4,1,-,-,-,0,0,0,0,0,0,0,0,-,-,-,0,0,0,-,-,0,0,-,-,-,-,0,0,0,0,0,-,0,0,0,-,0,-,-,-,0,-,-,0,0,-,0,0,0,0,-,-,…
100458698|F|0-68:G>A-68:G>A	TGCAGGGAAAGATTGATGACTTCCAAGACTCAGTTTTGTACTTACGTTTTTGACACACCTCTAATTTTG	TGCAGGGAAAGATTGATGACTTCCAAGACTCAGTTTTGTACTTACGTTTTTGACACACCTCTAATTTTG		0	0	999	68:G>A	68	0.655914	0.983607	0.032787	0.967213	0.016393	0.016393	0.032249	0.063424	0.047837	16.46479	6.5	1	-	-	0	-	0	0	-	0	0	0	0	-	-	0	0	0	0	0	2	0	0	-	0	0	0	0	0	0	0
100458706|F|0-68:A>G-68:A>G,TGCAGGGAAGGTAACTGATACTTCAGAAAATGAAAATTTGGCATCTAACCAGCTTGATATCAAGTATTA,TGCAGGGAAGGTAACTGATACTTCAGAAAATGAAAATTTGGCATCTAACCAGCTTGATATCAAGTATTA,"Chr 2",1398146,1,2.93619e-023,68:A>G,68,0.83871,0.012821,1,0,0.987179,0.012821,0.025312,0,0.012656,31,12.85714,1,1,1,1,-,1,1,1,-,1,1,1,1,1,1,-,1,1,1,1,1,1,1,1,1,1,1,1,1,1,1,1,1,1,-,1,1,1,-,-,-,-,-,1,1,1,1,1,1,1,-,1,1,-,-,1,1,1,1,1…
100458775|F|0-68:C>G-68:C>G,TGCAGGTCTTCCTGTTTGCAAACTCAAAATGTAAGAGGTATTTCCACAACCGTTTGAAGCCATCAAAGC,TGCAGGTCTTCCTGTTTGCAAACTCAAAATGTAAGAGGTATTTCCACAACCGTTTGAAGCCATCAAAGC,"Chr 3",19352175,1,2.25381e-029,68:C>G,68,0.752688,0.942857,0.071429,0.928571,0.057143,0.014286,0.107755,0.132653,0.120204,11.15854,7.2,1,1,0,0,-,-,1,0,-,0,0,0,-,-,0,0,0,0,-,-,0,0,0,0,0,0,0,0,0,0,-,0,0,0,-,0,-,0,0,0,0,-,-,0,0,0,-,0…
100459391|F|0-68:G>A-68:G>A,TGCAGAATGAGCTGACTGCTGCACTTGCGAATCAAGAGGCGGTGGAATGATGGCCCGAAGAAGTTCTTG,TGCAGAATGAGCTGACTGCTGCACTTGCGAATCAAGAGGCGGTGGAATGATGGCCCGAAGAAGTTCTTG,"Chr 7",10204956,1,2.25381e-029,68:G>A,68,0.666667,0.983871,0.016129,0.983871,0.016129,0,0.031738,0.031738,0.031738,12.9,6,1,0,0,-,0,-,0,-,0,0,0,0,0,-,-,0,0,0,-,0,0,0,0,0,0,0,0,0,0,0,0,0,0,0,0,-,0,0,-,0,0,0,0,0,0,0,-,-,0,0,-,-,0,-,…
100459583|F|0-68:G>T-68:G>T	TGCAGGTTCGTGTCCTTGAACTCACTCATCTATCCCCTCTTTGAATGCTTGCAACTTGCAATTCATATG	TGCAGGTTCGTGTCCTTGAACTCACTCATCTATCCCCTCTTTGAATGCTTGCAACTTGCAATTCATATG		0	0	999	68:G>T	68	0.645161	0.983333	0.016667	0.983333	0.016667	0	0.032778	0.032778	0.032778	16.37143	9	1	0	0	-	0	-	0	1	0	0	0	0	-	0	-	-	0	-	0	0	0	0	0	-	0	0	-	0	0	-
100460259|F|0-68:C>T-68:C>T	TGCAGTAAGATATCAATTACACAGTTGCACTCACAGTGTTTGAAAGTAGGCCTTGTCCATGATAGTTTC	TGCAGTAAGATATCAATTACACAGTTGCACTCACAGTGTTTGAAAGTAGGCCTTGTCCATGATAGTTTC		0	0	999	68:C>T	68	0.645161	1	0.016667	0.983333	0	0.016667	0	0.032778	0.016389	28.19444	26	1	0	0	0	0	-	-	0	-	0	-	0	-	-	0	0	0	0	0	0	0	0	0	-	0	0	0	0	0	-
100472434|F|0-68:T>C-68:T>C,TGCAGAATCATGAAAAACAGAAAGAAAAGAATGCACGCTCCCTACGCAGGCATCACCCTGATCAGGTTT,TGCAGAATCATGAAAAACAGAAAGAAAAGAATGCACGCTCCCTACGCAGGCATCACCCTGATCAGGTTT,"Chr 10",20284094,1,8.10614e-029,68:T>C,68,0.612903,0.017544,0.982456,0.017544,0.982456,0,0.034472,0.034472,0.034472,18,9.21311,1,1,0,-,1,-,-,-,1,1,1,1,-,-,1,-,1,1,1,1,1,1,1,-,1,1,1,-,1,1,1,1,1,1,1,-,1,-,1,-,-,-,1,1,1,-,1,-,-,1,-,-…
100472526|F|0-68:C>T-68:C>T	TGCAGACGCCCATAGAATCGTCTATTGATATAACATTATAAAAATGAAGTTTCTTTTTTTTTGTATTAC	TGCAGACGCCCATAGAATCGTCTATTGATATAACATTATAAAAATGAAGTTTCTTTTTTTTTGTATTAC		0	0	999	68:C>T	68	0.870968	0.012346	1	0	0.987654	0.012346	0.024387	0	0.012193	12	11.76344	1	1	1	1	1	1	1	1	1	1	1	1	-	-	1	1	1	1	-	1	1	1	1	1	1	1	1	1	1	1
100472564|F|0-68:A>T-68:A>T,TGCAGACTTTCCACATGTTTTATGTATACTGAATATCCTCATAATATCTGATTTGGCATATGCACCATA,TGCAGACTTTCCACATGTTTTATGTATACTGAATATCCTCATAATATCTGATTTGGCATATGCACCATA,"Chr 9",4169560,1,2.25381e-029,68:A>T,68,0.752688,1,0.014286,0.985714,0,0.014286,0,0.028163,0.014082,25.27381,8,1,0,0,-,-,0,0,-,0,0,0,0,0,-,-,-,0,0,0,0,0,0,0,0,-,0,0,-,0,-,0,-,0,0,0,0,2,-,0,-,0,0,-,0,0,0,0,0,-,0,-,0,0,0,0,0,0,0,0,0…
100472620|F|0-68:G>A-68:G>A,TGCAGAGATTCTTGGCTCCACCTGAGAAACAGGATGTTTTTCTTGGTTGGGAGAAGTTGCAACAAATTG,TGCAGAGATTCTTGGCTCCACCTGAGAAACAGGATGTTTTTCTTGGTTGGGAGAAGTTGCAACAAATTG,"Chr 11",26378525,1,2.25381e-029,68:G>A,68,0.913978,1,0.011765,0.988235,0,0.011765,0,0.023253,0.011626,32.97143,20,1,0,0,0,-,0,0,0,0,0,0,0,-,0,0,0,0,0,0,0,0,0,0,0,0,0,0,0,0,0,0,0,0,0,0,0,0,-,0,-,0,0,0,0,0,0,0,0,2,0,0,0,0,0,0,0,0,0,…
100472879|F|0-68:G>A-68:G>A	TGCAGATTTAGTATTTGGTCGGAGGCCACGAGAAGGTGAAAATATATCTACTCATTTGTGGCTAATTTG	TGCAGATTTAGTATTTGGTCGGAGGCCACGAGAAGGTGAAAATATATCTACTCATTTGTGGCTAATTTG		0	0	999	68:G>A	68	0.935484	1	0.022989	0.977011	0	0.022989	0	0.04492	0.02246	27.66972	9.5	1	0	0	-	-	0	0	0	0	0	0	0	-	0	0	0	0	0	0	0	0	0	0	0	0	0	0	0	0	0
100472978|F|0-68:G>T-68:G>T	TGCAGCACCTTATCCGGAGCATTTTTCCCCAATTCAAAAACCTAATACATAAATAAAATTGTCTTACCG	TGCAGCACCTTATCCGGAGCATTTTTCCCCAATTCAAAAACCTAATACATAAATAAAATTGTCTTACCG		0	0	999	68:G>T	68	0.774194	0.791667	0.333333	0.666667	0.208333	0.125	0.329861	0.444444	0.387153	18.66176	18.03704	0.923077	0	0	-	-	0	0	0	0	2	1	0	-	1	0	0	1	-	-	0	0	2	0	0	2	0	0	0	2	0
100473268|F|0-68:G>C-68:G>C,TGCAGCTCAGTCTTCCAGTCCTGCTCATATAACTACAGGTATGATCAGCATAACCAACGTTACTTTTAG,TGCAGCTCAGTCTTCCAGTCCTGCTCATATAACTACAGGTATGATCAGCATAACCAACGTTACTTTTAG,"Chr 9",3557831,1,2.25381e-029,68:G>C,68,0.72043,1,0.014925,0.985075,0,0.014925,0,0.029405,0.014703,18.11538,11,1,-,0,0,-,-,-,-,0,0,0,0,-,0,-,0,0,0,-,0,0,0,0,0,0,-,0,0,0,0,2,-,0,0,0,-,-,0,-,-,0,0,-,0,0,0,0,0,0,0,0,0,0,0,0,0,0,0,0,0…
100473586|F|0-68:C>T-68:C>T,TGCAGGCCTTGAAAGTGCATGCCCCTCAGGACCAGTTATTCCAAGTTCTATCATTTTCTTTTGGCCTTC,TGCAGGCCTTGAAAGTGCATGCCCCTCAGGACCAGTTATTCCAAGTTCTATCATTTTCTTTTGGCCTTC,"Chr 2",12955832,1,2.25381e-029,68:C>T,68,0.870968,0.987654,0.012346,0.987654,0.012346,0,0.024387,0.024387,0.024387,23.24742,17,1,0,0,0,-,-,0,0,0,0,0,0,-,-,-,0,0,0,0,0,0,0,0,0,0,-,0,0,0,0,0,0,0,0,0,0,0,0,0,0,0,0,0,0,0,0,0,0,0,0,0,0…
100473620|F|0-68:G>T-68:G>T	TGCAGGGAAATGTTATAATTCTTTTATGCTTTGTTTGGATTTGAGGATGGAAAATGGGGAGTGGAAAAG	TGCAGGGAAATGTTATAATTCTTTTATGCTTTGTTTGGATTTGAGGATGGAAAATGGGGAGTGGAAAAG		0	0	999	68:G>T	68	0.860215	0.8	0.3375	0.6625	0.2	0.1375	0.32	0.447187	0.383594	22.72973	18.16667	0.941176	0	0	0	-	0	0	0	2	0	0	2	-	0	0	0	0	0	0	0	1	2	0	2	0	0	0	0	2	0
100485048|F|0-68:T>A-68:T>A,TGCAGAGGAATGGACATATTTTCAAAGGTGTATCTTTATCTGTCATTATTGGATGTGATTATCTTCATT,TGCAGAGGAATGGACATATTTTCAAAGGTGTATCTTTATCTGTCATTATTGGATGTGATTATCTTCATT,"Chr 8",19319497,1,2.25381e-029,68:T>A,68,0.892473,0.975904,0.084337,0.915663,0.024096,0.060241,0.047031,0.154449,0.10074,34.77778,31.5,1,0,0,0,0,0,0,0,0,0,0,0,-,-,2,0,0,-,0,1,0,0,0,0,0,0,0,2,0,0,0,0,2,0,0,0,0,0,-,0,0,-,0,2,0,0,0,0…
100485455|F|0-68:G>A-68:G>A	TGCAGCCAATCTTGTGTGGTTGGGGTAAAGTTAGAATGTCATTTATTTGATTCTTTATTGTCACTTTTG	TGCAGCCAATCTTGTGTGGTTGGGGTAAAGTTAGAATGTCATTTATTTGATTCTTTATTGTCACTTTTG		0	0	999	68:G>A	68	0.946237	0.988636	0.011364	0.988636	0.011364	0	0.022469	0.022469	0.022469	42.6381	36	1	0	0	0	0	0	0	0	0	0	0	0	0	0	0	0	0	0	0	0	0	0	0	0	0	0	0	0	0	0
100487318|F|0-68:C>A-68:C>A,TGCAGCGTTTCTCAAAAAGAATAGTGTGGCTACAAAAGGACGTGTATTTTCCAATGAATCTGGCATTAC,TGCAGCGTTTCTCAAAAAGAATAGTGTGGCTACAAAAGGACGTGTATTTTCCAATGAATCTGGCATTAC,"Chr 3",1288684,1,8.10614e-029,68:C>A,68,0.741935,0.985507,0.014493,0.985507,0.014493,0,0.028565,0.028565,0.028565,32.08235,31,1,0,0,-,-,-,0,-,0,0,0,0,0,-,-,0,0,0,0,0,0,0,0,0,0,0,0,0,0,0,0,0,0,0,0,0,-,-,-,-,0,1,-,0,0,-,0,-,0,0,-,0,…
100487835|F|0-68:G>C-68:G>C	TGCAGAGTCTTTATCTTCCAATGAAAGTGAATCATTTTCATGGGGACACTCTGGTGATAGAGTTCTTAG	TGCAGAGTCTTTATCTTCCAATGAAAGTGAATCATTTTCATGGGGACACTCTGGTGATAGAGTTCTTAG		0	0	999	68:G>C	68	0.688172	0.984375	0.03125	0.96875	0.015625	0.015625	0.030762	0.060547	0.045654	24.57143	5	1	0	-	-	-	0	0	0	0	0	0	0	-	0	-	0	0	1	0	0	-	0	0	-	0	0	0	-	0	-
100494807|F|0-68:C>A-68:C>A	TGCAGACAATAAAATCAATCTTACGGATGTGATATGGATATTGGAACAAAAACTGTCAGATTTTGCACC	TGCAGACAATAAAATCAATCTTACGGATGTGATATGGATATTGGAACAAAAACTGTCAGATTTTGCACC		0	0	999	68:C>A	68	0.913978	1	0.011765	0.988235	0	0.011765	0	0.023253	0.011626	49.40741	16	1	0	0	0	0	0	0	-	0	0	0	0	-	-	0	0	0	0	0	0	0	0	0	0	0	0	0	0	0	0
100495455|F|0-68:C>T-68:C>T,TGCAGCTTTGATGATGAATGAGGATTTGCACAAATTTGGAAGATCCAGGCTCGAAAGAAATGAGTTTTC,TGCAGCTTTGATGATGAATGAGGATTTGCACAAATTTGGAAGATCCAGGCTCGAAAGAAATGAGTTTTC,"Chr 10",14046123,1,2.25381e-029,68:C>T,68,0.774194,1,0.013889,0.986111,0,0.013889,0,0.027392,0.013696,40.98901,14,1,0,0,-,-,-,0,0,0,0,0,0,-,-,0,-,0,2,0,-,0,0,0,0,0,0,0,0,0,0,0,0,0,0,0,-,0,0,0,-,0,0,0,0,0,-,0,0,0,0,-,-,0,0,-,0,0,0,…
100495482|F|0-68:T>C-68:T>C,TGCAGGAAGTTCAGGTGTAGCATTTGGATGGCCTTATAGTTGTGTTTCTGTTGATATTTTCTTATTTCT,TGCAGGAAGTTCAGGTGTAGCATTTGGATGGCCTTATAGTTGTGTTTCTGTTGATATTTTCTTATTTCT,"Chr 1",7105482,4,2.25381e-029,68:T>C,68,0.849462,1,0.012658,0.987342,0,0.012658,0,0.024996,0.012498,27.41237,10,1,0,-,0,0,0,0,0,0,0,0,0,-,0,-,0,0,0,0,0,0,0,0,0,0,0,0,-,0,0,0,0,0,0,0,0,0,0,-,0,0,0,0,0,0,2,0,0,0,0,-,-,0,0,0,0,0,0,0,…
100495679|F|0-68:G>C-68:G>C	TGCAGGTGATGATTGGATCATTTGGACTTCTAATAGGTGTGCTCACCATTACTTTACTGCTACTATTAG	TGCAGGTGATGATTGGATCATTTGGACTTCTAATAGGTGTGCTCACCATTACTTTACTGCTACTATTAG		0	0	999	68:G>C	68	0.806452	1	0.013333	0.986667	0	0.013333	0	0.026311	0.013156	24.6129	17	1	0	0	-	0	0	0	0	0	0	0	0	-	0	0	-	0	0	-	0	0	0	2	0	0	0	0	0	0	0
100497241|F|0-68:A>C-68:A>C,TGCAGCAACAGTAGGAACAACACCGGTTGAAACGCCTGGTTTGGACAGGTGGAGAAGCCTGGGAATTTA,TGCAGCAACAGTAGGAACAACACCGGTTGAAACGCCTGGTTTGGACAGGTGGAGAAGCCTGGGAATTTA,"Chr 11",46009584,1,3.77142e-027,68:A>C,68,0.655914,0.016393,0.983607,0.016393,0.983607,0,0.032249,0.032249,0.032249,20,12.13636,1,1,1,1,1,-,-,-,-,1,1,1,-,-,1,-,1,1,1,-,1,1,-,1,1,1,1,1,1,1,-,1,1,1,1,1,1,1,-,1,1,-,1,1,-,-,1,-,1,1,-,…
100502658|F|0-68:A>C-68:A>C,TGCAGAAATGAGAAGAGAGCTAGTAGGGATAGGATTGAAGTAACAGGACACCATTGCAATTTTGTTACA,TGCAGAAATGAGAAGAGAGCTAGTAGGGATAGGATTGAAGTAACAGGACACCATTGCAATTTTGTTACA,"Chr 3",9555422,1,8.10614e-029,68:A>C,68,0.784946,0.013699,0.986301,0.013699,0.986301,0,0.027022,0.027022,0.027022,53,14.23864,1,1,-,1,1,1,1,-,1,1,1,1,-,1,1,-,1,1,-,-,1,1,1,1,1,1,1,1,1,1,-,-,1,1,1,-,1,-,-,-,1,1,1,1,1,1,-,-,1,1,1,1,…
100502746|F|0-68:A>G-68:A>G	TGCAGAATCTTGAGAAATTCTACAAAAGGGAGCTCTTGTTATGGAGTGAAACTATCACCAAGTTACAGA	TGCAGAATCTTGAGAAATTCTACAAAAGGGAGCTCTTGTTATGGAGTGAAACTATCACCAAGTTACAGA		0	0	999	68:A>G	68	0.795699	1	0.013514	0.986486	0	0.013514	0	0.026662	0.013331	48.59551	23	1	0	0	0	0	-	0	0	0	0	0	0	-	0	0	0	0	-	0	0	0	0	0	0	0	0	0	-	0	0
100509550|F|0-68:A>T-68:A>T,TGCAGATAAAACAAAATATGCATATGATACATGCTTTATTGTACAAATGCAAAGTAGTTCGAGTTCATA,TGCAGATAAAACAAAATATGCATATGATACATGCTTTATTGTACAAATGCAAAGTAGTTCGAGTTCATA,"Chr 6",9859068,1,2.25381e-029,68:A>T,68,0.88172,0.987805,0.012195,0.987805,0.012195,0,0.024093,0.024093,0.024093,44.54167,20,1,0,-,-,0,0,-,-,0,0,0,0,-,0,0,0,0,0,0,0,0,0,0,-,0,0,0,0,0,0,0,0,0,0,0,0,0,0,-,0,0,-,-,0,0,0,0,0,0,0,0,1,0…
100510177|F|0-68:T>A-68:T>A,TGCAGTCATATTTATTGCACTGTGCACCGTTTATCCATGCCCCCTTTTTTTTTTGTTTTCTTTCTTATT,TGCAGTCATATTTATTGCACTGTGCACCGTTTATCCATGCCCCCTTTTTTTTTTGTTTTCTTTCTTATT,"Chr 6",16754456,1,3.77142e-027,68:T>A,68,0.763441,1,0.014085,0.985915,0,0.014085,0,0.027772,0.013886,7.92941,5,1,0,0,-,-,0,0,0,0,0,0,0,-,0,0,-,0,0,0,0,0,0,-,0,0,0,0,0,0,0,0,0,0,0,0,-,0,-,0,-,-,0,-,-,0,-,0,0,0,0,-,-,0,0,-,-,-,0,0,0…
100510380|F|0-68:C>G-68:C>G,TGCAGTTTGGTGGCTGGATTGGAGCAAGAAGGAGCCAAATTATTTGTGAAAATTTTTGTGAAAATTTAC,TGCAGTTTGGTGGCTGGATTGGAGCAAGAAGGAGCCAAATTATTTGTGAAAATTTTTGTGAAAATTTAC,"Chr 11",28154521,1,2.93619e-023,68:C>G,68,0.827957,0.012987,1,0,0.987013,0.012987,0.025637,0,0.012818,17,11.54167,1,1,1,-,-,-,1,1,1,1,1,1,-,1,1,-,1,1,1,1,1,1,-,-,1,1,1,1,1,1,1,1,1,1,1,1,1,-,1,-,1,1,-,1,1,1,1,1,1,1,1,1,1,1,1,1,1,1,…
100515724|F|0-68:C>T-68:C>T,TGCAGGCTAGTTTTATTTATTTTATTTTGCCTTGAGAATACACAAGAATGTCTCATTTATTTCTACTTC,TGCAGGCTAGTTTTATTTATTTTATTTTGCCTTGAGAATACACAAGAATGTCTCATTTATTTCTACTTC,"Chr 9",2939275,1,2.25381e-029,68:C>T,68,0.924731,0.988372,0.011628,0.988372,0.011628,0,0.022985,0.022985,0.022985,38.18627,14,1,0,0,0,-,0,0,0,0,0,0,0,-,-,0,0,0,0,0,0,0,0,0,0,0,0,0,0,0,0,0,0,0,0,0,0,0,0,-,-,0,0,0,0,0,0,0,0,0,0,0,1,…
100515841|F|0-68:C>T-68:C>T,TGCAGTATCTTCTTCTGCGTTTCCTAATTTCAGGTTTGGGTCAATTGGTGTACTTGCAGGCTTGCATGC,TGCAGTATCTTCTTCTGCGTTTCCTAATTTCAGGTTTGGGTCAATTGGTGTACTTGCAGGCTTGCATGC,"Chr 8",20310407,1,2.25381e-029,68:C>T,68,0.795699,0.986486,0.027027,0.972973,0.013514,0.013514,0.026662,0.052593,0.039627,9.17442,2.5,1,-,0,0,-,0,1,0,0,0,0,0,-,-,0,0,0,2,0,0,0,0,0,-,0,0,0,0,0,-,0,0,0,0,0,0,0,-,0,-,-,-,-,0,0,0,0,-,…
100520317|F|0-68:G>A-68:G>A,TGCAGGTTGCTGGTGCTAATACTGGGCAACGCAAGCTTTCCTTTTATACTAGAAACAAATTCCAAATTG,TGCAGGTTGCTGGTGCTAATACTGGGCAACGCAAGCTTTCCTTTTATACTAGAAACAAATTCCAAATTG,"Chr 9",5688291,6,2.25381e-029,68:G>A,68,0.935484,0.977011,0.057471,0.942529,0.022989,0.034483,0.04492,0.108337,0.076628,31.50943,6.6,0.95,0,0,0,-,0,0,0,0,0,0,0,-,0,0,0,0,0,0,0,0,0,0,0,0,0,0,0,0,0,0,0,0,0,0,0,0,0,0,-,0,0,0,0,2,0,0,…
100520898|F|0-68:A>C-68:A>C,TGCAGAATCTCTTGGCAATTGAAATTTTCATTTTCTTCTTCCACATTTGCCCAACACCTTCCTCATTTA,TGCAGAATCTCTTGGCAATTGAAATTTTCATTTTCTTCTTCCACATTTGCCCAACACCTTCCTCATTTA,"Chr 9",943577,1,8.10614e-029,68:A>C,68,0.784946,0.013699,0.986301,0.013699,0.986301,0,0.027022,0.027022,0.027022,67,30.68966,1,1,1,-,1,-,1,1,-,1,1,1,1,1,1,1,1,1,1,1,1,1,1,-,1,-,1,1,1,1,1,-,1,1,1,1,1,1,-,0,1,1,1,1,1,1,1,-,1,1,-,1,1…
100527869|F|0-68:G>A-68:G>A,TGCAGTGCAGTGCAGATTAGAACAATTACAGTGTATTCCACTTATTCTGAAATTTGTTGCATCTTCATG,TGCAGTGCAGTGCAGATTAGAACAATTACAGTGTATTCCACTTATTCTGAAATTTGTTGCATCTTCATG,"Chr 11",31746158,1,2.25381e-029,68:G>A,68,0.870968,0.987654,0.024691,0.975309,0.012346,0.012346,0.024387,0.048163,0.036275,53.85106,12,1,0,0,0,0,2,0,0,0,0,0,0,-,0,0,0,0,0,0,0,0,0,0,-,0,0,0,0,0,0,0,0,0,0,0,0,0,0,0,-,0,0,-,0,0,0,0,0…
100530543|F|0-68:A>C-68:A>C,TGCAGAAGTTACCCAGGTACCTATACTAACACAACACGTTTCTATTCCAATGTTTTTTTTTTTTTTTAA,TGCAGAAGTTACCCAGGTACCTATACTAACACAACACGTTTCTATTCCAATGTTTTTTTTTTTTTTTAA,"Chr 3",11591550,1,2.25381e-029,68:A>C,68,0.72043,0.985075,0.014925,0.985075,0.014925,0,0.029405,0.029405,0.029405,3.78947,3,1,0,0,0,-,0,0,0,0,0,0,1,0,-,0,-,0,0,-,0,0,0,0,0,0,0,-,0,0,0,0,-,-,0,-,0,0,-,-,-,0,-,-,0,0,-,0,-,-,-,0,-,0,…
100530800|F|0-68:C>A-68:C>A,TGCAGTATCAATCAGTTTTTCAACATGAGTCAGGTAATCTATTACCAGTTCAGGTAATCTATTCCTTAC,TGCAGTATCAATCAGTTTTTCAACATGAGTCAGGTAATCTATTACCAGTTCAGGTAATCTATTCCTTAC,"Chr 11",14667016,2,1.0486e-027,68:C>A,68,0.752688,0.985714,0.042857,0.957143,0.014286,0.028571,0.028163,0.082041,0.055102,25.4875,7.33333,0.95,1,0,-,-,-,0,0,0,-,0,0,-,0,0,0,0,2,0,0,0,0,0,-,0,0,-,0,0,0,0,0,0,0,0,0,0,0,-,-,0,0,0,0,0…
100533971|F|0-68:C>G-68:C>G,TGCAGATGAATGGTGTGGGCTGAGGTGCTAACCTAGTTAGGATCTCTTGTCCACATAGTGATGCATTAC,TGCAGATGAATGGTGTGGGCTGAGGTGCTAACCTAGTTAGGATCTCTTGTCCACATAGTGATGCATTAC,"Chr 7",1671242,1,1.75467e-025,68:C>G,68,0.677419,0.015873,0.984127,0.015873,0.984127,0,0.031242,0.031242,0.031242,39,25.01389,1,1,1,-,-,1,1,1,1,1,1,1,-,-,1,1,1,1,-,1,1,1,1,1,1,-,1,1,1,1,1,-,1,-,1,1,-,-,1,-,1,-,1,1,1,1,1,-,1,1,-,1,…
100543377|F|0-68:A>T-68:A>T	TGCAGTCAACAAAAGCCGAAAACGAAAAAAGGCAAGGATACAAACAATACTCCTCAGTTTGTACAGAAA	TGCAGTCAACAAAAGCCGAAAACGAAAAAAGGCAAGGATACAAACAATACTCCTCAGTTTGTACAGAAA		0	0	999	68:A>T	68	0.72043	0.014925	0.985075	0.014925	0.985075	0	0.029405	0.029405	0.029405	11	10.65333	1	1	-	1	-	1	1	-	-	1	1	1	-	-	1	-	1	1	1	1	1	1	-	-	1	1	1	-	1	1
100545049|F|0-68:A>T-68:A>T,TGCAGTCAAATCCACTATTGATATTCTTTACAAGCACCCTGCACAAGCAATATCCAATCAATGAATTTA,TGCAGTCAAATCCACTATTGATATTCTTTACAAGCACCCTGCACAAGCAATATCCAATCAATGAATTTA,"Chr 11",14667863,4,1.35644e-026,68:A>T,68,0.569892,0.981132,0.018868,0.981132,0.018868,0,0.037024,0.037024,0.037024,19.24561,10,1,-,-,0,-,0,0,0,0,0,-,0,-,0,0,-,-,-,-,-,0,-,0,-,0,0,-,-,0,-,0,0,0,0,-,0,-,0,-,-,0,0,-,0,-,0,0,0,0,0,-,…
100556524|F|0-68:G>T-68:G>T	TGCAGCTTGGATTGTTGTTGAGGGTCTTGATGTTTTATCAGCGAAATACCTTACAGATCGGAAGGAGCG	TGCAGCTTGGATTGTTGTTGAGGGTCTTGATGTTTTATCAGCGAAATACCTTACAGATCGGAAGGAGCG		0	0	999	68:G>T	68	0.827957	0.987013	0.025974	0.974026	0.012987	0.012987	0.025637	0.050599	0.038118	3.3494	2.5	1	0	0	0	0	0	0	0	-	0	0	0	0	0	0	0	-	0	0	0	-	0	0	0	0	0	-	0	-	0
100349748|F|0-67:G>A-67:G>A	TGCAGAGGACATGGATATTGTAGCTGCTATGGCAGAGGGCACAGACATGTAGCTGATCTTCAATTCAGT	TGCAGAGGACATGGATATTGTAGCTGCTATGGCAGAGGGCACAGACATGTAGCTGATCTTCAATTCAGT		0	0	999	67:G>A	67	0.870968	1	0.024691	0.975309	0	0.024691	0	0.048163	0.024082	17.53535	6.5	1	0	0	0	-	-	0	0	0	0	0	0	0	0	0	0	0	0	0	0	0	0	0	0	0	0	0	0	2	2
100349788|F|0-67:A>T-67:A>T	TGCAGGCTGACATAAGATCTAGAGAATACATTCGGAAGCTTGAAATGAATGCCAAAGTAAAGTAGTTAC	TGCAGGCTGACATAAGATCTAGAGAATACATTCGGAAGCTTGAAATGAATGCCAAAGTAAAGTAGTTAC		0	0	999	67:A>T	67	0.827957	0.012987	1	0	0.987013	0.012987	0.025637	0	0.012818	17	16.61053	1	1	-	1	-	1	1	1	1	1	1	1	1	1	1	1	1	1	1	-	1	1	1	-	1	1	1	1	1	1
100349800|F|0-67:C>T-67:C>T,TGCAGTCACATTTGTCCACATGTCAAGGATCACAACAAAACCACACCACAATTGCGCCTGCAATTGTCA,TGCAGTCACATTTGTCCACATGTCAAGGATCACAACAAAACCACACCACAATTGCGCCTGCAATTGTCA,"Chr 2",6634388,1,2.25381e-029,67:C>T,67,0.795699,1,0.013514,0.986486,0,0.013514,0,0.026662,0.013331,22.69412,8,1,-,0,0,0,0,-,-,0,0,0,0,0,0,0,-,0,0,0,2,0,0,0,0,0,0,0,0,0,0,0,-,0,0,0,-,0,0,0,0,0,0,-,0,0,0,0,0,0,0,0,-,0,0,0,0,0,0,0,0…
100350550|F|0-67:A>C-67:A>C,TGCAGAACAAATCAATTCCACTGCATAACAAAAATATATACTTTCCAAAACATATCAGTTACATTTTAC,TGCAGAACAAATCAATTCCACTGCATAACAAAAATATATACTTTCCAAAACATATCAGTTACATTTTAC,"Chr 6",12535401,1,2.91549e-028,67:A>C,67,0.698925,0.015385,1,0,0.984615,0.015385,0.030296,0,0.015148,20,13.94937,1,-,1,1,-,-,1,1,1,1,-,1,1,1,1,1,-,-,1,1,1,1,-,1,1,1,1,1,1,-,1,1,1,1,-,1,1,-,-,1,1,-,-,1,1,1,-,1,1,1,-,-,1,1,-,-,1,1,2…
100350618|F|0-67:C>A-67:C>A,TGCAGAACTTAGAGGGTCTGCACCCCCCAAATCCCAATGCCAAATAGCCCTAATTTTGCTCTCACAACT,TGCAGAACTTAGAGGGTCTGCACCCCCCAAATCCCAATGCCAAATAGCCCTAATTTTGCTCTCACAACT,"Chr 2",26615694,1,2.91549e-028,67:C>A,67,0.72043,0.014925,1,0,0.985075,0.014925,0.029405,0,0.014703,11,10.14667,1,1,1,1,-,1,1,-,1,1,-,1,-,-,1,1,1,1,1,1,1,1,1,1,1,1,1,1,-,1,1,1,1,1,1,-,1,1,-,-,1,-,-,1,1,1,1,-,1,2,1,-,1,1,1,-,1,1,1,…
100350800|F|0-67:T>C-67:T>C,TGCAGAATAACTGGGGGACCAGTGACCGCAATTACTAAAATTAGTTCCCATATATATTCAACCATCTTA,TGCAGAATAACTGGGGGACCAGTGACCGCAATTACTAAAATTAGTTCCCATATATATTCAACCATCTTA,"Chr 3",26366846,1,2.91549e-028,67:T>C,67,0.709677,0.030303,1,0,0.969697,0.030303,0.05877,0,0.029385,14.5,8.38272,1,-,1,1,1,-,1,1,-,1,1,1,1,-,-,1,1,-,1,1,1,1,1,-,1,-,1,1,1,-,1,-,1,2,-,1,1,1,-,-,1,1,-,1,1,1,1,-,1,1,1,2,1,1,1,-,1,1,1…
100350956|F|0-67:A>G-67:A>G	TGCAGACAAATGAGTTAGGAATCACCATTGCATGTTGCAATTGGTATTTTCTTCTATATTATTTTTTAC	TGCAGACAAATGAGTTAGGAATCACCATTGCATGTTGCAATTGGTATTTTCTTCTATATTATTTTTTAC		0	0	999	67:A>G	67	0.698925	0.015385	1	0	0.984615	0.015385	0.030296	0	0.015148	8	5.5443	1	-	1	1	1	-	1	1	1	1	1	1	1	1	-	-	1	-	1	1	1	1	1	1	1	2	1	-	1	1
100351024|F|0-67:A>G-67:A>G	TGCAGACATTGTGTTAGACTAATTTTCAGCCAGATCATTCATAAGGTACACACATGCTAACCAAATTAC	TGCAGACATTGTGTTAGACTAATTTTCAGCCAGATCATTCATAAGGTACACACATGCTAACCAAATTAC		0	0	999	67:A>G	67	0.870968	0.012346	1	0	0.987654	0.012346	0.024387	0	0.012193	22	7.89691	1	1	1	-	1	1	1	1	1	1	1	1	-	1	-	1	1	1	1	1	1	1	1	1	1	1	1	1	1	1
100351184|F|0-67:T>C-67:T>C	TGCAGAGAGAGAACAAAGAGAAGTGAGAAAAAAATTTACCCGACAAGCCAATGGAAGATGGAACCATTA	TGCAGAGAGAGAACAAAGAGAAGTGAGAAAAAAATTTACCCGACAAGCCAATGGAAGATGGAACCATTA		0	0	999	67:T>C	67	0.688172	0.03125	0.984375	0.015625	0.96875	0.015625	0.060547	0.030762	0.045654	6.5	4.57746	1	-	-	-	-	1	1	1	1	1	1	1	1	1	1	1	1	1	-	-	1	1	1	-	1	0	1	-	-	1
100351215|F|0-67:T>C-67:T>C,TGCAGAGATGCAGACTCGGAAACGAGTACTTGGAGCTGGGATTTGCCTCGTCTATATGGCGAGGGGCTG,TGCAGAGATGCAGACTCGGAAACGAGTACTTGGAGCTGGGATTTGCCTCGTCTATATGGCGAGGGGCTG,"Chr 10",281615,1,2.25381e-029,67:T>C,67,0.698925,0.984615,0.046154,0.953846,0.015385,0.030769,0.030296,0.088047,0.059172,3.87838,3,1,0,-,-,0,-,0,-,-,0,0,0,-,-,0,0,0,0,0,-,0,0,2,0,0,0,-,0,0,0,-,0,0,0,0,-,0,-,-,-,-,-,0,0,0,-,0,-,0,-…
100351228|F|0-67:G>A-67:G>A,TGCAGAGCAAAGCCGTGGTGCTTTATCAGTCCTTTGCATGATTGCGAAGACGTCAACTAGTGTACTTGG,TGCAGAGCAAAGCCGTGGTGCTTTATCAGTCCTTTGCATGATTGCGAAGACGTCAACTAGTGTACTTGG,"Chr 10",17170555,1,2.25381e-029,67:G>A,67,0.795699,1,0.013514,0.986486,0,0.013514,0,0.026662,0.013331,8.78261,6.5,1,0,0,-,-,0,0,-,0,0,0,0,-,-,-,0,0,0,0,0,0,0,0,-,0,0,0,-,0,0,0,0,0,0,0,0,0,-,-,0,0,-,0,0,0,0,0,0,0,0,-,-,0,0,-,0,0,0,…
100351351|F|0-67:A>C-67:A>C,TGCAGAGTCTTGGATAAATGACTCTGTAGTTCCAACTGTTTCTTTGATACTTGCTTCACCATCACTTAC,TGCAGAGTCTTGGATAAATGACTCTGTAGTTCCAACTGTTTCTTTGATACTTGCTTCACCATCACTTAC,"Chr 11",41219907,1,2.91549e-028,67:A>C,67,0.784946,0.013699,1,0,0.986301,0.013699,0.027022,0,0.013511,8,3.45882,1,1,1,1,-,1,1,1,-,1,1,1,-,-,1,-,1,1,1,1,1,1,1,-,1,1,1,1,1,-,1,1,1,1,1,1,1,1,-,-,1,1,-,1,1,2,1,1,1,1,-,1,1,1,-,1,1,1,1,…
100351421|F|0-67:A>G-67:A>G	TGCAGATAATTGAAATCTATCATATAGTAGTATAATTTTACTTCGCCAGCCTTATTCTCAAGTAATTAC	TGCAGATAATTGAAATCTATCATATAGTAGTATAATTTTACTTCGCCAGCCTTATTCTCAAGTAATTAC		0	0	999	67:A>G	67	0.763441	0.028169	1	0	0.971831	0.028169	0.054751	0	0.027376	11	5.86905	1	1	1	1	-	-	1	1	1	1	1	1	-	-	1	1	1	1	1	1	1	1	1	1	1	-	1	1	1	1
100351448|F|0-67:A>T-67:A>T,TGCAGATAGCAGCCAGATGGGATCCGCTTGGAGCATGTCGGCCTACAATTGATGAAGCACCTGTGTTAC,TGCAGATAGCAGCCAGATGGGATCCGCTTGGAGCATGTCGGCCTACAATTGATGAAGCACCTGTGTTAC,"Chr 5",1961849,1,2.91549e-028,67:A>T,67,0.870968,0.012346,1,0,0.987654,0.012346,0.024387,0,0.012193,37,14.34343,1,1,1,-,1,1,1,1,1,1,1,1,-,1,1,1,1,1,1,1,1,1,1,1,1,1,1,1,1,1,-,1,1,1,1,-,1,1,1,-,1,-,-,1,1,1,1,1,1,1,1,1,1,1,1,1,1,1,1,…
100351519|F|0-67:C>A-67:C>A	TGCAGATCAATGCATATAGGAGCCCGAGTAGCTCCGTTCTCACCGGTAGGCTGAAGAACACAAATTTCC	TGCAGATCAATGCATATAGGAGCCCGAGTAGCTCCGTTCTCACCGGTAGGCTGAAGAACACAAATTTCC		0	0	999	67:C>A	67	0.784946	1	0.027397	0.972603	0	0.027397	0	0.053293	0.026647	20.41975	12.5	1	0	0	0	0	-	0	-	0	0	0	0	-	0	0	-	0	0	-	0	0	0	-	0	0	0	0	0	0	0
100351654|F|0-67:A>C-67:A>C	TGCAGATGGAGGAGCCATATTTTACTTCTACACTCAGTAAGTTACTTTATGCATATTTGAATCTGTTAC	TGCAGATGGAGGAGCCATATTTTACTTCTACACTCAGTAAGTTACTTTATGCATATTTGAATCTGTTAC		0	0	999	67:A>C	67	0.817204	0.013158	1	0	0.986842	0.013158	0.02597	0	0.012985	16	9.74157	1	1	1	1	1	1	1	1	1	1	1	1	-	-	1	1	1	1	1	1	1	1	-	-	1	1	1	1	1	1
100351658|F|0-67:A>T-67:A>T,TGCAGATGGATTGTGATATATTGATATATTTATAGGCTTATAGCTGAATATTGGAATATGTAACTTTAC,TGCAGATGGATTGTGATATATTGATATATTTATAGGCTTATAGCTGAATATTGGAATATGTAACTTTAC,"Chr 11",32779655,1,2.91549e-028,67:A>T,67,0.795699,0.013514,0.986486,0.013514,0.986486,0,0.026662,0.026662,0.026662,25,14.30233,1,1,1,-,1,1,1,1,-,1,1,1,-,-,1,1,1,1,1,1,1,1,1,1,1,1,1,1,1,1,1,1,1,1,1,1,1,-,1,-,-,-,1,1,1,1,1,1,1,1,1,…
100351714|F|0-67:A>C-67:A>C,TGCAGATTATTTTTCCCTTTTTATCATCCGAAAGTCCTTATCGCAACTTGAAATTCAAACATTCATTAC,TGCAGATTATTTTTCCCTTTTTATCATCCGAAAGTCCTTATCGCAACTTGAAATTCAAACATTCATTAC,"Chr 3",2784399,1,2.91549e-028,67:A>C,67,0.88172,0.012195,1,0,0.987805,0.012195,0.024093,0,0.012046,13,9.3299,1,1,1,1,-,1,1,1,1,1,1,1,-,-,1,1,1,1,1,1,1,1,1,1,2,1,1,1,1,1,1,1,1,1,1,1,1,-,1,-,1,-,1,1,1,1,1,-,1,1,-,1,1,1,1,1,1,1,1,1,1…
100351798|F|0-67:G>T-67:G>T,TGCAGATTTCTTATGTAACCAATGCTCCCTCAAACCTAGGTTGGAACTATCTTTCGGTGCAAATTGTGA,TGCAGATTTCTTATGTAACCAATGCTCCCTCAAACCTAGGTTGGAACTATCTTTCGGTGCAAATTGTGA,"Chr 2",12494354,1,2.25381e-029,67:G>T,67,0.892473,1,0.012048,0.987952,0,0.012048,0,0.023806,0.011903,25.19417,20,1,0,0,0,0,0,0,0,0,0,0,0,-,-,-,0,0,0,0,0,0,0,0,0,0,0,0,0,0,0,0,0,0,0,0,-,0,0,0,0,-,0,0,0,0,0,0,0,0,0,0,0,0,0,0,0,0,0,0…
100351842|F|0-67:C>T-67:C>T	TGCAGCAAAAACATCCTTTACACTATACAAGAACATTATATCAACATCTAAAACCACGAAAATACCCCA	TGCAGCAAAAACATCCTTTACACTATACAAGAACATTATATCAACATCTAAAACCACGAAAATACCCCA		0	0	999	67:C>T	67	0.462366	0.976744	0.023256	0.976744	0.023256	0	0.04543	0.04543	0.04543	6.89583	6	1	0	0	-	0	-	0	-	-	0	-	-	-	-	-	-	-	0	-	0	0	0	-	-	-	0	0	-	0	0
100351868|F|0-67:G>A-67:G>A,TGCAGCAAAGTTTCGGGGAAAAGATTGGTAGATGCAACTTTGGAAAAGTAGATCACATTTGTTTTTTGC,TGCAGCAAAGTTTCGGGGAAAAGATTGGTAGATGCAACTTTGGAAAAGTAGATCACATTTGTTTTTTGC,"Chr 5",432066,1,2.25381e-029,67:G>A,67,0.784946,0.986301,0.041096,0.958904,0.013699,0.027397,0.027022,0.078814,0.052918,7.5119,5.66667,1,0,2,2,-,0,0,0,0,0,0,0,-,0,-,0,0,-,-,-,0,0,0,0,0,0,0,0,0,0,0,0,0,-,0,0,0,0,0,-,-,0,0,0,0,0,0,-…
100351883|F|0-67:C>T-67:C>T	TGCAGCAAATTTTACATATTCATCAGAAAAAAAAATTCTATATTGCAGTAACATTCATCCAATAAGTCA	TGCAGCAAATTTTACATATTCATCAGAAAAAAAAATTCTATATTGCAGTAACATTCATCCAATAAGTCA		0	0	999	67:C>T	67	0.688172	1	0.03125	0.96875	0	0.03125	0	0.060547	0.030273	3.33333	2.5	1	-	0	-	0	0	0	-	-	0	0	0	0	-	0	0	0	0	0	-	0	0	-	-	-	0	0	0	0	-
100351926|F|0-67:G>T-67:G>T,TGCAGCAACTTGGGGTTGAGAGTGAATTGTTTGATTTGGTCCGGATCGCATTTGGGCATGTTGCCCAGG,TGCAGCAACTTGGGGTTGAGAGTGAATTGTTTGATTTGGTCCGGATCGCATTTGGGCATGTTGCCCAGG,"Chr 2",12629486,1,2.25381e-029,67:G>T,67,0.591398,0.981818,0.036364,0.963636,0.018182,0.018182,0.035702,0.070083,0.052893,6.18033,4,1,-,-,-,-,0,0,0,-,0,0,0,0,-,-,-,0,0,-,0,0,-,0,-,0,-,0,0,2,0,-,0,0,-,0,0,0,0,-,-,1,-,0,-,0,-,0,0,0,…
100352003|F|0-67:A>G-67:A>G,TGCAGCACAAGGGCACATTGAAGTTGTAAATTTTCTCTTGGAAAAAGGTAGCAGTCTGGTAACTATTAC,TGCAGCACAAGGGCACATTGAAGTTGTAAATTTTCTCTTGGAAAAAGGTAGCAGTCTGGTAACTATTAC,"Chr 3",17951819,1,2.91549e-028,67:A>G,67,0.483871,0.022222,0.977778,0.022222,0.977778,0,0.043457,0.043457,0.043457,19,5.15094,1,-,-,-,-,1,1,-,1,1,-,1,-,-,-,-,1,-,1,1,-,1,-,-,-,-,1,1,1,-,-,1,1,1,-,-,-,1,-,-,-,-,-,1,1,-,1,-,1,1,1,-,…
100352005|F|0-67:T>C-67:T>C,TGCAGCACAATCCTGCTTTTCATTGCGTCAAGGTTATCTCCATGTCGTATGGATCCTGTCTGCTGAATT,TGCAGCACAATCCTGCTTTTCATTGCGTCAAGGTTATCTCCATGTCGTATGGATCCTGTCTGCTGAATT,"Chr 2",28877427,1,2.25381e-029,67:T>C,67,0.688172,1,0.015625,0.984375,0,0.015625,0,0.030762,0.015381,19.12329,5,1,0,0,0,2,0,0,-,0,0,0,0,-,-,-,-,0,0,0,0,0,0,0,-,0,0,0,0,0,0,0,0,0,0,0,-,0,-,-,-,0,-,-,0,0,0,0,0,-,0,-,0,0,0,-,0,-,0,0,…
100352056|F|0-67:C>T-67:C>T	TGCAGCACTAATGATTTTGTTCATTCTTCTAGTAGACAATTTTTTGTCTAGCATATATTATTCCATACA	TGCAGCACTAATGATTTTGTTCATTCTTCTAGTAGACAATTTTTTGTCTAGCATATATTATTCCATACA		0	0	999	67:C>T	67	0.731183	1	0.014706	0.985294	0	0.014706	0	0.028979	0.01449	8.27059	3	1	0	-	0	-	0	0	0	-	0	0	0	-	0	-	0	-	-	0	0	0	0	0	-	-	0	0	0	0	0
100352136|F|0-67:A>C-67:A>C,TGCAGCAGCGATCTCGAAGTTTGTAAGTCCTATTTCATTTCAACTATTTTCTGCTTCTATGTCATTTAC,TGCAGCAGCGATCTCGAAGTTTGTAAGTCCTATTTCATTTCAACTATTTTCTGCTTCTATGTCATTTAC,"Chr 3",18344460,1,2.91549e-028,67:A>C,67,0.709677,0.015152,1,0,0.984848,0.015152,0.029844,0,0.014922,9,4.37838,1,1,1,1,-,-,1,-,1,1,-,1,-,1,1,-,1,1,-,1,1,1,1,1,1,-,1,-,1,1,1,1,1,1,1,1,-,-,-,1,1,-,1,1,1,1,1,1,1,1,-,-,1,1,-,1,1,1,1,1…
100352257|F|0-67:A>C-67:A>C	TGCAGCATCTTACTGATATTGCTAGCACCAAAGACCTTATGTACAATGGCAAACTTTCTGGGGTCATAA	TGCAGCATCTTACTGATATTGCTAGCACCAAAGACCTTATGTACAATGGCAAACTTTCTGGGGTCATAA		0	0	999	67:A>C	67	0.55914	0.019231	0.980769	0.019231	0.980769	0	0.037722	0.037722	0.037722	11	5.05455	1	1	-	-	-	-	-	-	-	1	1	1	-	-	1	-	0	-	1	1	1	1	-	-	-	1	-	1	1	1
100352341|F|0-67:C>T-67:C>T,TGCAGCCACAATGGGAGTTGTTCTCTCCCAAGATTCTCATCCCTTTGCTTACTTTAGCAAGAAATTACA,TGCAGCCACAATGGGAGTTGTTCTCTCCCAAGATTCTCATCCCTTTGCTTACTTTAGCAAGAAATTACA,"Chr 7",9255495,1,2.91549e-028,67:C>T,67,0.623656,0.017241,0.982759,0.017241,0.982759,0,0.033888,0.033888,0.033888,26,15.44615,1,-,1,-,-,-,-,-,1,1,1,1,-,-,-,-,1,1,-,-,1,1,1,-,-,1,1,-,1,1,-,1,1,1,-,-,1,-,1,1,-,-,1,1,1,1,-,-,1,1,-,-,…
100352407|F|0-67:T>A-67:T>A	TGCAGCCCATACTTTGTACAGATAACACTAGTTGGTGAAAAAACTTAGATACAGTTATTATTATTTTTG	TGCAGCCCATACTTTGTACAGATAACACTAGTTGGTGAAAAAACTTAGATACAGTTATTATTATTTTTG		0	0	999	67:T>A	67	0.741935	1	0.014493	0.985507	0	0.014493	0	0.028565	0.014283	4	4	1	0	0	0	-	0	0	-	-	0	0	0	-	0	0	-	0	0	0	0	0	0	0	0	0	0	0	0	0	0
100352484|F|0-67:T>A-67:T>A,TGCAGCCTGTTTCTGCAACGCGGAATATAACATGCAAAACTTGTCATGAGGCAGAATACAAGCACTATA,TGCAGCCTGTTTCTGCAACGCGGAATATAACATGCAAAACTTGTCATGAGGCAGAATACAAGCACTATA,"Chr 6",21668553,1,2.91549e-028,67:T>A,67,0.83871,0.012821,1,0,0.987179,0.012821,0.025312,0,0.012656,17,12.17895,1,1,1,1,-,1,1,1,-,1,1,1,1,-,1,1,1,1,-,1,1,1,1,1,1,1,1,1,1,1,1,1,1,1,1,1,-,1,1,1,2,-,1,1,1,1,1,-,1,1,-,1,1,1,1,1,1,1,1,…
100352561|F|0-67:A>T-67:A>T	TGCAGCGGAGCAGACAATTCAGAATCGAGGATAAAGCAAAGATCTTCCACTCAAATCCGACATTATTAC	TGCAGCGGAGCAGACAATTCAGAATCGAGGATAAAGCAAAGATCTTCCACTCAAATCCGACATTATTAC		0	0	999	67:A>T	67	0.634409	0.016949	0.983051	0.016949	0.983051	0	0.033324	0.033324	0.033324	21	12.67606	1	-	1	1	-	1	-	1	1	1	-	1	-	-	-	1	1	1	-	1	1	1	-	1	1	1	1	1	1	-
100352579|F|0-67:C>G-67:C>G	TGCAGCGTACATTGAGGTGATGTTGTAACATCTATGCTTTTTTATTCCTTAGTTATTCTATTTTTTACA	TGCAGCGTACATTGAGGTGATGTTGTAACATCTATGCTTTTTTATTCCTTAGTTATTCTATTTTTTACA		0	0	999	67:C>G	67	0.677419	0.015873	1	0	0.984127	0.015873	0.031242	0	0.015621	6	3.13889	1	-	-	-	-	1	1	1	1	1	-	1	-	-	-	-	2	1	1	1	1	1	1	-	1	1	1	1	1	1
100352586|F|0-67:A>T-67:A>T,TGCAGCGTCACATACTTCTCCTTCTTCTCAATAATGCCTTTCAAATCTGGTATAGCCTGCATAATATAA,TGCAGCGTCACATACTTCTCCTTCTTCTCAATAATGCCTTTCAAATCTGGTATAGCCTGCATAATATAA,"Chr 3",698313,1,2.25381e-029,67:A>T,67,0.752688,0.985714,0.014286,0.985714,0.014286,0,0.028163,0.028163,0.028163,8.07595,5,1,0,0,-,-,0,0,0,0,0,-,0,-,-,0,0,0,-,0,1,0,0,0,0,0,-,0,0,0,0,0,0,0,-,0,-,0,-,-,0,0,-,0,0,0,0,0,0,0,0,-,0,0,0…
100352630|F|0-67:A>T-67:A>T	TGCAGCTAATCCAACAGTGTTATAGAAAGTCAAATATGAAACTCACAAATCAATTAGAAACCATGTTAC	TGCAGCTAATCCAACAGTGTTATAGAAAGTCAAATATGAAACTCACAAATCAATTAGAAACCATGTTAC		0	0	999	67:A>T	67	0.860215	0.0125	1	0	0.9875	0.0125	0.024687	0	0.012344	19	11.36842	1	1	-	1	1	-	1	1	1	1	-	1	1	1	1	-	1	1	1	1	1	1	1	1	1	1	1	1	1	2
100352635|F|0-67:G>T-67:G>T,TGCAGCTAATGTTGATATTCCAGTTATTTCAGTAGAGCCTAAAACTGTCTCTGTGCAACCTTTATTTGG,TGCAGCTAATGTTGATATTCCAGTTATTTCAGTAGAGCCTAAAACTGTCTCTGTGCAACCTTTATTTGG,"Chr 3",20903648,1,2.25381e-029,67:G>T,67,0.709677,1,0.015152,0.984848,0,0.015152,0,0.029844,0.014922,12.4321,4,1,0,0,0,-,-,0,-,0,0,0,0,-,0,-,-,0,-,-,-,0,0,0,0,0,0,0,0,0,-,0,0,0,0,-,0,0,-,-,-,0,-,-,0,0,0,0,0,0,0,-,-,0,0,0,0,0,0,0,0…
100352663|F|0-67:C>A-67:C>A,TGCAGCTAGGATAGAAGCCATTAGATTACTTCTTGCTTATTCTTCTATAATGAATTTCAAGCTTTATCA,TGCAGCTAGGATAGAAGCCATTAGATTACTTCTTGCTTATTCTTCTATAATGAATTTCAAGCTTTATCA,"Chr 11",11966532,3,2.26981e-024,67:C>A,67,0.698925,0.984615,0.030769,0.969231,0.015385,0.015385,0.030296,0.059645,0.04497,12.28947,8.5,1,0,0,-,-,1,0,-,-,0,0,0,0,-,-,-,0,-,0,0,0,0,0,0,2,-,-,0,0,-,0,0,0,0,0,0,0,0,0,-,-,-,0,0,0,-,-,0…
100352812|F|0-67:C>A-67:C>A	TGCAGCTGCTTTTGCCAAAGGTCTTCTTGACCTAGAGGGGCAGCTAACTCCAATCCTGGTTTGTTTTCT	TGCAGCTGCTTTTGCCAAAGGTCTTCTTGACCTAGAGGGGCAGCTAACTCCAATCCTGGTTTGTTTTCT		0	0	999	67:C>A	67	0.72043	1	0.014925	0.985075	0	0.014925	0	0.029405	0.014703	5.61446	3	1	0	0	-	-	0	0	-	0	0	0	0	-	0	0	0	0	0	0	-	0	0	-	-	-	0	2	0	-	-
100353048|F|0-67:C>A-67:C>A,TGCAGGAAGAGGCCAGGTTGAGGTGAGATTTTACTCGTTTAGTTTTCTTTTGTTATCCGCACACTTTCA,TGCAGGAAGAGGCCAGGTTGAGGTGAGATTTTACTCGTTTAGTTTTCTTTTGTTATCCGCACACTTTCA,"Chr 7",1615671,1,2.25381e-029,67:C>A,67,0.935484,1,0.011494,0.988506,0,0.011494,0,0.022724,0.011362,19.63551,17,1,0,0,0,0,0,0,0,0,0,0,0,0,0,0,0,0,0,0,0,0,0,0,0,0,0,0,0,0,0,0,0,0,0,0,0,0,0,-,-,0,-,0,0,0,0,0,0,0,0,0,0,0,0,0,0,0,0,0,…
100353186|F|0-67:T>C-67:T>C	TGCAGGATAAGTTATGGATCCAGCAGTTTCTGAACCAAATGCAAATGGAACCATACCTGTAATGCAATA	TGCAGGATAAGTTATGGATCCAGCAGTTTCTGAACCAAATGCAAATGGAACCATACCTGTAATGCAATA		0	0	999	67:T>C	67	0.752688	1	0.014286	0.985714	0	0.014286	0	0.028163	0.014082	6.85714	3	1	-	-	0	-	0	0	-	0	0	0	0	-	0	-	-	0	0	2	-	-	0	0	0	0	0	0	0	0	0
100353222|F|0-67:T>C-67:T>C,TGCAGGATGGGAATGATTCTTATCAACCTGTAAAATTTGCCCCTACGTCTATGGATCTAGATAAAGCTT,TGCAGGATGGGAATGATTCTTATCAACCTGTAAAATTTGCCCCTACGTCTATGGATCTAGATAAAGCTT,"Chr 7",6388036,1,2.25381e-029,67:T>C,67,0.645161,1,0.016667,0.983333,0,0.016667,0,0.032778,0.016389,8.15493,5,1,-,-,0,0,-,0,-,-,0,-,0,0,-,-,0,0,-,0,0,0,0,0,0,0,-,0,-,0,-,0,0,0,0,0,-,0,-,-,-,0,-,-,0,0,0,0,2,-,0,0,-,0,0,-,-,0,0,0,0,…
100353329|F|0-67:G>A-67:G>A,TGCAGGCGAAGAACATGCATTATAACATCAGGAGTAAGAGTCACACGTGATCGATCTTCTCTGCCCTGT,TGCAGGCGAAGAACATGCATTATAACATCAGGAGTAAGAGTCACACGTGATCGATCTTCTCTGCCCTGT,"Chr 10",2760228,2,2.25381e-029,67:G>A,67,0.83871,1,0.012821,0.987179,0,0.012821,0,0.025312,0.012656,12.75532,4,1,0,0,0,0,0,0,-,0,0,0,0,0,-,0,0,0,0,0,0,0,0,0,0,0,0,0,0,0,-,0,0,0,0,0,0,0,0,-,-,0,0,-,0,0,0,0,0,0,-,-,-,0,0,-,0,0,2,0,0…
100353345|F|0-67:G>A-67:G>A	TGCAGGCGTAGGGGACAAGGAGCTAAAGTGACGTCGTTTTCTGTCCGAGTCACCCATACTCCCCATTGA	TGCAGGCGTAGGGGACAAGGAGCTAAAGTGACGTCGTTTTCTGTCCGAGTCACCCATACTCCCCATTGA		0	0	999	67:G>A	67	0.655914	1	0.016393	0.983607	0	0.016393	0	0.032249	0.016125	5.26389	3	1	-	0	0	-	-	0	-	0	0	0	0	-	-	0	0	-	0	0	-	0	0	0	0	0	0	0	0	0	0
100353393|F|0-67:A>C-67:A>C,TGCAGGGAAAAGATAGAGCATTCTCAGGTATTTTCTTATATAAGGTTTTACCTTATTTCAATACAAAAC,TGCAGGGAAAAGATAGAGCATTCTCAGGTATTTTCTTATATAAGGTTTTACCTTATTTCAATACAAAAC,"Chr 11",1150590,1,2.25381e-029,67:A>C,67,0.784946,1,0.013699,0.986301,0,0.013699,0,0.027022,0.013511,11.28409,3,1,-,0,-,-,0,0,-,0,0,0,0,-,0,-,0,0,0,-,0,0,0,0,0,0,0,0,-,0,0,0,0,0,0,0,0,0,0,0,0,0,0,-,0,0,2,0,0,0,0,-,0,0,0,-,0,-,0,0,…
100353478|F|0-67:G>A-67:G>A	TGCAGGGGAATCTCCACTCACTGCTTCCCCTAATATCCTCCCTTTACCACATCATGGGGGTTTACAGGA	TGCAGGGGAATCTCCACTCACTGCTTCCCCTAATATCCTCCCTTTACCACATCATGGGGGTTTACAGGA		0	0	999	67:G>A	67	1	1	0.064516	0.935484	0	0.064516	0	0.120708	0.060354	17.37607	11	0.954545	0	2	0	0	0	0	0	0	0	0	0	0	0	0	0	0	0	0	0	0	2	0	0	0	0	0	0	0	0
100353480|F|0-67:A>C-67:A>C,TGCAGGGGACTGTCTCCCACCCCAGGGGCGACGAAGCTAAGCGAATTCTCGACATATTGCTCAGGCCAA,TGCAGGGGACTGTCTCCCACCCCAGGGGCGACGAAGCTAAGCGAATTCTCGACATATTGCTCAGGCCAA,"Chr 7",2563408,1,2.25381e-029,67:A>C,67,0.709677,0.363636,0.954545,0.045455,0.636364,0.318182,0.46281,0.086777,0.274793,21.41935,13.31579,0.928571,1,-,-,-,1,1,1,1,2,-,2,1,-,1,2,2,1,1,1,1,2,2,1,1,2,2,1,2,0,1,2,1,1,1,1,-,1,1,-,1,-,1…
100353645|F|0-67:G>A-67:G>A	TGCAGGTCGCTACATTGTATTAGCTGGGTTGAAAGGTTTCAATGGACAGTTGGAATTTTACAATGTTGA	TGCAGGTCGCTACATTGTATTAGCTGGGTTGAAAGGTTTCAATGGACAGTTGGAATTTTACAATGTTGA		0	0	999	67:G>A	67	0.806452	1	0.013333	0.986667	0	0.013333	0	0.026311	0.013156	12.96703	9	1	-	-	0	0	0	0	-	0	0	0	0	-	0	-	-	0	0	0	-	0	0	0	0	0	0	0	0	0	0
100353708|F|0-67:G>A-67:G>A,TGCAGGTGGTGATGTTGATCCTAATTCTCATATTTGCTGGTGTCCACAGTGGCTTAGCTAGCTTCCGGA,TGCAGGTGGTGATGTTGATCCTAATTCTCATATTTGCTGGTGTCCACAGTGGCTTAGCTAGCTTCCGGA,"Chr 1",1298054,1,2.25381e-029,67:G>A,67,0.655914,1,0.016393,0.983607,0,0.016393,0,0.032249,0.016125,7.26923,3,1,0,0,-,0,0,0,0,-,0,0,0,-,-,-,0,0,-,-,0,0,0,0,0,-,-,0,-,0,0,0,0,0,0,0,0,0,-,-,-,-,0,0,0,0,-,0,0,-,-,-,0,0,0,-,0,0,0,0,0,…
100353907|F|0-67:T>G-67:T>G,TGCAGTACCAGTGGTTCTTGCCGGGTGAACCGGAGAGTTACTCGGTTTTCATAGACCGGAACGCGGTTA,TGCAGTACCAGTGGTTCTTGCCGGGTGAACCGGAGAGTTACTCGGTTTTCATAGACCGGAACGCGGTTA,"Chr 2",31226751,1,2.91549e-028,67:T>G,67,0.677419,0.015873,1,0,0.984127,0.015873,0.031242,0,0.015621,14,5.625,1,1,1,-,-,1,1,1,1,1,1,1,-,1,-,1,1,1,1,-,1,1,-,-,1,1,-,1,1,1,-,1,-,1,-,1,-,1,1,-,1,1,-,1,1,-,1,1,1,1,-,1,1,1,-,1,1,1,1,1,…
100353924|F|0-67:A>G-67:A>G,TGCAGTACTTGAGAAAGCAGTTGCTGTTGTTGACGCAATAACAGCTGTTGCTCCTCCTGATGCTGTTAC,TGCAGTACTTGAGAAAGCAGTTGCTGTTGTTGACGCAATAACAGCTGTTGCTCCTCCTGATGCTGTTAC,"Chr 7",14396215,1,2.91549e-028,67:A>G,67,0.623656,0.017241,0.982759,0.017241,0.982759,0,0.033888,0.033888,0.033888,11,4.51515,1,-,1,-,1,1,1,1,1,1,1,1,-,-,-,1,1,-,1,1,1,1,1,1,-,1,1,-,1,1,-,1,0,1,-,-,1,-,-,-,1,-,-,1,1,1,1,-,1,-,1,1,…
100353961|F|0-67:G>C-67:G>C	TGCAGTAGCTCTAAAGCCTGTCGTTCAATTTCATCCTTATGGTGATGAGGGTACCTATAGGGCCTGGGG	TGCAGTAGCTCTAAAGCCTGTCGTTCAATTTCATCCTTATGGTGATGAGGGTACCTATAGGGCCTGGGG		0	0	999	67:G>C	67	0.677419	0.015873	1	0	0.984127	0.015873	0.031242	0	0.015621	13	10.64384	1	-	1	1	-	-	-	1	-	1	1	1	1	1	1	-	1	-	-	1	1	1	1	1	-	1	1	-	1	1
100353995|F|0-67:A>G-67:A>G	TGCAGTATAATCAGAAGGAAATTTCTGTACTGTTGCTCTTGCATTACAAATTTGATTTGCTTTTGTTAC	TGCAGTATAATCAGAAGGAAATTTCTGTACTGTTGCTCTTGCATTACAAATTTGATTTGCTTTTGTTAC		0	0	999	67:A>G	67	0.763441	0.014085	1	0	0.985915	0.014085	0.027772	0	0.013886	22	9.13253	1	1	-	1	1	-	1	1	-	1	1	1	1	-	1	1	1	1	1	1	1	1	1	1	1	1	-	-	1	1
100354043|F|0-67:T>C-67:T>C	TGCAGTATGGCCACCCAAAGTGTAATCCAAATGCAACCTCTTTTTTCCATTTTGATCTGTATCTGTATT	TGCAGTATGGCCACCCAAAGTGTAATCCAAATGCAACCTCTTTTTTCCATTTTGATCTGTATCTGTATT		0	0	999	67:T>C	67	0.731183	1	0.014706	0.985294	0	0.014706	0	0.028979	0.01449	11.51899	9	1	0	-	-	-	0	0	0	0	0	0	0	-	-	0	-	0	0	0	0	0	0	0	0	0	-	0	0	0	0
100354081|F|0-67:C>T-67:C>T,TGCAGTCAACTAACTCAATCAAAAATGGCCCATAATGTAACAAACCATACGTCACATTCACCACTGACG,TGCAGTCAACTAACTCAATCAAAAATGGCCCATAATGTAACAAACCATACGTCACATTCACCACTGACG,"Chr 11",38911309,1,2.25381e-029,67:C>T,67,0.666667,1,0.032258,0.967742,0,0.032258,0,0.062435,0.031217,5.89041,2.5,1,-,0,0,-,-,-,-,0,0,-,0,-,-,0,-,0,-,-,-,0,0,0,0,0,0,0,0,0,0,-,0,0,0,0,-,0,-,-,-,0,0,-,0,0,0,0,0,-,0,-,0,0,0,-,0,0,0,…
100354084|F|0-67:C>G-67:C>G,TGCAGTCAAGATAAGTATCCACTAGCATAAACGCTTCAAAAGGACAGATCTCATTCTCTTGTGTACTCA,TGCAGTCAAGATAAGTATCCACTAGCATAAACGCTTCAAAAGGACAGATCTCATTCTCTTGTGTACTCA,"Chr 2",33263813,1,2.91549e-028,67:C>G,67,0.795699,0.013514,1,0,0.986486,0.013514,0.026662,0,0.013331,15,8.1413,1,1,1,-,1,1,1,1,1,1,1,1,-,-,1,1,1,1,1,1,1,1,1,1,2,1,1,1,1,1,1,1,1,1,1,1,1,-,1,-,1,-,1,1,1,-,1,-,1,1,-,-,1,1,-,1,1,1,1,1…
100354122|F|0-67:T>G-67:T>G,TGCAGTCAGTATAATTGAAACAGACTGTGAAGTTGATTTTGCTCCACCTCTTGATTATAAAGAACCTTA,TGCAGTCAGTATAATTGAAACAGACTGTGAAGTTGATTTTGCTCCACCTCTTGATTATAAAGAACCTTA,"Chr 10",1842786,1,2.91549e-028,67:T>G,67,0.709677,0.015152,1,0,0.984848,0.015152,0.029844,0,0.014922,12,8.89873,1,-,-,-,1,1,-,1,1,1,1,1,-,-,1,-,1,1,-,1,1,1,1,-,1,1,1,1,1,1,1,1,1,1,1,1,1,-,1,-,1,-,-,1,1,1,1,-,1,1,-,1,1,1,-,1,1,1,1,…
100354150|F|0-67:C>A-67:C>A	TGCAGTCATTCTCCATTTATCAACATAAATTATATGCAAGGAAAGCCAATTGTATTGGAGCACCTTTCT	TGCAGTCATTCTCCATTTATCAACATAAATTATATGCAAGGAAAGCCAATTGTATTGGAGCACCTTTCT		0	0	999	67:C>A	67	0.924731	1	0.011628	0.988372	0	0.011628	0	0.022985	0.011493	18.00962	18	1	0	0	-	0	0	0	0	0	0	0	0	-	0	-	0	0	0	0	0	0	0	0	0	0	0	0	0	0	0
100354156|F|0-67:C>T-67:C>T	TGCAGTCCAACGCTTTTATGATAACAGTAAAATGACCTAAGCATCAATCGAATAGATAGATGAGCGCCG	TGCAGTCCAACGCTTTTATGATAACAGTAAAATGACCTAAGCATCAATCGAATAGATAGATGAGCGCCG		0	0	999	67:C>T	67	0.698925	1	0.015385	0.984615	0	0.015385	0	0.030296	0.015148	10.77215	3	1	0	0	-	-	-	0	0	0	0	0	0	-	-	-	0	0	-	0	0	0	0	-	-	0	0	0	0	0	-
100354490|F|0-67:C>G-67:C>G,TGCAGTGTCAGCTTTTGCATTCCATGATAATCGTCACCGAAAGCTTCTCGTGGGTAGCATTGGCTTACA,TGCAGTGTCAGCTTTTGCATTCCATGATAATCGTCACCGAAAGCTTCTCGTGGGTAGCATTGGCTTACA,"Chr 10",2955468,1,2.91549e-028,67:C>G,67,0.473118,0.022727,0.977273,0.022727,0.977273,0,0.044421,0.044421,0.044421,20,7.81633,1,-,-,-,-,1,1,-,1,-,1,1,-,-,1,-,1,-,1,-,-,1,0,-,-,-,1,-,-,-,-,-,1,-,1,-,-,-,-,1,1,1,1,1,1,-,-,1,-,-,1,-,…
100354511|F|0-67:A>C-67:A>C,TGCAGTGTGAATTGTACAAAGTTATTTTTCTCTTGGATAAGGTAAAAAAAGTAATACGAGAATTCTTAC,TGCAGTGTGAATTGTACAAAGTTATTTTTCTCTTGGATAAGGTAAAAAAAGTAATACGAGAATTCTTAC,"Chr 3",1152081,1,2.91549e-028,67:A>C,67,0.602151,0.017857,0.982143,0.017857,0.982143,0,0.035077,0.035077,0.035077,6,4.91935,1,1,1,1,-,-,-,1,-,1,1,1,-,-,1,1,1,1,1,-,1,1,1,1,1,-,-,1,1,-,-,1,-,-,1,-,-,-,1,-,-,-,1,1,1,1,1,1,1,1,1,1,1,…
100354560|F|0-67:C>T-67:C>T	TGCAGTTACTAGTGGTTATGCAACTCCCAGCAGCCAGCCTCCACAATCATATCCACCATATTGGAGGCA	TGCAGTTACTAGTGGTTATGCAACTCCCAGCAGCCAGCCTCCACAATCATATCCACCATATTGGAGGCA		0	0	999	67:C>T	67	0.752688	1	0.014286	0.985714	0	0.014286	0	0.028163	0.014082	6.61628	4	1	0	0	0	0	-	0	0	-	0	2	0	-	0	-	0	0	-	0	0	0	0	0	-	0	0	0	-	0	0
100354696|F|0-67:A>C-67:A>C,TGCAGTTGACTTCTTCAACCATCTCTTGCAGGAGAAGCCAAGGATTCCAGTTTTCATTCCTGTGATTAC,TGCAGTTGACTTCTTCAACCATCTCTTGCAGGAGAAGCCAAGGATTCCAGTTTTCATTCCTGTGATTAC,"Chr 3",6154972,1,2.91549e-028,67:A>C,67,0.634409,0.016949,0.983051,0.016949,0.983051,0,0.033324,0.033324,0.033324,9,4.45161,1,1,1,-,1,1,1,-,1,1,1,1,1,-,-,-,1,-,1,1,1,1,-,-,1,-,1,1,1,1,-,-,-,-,1,-,1,-,-,-,-,1,-,1,1,1,-,0,1,1,-,1,1,…
100354809|F|0-67:A>T-67:A>T,TGCAGTTTACTGAAATGTAAATAATAAGTGAGATCATGCATGTGAACCTTCTATGTGAATTCCTATCAT,TGCAGTTTACTGAAATGTAAATAATAAGTGAGATCATGCATGTGAACCTTCTATGTGAATTCCTATCAT,"Chr 4",2561060,1,2.25381e-029,67:A>T,67,0.817204,0.986842,0.065789,0.934211,0.013158,0.052632,0.02597,0.122922,0.074446,13.6044,13,0.970588,0,-,-,-,0,0,0,0,0,-,0,-,-,0,0,0,-,0,0,0,0,1,0,0,-,0,2,0,0,0,0,0,0,2,-,0,0,-,-,0,0,-,0,0,0,…
100354912|F|0-67:A>G-67:A>G	TGCAGTTTTATTGATATAAAGGCTAACAGTGTCAACATTTTTATTCATCACTCTTGCTGGCTCTATTAC	TGCAGTTTTATTGATATAAAGGCTAACAGTGTCAACATTTTTATTCATCACTCTTGCTGGCTCTATTAC		0	0	999	67:A>G	67	0.698925	0.015385	1	0	0.984615	0.015385	0.030296	0	0.015148	17	4.68	1	-	1	-	-	1	1	-	-	1	1	1	-	1	-	1	1	1	-	1	1	1	1	1	1	1	1	1	1	1
100355972|F|0-67:C>A-67:C>A,TGCAGAAATACATGTCAACACTTTGCAAAATGACACAATGAGATGAAGCACGGACATTTGATTTGTTCA,TGCAGAAATACATGTCAACACTTTGCAAAATGACACAATGAGATGAAGCACGGACATTTGATTTGTTCA,"Chr 2",26335699,1,2.25381e-029,67:C>A,67,0.892473,1,0.012048,0.987952,0,0.012048,0,0.023806,0.011903,10.29808,9,1,0,0,0,0,0,0,0,0,0,0,0,0,0,0,0,0,0,0,0,0,0,0,0,0,0,0,0,0,0,2,0,0,0,0,-,0,0,0,-,0,0,0,0,0,0,0,-,0,0,0,-,0,-,0,0,0,0,0,…
100355990|F|0-67:C>A-67:C>A	TGCAGAAATGTTCCCGCACTATATGGAAAGGGATAAATCGTTCACTTCAACCTCTATCTTAGGTTTACA	TGCAGAAATGTTCCCGCACTATATGGAAAGGGATAAATCGTTCACTTCAACCTCTATCTTAGGTTTACA		0	0	999	67:C>A	67	0.483871	0.977778	0.111111	0.888889	0.022222	0.088889	0.043457	0.197531	0.120494	17.91489	5.4	1	0	-	0	-	-	0	-	-	0	-	0	-	-	-	-	2	0	-	0	0	0	0	-	0	-	0	0	2	2
100356003|F|0-67:C>A-67:C>A	TGCAGAAATTGTTGCTATATAGTTGGCAAAAAAAAAGAAAAATAAAAATTGTCGTGAGGTTTTCTTACA	TGCAGAAATTGTTGCTATATAGTTGGCAAAAAAAAAGAAAAATAAAAATTGTCGTGAGGTTTTCTTACA		0	0	999	67:C>A	67	0.795699	1	0.013514	0.986486	0	0.013514	0	0.026662	0.013331	6.29545	3	1	0	-	0	0	0	0	0	-	0	0	0	-	-	0	0	0	0	0	0	0	0	0	0	0	0	-	-	0	0
100356052|F|0-67:A>T-67:A>T,TGCAGAACTGGGGAAGTGTCAGCAACTCACGCATGTAGAGCTTGACAACAATCTCATCGCGGGTACCAT,TGCAGAACTGGGGAAGTGTCAGCAACTCACGCATGTAGAGCTTGACAACAATCTCATCGCGGGTACCAT,"Chr 3",12116184,1,2.25381e-029,67:A>T,67,0.870968,0.987654,0.012346,0.987654,0.012346,0,0.024387,0.024387,0.024387,13.15789,6,1,0,0,0,0,-,0,0,0,0,0,0,0,-,1,0,0,0,0,0,0,0,0,-,0,0,0,-,0,0,0,0,0,-,0,0,0,0,-,-,0,-,0,0,0,0,0,0,0,0,0,0,…
100356165|F|0-67:T>C-67:T>C,TGCAGAATACTGTGAAACTACGTTCTCCAAAAGCGAAGAGAAGAAGAGTGAGTGAGTCCTCTAAACTTA,TGCAGAATACTGTGAAACTACGTTCTCCAAAAGCGAAGAGAAGAAGAGTGAGTGAGTCCTCTAAACTTA,"Chr 8",3207112,1,2.91549e-028,67:T>C,67,0.612903,0.017544,0.982456,0.017544,0.982456,0,0.034472,0.034472,0.034472,25,7.89231,1,1,-,-,-,1,1,-,1,1,-,1,-,-,-,-,1,0,1,1,1,1,1,1,1,1,1,1,1,-,1,-,1,1,1,-,1,-,-,-,1,-,-,1,1,1,1,-,1,1,-,-,1…
100356375|F|0-67:A>T-67:A>T	TGCAGACTTTTTCAGCAAGATAGATGCTAACCCTGATTTGTGCGTTATTTTTTGTACCCTAATGCTTAC	TGCAGACTTTTTCAGCAAGATAGATGCTAACCCTGATTTGTGCGTTATTTTTTGTACCCTAATGCTTAC		0	0	999	67:A>T	67	0.741935	0.014493	1	0	0.985507	0.014493	0.028565	0	0.014283	21	12.63855	1	1	-	1	1	1	2	1	-	1	1	1	-	-	1	-	1	1	1	1	1	1	-	1	1	-	1	1	1	1
100356440|F|0-67:C>T-67:C>T	TGCAGAGCAAAGAGGTACCAGCAAGATCCAACAACATGGCTAGCTAACATAAAAATGAGAAGGTTTACA	TGCAGAGCAAAGAGGTACCAGCAAGATCCAACAACATGGCTAGCTAACATAAAAATGAGAAGGTTTACA		0	0	999	67:C>T	67	0.752688	0.014286	1	0	0.985714	0.014286	0.028163	0	0.014082	8	4.01235	1	1	1	-	1	1	1	1	-	1	1	1	-	-	-	-	-	1	1	1	1	1	-	1	1	1	1	1	1	-
100356744|F|0-67:T>C-67:T>C,TGCAGATGCACCTGCACCTCGTGCTTGGTTTCTCGTCCATTTCCACTCATACAACGTAATCTTTTGTTT,TGCAGATGCACCTGCACCTCGTGCTTGGTTTCTCGTCCATTTCCACTCATACAACGTAATCTTTTGTTT,"Chr 4",6696808,1,2.25381e-029,67:T>C,67,0.709677,1,0.030303,0.969697,0,0.030303,0,0.05877,0.029385,10.8875,3.5,1,0,0,0,-,0,0,-,2,0,0,0,-,-,0,-,0,-,0,0,0,0,0,0,0,-,0,0,0,0,0,0,0,-,0,0,-,0,-,-,0,-,0,0,0,0,0,0,0,0,-,2,0,-,-,0,0,-,0,0…
100356763|F|0-67:A>T-67:A>T,TGCAGATGGAATGGTCTCGCCCCACACAACTGGGTGAAATACCAACACCACGTGCTGGACATGCGGGAC,TGCAGATGGAATGGTCTCGCCCCACACAACTGGGTGAAATACCAACACCACGTGCTGGACATGCGGGAC,"Chr 3",21565803,1,2.91549e-028,67:A>T,67,0.580645,0.018519,0.981481,0.018519,0.981481,0,0.036351,0.036351,0.036351,17,3.44262,1,-,-,-,-,-,-,1,-,1,1,1,-,1,1,1,-,1,1,-,1,1,-,-,1,1,1,-,-,1,-,1,1,1,1,0,1,-,1,-,-,1,-,1,1,-,1,-,1,1,-,-,…
100356900|F|0-67:G>T-67:G>T,TGCAGCAAACTGGGTTTCTCGAAATGTCATAGCTCATGTTCCTGCTACCAACATTACTGCCATATGTGT,TGCAGCAAACTGGGTTTCTCGAAATGTCATAGCTCATGTTCCTGCTACCAACATTACTGCCATATGTGT,"Chr 8",2436937,1,2.25381e-029,67:G>T,67,0.774194,1,0.013889,0.986111,0,0.013889,0,0.027392,0.013696,13.25287,4,1,0,0,0,-,-,0,0,0,0,0,0,-,-,-,-,0,0,0,0,0,0,0,0,-,0,0,0,0,0,0,0,0,0,0,0,0,0,-,-,0,0,0,0,0,0,0,-,0,0,-,0,0,-,-,0,0,0,0,0…
100356940|F|0-67:T>C-67:T>C	TGCAGCAAGAAGCCCCAAGTGCATACTATCACTTGACAACACAGAAGAAGGCATCACGGTTTGTGGTTA	TGCAGCAAGAAGCCCCAAGTGCATACTATCACTTGACAACACAGAAGAAGGCATCACGGTTTGTGGTTA		0	0	999	67:T>C	67	0.741935	0.014493	1	0	0.985507	0.014493	0.028565	0	0.014283	11	4.1519	1	-	1	1	-	1	2	1	1	1	1	1	-	1	1	1	1	1	-	1	1	1	1	1	1	1	1	1	1	1
100356975|F|0-67:T>A-67:T>A,TGCAGCAATATTGTACCAGGTTTTTGTGCCTGATCTCACAATCTCTGCCTCTCGGACATATTCAAATTA,TGCAGCAATATTGTACCAGGTTTTTGTGCCTGATCTCACAATCTCTGCCTCTCGGACATATTCAAATTA,"Chr 7",16021640,1,2.91549e-028,67:T>A,67,0.569892,0.037736,0.962264,0.037736,0.962264,0,0.072624,0.072624,0.072624,17.5,12.77193,1,1,-,-,-,1,-,-,1,1,0,1,1,-,-,-,1,1,1,-,-,1,1,1,1,1,1,-,1,1,1,1,-,1,1,-,-,-,1,-,-,1,-,1,1,-,1,1,1,-,-…
100357078|F|0-67:G>A-67:G>A	TGCAGCAGCCACTCTACGGGTAACACTTGTACCCAGCACAAATCTTTCCCTCAAATTAGCTGCTTCAGT	TGCAGCAGCCACTCTACGGGTAACACTTGTACCCAGCACAAATCTTTCCCTCAAATTAGCTGCTTCAGT		0	0	999	67:G>A	67	0.72043	1	0.014925	0.985075	0	0.014925	0	0.029405	0.014703	8.12658	3	1	0	0	-	-	-	0	-	-	0	0	0	-	-	-	0	0	-	0	0	0	0	0	0	0	0	0	-	0	0
100357106|F|0-67:G>A-67:G>A	TGCAGCAGGTGCAGCTGCCCTTCTGTACTACACATTGAATAGGAAATTGCAGACTGACGATGCCATCGA	TGCAGCAGGTGCAGCTGCCCTTCTGTACTACACATTGAATAGGAAATTGCAGACTGACGATGCCATCGA		0	0	999	67:G>A	67	0.709677	1	0.015152	0.984848	0	0.015152	0	0.029844	0.014922	13.16216	6	1	0	0	-	-	0	0	0	0	0	-	0	-	-	-	0	0	-	0	0	-	0	0	0	0	-	0	0	0	0
100357157|F|0-67:C>T-67:C>T	TGCAGCATCCATTTTAGCAATAGATTCATTCCAAAATCAATGTAATATATATATTATATTTATGGTTCA	TGCAGCATCCATTTTAGCAATAGATTCATTCCAAAATCAATGTAATATATATATTATATTTATGGTTCA		0	0	999	67:C>T	67	0.88172	1	0.012195	0.987805	0	0.012195	0	0.024093	0.012046	13.81188	5	1	0	0	0	-	0	0	0	0	0	0	0	-	-	0	-	0	0	0	0	0	0	-	0	0	0	0	0	0	0
100357595|F|0-67:A>G-67:A>G,TGCAGCTGCACCAAACATGGTCGCTGAACATAGCCAGATAACTTTTTTGTAGAAGAAACTATGCTCAAT,TGCAGCTGCACCAAACATGGTCGCTGAACATAGCCAGATAACTTTTTTGTAGAAGAAACTATGCTCAAT,"Chr 5",717380,1,2.25381e-029,67:A>G,67,0.709677,1,0.015152,0.984848,0,0.015152,0,0.029844,0.014922,5,3,1,0,0,0,0,0,-,0,0,0,-,0,0,0,-,0,0,0,-,-,0,0,0,-,0,0,0,-,0,0,0,0,0,0,0,-,0,-,-,-,-,-,-,0,0,-,0,0,-,0,-,0,0,-,-,-,0,0,0,0,-,0,0,0…
100357686|F|0-67:A>G-67:A>G	TGCAGCTTCATCACATGGAATAAGTCGTGGGTCCAAAATCTGCAAAAGATTATCAAGAAAAGAAATTAC	TGCAGCTTCATCACATGGAATAAGTCGTGGGTCCAAAATCTGCAAAAGATTATCAAGAAAAGAAATTAC		0	0	999	67:A>G	67	0.655914	0.032787	0.983607	0.016393	0.967213	0.016393	0.063424	0.032249	0.047837	14	2.95238	1	1	1	2	1	1	1	1	1	1	1	1	1	1	-	1	-	-	-	-	1	1	-	1	-	-	1	1	1	1
100357808|F|0-67:T>A-67:T>A,TGCAGGAAGTGACAAGCTTTTCAAAATGCCTCTTTCCTATAACGCTCAAGGTGCATATTCCTTCATTTA,TGCAGGAAGTGACAAGCTTTTCAAAATGCCTCTTTCCTATAACGCTCAAGGTGCATATTCCTTCATTTA,"Chr 8",8394329,1,2.25381e-029,67:T>A,67,0.580645,0.759259,0.314815,0.685185,0.240741,0.074074,0.365569,0.431413,0.398491,3.97872,2.94118,1,-,1,-,0,-,1,-,-,0,0,0,0,0,-,-,1,-,-,1,0,0,-,-,0,-,-,-,0,0,-,0,-,0,-,-,-,-,-,-,-,-,0,2,0,0,1…
100357933|F|0-67:A>T-67:A>T,TGCAGGATAACTATCTTTTGAATAAAATGAAATCGCTAAATAATCTATATCATTATTATCAAGATTTAC,TGCAGGATAACTATCTTTTGAATAAAATGAAATCGCTAAATAATCTATATCATTATTATCAAGATTTAC,"Chr 11",9017448,1,2.91549e-028,67:A>T,67,0.505376,0.021277,0.978723,0.021277,0.978723,0,0.041648,0.041648,0.041648,20,5.46,1,1,-,-,-,1,-,-,-,1,1,1,-,-,-,-,1,1,1,-,-,-,1,1,-,1,1,1,1,-,-,1,1,-,1,1,-,-,-,-,-,-,-,-,1,-,1,1,-,1,-,1,1,-…
100358126|F|0-67:C>T-67:C>T,TGCAGGGAAGGTAACTGATATTTCAGAAAATGAAAATTTGGCATCTAACCAGATTGATCAGGTATTACA,TGCAGGGAAGGTAACTGATATTTCAGAAAATGAAAATTTGGCATCTAACCAGATTGATCAGGTATTACA,"Chr 7",1143530,1,2.91549e-028,67:C>T,67,0.806452,0.013333,1,0,0.986667,0.013333,0.026311,0,0.013156,25,13.94505,1,1,1,1,1,1,1,1,1,1,1,1,1,-,1,1,1,1,1,1,1,1,-,1,1,-,1,1,1,1,1,1,1,1,1,1,1,-,-,1,1,-,1,1,1,1,1,1,1,1,-,1,1,-,-,1,1,1,1,…
100358307|F|0-67:C>T-67:C>T,TGCAGGTGCACCACCACCATCTGCTAGTTGCTGTTTCTTGTCCACTCCATCCCTTGCACTTGCCAAACC,TGCAGGTGCACCACCACCATCTGCTAGTTGCTGTTTCTTGTCCACTCCATCCCTTGCACTTGCCAAACC,"Chr 11",48751294,1,2.91549e-028,67:C>T,67,0.634409,0.016949,0.983051,0.016949,0.983051,0,0.033324,0.033324,0.033324,7,5.54286,1,-,1,1,-,-,1,-,1,1,-,1,1,-,-,1,1,-,1,1,1,1,1,-,-,1,1,1,1,1,1,1,1,-,1,-,-,1,-,1,-,-,1,1,1,0,1,-,1,1,-,-,…
100358345|F|0-67:A>G-67:A>G,TGCAGGTTACAATAATAATATACAAAACTACATAACGTTTAGTTGGCAAAAGAATATATCAAGTATTAC,TGCAGGTTACAATAATAATATACAAAACTACATAACGTTTAGTTGGCAAAAGAATATATCAAGTATTAC,"Chr 2",25201492,1,2.91549e-028,67:A>G,67,0.709677,0.015152,1,0,0.984848,0.015152,0.029844,0,0.014922,8,7.1875,1,1,1,1,1,1,-,-,-,1,1,1,-,-,1,1,1,1,1,1,1,1,1,-,1,-,-,1,1,2,-,1,1,1,-,-,-,1,1,-,1,1,1,1,1,-,1,-,-,1,1,1,1,-,1,1,1,1,1,1,…
100358347|F|0-67:C>T-67:C>T	TGCAGGTTACTGTTCACATGTGTTGCAAAATAGAACATCACACAAACCTGGGTTGCAACTAGATCAACT	TGCAGGTTACTGTTCACATGTGTTGCAAAATAGAACATCACACAAACCTGGGTTGCAACTAGATCAACT		0	0	999	67:C>T	67	0.72043	1	0.014925	0.985075	0	0.014925	0	0.029405	0.014703	16.29114	6	1	0	0	0	0	-	0	-	0	0	0	0	0	0	-	0	0	-	-	0	0	0	0	0	-	-	0	0	0	0
100358366|F|0-67:A>G-67:A>G,TGCAGGTTCTGTTCCTCTTGGACGCAGTGTTGTTGTCGCTGCTGCTATCTTCGCTTAGTTGAATAAGAT,TGCAGGTTCTGTTCCTCTTGGACGCAGTGTTGTTGTCGCTGCTGCTATCTTCGCTTAGTTGAATAAGAT,"Chr 3",2898082,1,2.25381e-029,67:A>G,67,0.709677,1,0.030303,0.969697,0,0.030303,0,0.05877,0.029385,14.38272,6.5,1,-,-,-,0,-,-,-,0,0,0,0,0,0,-,0,0,0,0,0,0,0,0,-,0,0,0,-,0,0,0,0,0,0,0,-,0,-,0,-,-,-,-,0,0,-,0,0,-,2,2,0,0,-,0,0,-,0,0,…
100358539|F|0-67:T>A-67:T>A,TGCAGTAGGAGTTGCTTTTGAGCCCAAGTACAAATCCCTTAGGAAATGGCTCACTAAAGTTATTATTTT,TGCAGTAGGAGTTGCTTTTGAGCCCAAGTACAAATCCCTTAGGAAATGGCTCACTAAAGTTATTATTTT,"Chr 4",893202,1,2.25381e-029,67:T>A,67,0.784946,1,0.013699,0.986301,0,0.013699,0,0.027022,0.013511,12.93258,7,1,0,0,-,0,0,0,0,0,0,0,0,-,-,-,-,0,0,0,0,0,0,0,0,0,0,0,0,0,-,0,0,0,2,0,-,0,0,0,-,0,0,-,0,0,0,0,0,0,0,0,-,0,-,-,0,0,0,0,0,…
100358729|F|0-67:T>G-67:T>G	TGCAGTCTCACATGATATTTCAGGGGATGGTGAAACCATTTCACCCAGTTGTGCAGAAAAAACTGGTTA	TGCAGTCTCACATGATATTTCAGGGGATGGTGAAACCATTTCACCCAGTTGTGCAGAAAAAACTGGTTA		0	0	999	67:T>G	67	0.526882	0.040816	0.959184	0.040816	0.959184	0	0.078301	0.078301	0.078301	14.5	4.50909	1	1	1	1	1	-	-	1	-	1	-	1	1	-	-	-	0	-	-	1	1	1	-	-	1	-	1	1	1	1
100359012|F|0-67:C>T-67:C>T,TGCAGTTATAGAATTTCTAATTAGAGGTTTTACTTCTTCTAGATCCACGATTTCGACGATGTTATATCA,TGCAGTTATAGAATTTCTAATTAGAGGTTTTACTTCTTCTAGATCCACGATTTCGACGATGTTATATCA,"Chr 11",345357,1,2.25381e-029,67:C>T,67,0.860215,1,0.0125,0.9875,0,0.0125,0,0.024687,0.012344,9.45833,5,1,0,0,0,0,0,0,0,0,0,0,0,-,0,0,0,0,-,0,0,0,0,0,0,0,0,0,0,2,0,0,0,0,-,0,-,0,0,0,-,-,0,-,0,0,0,0,0,0,-,0,0,0,-,0,0,0,0,0,0,-,0,0,…
100359034|F|0-67:A>C-67:A>C,TGCAGTTCAAGGCTCTTGAAGATGAACTAAATTTTCAGTTCTTATGCAGCAATATTCCAATTTTATTAC,TGCAGTTCAAGGCTCTTGAAGATGAACTAAATTTTCAGTTCTTATGCAGCAATATTCCAATTTTATTAC,"Chr 10",11986986,1,2.91549e-028,67:A>C,67,0.827957,0.012987,1,0,0.987013,0.012987,0.025637,0,0.012818,31,25.92391,1,-,1,-,1,1,1,2,-,1,1,1,1,-,1,1,1,1,1,1,1,1,1,1,1,1,1,1,1,1,1,1,1,1,1,-,1,1,-,1,1,-,-,1,1,1,1,1,1,1,1,1,1,-,1,1,1,1,…
100359047|F|0-67:A>C-67:A>C,TGCAGTTCATGACTGCTGAGCACCAATACATTTCAAGGAAAAATGAAGGTGACAAAATGATAGTCTTAC,TGCAGTTCATGACTGCTGAGCACCAATACATTTCAAGGAAAAATGAAGGTGACAAAATGATAGTCTTAC,"Chr 3",20420438,1,2.91549e-028,67:A>C,67,0.516129,0.020833,0.979167,0.020833,0.979167,0,0.040799,0.040799,0.040799,30,9.89796,1,1,1,-,-,1,1,0,-,1,-,-,-,-,-,1,1,-,1,1,1,1,1,-,-,1,1,-,1,-,1,-,1,-,1,-,-,1,-,-,-,-,-,-,1,-,1,-,-,1,-,-,…
100359092|F|0-67:A>T-67:A>T	TGCAGTTCTTGGATCGAGCGGCCCAACTCTCCCTTCAATTGCTACTTCTCCATTGAGCCCACAAGGTAA	TGCAGTTCTTGGATCGAGCGGCCCAACTCTCCCTTCAATTGCTACTTCTCCATTGAGCCCACAAGGTAA		0	0	999	67:A>T	67	0.516129	0.979167	0.020833	0.979167	0.020833	0	0.040799	0.040799	0.040799	15.72	6	1	0	0	-	-	-	-	-	-	0	-	0	-	-	-	0	-	-	-	0	0	0	0	0	-	-	0	0	0	0
100359107|F|0-67:A>C-67:A>C,TGCAGTTGAGCAGATGCGACTTACACATAGCCCTCAAATTGATCGCCTACTTGCTCAATTCCATATTAC,TGCAGTTGAGCAGATGCGACTTACACATAGCCCTCAAATTGATCGCCTACTTGCTCAATTCCATATTAC,"Chr 10",7211803,1,2.91549e-028,67:A>C,67,0.688172,0.015625,1,0,0.984375,0.015625,0.030762,0,0.015381,4,3.10959,1,1,1,-,-,1,1,1,1,1,1,1,1,1,-,-,1,-,1,1,1,1,1,1,1,1,-,-,2,1,-,-,1,1,-,-,1,1,-,1,1,1,-,1,1,1,-,1,1,1,1,-,1,-,1,1,-,1,1,-…
100359132|F|0-67:A>C-67:A>C,TGCAGTTGCATCACCATCTTCAATAGATCCTCTGCATAACGAATCATCTGCACTGCCAAAAAAACTTAC,TGCAGTTGCATCACCATCTTCAATAGATCCTCTGCATAACGAATCATCTGCACTGCCAAAAAAACTTAC,"Chr 3",19065184,1,2.91549e-028,67:A>C,67,0.462366,0.023256,0.976744,0.023256,0.976744,0,0.04543,0.04543,0.04543,22,7.70833,1,-,-,-,-,1,1,-,1,1,0,1,-,-,-,1,1,-,1,1,1,1,-,-,1,1,1,-,1,-,1,-,-,-,1,-,-,1,1,-,1,-,-,1,-,-,1,-,1,1,-,1,1,-…
100359146|F|0-67:T>C-67:T>C	TGCAGTTGCGCATGGTTGCCCCTCTCTTAGATCATTATCTCTGTGGAATGTGTCTTCTATTGGGGATTA	TGCAGTTGCGCATGGTTGCCCCTCTCTTAGATCATTATCTCTGTGGAATGTGTCTTCTATTGGGGATTA		0	0	999	67:T>C	67	0.473118	0.022727	0.977273	0.022727	0.977273	0	0.044421	0.044421	0.044421	25	5.86	1	-	-	1	-	1	1	-	1	1	-	1	-	-	1	-	1	-	-	1	1	1	-	1	1	-	-	1	1	-
100359251|F|0-67:A>C-67:A>C	TGCAGTTTGAATCAAATTCCCAAGTAAAAGCATAACCAAAGAAAGAAAGAAAGCGAAGCCAAATTTTAC	TGCAGTTTGAATCAAATTCCCAAGTAAAAGCATAACCAAAGAAAGAAAGAAAGCGAAGCCAAATTTTAC		0	0	999	67:A>C	67	0.602151	0.017857	0.982143	0.017857	0.982143	0	0.035077	0.035077	0.035077	23	5.69355	1	-	-	-	1	1	-	1	1	1	1	1	-	1	-	-	-	1	-	1	1	1	1	-	-	-	1	1	-	-
100359948|F|0-67:G>A-67:G>A,TGCAGATACTGAGACTAGACGATTTTGCTCGAGTTTTTCAGCAAGAAACTGAGGTGGAGTCAATCTTGT,TGCAGATACTGAGACTAGACGATTTTGCTCGAGTTTTTCAGCAAGAAACTGAGGTGGAGTCAATCTTGT,"Chr 8",15468661,1,2.25381e-029,67:G>A,67,0.698925,1,0.015385,0.984615,0,0.015385,0,0.030296,0.015148,5.58974,4,1,0,0,-,-,0,0,0,0,0,0,0,-,0,-,-,0,-,0,-,0,0,-,0,0,0,0,0,0,-,-,0,0,0,0,-,0,0,0,0,0,0,-,2,-,0,0,-,0,0,-,0,0,-,0,0,0,0,0,0…
100359971|F|0-67:A>G-67:A>G,TGCAGATCTAGGTGTATCTCCATTCAGCATCACAGTATCTGTATTGCCTGGTTGAGAAGTTTCTGTTAA,TGCAGATCTAGGTGTATCTCCATTCAGCATCACAGTATCTGTATTGCCTGGTTGAGAAGTTTCTGTTAA,"Chr 4",4674098,1,2.91549e-028,67:A>G,67,0.494624,0.021739,0.978261,0.021739,0.978261,0,0.042533,0.042533,0.042533,5,4.33962,1,1,-,-,-,1,-,-,1,1,1,1,1,-,-,-,1,-,1,-,1,1,1,-,-,-,-,1,-,-,0,-,1,1,-,-,-,-,-,-,-,-,1,1,1,1,-,-,1,1,-,1,-,…
100360447|F|0-67:G>T-67:G>T	TGCAGTAAATGCGATTAGTCATTTCAAACTAGTAATTATAAATCAAAAGGTAAGTACTACTAACAATGA	TGCAGTAAATGCGATTAGTCATTTCAAACTAGTAATTATAAATCAAAAGGTAAGTACTACTAACAATGA		0	0	999	67:G>T	67	0.655914	1	0.016393	0.983607	0	0.016393	0	0.032249	0.016125	8.66197	8	1	-	0	0	0	0	-	0	0	0	0	0	-	0	-	0	0	0	0	0	0	0	-	-	0	-	0	-	0	-
100360572|F|0-67:A>G-67:A>G,TGCAGTGGAGTTCTTATGAAACAATGGATGAACAGCTGAAGCAGGAGTGGTTGATGAGTGTTGAACAAA,TGCAGTGGAGTTCTTATGAAACAATGGATGAACAGCTGAAGCAGGAGTGGTTGATGAGTGTTGAACAAA,"Chr 3",29210878,1,2.25381e-029,67:A>G,67,0.709677,1,0.015152,0.984848,0,0.015152,0,0.029844,0.014922,10.54321,3,1,-,0,-,-,-,0,0,0,0,0,0,-,0,-,0,0,-,0,0,0,0,0,-,-,0,0,0,0,0,0,0,0,-,0,0,0,-,-,-,0,0,-,0,0,-,0,-,0,0,0,0,0,-,-,-,0,0,0,…
100361338|F|0-67:A>G-67:A>G	TGCAGAAGCTGTTCCTAAAAGGATTTTGGAATTGATGAATGTTCCTGGGCTCACCAGAGAAAATGTTAC	TGCAGAAGCTGTTCCTAAAAGGATTTTGGAATTGATGAATGTTCCTGGGCTCACCAGAGAAAATGTTAC		0	0	999	67:A>G	67	0.72043	0.029851	0.985075	0.014925	0.970149	0.014925	0.057919	0.029405	0.043662	13	7.14667	1	1	0	-	-	1	-	1	-	1	1	1	-	-	1	-	1	1	1	1	1	1	1	1	1	-	1	1	1	1
100364659|F|0-67:A>T-67:A>T	TGCAGGACCCTTGAATTGTTGCCCACCAAATTCTTCCAAGATCATAGATTTCAAGTTCCCTCCCCCTAG	TGCAGGACCCTTGAATTGTTGCCCACCAAATTCTTCCAAGATCATAGATTTCAAGTTCCCTCCCCCTAG		0	0	999	67:A>T	67	0.623656	0.982759	0.017241	0.982759	0.017241	0	0.033888	0.033888	0.033888	10.86765	3	1	0	-	0	-	0	0	0	-	0	-	0	-	-	0	0	0	-	-	-	0	0	0	-	0	0	0	-	0	0
100364888|F|0-67:A>C-67:A>C	TGCAGGATTGGTGATTTGTTTCTCTTCAGCATCATTTAGTACAGCTTGAAGACTCAGCAGTTTTATTAC	TGCAGGATTGGTGATTTGTTTCTCTTCAGCATCATTTAGTACAGCTTGAAGACTCAGCAGTTTTATTAC		0	0	999	67:A>C	67	0.795699	0.013514	0.986486	0.013514	0.986486	0	0.026662	0.026662	0.026662	25	5.72727	1	1	-	1	-	-	1	1	1	1	1	1	1	-	1	1	1	1	1	1	1	1	1	-	1	1	1	1	1	1
100365087|F|0-67:A>T-67:A>T	TGCAGGCTTTGCATCTGCTTCTTATAATGATTTTCTATGTACTGCTTTGCAGCTTCAACCTTCTGTTAC	TGCAGGCTTTGCATCTGCTTCTTATAATGATTTTCTATGTACTGCTTTGCAGCTTCAACCTTCTGTTAC		0	0	999	67:A>T	67	0.612903	0.017544	0.982456	0.017544	0.982456	0	0.034472	0.034472	0.034472	11	4.21212	1	1	-	-	1	1	-	-	1	1	-	1	-	-	-	1	1	-	1	-	1	1	-	1	-	1	1	1	1	1
100365282|F|0-67:T>C-67:T>C,TGCAGGTAACAACTTGGACGCATTTCAGAAGCTCTAAACACGTCTTCTGGACAAGGCAAAAGAGGTTTC,TGCAGGTAACAACTTGGACGCATTTCAGAAGCTCTAAACACGTCTTCTGGACAAGGCAAAAGAGGTTTC,"Chr 3",22377180,1,2.25381e-029,67:T>C,67,0.666667,1,0.016129,0.983871,0,0.016129,0,0.031738,0.015869,22.7027,8,1,-,0,0,-,0,0,-,0,0,-,0,-,0,-,0,-,0,-,0,0,0,0,-,0,-,0,0,0,0,0,-,0,-,0,-,0,-,0,-,0,-,-,0,0,0,0,0,0,0,0,-,0,-,-,0,0,0,0,0…
100368921|F|0-67:T>C-67:T>C,TGCAGAAGCTTCACACCACTTTCGGTGGTTCCGATGAAGACAATTATGCAGTTGGCCTCGACCACGTTA,TGCAGAAGCTTCACACCACTTTCGGTGGTTCCGATGAAGACAATTATGCAGTTGGCCTCGACCACGTTA,"Chr 3",28572354,3,2.91549e-028,67:T>C,67,0.634409,0.016949,0.983051,0.016949,0.983051,0,0.033324,0.033324,0.033324,14,3.26471,1,-,-,-,1,-,1,1,-,1,1,1,-,-,-,1,1,-,1,1,1,1,1,1,1,1,-,1,1,1,1,-,1,1,1,-,1,1,-,-,-,-,-,1,1,-,1,-,0,1,-,1,…
100427259|F|0-67:A>T-67:A>T,TGCAGCTAGATGCTCCAATTAGTTGCTCAATGTTATCGTACATGATAGTATTAGGGGCCAATTGGATAA,TGCAGCTAGATGCTCCAATTAGTTGCTCAATGTTATCGTACATGATAGTATTAGGGGCCAATTGGATAA,"Chr 9",4161308,1,2.25381e-029,67:A>T,67,0.548387,0.980392,0.019608,0.980392,0.019608,0,0.038447,0.038447,0.038447,16.10909,12,1,0,0,0,-,-,0,0,-,0,0,0,-,-,-,-,0,0,0,0,0,0,-,-,-,-,0,-,0,-,-,0,0,0,0,-,-,-,-,0,0,-,0,0,0,0,0,-,0,0,-,-,…
100427675|F|0-67:T>C-67:T>C	TGCAGAAAATGAATCTTTCAGTAGAATGTTTGCGAGATTGCACTCGAGCTCTTCAGATTTGTCCAAGTT	TGCAGAAAATGAATCTTTCAGTAGAATGTTTGCGAGATTGCACTCGAGCTCTTCAGATTTGTCCAAGTT		0	0	999	67:T>C	67	0.709677	0.015152	1	0	0.984848	0.015152	0.029844	0	0.014922	25	7.56098	1	1	1	1	-	1	1	-	-	1	1	1	1	1	1	-	1	-	1	-	1	1	-	-	-	1	1	-	1	1
100427746|F|0-67:T>A-67:T>A,TGCAGAAATCTCCAAACCACAATCTGAATACAAGAGCAAAGAACAGGTAAAAAAATAAACAACTTACTA,TGCAGAAATCTCCAAACCACAATCTGAATACAAGAGCAAAGAACAGGTAAAAAAATAAACAACTTACTA,"Chr 9",961475,1,2.25381e-029,67:T>A,67,0.784946,1,0.013699,0.986301,0,0.013699,0,0.027022,0.013511,11.38372,8,1,0,0,-,0,0,-,0,0,0,0,0,0,0,0,0,2,0,0,-,0,0,0,0,0,0,0,-,0,0,0,0,0,-,0,0,-,0,0,0,0,-,0,0,0,0,0,0,0,0,-,0,0,0,-,0,0,0,0,0,…
100427773|F|0-67:C>A-67:C>A,TGCAGAACAATTTTACAATCACAAGTTTGTCACCCAGATACTTCAGATCGGGATTCCAGTTGGTGTTCA,TGCAGAACAATTTTACAATCACAAGTTTGTCACCCAGATACTTCAGATCGGGATTCCAGTTGGTGTTCA,"Chr 11",45788210,1,3.7982e-022,67:C>A,67,0.462366,0.976744,0.023256,0.976744,0.023256,0,0.04543,0.04543,0.04543,4.91304,4,1,0,-,-,-,-,-,0,-,0,-,0,0,-,-,-,-,-,-,-,0,0,0,0,-,-,-,-,-,-,0,0,0,-,-,0,1,-,0,-,-,-,-,0,0,-,-,0,0,0,-,-,-,0,…
100427856|F|0-67:C>A-67:C>A	TGCAGAAGAGTTGTCCAAGAGTAGAAAGACAGGGAGAGAACCTGAGGATAGCACATTGGAGGCTTTACA	TGCAGAAGAGTTGTCCAAGAGTAGAAAGACAGGGAGAGAACCTGAGGATAGCACATTGGAGGCTTTACA		0	0	999	67:C>A	67	0.795699	0.013514	1	0	0.986486	0.013514	0.026662	0	0.013331	18	11.02273	1	1	2	1	-	1	1	1	1	1	-	1	1	-	1	-	1	1	1	1	1	1	1	-	1	1	1	1	1	1
100428202|F|0-67:C>A-67:C>A	TGCAGAGATTGCAATGCATAAAATTTGATAAACATTTTCATGCAGTTGCACCTATAAACATAATATTCT	TGCAGAGATTGCAATGCATAAAATTTGATAAACATTTTCATGCAGTTGCACCTATAAACATAATATTCT		0	0	999	67:C>A	67	0.903226	1	0.011905	0.988095	0	0.011905	0	0.023526	0.011763	22.9434	11	1	0	0	0	0	0	0	-	0	0	0	0	-	-	0	0	0	0	0	0	0	0	0	0	0	0	0	0	0	0
100428321|F|0-67:G>A-67:G>A	TGCAGAGTCTGTAGAGTGGACTCAATTTCAAGAAAGTGAGAGTGCTCTTCATGCATTAGAGTCTGAAGC	TGCAGAGTCTGTAGAGTGGACTCAATTTCAAGAAAGTGAGAGTGCTCTTCATGCATTAGAGTCTGAAGC		0	0	999	67:G>A	67	0.548387	0.980392	0.019608	0.980392	0.019608	0	0.038447	0.038447	0.038447	6.52542	3	1	-	-	-	0	-	0	-	0	0	-	0	-	-	-	0	0	0	0	0	0	0	0	-	0	-	0	-	0	-
100428471|F|0-67:A>G-67:A>G,TGCAGATGAATTAAGGATTGGTGATATTGTTGATCGCCATTTGGAAGATGGAGACGTTGTTCTTTTCAA,TGCAGATGAATTAAGGATTGGTGATATTGTTGATCGCCATTTGGAAGATGGAGACGTTGTTCTTTTCAA,"Chr 2",2614944,1,2.25381e-029,67:A>G,67,0.44086,0.97561,0.02439,0.97561,0.02439,0,0.047591,0.047591,0.047591,8.61702,4,1,0,0,-,-,-,0,-,0,0,-,0,-,-,-,-,0,-,-,0,0,0,0,-,-,-,0,-,0,-,-,0,0,-,0,-,-,-,0,-,-,-,-,0,0,0,-,0,1,0,-,0,0,-,-,0…
100429199|F|0-67:A>G-67:A>G	TGCAGCGGCGAAACAAGCGGAGAAGCTCAGAAATGACGGCAACACTTACTTCAAGAAAGACCGTTTTAC	TGCAGCGGCGAAACAAGCGGAGAAGCTCAGAAATGACGGCAACACTTACTTCAAGAAAGACCGTTTTAC		0	0	999	67:A>G	67	0.731183	0.014706	1	0	0.985294	0.014706	0.028979	0	0.01449	21	13.11688	1	1	1	1	-	-	1	-	1	1	-	1	1	-	-	-	1	1	1	1	1	1	1	1	-	-	1	1	1	1
100429375|F|0-67:A>G-67:A>G	TGCAGCTGGAGAATGATGCCACTTAGAAGATCAAGACAAAGATTTGAGGTTCTGCTACTGATTATTTAC	TGCAGCTGGAGAATGATGCCACTTAGAAGATCAAGACAAAGATTTGAGGTTCTGCTACTGATTATTTAC		0	0	999	67:A>G	67	0.827957	0.012987	1	0	0.987013	0.012987	0.025637	0	0.012818	20	5.89011	1	1	1	1	1	-	-	1	1	1	1	1	-	1	1	1	1	1	1	1	1	1	-	1	2	1	1	1	1	-
100429445|F|0-67:A>G-67:A>G,TGCAGCTTCTGATAACTGTCAGAACAAGAAGAGAGAAAATGATAAGATTCATTTGTTTTAGTGATTTAC,TGCAGCTTCTGATAACTGTCAGAACAAGAAGAGAGAAAATGATAAGATTCATTTGTTTTAGTGATTTAC,"Chr 7",9036084,1,2.91549e-028,67:A>G,67,0.806452,0.013333,1,0,0.986667,0.013333,0.026311,0,0.013156,12,7.03226,1,1,1,-,-,1,1,1,1,1,1,1,-,-,-,1,1,1,1,1,1,1,1,1,-,1,-,1,1,-,1,1,1,1,1,-,-,1,1,1,1,1,-,1,1,1,2,1,1,1,-,1,1,1,-,1,1,1,1,1…
100429469|F|0-67:C>A-67:C>A	TGCAGCTTTATATGTATCAATAATATTTTTTCAGTGCTTACATTGATTCCCAGTTTTTTTTTTTTACCT	TGCAGCTTTATATGTATCAATAATATTTTTTCAGTGCTTACATTGATTCCCAGTTTTTTTTTTTTACCT		0	0	999	67:C>A	67	0.634409	0.983051	0.016949	0.983051	0.016949	0	0.033324	0.033324	0.033324	6.18462	3	1	0	-	-	-	-	0	0	-	0	-	0	-	-	-	-	0	0	-	0	0	0	0	-	0	0	-	-	0	0
100429602|F|0-67:C>T-67:C>T,TGCAGGACATGCACAGTTTCAGATTATTTATACGAATACAAGATACATGTCAATAGCCTACCAAAAACA,TGCAGGACATGCACAGTTTCAGATTATTTATACGAATACAAGATACATGTCAATAGCCTACCAAAAACA,"Chr 11",43865769,1,2.25381e-029,67:C>T,67,0.795699,1,0.027027,0.972973,0,0.027027,0,0.052593,0.026297,23.20455,7.5,1,-,0,0,-,0,0,-,0,0,0,0,0,0,0,0,0,0,0,0,0,0,0,0,0,0,0,0,0,0,0,0,0,0,0,2,0,-,-,-,0,0,-,0,0,0,-,0,0,0,-,0,0,0,0,0,0,0…
100429630|F|0-67:T>A-67:T>A	TGCAGGAGATGGGGAGGAAGGGGGAATTGAAAGGTTTGTATTCTCATCTCGGATCATTCTTTTGTTTTC	TGCAGGAGATGGGGAGGAAGGGGGAATTGAAAGGTTTGTATTCTCATCTCGGATCATTCTTTTGTTTTC		0	0	999	67:T>A	67	0.698925	0.984615	0.015385	0.984615	0.015385	0	0.030296	0.030296	0.030296	9.30137	7	1	0	0	-	0	0	0	-	0	0	0	0	-	0	-	0	0	0	0	-	0	0	-	0	0	0	0	0	0	0
100429666|F|0-67:G>A-67:G>A,TGCAGGAGTGAGATGACTGTGGTTCCTTTGAGAATGTGGACATATTGCTTGAGTGAATTCACAATTTGA,TGCAGGAGTGAGATGACTGTGGTTCCTTTGAGAATGTGGACATATTGCTTGAGTGAATTCACAATTTGA,"Chr 8",12444016,1,2.25381e-029,67:G>A,67,0.806452,1,0.013333,0.986667,0,0.013333,0,0.026311,0.013156,8.33696,7,1,0,0,0,-,0,0,0,-,0,0,0,-,-,0,0,0,0,0,-,0,0,0,0,0,0,0,0,0,0,-,0,0,0,0,0,-,-,-,0,0,-,-,0,0,0,0,0,0,0,-,0,0,0,0,0,0,0,0,2…
100429932|F|0-67:A>G-67:A>G	TGCAGGGTTTGTTGATCTTGCCATCGAGTACTTTGTTTTCTATGATACCCAAATGTCTTCTTCTGATAA	TGCAGGGTTTGTTGATCTTGCCATCGAGTACTTTGTTTTCTATGATACCCAAATGTCTTCTTCTGATAA		0	0	999	67:A>G	67	0.72043	0.865672	0.208955	0.791045	0.134328	0.074627	0.232569	0.330586	0.281577	6.9697	6.22222	0.916667	-	0	-	-	-	0	0	1	0	0	0	-	0	-	-	-	0	0	0	1	2	0	0	0	-	0	0	0	0
100430044|F|0-67:A>C-67:A>C,TGCAGGTGGTCAGCTTCATTTTACAGACTATAGATCCTAGCAACTCAGTCATGCGGAAGGCATGCTTAC,TGCAGGTGGTCAGCTTCATTTTACAGACTATAGATCCTAGCAACTCAGTCATGCGGAAGGCATGCTTAC,"Chr 10",3205253,1,2.91549e-028,67:A>C,67,0.784946,0.013699,1,0,0.986301,0.013699,0.027022,0,0.013511,21,12.08235,1,1,1,-,-,1,1,1,-,1,1,1,-,1,-,1,1,1,1,1,1,1,1,1,1,1,1,-,1,-,1,1,1,1,1,1,1,1,-,-,1,1,-,1,1,1,-,1,1,1,1,1,1,1,1,1,1,1,1…
100430316|F|0-67:A>G-67:A>G	TGCAGTATTGTTCTTTCTTCAAGCATGGTGCATTTCAAAGAGAGGTCCTCTTTTCTCTGCGATGTTCAA	TGCAGTATTGTTCTTTCTTCAAGCATGGTGCATTTCAAAGAGAGGTCCTCTTTTCTCTGCGATGTTCAA		0	0	999	67:A>G	67	0.784946	1	0.041096	0.958904	0	0.041096	0	0.078814	0.039407	13.2907	3.33333	1	0	0	-	0	0	0	0	0	0	-	0	-	-	0	-	0	0	0	0	0	0	2	-	0	0	0	0	0	-
100430336|F|0-67:A>G-67:A>G,TGCAGTCACATTTGGTGCTTTCATAGGAGGAAACATAACCCTCTTGAGAAGCATTTTGTATTGGATTAC,TGCAGTCACATTTGGTGCTTTCATAGGAGGAAACATAACCCTCTTGAGAAGCATTTTGTATTGGATTAC,"Chr 2",36120232,1,2.91549e-028,67:A>G,67,0.645161,0.016667,0.983333,0.016667,0.983333,0,0.032778,0.032778,0.032778,16,14.69565,1,1,-,1,1,1,-,1,1,1,-,1,-,-,-,1,1,-,1,1,1,1,1,-,1,1,1,1,-,1,-,1,1,1,1,-,1,1,1,-,-,-,1,1,1,1,-,-,1,1,-,-…
100430337|F|0-67:G>A-67:G>A	TGCAGTCACATTTGGTGCTTTCCTAGGTGGAAACATAACCCTTTTGAGAAGTATTTTGTATTGGATTGC	TGCAGTCACATTTGGTGCTTTCCTAGGTGGAAACATAACCCTTTTGAGAAGTATTTTGTATTGGATTGC		0	0	999	67:G>A	67	0.83871	0.987179	0.051282	0.948718	0.012821	0.038462	0.025312	0.097304	0.061308	21.25263	4.75	1	0	0	-	0	0	0	-	0	0	0	0	-	-	0	0	0	0	0	0	0	0	0	-	-	-	0	0	0	0
100430441|F|0-67:C>T-67:C>T	TGCAGTGAAGTCCTTTGCCGGATATCCCTAAAAACCTGGTGGATATCCCAACTTTCAACTTTCCTGGCT	TGCAGTGAAGTCCTTTGCCGGATATCCCTAAAAACCTGGTGGATATCCCAACTTTCAACTTTCCTGGCT		0	0	999	67:C>T	67	1	1	0.021505	0.978495	0	0.021505	0	0.042086	0.021043	21.35897	8.5	1	0	0	0	0	0	0	0	0	0	0	0	2	0	0	0	0	0	0	0	0	0	0	0	0	0	0	0	0	0
100430585|F|0-67:T>G-67:T>G,TGCAGTGTAACTTGGGTGAAACTTTTTATTTTTTGGTTCTGAAACCCATGAATTGGGCTTCTTTTTGTC,TGCAGTGTAACTTGGGTGAAACTTTTTATTTTTTGGTTCTGAAACCCATGAATTGGGCTTCTTTTTGTC,"Chr 7",7223654,1,2.91549e-028,67:T>G,67,0.860215,0.975,0.125,0.875,0.025,0.1,0.04875,0.21875,0.13375,7.8,4.5,0.944444,0,0,0,0,1,2,0,0,0,0,0,-,-,-,0,0,0,0,0,0,0,0,1,0,2,0,0,0,0,0,0,0,0,2,0,0,0,2,0,0,-,0,0,0,0,0,-,0,0,0,0,0,0,-,-,0,…
100430728|F|0-67:A>C-67:A>C,TGCAGTTCCGCACTAATAATCAAAGAAATGATAACATATAAAACAAAGAAGCAAACATGCAAAGATTAC,TGCAGTTCCGCACTAATAATCAAAGAAATGATAACATATAAAACAAAGAAGCAAACATGCAAAGATTAC,"Chr 7",10906274,1,2.91549e-028,67:A>C,67,0.741935,0.014493,1,0,0.985507,0.014493,0.028565,0,0.014283,18,12.9359,1,-,1,-,1,1,1,1,1,1,1,1,-,-,1,1,1,-,1,-,1,1,1,1,1,1,1,1,1,1,-,-,1,1,1,1,-,-,1,-,1,-,-,1,1,-,1,1,1,1,1,1,1,1,-,-,1,1,1,…
100430778|F|0-67:C>G-67:C>G,TGCAGTTGATTACAAAATCTTACTCCTCATTGTCTAGGTAGATGTATTGTTCTCACTCTCTCTCTTACA,TGCAGTTGATTACAAAATCTTACTCCTCATTGTCTAGGTAGATGTATTGTTCTCACTCTCTCTCTTACA,"Chr 11",4079507,1,2.91549e-028,67:C>G,67,0.655914,0.032787,1,0,0.967213,0.032787,0.063424,0,0.031712,13.5,7.05479,1,1,-,-,-,-,1,-,-,1,1,1,-,-,1,1,1,2,1,1,1,1,-,-,-,1,1,1,1,1,-,1,1,-,1,-,1,-,1,1,1,1,-,1,1,-,1,1,1,1,1,1,1,1,-,-,1,1,…
100430795|F|0-67:A>C-67:A>C,TGCAGTTGCTAGCAACCGGAAGGTTTGTCTCGATGTTATTCTGAAGTTTTGGATGCATGGATGTTGAAT,TGCAGTTGCTAGCAACCGGAAGGTTTGTCTCGATGTTATTCTGAAGTTTTGGATGCATGGATGTTGAAT,"Chr 11",8717965,1,2.25381e-029,67:A>C,67,0.72043,1,0.014925,0.985075,0,0.014925,0,0.029405,0.014703,4.25316,3,1,-,0,0,-,-,0,-,0,0,-,0,0,-,0,0,0,0,0,0,0,0,0,-,-,0,0,0,0,0,-,0,0,0,0,0,-,-,-,0,0,0,0,0,0,-,-,-,-,0,-,0,0,0,-,0,0,0,0,2,…
100431666|F|0-67:A>C-67:A>C,TGCAGAAGTAATGATTTGTAAACATAGGTTGTAAAAGAAGAATGCAGAGGATCGTACATTTCTTTTTAC,TGCAGAAGTAATGATTTGTAAACATAGGTTGTAAAAGAAGAATGCAGAGGATCGTACATTTCTTTTTAC,"Chr 3",20961327,1,2.91549e-028,67:A>C,67,0.72043,0.014925,1,0,0.985075,0.014925,0.029405,0,0.014703,19,6.5375,1,-,-,1,1,1,2,-,1,1,1,1,-,1,1,-,1,-,1,1,1,1,1,-,1,1,1,1,1,1,1,1,1,1,1,1,-,-,-,-,1,1,1,1,1,-,1,1,1,1,-,1,1,-,-,-,1,1,1,1,…
100431909|F|0-67:G>C-67:G>C,TGCAGAGTGATCAATTCTTAGTACATGAATGAGGCTTTCCAAGATGTGAAATAATAAGCACAAGATCGG,TGCAGAGTGATCAATTCTTAGTACATGAATGAGGCTTTCCAAGATGTGAAATAATAAGCACAAGATCGG,"Chr 11",41193955,2,2.25381e-029,67:G>C,67,0.774194,1,0.027778,0.972222,0,0.027778,0,0.054012,0.027006,25.58242,14.33333,1,0,0,0,0,-,0,-,-,0,0,0,-,-,-,0,0,0,0,0,0,2,0,0,0,-,0,0,0,-,0,0,0,0,0,0,-,-,-,-,0,0,-,2,0,0,0,0,0,0,0,0,0,-,0,…
100431954|F|0-67:C>G-67:C>G,TGCAGATATATTTCTGTAAACCATAAAAAAGTTGTGTGGGATGTTACTATTGTTGATGTTTCTGTTACA,TGCAGATATATTTCTGTAAACCATAAAAAAGTTGTGTGGGATGTTACTATTGTTGATGTTTCTGTTACA,"Chr 1",8070890,1,2.91549e-028,67:C>G,67,0.666667,0.016129,1,0,0.983871,0.016129,0.031738,0,0.015869,18,11.34247,1,-,1,-,1,-,-,-,-,1,1,1,-,1,-,-,1,1,1,1,1,1,1,1,-,-,1,1,1,-,1,-,1,1,1,1,1,-,-,-,1,-,1,1,1,1,1,1,1,1,1,1,1,-,-,1,1,1,-,…
100432051|F|0-67:A>G-67:A>G,TGCAGATTCTCCTACAAATATGGACAAAGAGCTTCTATGTGTTCTCTTGAAAAATAGAAATGTTGTTAC,TGCAGATTCTCCTACAAATATGGACAAAGAGCTTCTATGTGTTCTCTTGAAAAATAGAAATGTTGTTAC,"Chr 5",482496,1,2.91549e-028,67:A>G,67,0.537634,0.02,0.98,0.02,0.98,0,0.0392,0.0392,0.0392,21,6.19298,1,1,1,1,-,-,-,-,-,1,1,1,-,-,-,-,1,-,1,1,1,1,1,-,1,-,1,-,1,-,-,-,1,-,-,0,1,1,-,-,1,1,-,1,1,1,-,-,1,1,1,-,-,-,-,-,1,1,-,1,1,-,1,-,…
100432132|F|0-67:A>C-67:A>C,TGCAGCAACTCTTGAGCATCTGACATGGGCAATGTGGAGATGATTCGCAAGAATGTTTCTTCCAGTTAC,TGCAGCAACTCTTGAGCATCTGACATGGGCAATGTGGAGATGATTCGCAAGAATGTTTCTTCCAGTTAC,"Chr 6",9972471,1,2.91549e-028,67:A>C,67,0.752688,0.014286,1,0,0.985714,0.014286,0.028163,0,0.014082,19,6.13415,1,1,1,1,1,1,1,1,1,1,1,1,-,1,1,1,1,1,1,1,1,1,1,1,1,-,1,1,1,-,-,1,1,1,1,-,2,-,-,-,-,1,-,1,1,-,-,-,1,1,-,1,1,-,-,1,1,1,1,1…
100432266|F|0-67:C>A-67:C>A	TGCAGCATCAACTTCTGGCTCTTGCAAACAGCACAGGAATCACGTAGAGGGTAGGAGATAGGGTTGCCC	TGCAGCATCAACTTCTGGCTCTTGCAAACAGCACAGGAATCACGTAGAGGGTAGGAGATAGGGTTGCCC		0	0	999	67:C>A	67	0.731183	1	0.014706	0.985294	0	0.014706	0	0.028979	0.01449	13.52632	10	1	0	0	-	-	0	0	0	0	0	0	0	-	-	-	-	0	0	-	0	0	0	0	0	0	0	0	0	0	0
100432607|F|0-67:A>T-67:A>T	TGCAGGAAGAAGGGCCATGGCAGTATGCACAAGTGGTGGTGAAAACAGAAAATCTGCTTTAGAAAGGAT	TGCAGGAAGAAGGGCCATGGCAGTATGCACAAGTGGTGGTGAAAACAGAAAATCTGCTTTAGAAAGGAT		0	0	999	67:A>T	67	0.537634	0.98	0.02	0.98	0.02	0	0.0392	0.0392	0.0392	12.59091	7	1	-	-	-	-	-	0	-	-	0	-	0	-	0	-	-	-	1	0	0	0	0	0	-	0	0	0	0	0	-
100432760|F|0-67:T>C-67:T>C,TGCAGGCTTAGTGATCAGAATATGTGGTATGAAGAAAGTGCAAGATGGATAGGTTTTTTTCAATTATTA,TGCAGGCTTAGTGATCAGAATATGTGGTATGAAGAAAGTGCAAGATGGATAGGTTTTTTTCAATTATTA,"Chr 10",15838938,1,2.91549e-028,67:T>C,67,0.612903,0.035088,0.964912,0.035088,0.964912,0,0.067713,0.067713,0.067713,11.5,5.90164,1,1,1,1,-,1,-,-,-,1,1,1,-,1,-,-,1,-,1,-,1,1,1,1,1,1,1,0,-,1,1,1,1,-,1,-,1,1,1,-,-,-,-,1,1,1,1,1,1,1,-…
100433127|F|0-67:C>T-67:C>T,TGCAGTGCTATATTGAATTGTGAAGTTTCATCAAATTACCAACTTCTGGTTGGCTTTTGTTGAACTTCA,TGCAGTGCTATATTGAATTGTGAAGTTTCATCAAATTACCAACTTCTGGTTGGCTTTTGTTGAACTTCA,"Chr 8",19979702,1,2.25381e-029,67:C>T,67,0.483871,0.977778,0.044444,0.955556,0.022222,0.022222,0.043457,0.084938,0.064198,14.65455,9.5,1,0,-,-,-,-,0,0,0,0,0,0,-,-,-,-,0,-,-,-,0,0,0,-,1,-,0,0,0,-,0,-,0,0,0,0,-,-,0,-,0,0,-,0,0,0,0,-…
100433353|F|0-67:C>T-67:C>T	TGCAGTTTTCCACTGCCAGAAATGCTAGGTAATTTTTTTTTCTTTCTGAAATAGGCTATACTTTCTTCT	TGCAGTTTTCCACTGCCAGAAATGCTAGGTAATTTTTTTTTCTTTCTGAAATAGGCTATACTTTCTTCT		0	0	999	67:C>T	67	0.795699	1	0.013514	0.986486	0	0.013514	0	0.026662	0.013331	15.88043	8	1	0	-	-	-	0	0	0	0	0	0	0	-	0	0	0	0	0	0	0	0	0	0	-	0	-	0	0	0	0
100433694|F|0-67:G>T-67:G>T,TGCAGAGGGGGAAGCTCTATAACTGTCCTATTGCTGTCCTTTATCTAAAGGAAAATAAGGAAAAGATGA,TGCAGAGGGGGAAGCTCTATAACTGTCCTATTGCTGTCCTTTATCTAAAGGAAAATAAGGAAAAGATGA,"Chr 7",11742470,1,2.25381e-029,67:G>T,67,0.612903,1,0.035088,0.964912,0,0.035088,0,0.067713,0.033857,5.16901,4.5,1,-,0,0,0,-,2,-,0,0,0,0,-,-,-,-,0,0,-,0,0,0,0,0,-,0,-,0,-,-,0,-,0,0,0,0,2,-,-,-,0,-,0,0,-,-,0,0,0,0,0,-,0,-,0,-,0,0,0…
100433743|F|0-67:G>A-67:G>A,TGCAGATTGTGATATTTGCAGTGACTGGGAACTCCCTGATGTGGCCCTGCTCCAGGGGTACCCTTTTGC,TGCAGATTGTGATATTTGCAGTGACTGGGAACTCCCTGATGTGGCCCTGCTCCAGGGGTACCCTTTTGC,"Chr 3",4687236,1,2.25381e-029,67:G>A,67,0.83871,1,0.012821,0.987179,0,0.012821,0,0.025312,0.012656,20.83673,11,1,0,0,0,-,0,0,0,0,0,0,0,0,0,0,0,0,0,0,0,0,0,0,0,0,0,0,2,0,0,0,0,0,0,0,-,0,0,0,0,0,0,0,0,0,0,0,0,0,0,0,0,0,-,0,0,0,0,0,0…
100433822|F|0-67:C>T-67:C>T,TGCAGCTCCACAAAGAGCAAGGAAGCGCTTTGCAGTTTCTCTCCAACAAATTTTGGGCTTTTCTTTGCT,TGCAGCTCCACAAAGAGCAAGGAAGCGCTTTGCAGTTTCTCTCCAACAAATTTTGGGCTTTTCTTTGCT,"Chr 11",4909083,1,2.25381e-029,67:C>T,67,0.623656,0.982759,0.017241,0.982759,0.017241,0,0.033888,0.033888,0.033888,6.16176,3,1,-,-,-,1,-,0,-,0,0,0,0,-,0,0,0,0,-,0,0,0,0,0,-,-,0,0,0,0,-,0,0,0,0,-,-,0,0,-,-,-,-,0,0,0,0,-,-,0,0,-,-,0…
100435123|F|0-67:A>G-67:A>G,TGCAGGGATATGGGCTTACAACAAGCATAAACAAAAGGCTAATGTCCATCTCATGGCTTTGAACCTTAC,TGCAGGGATATGGGCTTACAACAAGCATAAACAAAAGGCTAATGTCCATCTCATGGCTTTGAACCTTAC,"Chr 11",3385363,1,2.91549e-028,67:A>G,67,0.623656,0.017241,0.982759,0.017241,0.982759,0,0.033888,0.033888,0.033888,18,6.95238,1,1,1,1,-,1,-,-,1,1,1,1,-,-,-,-,1,-,1,-,-,1,1,1,-,1,1,-,1,-,1,1,-,1,1,1,1,1,-,-,-,-,-,1,1,1,1,-,1,1,1,-,…
100454367|F|0-67:C>T-67:C>T	TGCAGCAGCAGTTGTTCAATGAAAAGGAAAAGTCAAAGGTAACGCAGTTGGCTTACCCTTATTATTACA	TGCAGCAGCAGTTGTTCAATGAAAAGGAAAAGTCAAAGGTAACGCAGTTGGCTTACCCTTATTATTACA		0	0	999	67:C>T	67	0.817204	0.013158	1	0	0.986842	0.013158	0.02597	0	0.012985	10	9.06742	1	1	1	1	1	1	1	1	1	1	1	1	1	-	1	1	1	-	1	1	1	1	1	1	1	-	1	1	1	1
100454773|F|0-67:G>C-67:G>C,TGCAGAAACAAGCCAGAAATGAAGCTTGAGAAACTCGTTGTAAATTATGAGTTGTTCATCATTTGCTGT,TGCAGAAACAAGCCAGAAATGAAGCTTGAGAAACTCGTTGTAAATTATGAGTTGTTCATCATTTGCTGT,"Chr 7",8472586,1,2.91549e-028,67:G>C,67,0.795699,0.013514,0.986486,0.013514,0.986486,0,0.026662,0.026662,0.026662,18,17.87356,1,1,1,1,1,1,-,-,1,1,1,1,1,-,-,1,1,1,-,-,1,1,1,-,1,1,1,1,1,1,1,1,1,1,1,-,1,1,-,-,1,1,1,1,1,1,1,0,-,1,1,1,…
100454846|F|0-67:T>C-67:T>C,TGCAGAAATCAATATAGATAGATTCCAAATACCAAGTCTTTTACTTCCATAGAAAGTTTCTTAGTTATA,TGCAGAAATCAATATAGATAGATTCCAAATACCAAGTCTTTTACTTCCATAGAAAGTTTCTTAGTTATA,"Chr 7",10156666,1,2.25381e-029,67:T>C,67,0.870968,1,0.012346,0.987654,0,0.012346,0,0.024387,0.012193,31.41053,20,1,0,0,-,0,0,0,-,0,0,0,0,0,-,0,0,0,-,0,0,0,0,0,0,0,0,0,-,0,0,0,0,0,0,0,0,0,0,-,0,0,-,0,0,0,0,0,0,0,0,0,0,0,0,0,0,0,0,0…
100454907|F|0-67:G>A-67:G>A,TGCAGAACTAAGAACCACATTTGCTTTTGGTGCACTCGTGTCTGGTGGAGGGTGATACCTATACGATGG,TGCAGAACTAAGAACCACATTTGCTTTTGGTGCACTCGTGTCTGGTGGAGGGTGATACCTATACGATGG,"Chr 8",17089725,1,2.25381e-029,67:G>A,67,0.677419,1,0.015873,0.984127,0,0.015873,0,0.031242,0.015621,34.33333,15,1,0,0,-,-,0,0,-,0,0,0,0,-,0,-,-,-,0,0,0,0,0,-,0,0,-,0,-,0,0,-,0,0,0,0,-,0,0,-,-,0,-,-,0,0,0,0,0,0,0,-,-,0,2,-,0,0,0,0…
100455235|F|0-67:T>C-67:T>C,TGCAGAGAATCTAGCTAAATTATAAACCATACATGCACGAAACAATATAACAAGAGTTGTGTGTAATTA,TGCAGAGAATCTAGCTAAATTATAAACCATACATGCACGAAACAATATAACAAGAGTTGTGTGTAATTA,"Chr 6",12771869,1,2.91549e-028,67:T>C,67,0.763441,0.014085,0.985915,0.014085,0.985915,0,0.027772,0.027772,0.027772,18,9.16667,1,1,1,-,1,-,1,-,1,1,1,1,1,1,-,1,1,1,1,1,1,1,1,-,-,1,1,1,1,1,1,1,1,1,1,-,1,1,-,-,1,-,1,1,1,1,1,1,1,1,-,-,…
100455274|F|0-67:T>C-67:T>C,TGCAGAGATCTCTTCACTGTCAGAATTTGAGATGGTGTAACATTTTCATTCTTCAGCAACCTTTCTTTA,TGCAGAGATCTCTTCACTGTCAGAATTTGAGATGGTGTAACATTTTCATTCTTCAGCAACCTTTCTTTA,"Chr 2",8495320,1,2.91549e-028,67:T>C,67,0.88172,0.012195,1,0,0.987805,0.012195,0.024093,0,0.012046,27,15.27273,1,1,-,-,-,1,1,1,1,1,1,1,1,1,1,1,1,1,1,1,1,1,1,1,1,1,1,1,1,1,1,1,1,-,1,1,1,-,1,1,1,-,1,1,1,1,1,1,1,1,1,-,1,1,1,1,1,1,1,1…
100455373|F|0-67:C>A-67:C>A,TGCAGAGTGGAGGGTTTGAGCAGCATCCTTGCCTCTATTGCAGTGATGACAATGCTCGTGCTGCATTCT,TGCAGAGTGGAGGGTTTGAGCAGCATCCTTGCCTCTATTGCAGTGATGACAATGCTCGTGCTGCATTCT,"Chr 7",8317674,1,2.25381e-029,67:C>A,67,0.795699,1,0.013514,0.986486,0,0.013514,0,0.026662,0.013331,9.15476,5,1,0,0,-,0,0,0,-,-,0,0,0,0,0,0,0,0,2,0,0,0,0,0,0,0,0,0,0,0,-,0,0,0,0,0,-,0,0,-,0,0,-,0,0,0,0,0,0,0,0,-,0,0,0,-,0,0,0,-,0,…
100455565|F|0-67:T>A-67:T>A	TGCAGATTCTCTCTGAACAGCCTCCTTTATCCTAGCTTCAGCATTTGCTTCTGCCACCCTAACCTTTTC	TGCAGATTCTCTCTGAACAGCCTCCTTTATCCTAGCTTCAGCATTTGCTTCTGCCACCCTAACCTTTTC		0	0	999	67:T>A	67	0.666667	0.983871	0.032258	0.967742	0.016129	0.016129	0.031738	0.062435	0.047086	10	7.5	1	-	0	-	0	-	0	0	0	0	-	0	-	-	-	0	0	-	-	0	0	0	0	-	0	0	0	0	0	-
100455605|F|0-67:C>T-67:C>T,TGCAGATTTTTCTTTATGAAATTCCTTATTCAGCATCTTCAGTGCAAGTTAGGTTTATCCTAGGCCTCT,TGCAGATTTTTCTTTATGAAATTCCTTATTCAGCATCTTCAGTGCAAGTTAGGTTTATCCTAGGCCTCT,"Chr 10",19872171,1,2.25381e-029,67:C>T,67,0.795699,1,0.013514,0.986486,0,0.013514,0,0.026662,0.013331,29.55435,15,1,0,-,-,-,0,0,0,0,0,0,0,-,-,-,-,0,0,0,0,0,0,0,0,0,0,0,0,0,0,0,0,0,0,0,0,0,0,0,-,0,0,0,0,0,0,0,0,0,0,-,-,0,0,0,0,0,0,…
100455726|F|0-67:C>G-67:C>G	TGCAGCACCAGTAGATGTTATGTCCTTTGAAGTTATTATGAATTCAAGCGAAGGTTTCACTCCTTTACA	TGCAGCACCAGTAGATGTTATGTCCTTTGAAGTTATTATGAATTCAAGCGAAGGTTTCACTCCTTTACA		0	0	999	67:C>G	67	0.741935	0.014493	1	0	0.985507	0.014493	0.028565	0	0.014283	33	16.98795	1	1	1	1	1	1	-	1	1	1	1	1	-	-	-	2	1	1	1	1	1	1	1	1	1	1	1	1	1	1
100455910|F|0-67:C>T-67:C>T	TGCAGCCAAGTACATACAAGCAAAGAAGCCAAGAAAAGAAATTGACTTAGCAACTTTATGATCATATCT	TGCAGCCAAGTACATACAAGCAAAGAAGCCAAGAAAAGAAATTGACTTAGCAACTTTATGATCATATCT		0	0	999	67:C>T	67	0.870968	1	0.012346	0.987654	0	0.012346	0	0.024387	0.012193	10.20792	9	1	-	0	0	0	0	0	0	-	0	0	0	-	0	0	0	0	0	0	0	0	0	0	0	0	0	0	0	0	0
100455955|F|0-67:G>A-67:G>A	TGCAGCCCTTTGTGCAAGCCAATAAGAGTCAAACATCTGATATGCCCAATGGGGCAAGAATGCTTTTGA	TGCAGCCCTTTGTGCAAGCCAATAAGAGTCAAACATCTGATATGCCCAATGGGGCAAGAATGCTTTTGA		0	0	999	67:G>A	67	0.784946	1	0.013699	0.986301	0	0.013699	0	0.027022	0.013511	27.11364	23	1	0	2	0	-	0	0	-	0	0	0	0	-	-	0	0	0	0	0	0	0	0	0	-	0	0	0	0	0	0
100455995|F|0-67:A>G-67:A>G,TGCAGCCTCTTCCTCAGTACCTGCAATCGGAAGTAGTTTGTTTTCACATGAATAAGATATTTGTGTTAC,TGCAGCCTCTTCCTCAGTACCTGCAATCGGAAGTAGTTTGTTTTCACATGAATAAGATATTTGTGTTAC,"Chr 3",20914507,1,2.91549e-028,67:A>G,67,0.892473,0.012048,1,0,0.987952,0.012048,0.023806,0,0.011903,23,19.71845,1,1,1,1,1,1,1,1,1,1,1,1,1,-,1,1,1,1,1,1,1,1,1,1,1,1,1,2,1,1,1,1,1,1,1,1,1,1,1,-,1,-,1,1,1,1,1,-,1,1,-,1,1,1,-,1,1,1,1…
100456050|F|0-67:C>A-67:C>A,TGCAGCGTAACTGCTTTGTAACTTCTATATCCCACAACACTAGCAAAGACACGGAGTGCCTTTTTTTCA,TGCAGCGTAACTGCTTTGTAACTTCTATATCCCACAACACTAGCAAAGACACGGAGTGCCTTTTTTTCA,"Chr 3",13345908,1,2.25381e-029,67:C>A,67,0.602151,0.982143,0.017857,0.982143,0.017857,0,0.035077,0.035077,0.035077,20.72131,11,1,0,0,-,0,0,-,0,-,0,0,0,-,0,0,0,0,0,-,0,0,0,0,-,-,0,0,-,0,0,0,0,0,0,0,-,-,0,-,0,0,-,-,0,-,0,0,-,0,0,-,-…
100456275|F|0-67:A>G-67:A>G	TGCAGCTTGGCTCGAAGGTATCGAAATCAGGTAGGAGACAAAGCTTTAGTGAGAATGTCAGCACATTAC	TGCAGCTTGGCTCGAAGGTATCGAAATCAGGTAGGAGACAAAGCTTTAGTGAGAATGTCAGCACATTAC		0	0	999	67:A>G	67	0.548387	0.019608	0.980392	0.019608	0.980392	0	0.038447	0.038447	0.038447	16	6.57627	1	1	-	1	-	1	1	-	-	1	-	1	-	1	-	-	1	0	1	1	1	1	-	1	1	-	1	1	1	1
100456760|F|0-67:C>T-67:C>T,TGCAGTAAATCTCATTGATTCCAATTCCAATCATCAATATTCATGTCAAGACCACACTGCTCTTCAACT,TGCAGTAAATCTCATTGATTCCAATTCCAATCATCAATATTCATGTCAAGACCACACTGCTCTTCAACT,"Chr 2",14248184,1,2.25381e-029,67:C>T,67,0.806452,0.986667,0.013333,0.986667,0.013333,0,0.026311,0.026311,0.026311,14.8427,4,1,0,-,0,-,0,0,0,0,0,0,-,-,0,0,-,0,0,0,0,0,0,0,-,0,0,0,0,0,0,0,0,0,0,0,0,0,0,0,-,0,0,0,0,0,0,0,-,0,0,0,0,0…
100456771|F|0-67:G>T-67:G>T	TGCAGTAAGCACTTGTCAATTATAATATCAAGTGGCATCTCAAATGTTGACAACAAAGTTTGTTTTTGA	TGCAGTAAGCACTTGTCAATTATAATATCAAGTGGCATCTCAAATGTTGACAACAAAGTTTGTTTTTGA		0	0	999	67:G>T	67	0.784946	1	0.027397	0.972603	0	0.027397	0	0.053293	0.026647	14.83333	5.5	1	-	0	-	-	0	0	0	0	0	0	0	-	0	0	0	0	0	0	0	0	0	-	-	0	2	0	0	0	0
100457027|F|0-67:C>T-67:C>T,TGCAGTGAGTGGACTGTGTCCTTTTCAAGACGACAATTGCCATTGATTACAGAATCAGCAACTTTATCA,TGCAGTGAGTGGACTGTGTCCTTTTCAAGACGACAATTGCCATTGATTACAGAATCAGCAACTTTATCA,"Chr 6",5530263,1,2.25381e-029,67:C>T,67,0.795699,1,0.013514,0.986486,0,0.013514,0,0.026662,0.013331,25.62637,7,1,-,0,0,-,0,0,0,0,0,0,0,0,-,0,-,0,0,0,0,0,0,0,-,0,0,0,0,0,0,-,0,0,0,0,-,0,0,-,0,0,-,0,0,0,0,0,0,0,0,-,0,0,0,-,0,0,0,0,0…
100457097|F|0-67:G>T-67:G>T,TGCAGTGGCGAAGAGACTCATAGCGCTCCTTCTCGGTCATAACAGTTTTGCCCTTATACTTATGGGTGA,TGCAGTGGCGAAGAGACTCATAGCGCTCCTTCTCGGTCATAACAGTTTTGCCCTTATACTTATGGGTGA,"Chr 8",11548962,1,2.25381e-029,67:G>T,67,0.806452,1,0.013333,0.986667,0,0.013333,0,0.026311,0.013156,23.6044,14,1,0,-,-,0,2,0,0,0,0,0,0,-,0,0,0,0,0,0,0,0,0,0,0,-,0,0,-,0,0,0,0,0,0,0,0,0,-,0,-,0,-,0,0,0,0,0,0,0,0,-,-,0,0,-,0,0,0,0,…
100457159|F|0-67:A>G-67:A>G,TGCAGTGTTGTTCACAAAAGATGGTGATCAACACAACAACCTTCATGACATGCAGTGCGTGTGGTTTAC,TGCAGTGTTGTTCACAAAAGATGGTGATCAACACAACAACCTTCATGACATGCAGTGCGTGTGGTTTAC,"Chr 11",12237083,1,2.91549e-028,67:A>G,67,0.612903,0.017544,0.982456,0.017544,0.982456,0,0.034472,0.034472,0.034472,10,4.51667,1,1,1,1,-,1,-,1,-,1,1,-,-,-,-,1,1,-,-,1,1,1,1,-,1,1,1,1,1,1,1,1,1,-,1,-,-,-,-,-,-,1,1,1,-,0,1,1,1,1,1,-…
100457350|F|0-67:T>C-67:T>C,TGCAGTTTCTGCTCGTGAATTCCTACCAAGCTGAGTGCAAGTTTCATCATCACCAGCCAAAATGCTTTA,TGCAGTTTCTGCTCGTGAATTCCTACCAAGCTGAGTGCAAGTTTCATCATCACCAGCCAAAATGCTTTA,"Chr 10",19821886,1,2.91549e-028,67:T>C,67,0.827957,0.012987,0.987013,0.012987,0.987013,0,0.025637,0.025637,0.025637,42,14.63333,1,1,1,1,1,1,1,-,1,1,1,1,1,1,1,-,1,1,1,1,1,1,1,1,1,1,1,1,1,1,-,1,1,1,1,-,1,-,1,0,1,-,1,1,1,1,1,1,1,-,1,…
100457955|F|0-67:A>C-67:A>C,TGCAGAACAAGAGAAATAAAAAACCATAAGGTTGTAGCCTTTAGAATCCATGTATGCATTGTAAGTTAC,TGCAGAACAAGAGAAATAAAAAACCATAAGGTTGTAGCCTTTAGAATCCATGTATGCATTGTAAGTTAC,"Chr 11",11012190,1,2.91549e-028,67:A>C,67,0.473118,0.022727,0.977273,0.022727,0.977273,0,0.044421,0.044421,0.044421,21,5.66667,1,1,-,-,-,-,-,-,-,1,-,-,-,-,-,1,1,1,-,1,1,1,-,1,1,-,1,1,1,-,-,1,1,1,1,-,-,-,-,-,1,-,-,1,1,1,1,-,1,1,-,-…
100458038|F|0-67:G>A-67:G>A	TGCAGAATCATTGCACGCAGATGCTAACCGTTATCACAATCTTGCGGAAAGGAAGCTACGTGATGTTGA	TGCAGAATCATTGCACGCAGATGCTAACCGTTATCACAATCTTGCGGAAAGGAAGCTACGTGATGTTGA		0	0	999	67:G>A	67	0.784946	1	0.013699	0.986301	0	0.013699	0	0.027022	0.013511	18.65909	17	1	0	0	-	-	0	0	0	0	0	-	0	0	-	0	-	0	-	0	-	0	0	-	0	0	0	-	0	0	0
100458714|F|0-67:G>A-67:G>A,TGCAGGGACATGTGTGCTTCGTAGATAGTTTGGCTAGAAATAGCTAGCCATGATGATTATATTTTTTGT,TGCAGGGACATGTGTGCTTCGTAGATAGTTTGGCTAGAAATAGCTAGCCATGATGATTATATTTTTTGT,"Chr 9",2941972,1,2.25381e-029,67:G>A,67,0.72043,0.985075,0.014925,0.985075,0.014925,0,0.029405,0.029405,0.029405,17.30263,13,1,-,0,-,-,-,0,0,0,0,0,0,0,0,-,-,0,0,0,0,0,0,0,-,0,0,0,-,0,-,-,0,0,0,0,-,0,0,-,0,0,-,-,0,0,0,0,0,0,0,-,-,0…
100458757|F|0-67:C>T-67:C>T,TGCAGGTACCCGTGGGTAAACACCATTACAATCATGAATGGAAACACAGTTTTCATTACAAATTGATCA,TGCAGGTACCCGTGGGTAAACACCATTACAATCATGAATGGAAACACAGTTTTCATTACAAATTGATCA,"Chr 11",48746672,1,2.25381e-029,67:C>T,67,0.806452,1,0.013333,0.986667,0,0.013333,0,0.026311,0.013156,11.92553,5,1,0,0,0,0,0,0,0,0,0,0,0,0,-,0,-,0,-,0,0,0,0,0,-,0,-,0,0,2,0,0,0,0,0,0,-,0,0,-,-,0,-,-,0,0,0,0,0,0,0,0,0,0,-,-,0,0,0,0…
100458930|F|0-67:A>C-67:A>C,TGCAGTCCCGCTATTGAATCAGGAATCGCCTGTTTGACCACACGGAAACATCCAAAATAAACAAATTAC,TGCAGTCCCGCTATTGAATCAGGAATCGCCTGTTTGACCACACGGAAACATCCAAAATAAACAAATTAC,"Chr 6",12368613,1,2.91549e-028,67:A>C,67,0.860215,0.0125,1,0,0.9875,0.0125,0.024687,0,0.012344,16,13.32292,1,1,1,1,1,1,1,1,1,1,1,1,-,1,1,-,1,1,1,1,1,1,-,2,-,1,1,1,1,1,-,1,1,1,1,-,1,1,-,-,1,-,1,1,1,1,1,1,1,1,1,1,1,-,-,1,1,1,1,1,1,1…
100458945|F|0-67:A>T-67:A>T	TGCAGTCTCAGCTTTTCATACTTTTATAAATGCATGATCGAAATGGTCCTCAGTCCTCATAATACATAA	TGCAGTCTCAGCTTTTCATACTTTTATAAATGCATGATCGAAATGGTCCTCAGTCCTCATAATACATAA		0	0	999	67:A>T	67	0.688172	0.984375	0.015625	0.984375	0.015625	0	0.030762	0.030762	0.030762	12.77333	6	1	0	0	-	-	0	0	-	0	0	0	0	-	-	0	-	0	0	0	0	0	0	-	0	0	0	0	0	0	-
100459104|F|0-67:G>T-67:G>T,TGCAGTTGAAGCTCGAACATATGAATGACCTGATTCTTCCACCTGGCAATACATAGCAAATGATAATGA,TGCAGTTGAAGCTCGAACATATGAATGACCTGATTCTTCCACCTGGCAATACATAGCAAATGATAATGA,"Chr 11",22617787,1,2.25381e-029,67:G>T,67,0.88172,1,0.012195,0.987805,0,0.012195,0,0.024093,0.012046,22.11881,8,1,0,0,0,0,0,0,0,0,0,0,0,-,0,0,0,0,0,2,0,0,0,0,0,0,0,0,0,0,0,0,0,0,0,0,0,0,-,0,-,0,-,-,0,0,0,0,0,0,0,-,0,0,-,0,0,0,0,0,…
100459185|F|0-67:A>G-67:A>G	TGCAGTTTTATGTGAGATAGTAGATGATGATGGTTCAATGGCCAGGTTACCAAAGCTTCGACAAATTAC	TGCAGTTTTATGTGAGATAGTAGATGATGATGGTTCAATGGCCAGGTTACCAAAGCTTCGACAAATTAC		0	0	999	67:A>G	67	0.806452	0.013333	1	0	0.986667	0.013333	0.026311	0	0.013156	27	24.35632	1	-	-	1	1	-	1	1	1	1	1	1	1	-	1	-	1	2	1	1	1	1	1	1	1	1	1	-	1	1
100471999|F|0-67:C>G-67:C>G	TGCAGCGAAAAACAACCCCTGCACCAAACAACAAAAGAGTGTACAAATGTCTTAGGCCACGAAAATGCC	TGCAGCGAAAAACAACCCCTGCACCAAACAACAAAAGAGTGTACAAATGTCTTAGGCCACGAAAATGCC		0	0	999	67:C>G	67	0.849462	0.987342	0.063291	0.936709	0.012658	0.050633	0.024996	0.118571	0.071783	38.57609	28	1	0	0	-	0	-	0	0	-	0	0	2	0	-	0	-	0	-	0	0	0	0	0	0	0	0	0	0	0	0
100472622|F|0-67:G>T-67:G>T	TGCAGAGATTTGGTGTTTGCATTCAGATACTCTCTGGCACTTGAATTTGCTTTTGCCCTGAGTTACAGA	TGCAGAGATTTGGTGTTTGCATTCAGATACTCTCTGGCACTTGAATTTGCTTTTGCCCTGAGTTACAGA		0	0	999	67:G>T	67	0.752688	0.014286	0.985714	0.014286	0.985714	0	0.028163	0.028163	0.028163	43	33.35802	1	1	1	1	-	1	1	1	1	1	1	1	-	-	-	-	1	1	1	1	1	1	1	-	1	1	1	1	1	1
100472805|F|0-67:G>A-67:G>A,TGCAGATGATGTTGTTCTCATTGAAACCACGAGGGAAAAGAATATTAGAAAGGCTTGTGAATCTCTTGT,TGCAGATGATGTTGTTCTCATTGAAACCACGAGGGAAAAGAATATTAGAAAGGCTTGTGAATCTCTTGT,"Chr 1",9460019,1,2.25381e-029,67:G>A,67,0.849462,1,0.012658,0.987342,0,0.012658,0,0.024996,0.012498,21.27835,21,1,0,0,-,0,0,2,-,0,0,0,0,0,0,-,0,0,0,0,0,0,0,0,0,0,0,0,-,0,0,0,0,0,0,-,0,0,-,0,-,0,0,0,0,0,0,0,0,0,0,-,0,0,0,0,0,0,0,0,…
100472826|F|0-67:G>A-67:G>A	TGCAGATGGAGTCTCTTCAATATTTGAGAATGATGGAAGAGCAAGCAGAATATGATAATGATGAATTGG	TGCAGATGGAGTCTCTTCAATATTTGAGAATGATGGAAGAGCAAGCAGAATATGATAATGATGAATTGG		0	0	999	67:G>A	67	0.870968	1	0.024691	0.975309	0	0.024691	0	0.048163	0.024082	55.41414	17.5	1	0	0	0	-	0	0	0	0	0	0	0	-	0	0	0	0	0	0	0	0	0	0	0	0	0	0	0	0	-
100472941|F|0-67:C>A-67:C>A,TGCAGCAAGAACTCCAATGTGCATACTATCACTTGATAGCACCGACGATGATATGTTGGCGGGTTGCCT,TGCAGCAAGAACTCCAATGTGCATACTATCACTTGATAGCACCGACGATGATATGTTGGCGGGTTGCCT,"Chr 8",417757,1,2.25381e-029,67:C>A,67,0.870968,1,0.012346,0.987654,0,0.012346,0,0.024387,0.012193,30.67708,26,1,0,0,0,-,0,0,0,0,0,2,0,0,0,-,-,0,0,0,0,0,0,0,0,0,0,0,0,0,0,0,0,0,0,0,0,0,0,-,-,0,0,0,0,0,0,0,0,0,0,0,-,0,0,0,0,0,0,0,0…
100473059|F|0-67:T>C-67:T>C,TGCAGCATCAGCTGGATCCACATATTGGACAAACCCAAAACCTCTTGGCTCCCTGTACCATAAAATTTA,TGCAGCATCAGCTGGATCCACATATTGGACAAACCCAAAACCTCTTGGCTCCCTGTACCATAAAATTTA,"Chr 2",21191428,1,2.91549e-028,67:T>C,67,0.849462,0.012658,1,0,0.987342,0.012658,0.024996,0,0.012498,41,32.70213,1,1,1,1,2,1,1,1,1,1,1,1,-,1,-,1,1,1,1,1,1,1,1,1,1,1,1,1,1,1,1,1,1,1,1,1,1,1,-,-,-,1,1,1,1,1,1,1,1,1,-,-,1,1,1,1,1,1,1…
100473473|F|0-67:C>T-67:C>T	TGCAGGAGAAATATATTCATGTTTGATACAACCTTCCGCATGCCTTTGGATGAAAGACCTTGTATGTCA	TGCAGGAGAAATATATTCATGTTTGATACAACCTTCCGCATGCCTTTGGATGAAAGACCTTGTATGTCA		0	0	999	67:C>T	67	0.892473	0.987952	0.012048	0.987952	0.012048	0	0.023806	0.023806	0.023806	38.80198	35	1	0	0	0	0	0	0	-	0	0	0	0	0	-	0	-	0	0	0	0	0	0	0	0	0	0	0	0	0	0
100473479|F|0-67:A>T-67:A>T,TGCAGGAGAGGATGCAAATTGATTTTTCTCCCTTCGAAACTTATCCAAACAGAACTATATATAAACTAA,TGCAGGAGAGGATGCAAATTGATTTTTCTCCCTTCGAAACTTATCCAAACAGAACTATATATAAACTAA,"Chr 6",16689534,1,2.25381e-029,67:A>T,67,0.860215,1,0.0125,0.9875,0,0.0125,0,0.024687,0.012344,15.34694,7,1,0,0,0,0,0,0,0,0,0,0,0,0,-,0,0,0,0,-,0,0,0,0,0,0,0,0,0,0,0,0,0,0,0,0,0,0,0,0,-,-,-,-,0,0,0,0,0,0,0,0,0,0,0,-,0,0,0,0,0,-,0,…
100473631|F|0-67:C>T-67:C>T	TGCAGGGAGGATCCGGCTAAAGCAAAGTAACGTAGCAGAGAGGTAAGCATCATCCACCTTTCCTGCTCC	TGCAGGGAGGATCCGGCTAAAGCAAAGTAACGTAGCAGAGAGGTAAGCATCATCCACCTTTCCTGCTCC		0	0	999	67:C>T	67	0.709677	0.030303	0.984848	0.015152	0.969697	0.015152	0.05877	0.029844	0.044307	4	3.2973	1	1	1	1	-	-	-	1	1	1	1	1	1	1	1	-	1	1	-	-	1	1	1	1	1	1	1	1	1	1
100474178|F|0-67:C>A-67:C>A,TGCAGTGTTCTGGTATGCTATCAAATGCTTTCCATGGGCCATATATATCCCATCACGTATGTTGAGGCA,TGCAGTGTTCTGGTATGCTATCAAATGCTTTCCATGGGCCATATATATCCCATCACGTATGTTGAGGCA,"Chr 9",8567945,1,2.25381e-029,67:C>A,67,0.849462,1,0.012658,0.987342,0,0.012658,0,0.024996,0.012498,7.59184,5,1,0,0,0,0,0,0,0,0,0,0,0,-,0,0,-,0,-,0,0,0,0,2,0,0,0,0,-,0,-,0,0,0,0,0,0,0,0,0,-,-,0,0,0,0,0,0,-,0,0,-,0,0,0,-,-,0,0,0,0,…
100474379|F|0-67:A>G-67:A>G	TGCAGTTTGTTAGCAATTTTTTGGTACATTTCATTCATCTCTGGCAGGTAACTTTCTTTCATGGTTTAC	TGCAGTTTGTTAGCAATTTTTTGGTACATTTCATTCATCTCTGGCAGGTAACTTTCTTTCATGGTTTAC		0	0	999	67:A>G	67	0.88172	0.012195	1	0	0.987805	0.012195	0.024093	0	0.012046	31	16.97087	1	1	1	1	-	1	1	1	1	1	1	1	1	-	-	2	1	1	1	1	1	1	1	1	1	1	1	1	1	1
100474491|F|0-67:T>A-67:T>A	TGCAGTCCAAACTAAACCAATCGTCGGGTAAGGACAGCGACGCGTACTCGCCCTTGTATGAAGGTACTC	TGCAGTCCAAACTAAACCAATCGTCGGGTAAGGACAGCGACGCGTACTCGCCCTTGTATGAAGGTACTC		0	0	999	67:T>A	67	0.580645	0.981481	0.018519	0.981481	0.018519	0	0.036351	0.036351	0.036351	18.34921	10	1	-	0	-	-	-	1	0	0	0	-	0	-	-	0	0	0	-	0	-	0	0	-	-	-	-	-	-	0	0
100474817|F|0-67:C>T-67:C>T,TGCAGAAACAAGATCTAGATCGAAAGAAATCTTGGCGTTTATTCTGATTATGGATAAGGAAAAAAGACG,TGCAGAAACAAGATCTAGATCGAAAGAAATCTTGGCGTTTATTCTGATTATGGATAAGGAAAAAAGACG,"Chr 6",14587707,1,2.93619e-023,67:C>T,67,0.688172,0.046875,0.984375,0.015625,0.953125,0.03125,0.089355,0.030762,0.060059,12.33333,8.75641,0.966667,-,-,1,-,1,1,-,1,1,1,2,1,1,-,1,1,1,-,1,-,1,1,-,1,1,1,1,1,1,1,1,1,-,1,1,-,-,1,-,1,-,-…
100474870|F|0-67:A>C-67:A>C,TGCAGAAGTAACAAGAAAATAAAATTTTACAAATTGTGAGCCTCAATTGCAGCGACACAGACACAGGAG,TGCAGAAGTAACAAGAAAATAAAATTTTACAAATTGTGAGCCTCAATTGCAGCGACACAGACACAGGAG,"Chr 3",8051773,1,2.25381e-029,67:A>C,67,0.763441,0.943662,0.140845,0.859155,0.056338,0.084507,0.106328,0.242015,0.174172,16.35065,11,0.958333,0,0,-,-,0,-,0,0,0,1,2,-,0,-,-,0,0,0,0,0,0,1,0,0,0,0,1,0,0,0,0,0,0,2,2,0,-,-,-,-,-,0,0,-,…
100475010|F|0-67:A>T-67:A>T,TGCAGATAAAACTTAGTAGCACCCACAAAAATGTGGGGATGCAAAGGATTAGGACATAGAAAATACTAA,TGCAGATAAAACTTAGTAGCACCCACAAAAATGTGGGGATGCAAAGGATTAGGACATAGAAAATACTAA,"Chr 11",32548999,1,2.25381e-029,67:A>T,67,0.827957,1,0.012987,0.987013,0,0.012987,0,0.025637,0.012818,20.04301,20,1,0,0,-,-,0,-,0,0,0,0,0,-,0,0,-,0,0,-,-,0,0,0,0,0,-,0,0,0,0,2,0,0,0,0,0,0,0,0,-,-,0,0,0,0,0,0,0,0,0,0,0,0,-,0,0,0,0,…
100475021|F|0-67:G>A-67:G>A,TGCAGATATATTTGCTAAGACCTGGTAGTTCATCACAACAGCATTTTGAGAAATTGATCAACATTTTGG,TGCAGATATATTTGCTAAGACCTGGTAGTTCATCACAACAGCATTTTGAGAAATTGATCAACATTTTGG,"Chr 1",7335180,1,2.25381e-029,67:G>A,67,0.709677,0.984848,0.015152,0.984848,0.015152,0,0.029844,0.029844,0.029844,26.34667,18,1,0,-,0,0,0,-,0,0,0,0,0,0,-,0,0,0,-,0,-,0,0,0,0,-,-,0,0,0,0,0,-,0,-,0,-,0,-,-,0,0,0,-,0,0,-,0,0,1,0,-,0,…
100475192|F|0-67:A>T-67:A>T	TGCAGCATCTGCAAGGGTTTGATTATCCTAAGGCGGCAGTTGAGCCAAACAGCAATGTAGGATTGTTAC	TGCAGCATCTGCAAGGGTTTGATTATCCTAAGGCGGCAGTTGAGCCAAACAGCAATGTAGGATTGTTAC		0	0	999	67:A>T	67	0.752688	0.014286	0.985714	0.014286	0.985714	0	0.028163	0.028163	0.028163	28	14.62353	1	1	1	1	-	1	1	1	1	1	1	1	-	-	-	1	1	1	1	1	1	1	1	1	1	-	1	1	1	-
100475400|F|0-67:G>A-67:G>A,TGCAGGAGGTAGTAGCTAGGAAAGAGATGGAAGACGAGTAAGGAGATTGAATTAGTATAAATCAATTGT,TGCAGGAGGTAGTAGCTAGGAAAGAGATGGAAGACGAGTAAGGAGATTGAATTAGTATAAATCAATTGT,"Chr 6",13416921,1,2.25381e-029,67:G>A,67,0.817204,1,0.013158,0.986842,0,0.013158,0,0.02597,0.012985,42.92473,27,1,0,0,0,0,-,0,-,0,0,0,0,-,-,-,-,0,-,0,0,0,0,0,0,-,0,0,0,0,0,0,0,0,0,0,0,0,0,-,0,0,0,-,0,0,0,0,-,0,0,0,-,0,-,-,0,0,0,0,…
100475741|F|0-67:T>C-67:T>C	TGCAGTTTGTTGATCCAATTACAGCTGTTGAAAAATGAAGATAGACAGATTTGAAAGAAACACAAGTTA	TGCAGTTTGTTGATCCAATTACAGCTGTTGAAAAATGAAGATAGACAGATTTGAAAGAAACACAAGTTA		0	0	999	67:T>C	67	0.741935	0.014493	0.985507	0.014493	0.985507	0	0.028565	0.028565	0.028565	23	15.49412	1	-	-	-	-	-	-	-	1	1	1	1	-	-	-	1	1	1	1	1	1	1	1	-	1	1	1	1	1	1
100484354|F|0-67:T>G-67:T>G	TGCAGACATTTTTTCTGGGCTGGAATCCCTTGATGACTTTATCACCCAAGCTGCCACTGATACAGGTTA	TGCAGACATTTTTTCTGGGCTGGAATCCCTTGATGACTTTATCACCCAAGCTGCCACTGATACAGGTTA		0	0	999	67:T>G	67	0.795699	0.013514	1	0	0.986486	0.013514	0.026662	0	0.013331	20	14.59341	1	1	1	1	-	-	1	-	1	1	1	1	-	-	1	1	1	1	1	1	1	1	1	1	1	-	1	1	1	1
100484412|F|0-67:A>C-67:A>C,TGCAGGATCAAAGTAGTTTCTTACGCCTGGCTGCTGGAGCATTGATCTTGGTGCTACTTCCTGTGTTAC,TGCAGGATCAAAGTAGTTTCTTACGCCTGGCTGCTGGAGCATTGATCTTGGTGCTACTTCCTGTGTTAC,"Chr 2",5277073,1,2.91549e-028,67:A>C,67,0.860215,0.0125,1,0,0.9875,0.0125,0.024687,0,0.012344,33,27.09804,1,1,1,1,-,1,1,2,1,1,1,1,1,-,-,1,1,1,1,1,1,1,1,1,1,1,1,1,1,1,1,1,1,1,1,1,-,-,-,-,1,-,1,1,1,1,1,1,1,1,1,1,1,1,-,1,1,1,1,1,-,1,…
100484779|F|0-67:A>C-67:A>C	TGCAGAAATAGATTGCTCATACACCTGCATAAAATCAGTGCTTGCAAAGTTAGAAAATTATGCTTACAG	TGCAGAAATAGATTGCTCATACACCTGCATAAAATCAGTGCTTGCAAAGTTAGAAAATTATGCTTACAG		0	0	999	67:A>C	67	0.978495	0.010989	0.989011	0.010989	0.989011	0	0.021737	0.021737	0.021737	57	37.07273	1	1	1	0	1	1	1	1	1	1	1	1	-	1	1	1	1	1	1	1	1	1	1	1	1	1	1	1	1	1
100484796|F|0-67:T>G-67:T>G,TGCAGAAATTTCTAAAACTACTCCAGAGACATTGCCTCAGGCAGTTGAAGCTCCTGCCTCAACTGTTTG,TGCAGAAATTTCTAAAACTACTCCAGAGACATTGCCTCAGGCAGTTGAAGCTCCTGCCTCAACTGTTTG,"Chr 4",4847845,1,2.91549e-028,67:T>G,67,0.913978,0.011765,0.988235,0.011765,0.988235,0,0.023253,0.023253,0.023253,113,41.27184,1,1,1,-,1,1,1,1,-,1,1,1,1,-,1,1,1,1,1,1,1,1,1,1,1,1,1,1,1,1,1,1,1,1,1,-,1,1,-,1,1,1,1,1,1,1,1,1,1,1,1,1…
100485183|F|0-67:C>A-67:C>A,TGCAGATCCTTTTGTTTTCTAACTTTTGTATACAAGTTCATGGGACTGACCACAAAAATGACGGTTTCT,TGCAGATCCTTTTGTTTTCTAACTTTTGTATACAAGTTCATGGGACTGACCACAAAAATGACGGTTTCT,"Chr 8",18437215,1,2.25381e-029,67:C>A,67,0.752688,0.985714,0.014286,0.985714,0.014286,0,0.028163,0.028163,0.028163,29.27907,15,1,-,-,-,-,-,-,-,0,0,0,0,-,-,-,0,0,-,0,0,0,0,0,0,0,0,0,0,0,0,0,0,0,0,0,-,0,0,0,-,0,-,0,0,0,0,0,0,0,0,-,0…
100485497|F|0-67:A>C-67:A>C,TGCAGCCGAACGAATGTGTAAAATTACAAGGACAACTGCCCTTAGTGATACATATATGTAGCCTTCAAC,TGCAGCCGAACGAATGTGTAAAATTACAAGGACAACTGCCCTTAGTGATACATATATGTAGCCTTCAAC,"Chr 7",9956121,1,2.25381e-029,67:A>C,67,0.892473,1,0.012048,0.987952,0,0.012048,0,0.023806,0.011903,44.88462,13,1,0,0,0,-,0,0,-,0,0,0,0,0,0,0,0,0,0,0,0,0,0,0,0,0,0,0,0,0,0,0,-,0,0,0,-,0,-,-,-,0,0,0,0,0,0,0,0,0,0,0,0,0,0,0,0,0,0,0,…
100485744|F|0-67:T>A-67:T>A,TGCAGCTTTCATCGTTTTCCTCAATTTTGTTTTTGAAAAACAACTTCAATTTCCAAACAAAAAAAAATG,TGCAGCTTTCATCGTTTTCCTCAATTTTGTTTTTGAAAAACAACTTCAATTTCCAAACAAAAAAAAATG,"Chr 11",39949546,1,2.91549e-028,67:T>A,67,0.741935,1,0.014493,0.985507,0,0.014493,0,0.028565,0.014283,3.91566,3,1,-,0,-,-,-,0,0,0,0,0,0,-,-,-,-,0,0,-,0,0,0,0,0,-,0,-,-,0,0,0,0,0,0,0,0,0,2,0,-,0,0,-,0,0,0,0,0,0,0,0,-,0,-,0,0,0,-,0,…
100485787|F|0-67:A>G-67:A>G,TGCAGGAAGCATGAATTCAGAAGAGGCTGCCTTTGCTTCTGCTGATGACGAATCCAGGGTATCTGTTAC,TGCAGGAAGCATGAATTCAGAAGAGGCTGCCTTTGCTTCTGCTGATGACGAATCCAGGGTATCTGTTAC,"Chr 7",9642537,1,2.91549e-028,67:A>G,67,0.763441,0.014085,0.985915,0.014085,0.985915,0,0.027772,0.027772,0.027772,59,20.53846,1,1,1,-,-,1,1,1,1,1,1,1,-,0,1,1,1,1,1,1,1,1,-,-,1,1,1,1,1,1,-,1,1,1,1,1,1,-,1,1,1,-,1,1,1,1,1,1,1,1,-,-,…
100485828|F|0-67:C>A-67:C>A,TGCAGGAGCACACCAACAATATAAAAGTACAAAAAAGTTGAAATCAAATATGTTGGTATTTGCTCTTCA,TGCAGGAGCACACCAACAATATAAAAGTACAAAAAAGTTGAAATCAAATATGTTGGTATTTGCTCTTCA,"Chr 3",9352752,1,2.25381e-029,67:C>A,67,0.83871,1,0.012821,0.987179,0,0.012821,0,0.025312,0.012656,19.64583,14,1,0,0,0,0,0,0,0,0,0,0,0,-,0,0,-,0,0,0,0,0,0,0,-,2,0,0,0,0,0,0,0,0,0,0,0,0,-,-,0,0,-,-,0,0,0,0,0,0,0,0,-,0,0,-,0,0,0,0,0…
100485880|F|0-67:G>A-67:G>A	TGCAGGCAGACCAGAGAGGTCACATGCCAATGGGCTTGTAAAGAAAAACTGCACGCAAAAGACACTTGT	TGCAGGCAGACCAGAGAGGTCACATGCCAATGGGCTTGTAAAGAAAAACTGCACGCAAAAGACACTTGT		0	0	999	67:G>A	67	0.784946	1	0.013699	0.986301	0	0.013699	0	0.027022	0.013511	29.81818	12	1	0	-	-	0	0	0	0	0	0	0	0	-	-	0	-	0	0	0	0	0	0	0	0	-	0	0	0	0	2
100485905|F|0-67:A>T-67:A>T,TGCAGGCTATGACAACTGCATCTACATGAAAGCTGGGTAAGTTCAATATAGGACATGATATTTGGTTAC,TGCAGGCTATGACAACTGCATCTACATGAAAGCTGGGTAAGTTCAATATAGGACATGATATTTGGTTAC,"Chr 5",855692,1,2.91549e-028,67:A>T,67,0.666667,0.016129,1,0,0.983871,0.016129,0.031738,0,0.015869,24,23.49315,1,1,2,-,-,-,1,1,-,1,1,1,-,-,-,-,1,-,-,1,1,1,-,-,1,-,1,-,1,1,1,1,1,1,1,1,-,-,1,-,1,1,1,1,1,1,-,1,1,1,-,1,1,1,-,1,1,1,1,1…
100485941|F|0-67:A>G-67:A>G,TGCAGGGCAGGCAGAAGCACTGGAAAATGTGAAACATTTGATTCCCAATCAATGAAACAAGATTATTAC,TGCAGGGCAGGCAGAAGCACTGGAAAATGTGAAACATTTGATTCCCAATCAATGAAACAAGATTATTAC,"Chr 1",17246823,1,2.91549e-028,67:A>G,67,0.849462,0.012658,0.987342,0.012658,0.987342,0,0.024996,0.024996,0.024996,28,25.01075,1,1,1,1,1,1,1,1,1,1,1,1,-,1,-,1,1,1,-,1,1,1,1,1,-,1,1,-,1,-,1,1,1,1,1,1,1,1,-,-,1,1,1,1,1,1,1,1,1,1,-,1…
100486077|F|0-67:A>G-67:A>G,TGCAGTAAAGCAAAAAGCATTATAAATCAAGAAATGCTTAGCCTCACATATATAATTGACATATGTTAC,TGCAGTAAAGCAAAAAGCATTATAAATCAAGAAATGCTTAGCCTCACATATATAATTGACATATGTTAC,"Chr 6",17631309,1,2.91549e-028,67:A>G,67,0.83871,0.012821,0.987179,0.012821,0.987179,0,0.025312,0.025312,0.025312,26,21.56522,1,1,-,1,1,1,1,1,1,1,-,1,-,-,1,-,1,-,1,-,1,1,1,1,1,1,1,1,1,1,1,1,1,1,1,1,1,1,1,-,1,1,-,1,1,1,1,-,1,1,1,1,…
100486181|F|0-67:C>A-67:C>A	TGCAGTATTTTCTTGGGAACCAAACTGAAACGTGTCTGTATTCTCTTTTGGTACTGTAATTTTCTTTCT	TGCAGTATTTTCTTGGGAACCAAACTGAAACGTGTCTGTATTCTCTTTTGGTACTGTAATTTTCTTTCT		0	0	999	67:C>A	67	0.849462	0.987342	0.050633	0.949367	0.012658	0.037975	0.024996	0.096138	0.060567	24.45263	8.25	1	0	0	0	-	0	0	0	-	0	0	0	0	-	-	0	0	0	0	0	0	0	0	0	0	0	0	2	2	-
100486307|F|0-67:C>A-67:C>A	TGCAGTGCATGTAATTGAACAAAGCTTCTCTCCATAAGGCACAAGCTGTGTATAAATATTGTGATTACA	TGCAGTGCATGTAATTGAACAAAGCTTCTCTCCATAAGGCACAAGCTGTGTATAAATATTGTGATTACA		0	0	999	67:C>A	67	0.827957	0.987013	0.012987	0.987013	0.012987	0	0.025637	0.025637	0.025637	37.58242	14	1	-	0	0	-	0	0	0	0	0	0	0	0	-	0	0	0	0	0	1	0	0	0	0	0	-	0	0	0	0
100486473|F|0-67:G>A-67:G>A,TGCAGTTGGATAAACTCGATCGTGAAGAAAAACAAAAAGAAAGAGATGACCATGTTTATGATTCATTGC,TGCAGTTGGATAAACTCGATCGTGAAGAAAAACAAAAAGAAAGAGATGACCATGTTTATGATTCATTGC,"Chr 7",6279652,1,2.25381e-029,67:G>A,67,0.709677,1,0.015152,0.984848,0,0.015152,0,0.029844,0.014922,35.19481,23,1,-,0,0,-,0,0,0,-,0,0,0,-,-,-,0,0,0,0,0,0,0,2,-,0,-,0,-,0,0,0,0,0,0,0,0,-,-,-,0,-,-,-,0,0,0,0,0,0,0,-,-,0,0,0,0,0,0,0,…
100486474|F|0-67:G>C-67:G>C	TGCAGTTGGGTGAGTACAGCAGACACAATGCAAATTATGGCCAGCTTGACAGAGATTTTTATTTTTTGG	TGCAGTTGGGTGAGTACAGCAGACACAATGCAAATTATGGCCAGCTTGACAGAGATTTTTATTTTTTGG		0	0	999	67:G>C	67	0.849462	1	0.012658	0.987342	0	0.012658	0	0.024996	0.012498	25	13	1	-	0	-	-	-	0	0	0	0	0	0	0	0	0	-	0	0	0	0	0	0	0	0	0	0	0	0	0	0
100486522|F|0-67:A>G-67:A>G,TGCAGTTTCTAGATTGATGCATTAGTCACCATGATGATGTAATTTGATAAAATTGGCTTTGAAAATTAC,TGCAGTTTCTAGATTGATGCATTAGTCACCATGATGATGTAATTTGATAAAATTGGCTTTGAAAATTAC,"Chr 11",36674431,1,2.91549e-028,67:A>G,67,0.83871,0.012821,1,0,0.987179,0.012821,0.025312,0,0.012656,31,30.38947,1,1,1,1,-,1,1,1,1,1,1,1,1,-,-,1,1,-,1,1,1,1,1,-,-,1,1,1,1,1,1,1,1,1,1,1,1,1,1,-,1,-,1,1,1,1,1,1,1,1,1,1,1,1,-,1,1,1,1…
100486541|F|0-67:C>G-67:C>G	TGCAGTTTTAGGGAATAAAATTTGTGTTTTCGAAAAAGGTGTCGTATATCTATTTGTTTGTAAATTACA	TGCAGTTTTAGGGAATAAAATTTGTGTTTTCGAAAAAGGTGTCGTATATCTATTTGTTTGTAAATTACA		0	0	999	67:C>G	67	0.763441	0.014085	0.985915	0.014085	0.985915	0	0.027772	0.027772	0.027772	24	12.64706	1	1	-	-	-	1	-	-	1	1	0	1	1	-	1	-	1	1	1	1	1	1	1	1	1	1	1	1	1	1
100486555|F|0-67:G>T-67:G>T,TGCAGTTTTGAACAGTTACGAAGATGGTCCTATAGATGAGTTTGTGGCAGACACTGAGGATTTTAGTGA,TGCAGTTTTGAACAGTTACGAAGATGGTCCTATAGATGAGTTTGTGGCAGACACTGAGGATTTTAGTGA,"Chr 7",12650459,1,2.25381e-029,67:G>T,67,0.860215,1,0.025,0.975,0,0.025,0,0.04875,0.024375,20.94845,9,1,2,0,0,-,0,0,-,0,0,0,0,0,-,0,0,0,-,0,0,0,0,-,0,0,0,0,0,0,0,0,0,0,0,0,0,0,0,0,-,0,0,0,0,0,0,0,0,0,0,-,0,0,0,-,0,0,0,0,0,-,0,0,0,…
100487155|F|0-67:C>T-67:C>T	TGCAGATGAATATGGATGGAATTAGACGCCACAGTTGTACAGAAGTGAGGCTTCGTTAGTTGTTTTACA	TGCAGATGAATATGGATGGAATTAGACGCCACAGTTGTACAGAAGTGAGGCTTCGTTAGTTGTTTTACA		0	0	999	67:C>T	67	0.645161	0.016667	0.983333	0.016667	0.983333	0	0.032778	0.032778	0.032778	35	21.25397	1	1	-	-	-	1	1	-	1	1	1	1	-	1	1	-	1	-	-	1	1	1	1	-	1	1	1	-	1	-
100487186|F|0-67:C>T-67:C>T	TGCAGATTTGGGCTTTTGCAAACCAAAGCCAAAGTGGTTTCTTAGGCCGGGCAGAGTTTTACAATGCCC	TGCAGATTTGGGCTTTTGCAAACCAAAGCCAAAGTGGTTTCTTAGGCCGGGCAGAGTTTTACAATGCCC		0	0	999	67:C>T	67	0.666667	1	0.016129	0.983871	0	0.016129	0	0.031738	0.015869	22.87671	12	1	-	0	-	-	0	2	0	0	0	-	0	-	0	0	-	-	0	0	-	-	0	0	0	-	0	0	0	0	0
100487277|F|0-67:C>A-67:C>A	TGCAGCCATACAAGAATTGCGTGCAACTGTCCGAGTGCTACCTCCTCAAGATTGTATGTCCTTACAGCT	TGCAGCCATACAAGAATTGCGTGCAACTGTCCGAGTGCTACCTCCTCAAGATTGTATGTCCTTAC		0	0	999	67:C>A	67	0.870968	0.987654	0.012346	0.987654	0.012346	0	0.024387	0.024387	0.024387	26.33	13	1	0	0	0	0	0	0	0	0	0	0	0	0	0	-	0	0	0	0	0	0	0	0	0	0	0	0	0	0	0
100487365|F|0-67:C>T-67:C>T	TGCAGCTTTACTATATGATGCCTTGGATCATTTTGATAGGCGAAGTGCCAAGGTAGAGGCTCTGTTCCT	TGCAGCTTTACTATATGATGCCTTGGATCATTTTGATAGGCGAAGTGCCAAGGTAGAGGCTCTGTTCCT		0	0	999	67:C>T	67	0.731183	1	0.014706	0.985294	0	0.014706	0	0.028979	0.01449	22.4625	11	1	0	0	0	0	-	0	0	-	0	0	0	-	-	-	0	0	-	0	0	0	0	0	-	0	-	0	0	0	0
100487547|F|0-67:G>A-67:G>A,TGCAGTGAAGGAAATTTCTTTGGAAACTAAAAGATGTAAAAGTACAACAAAGTCTTGTAATCTTCTTGC,TGCAGTGAAGGAAATTTCTTTGGAAACTAAAAGATGTAAAAGTACAACAAAGTCTTGTAATCTTCTTGC,"Chr 10",21108276,1,1.0486e-027,67:G>A,67,0.666667,0.983871,0.032258,0.967742,0.016129,0.016129,0.031738,0.062435,0.047086,11.08451,8.5,1,0,-,-,-,0,0,-,0,0,0,0,-,-,-,-,0,-,0,0,0,0,0,0,0,0,0,-,0,0,0,0,2,-,-,-,-,0,-,-,-,0,-,0,0,0,0,0…
100487667|F|0-67:A>T-67:A>T,TGCAGTTTGGTTCTTTCGTGAGTGGCTCACATTGGATGCACTTGTTTGAAATACTTGCCCTTTATTTAC,TGCAGTTTGGTTCTTTCGTGAGTGGCTCACATTGGATGCACTTGTTTGAAATACTTGCCCTTTATTTAC,"Chr 5",4398359,1,2.91549e-028,67:A>T,67,0.763441,0.014085,0.985915,0.014085,0.985915,0,0.027772,0.027772,0.027772,32,20.9878,1,1,1,-,-,-,1,1,1,1,1,1,-,1,1,1,1,1,-,-,1,1,-,-,1,1,1,-,1,1,1,1,1,1,1,1,1,1,-,-,1,1,1,1,1,1,1,1,1,1,-,1,1…
100487816|F|0-67:G>A-67:G>A,TGCAGAATTCTTGATACCAGACCCTGAACCCGGGCTCAGGAACAGATTATATTCCAGTAATAGCCCAGA,TGCAGAATTCTTGATACCAGACCCTGAACCCGGGCTCAGGAACAGATTATATTCCAGTAATAGCCCAGA,"Chr 6",13324439,1,2.25381e-029,67:G>A,67,0.774194,1,0.013889,0.986111,0,0.013889,0,0.027392,0.013696,27.90588,8,1,0,0,0,-,0,0,0,-,0,0,0,-,0,0,0,0,0,0,0,0,0,-,-,0,0,0,0,0,-,0,0,0,0,0,-,0,-,-,-,0,2,0,0,0,0,0,-,0,0,0,0,0,-,-,0,0,0,0,…
100494375|F|0-67:C>T-67:C>T,TGCAGCAAGCTGGATGAAATTTTTATTCCAGCATTTTTCATGCTGAATCATTAGGGTTTTTTTTTTTCT,TGCAGCAAGCTGGATGAAATTTTTATTCCAGCATTTTTCATGCTGAATCATTAGGGTTTTTTTTTTTCT,"Chr 11",46817576,1,2.91549e-028,67:C>T,67,0.913978,1,0.023529,0.976471,0,0.023529,0,0.045952,0.022976,8.40777,2.5,1,0,0,0,0,0,0,0,0,0,0,0,-,0,0,0,0,0,0,0,0,0,0,2,0,0,0,0,0,2,0,0,0,0,0,-,-,0,-,-,0,0,0,0,0,0,0,0,0,0,0,0,0,0,0,0,0,0,…
100494852|F|0-67:T>A-67:T>A	TGCAGAGAAGAATGATATCTGAAACATCATCTGGAAGTGTGACTTTCAATGATGCAATTCTACAAGTTA	TGCAGAGAAGAATGATATCTGAAACATCATCTGGAAGTGTGACTTTCAATGATGCAATTCTACAAGTTA		0	0	999	67:T>A	67	0.752688	0.014286	1	0	0.985714	0.014286	0.028163	0	0.014082	33	25.77778	1	-	1	-	-	1	-	1	1	1	-	1	1	1	-	1	1	1	1	1	1	1	1	-	1	1	1	1	1	1
100494873|F|0-67:C>A-67:C>A,TGCAGAGACGTTCCAACTCTCTACGTGTCTAACAATCTGTCAAACAAAAAATTACGAACTCTAGTTACA,TGCAGAGACGTTCCAACTCTCTACGTGTCTAACAATCTGTCAAACAAAAAATTACGAACTCTAGTTACA,"Chr 2",26016223,1,2.91549e-028,67:C>A,67,0.795699,0.972973,0.040541,0.959459,0.027027,0.013514,0.052593,0.077794,0.065194,33.76471,11.66667,1,0,0,-,1,-,0,-,0,0,0,0,-,-,0,-,0,0,0,0,0,0,-,-,-,0,0,0,0,0,0,-,0,0,0,0,0,0,-,0,0,0,0,0,0,…
100494983|F|0-67:C>A-67:C>A,TGCAGATATATACACTACACATTTCAGGTCCACGAATTCAGAATAGCTTATAGTATAGAGAAACTTACA,TGCAGATATATACACTACACATTTCAGGTCCACGAATTCAGAATAGCTTATAGTATAGAGAAACTTACA,"Chr 8",3174874,1,2.91549e-028,67:C>A,67,0.827957,0.987013,0.025974,0.974026,0.012987,0.012987,0.025637,0.050599,0.038118,37.34066,10,1,0,0,0,-,-,0,0,0,0,0,0,0,0,-,0,2,0,0,0,0,0,0,0,0,0,0,-,0,0,-,0,0,0,0,0,0,0,-,-,0,0,0,0,0,0,0,0,0…
100495827|F|0-67:A>T-67:A>T	TGCAGTATACTTACATTTGAAATACTTCACAATTTGCATAAAAAAATGAGACTTTATTTTATACCATAA	TGCAGTATACTTACATTTGAAATACTTCACAATTTGCATAAAAAAATGAGACTTTATTTTATACCATAA		0	0	999	67:A>T	67	0.88172	1	0.012195	0.987805	0	0.012195	0	0.024093	0.012046	37.3299	12	1	-	0	0	0	0	0	0	0	0	0	0	-	0	-	0	0	0	0	0	0	0	0	0	0	0	0	0	0	0
100496078|F|0-67:C>A-67:C>A	TGCAGTTCTGCCCCTAAACCAATGTCTTCATGTACACCTTTACGATAGAAGCTTGCTAGAACCTTTTCA	TGCAGTTCTGCCCCTAAACCAATGTCTTCATGTACACCTTTACGATAGAAGCTTGCTAGAACCTTTTCA		0	0	999	67:C>A	67	0.741935	1	0.014493	0.985507	0	0.014493	0	0.028565	0.014283	23.42857	21	1	0	0	-	0	0	-	0	0	0	0	0	0	-	-	-	0	0	0	-	0	0	0	0	0	-	0	0	0	0
100496235|F|0-67:G>A-67:G>A,TGCAGGATCATCAACCATTAGGAGGCAAAACAGGACAGTTTTTGAGGGTGGCACTCCATTCACTTTTGA,TGCAGGATCATCAACCATTAGGAGGCAAAACAGGACAGTTTTTGAGGGTGGCACTCCATTCACTTTTGA,"Chr 11",30793642,1,2.25381e-029,67:G>A,67,0.83871,0.987179,0.012821,0.987179,0.012821,0,0.025312,0.025312,0.025312,33.64444,28,1,0,0,0,0,0,0,-,0,0,0,0,-,0,0,0,0,1,0,-,0,0,0,0,0,0,0,0,0,0,0,0,0,0,0,0,0,0,0,0,-,0,0,0,0,0,0,0,0,0,0,0…
100496528|F|0-67:C>A-67:C>A,TGCAGAATCTTGTATTCAAATTTCTTGTGATTCTTTACAGTCTTTGATCCTGAGTATTATCTACTTACA,TGCAGAATCTTGTATTCAAATTTCTTGTGATTCTTTACAGTCTTTGATCCTGAGTATTATCTACTTACA,"Chr 3",13460231,1,2.91549e-028,67:C>A,67,0.763441,1,0.014085,0.985915,0,0.014085,0,0.027772,0.013886,33.10714,19,1,0,0,0,-,0,0,-,0,0,0,0,-,0,-,-,0,0,-,0,0,0,0,0,0,0,0,0,0,0,0,0,0,0,0,0,0,-,0,0,0,-,0,0,0,0,0,-,0,0,0,0,0,-,-,0,0,0,0…
100496690|F|0-67:A>C-67:A>C	TGCAGCCACATATTGCCATCACCAATCAATTCGTGTTCTGCTTCAGATGCCTAAATATGTTATATTAAA	TGCAGCCACATATTGCCATCACCAATCAATTCGTGTTCTGCTTCAGATGCCTAAATATGTTATATTAAA		0	0	999	67:A>C	67	0.849462	0.012658	0.987342	0.012658	0.987342	0	0.024996	0.024996	0.024996	49	45.69697	1	1	1	1	-	1	1	1	1	1	-	1	1	-	1	1	1	1	1	1	1	1	1	1	1	1	1	1	1	-
100496743|F|0-67:T>A-67:T>A,TGCAGCTCCGTATGTCACTATATGGAGATAATTCAGTAGTGGTTGAATTCATACCAGCAAATTTCTTTT,TGCAGCTCCGTATGTCACTATATGGAGATAATTCAGTAGTGGTTGAATTCATACCAGCAAATTTCTTTT,"Chr 6",2108880,2,2.25381e-029,67:T>A,67,0.763441,1,0.014085,0.985915,0,0.014085,0,0.027772,0.013886,28.97701,17,1,0,0,0,-,-,0,0,0,0,0,0,-,-,-,0,0,-,0,0,0,0,0,0,0,0,0,0,0,0,0,0,0,0,0,-,-,0,-,-,0,0,0,0,0,0,0,-,0,0,0,0,0,-,-,0,0,0,0,…
100496925|F|0-67:G>A-67:G>A,TGCAGTAGTCCCTGCTTTGTGCCAAGTTGAGATACTTGTGGCCAAATTCATCTCTGACACCCCAGGAGC,TGCAGTAGTCCCTGCTTTGTGCCAAGTTGAGATACTTGTGGCCAAATTCATCTCTGACACCCCAGGAGC,"Chr 2",35377335,1,2.91549e-028,67:G>A,67,0.752688,1,0.014286,0.985714,0,0.014286,0,0.028163,0.014082,8.89157,4,1,0,-,-,0,0,0,-,-,0,0,0,0,0,-,0,0,0,0,0,-,0,0,0,0,0,0,0,0,0,0,0,0,-,0,0,0,-,-,-,0,0,0,0,-,0,0,-,0,0,-,0,0,-,-,0,0,0,0,0…
100497017|F|0-67:C>A-67:C>A,TGCAGTTTCGATGTGCCAATATAAAATCAGATGAGCTCGAAAACACAGAATACGGATGTTGCATATTCT,TGCAGTTTCGATGTGCCAATATAAAATCAGATGAGCTCGAAAACACAGAATACGGATGTTGCATATTCT,"Chr 3",18891146,1,2.25381e-029,67:C>A,67,0.795699,1,0.013514,0.986486,0,0.013514,0,0.026662,0.013331,32.73864,14,1,0,0,-,-,0,0,0,0,0,0,0,-,-,0,0,0,0,0,0,0,0,-,0,0,-,0,0,0,0,2,0,0,0,0,0,0,0,0,-,0,0,0,0,0,0,0,-,0,-,0,-,0,-,-,-,0,0,0…
100497231|F|0-67:T>A-67:T>A,TGCAGATTTTATCTTACTTTACCTTATCTTTATTTACTGCACATGTTATCTTGCCTTAGCTTATCTTTA,TGCAGATTTTATCTTACTTTACCTTATCTTTATTTACTGCACATGTTATCTTGCCTTAGCTTATCTTTA,"Chr 10",413043,1,2.25381e-029,67:T>A,67,0.795699,1,0.013514,0.986486,0,0.013514,0,0.026662,0.013331,40.07609,20,1,0,0,0,0,0,0,-,-,0,0,0,0,0,-,-,0,0,0,0,0,0,0,0,0,0,0,0,0,0,-,0,0,-,0,-,0,0,0,0,0,0,-,0,0,0,0,-,0,2,0,0,0,-,-,0,0,0,0,…
100503161|F|0-67:A>C-67:A>C,TGCAGCATTGAAATTGTAACACATCAAGGTGCTTGCTCATTTTTTATATTGACAAAAAAATTGGTTCAG,TGCAGCATTGAAATTGTAACACATCAAGGTGCTTGCTCATTTTTTATATTGACAAAAAAATTGGTTCAG,"Chr 7",10385305,1,2.91549e-028,67:A>C,67,0.849462,0.987342,0.025316,0.974684,0.012658,0.012658,0.024996,0.049351,0.037174,33.625,27,1,0,-,0,-,0,0,0,0,0,0,0,0,0,-,0,0,-,0,0,0,0,0,-,0,0,0,0,0,0,0,0,0,0,0,0,0,0,-,-,0,-,0,0,0,0,0,0,0,…
100503280|F|0-67:G>C-67:G>C	TGCAGCTCTGAAGGCCAAATTGACAAGCTGCAACAGGAGAGGGGTGAATTTCAGAGAATGGTTATTGGT	TGCAGCTCTGAAGGCCAAATTGACAAGCTGCAACAGGAGAGGGGTGAATTTCAGAGAATGGTTATTGGT		0	0	999	67:G>C	67	0.462366	0.976744	0.023256	0.976744	0.023256	0	0.04543	0.04543	0.04543	16.19231	8	1	-	-	-	0	-	-	0	0	0	0	0	-	-	-	-	-	-	-	-	0	0	0	-	-	-	0	-	0	-
100503321|F|0-67:C>A-67:C>A	TGCAGCTTAGTTTGTATAGAGGAAGGCACCATAATGGACCCATAAGTAGTAAAGTTTTGGTAATATTCA	TGCAGCTTAGTTTGTATAGAGGAAGGCACCATAATGGACCCATAAGTAGTAAAGTTTTGGTAATATTCA		0	0	999	67:C>A	67	0.860215	1	0.0125	0.9875	0	0.0125	0	0.024687	0.012344	38.72	21	1	0	0	0	0	0	-	0	-	0	0	0	0	-	0	0	0	0	-	-	0	0	0	-	0	0	0	0	0	0
100503450|F|0-67:C>T-67:C>T	TGCAGGCATGGAAATCAAACTGGAATGAGACCTTCCTTTCTGTCGACATTCTTTTCCATTCAATTTACA	TGCAGGCATGGAAATCAAACTGGAATGAGACCTTCCTTTCTGTCGACATTCTTTTCCATTCAATTTACA		0	0	999	67:C>T	67	0.451613	0.02381	0.97619	0.02381	0.97619	0	0.046485	0.046485	0.046485	10	3.84	1	-	1	-	-	-	-	-	-	1	1	1	-	-	-	-	1	1	-	1	1	1	1	1	1	0	-	1	1	-
100503677|F|0-67:G>A-67:G>A,TGCAGTAGAGAACGGTGGAGTAAGAGTTGCCCCGCCGTAAGGACCTTGGACTTGCCATGCCCAATTTGG,TGCAGTAGAGAACGGTGGAGTAAGAGTTGCCCCGCCGTAAGGACCTTGGACTTGCCATGCCCAATTTGG,"Chr 3",18197433,1,2.25381e-029,67:G>A,67,0.967742,1,0.011111,0.988889,0,0.011111,0,0.021975,0.010988,38.32743,11,1,0,0,0,0,0,0,0,0,0,0,0,-,0,0,0,0,0,0,0,0,0,0,0,0,0,0,0,0,0,0,0,0,0,0,0,0,0,-,0,0,0,0,0,0,0,0,0,0,0,0,0,0,0,0,0,0,0,0…
100503988|F|0-67:T>C-67:T>C,TGCAGTTTACCAAGGAGTTTTACAATAATCACGCTTCAGAGTGGACTTCGAATTATGCCAAGGATTATT,TGCAGTTTACCAAGGAGTTTTACAATAATCACGCTTCAGAGTGGACTTCGAATTATGCCAAGGATTATT,"Chr 3",11417240,1,2.25381e-029,67:T>C,67,0.849462,0.987342,0.012658,0.987342,0.012658,0,0.024996,0.024996,0.024996,17.4375,6,1,0,0,-,1,-,0,-,0,0,0,0,0,0,0,0,0,0,0,-,0,0,0,0,0,0,0,0,0,0,0,0,0,0,0,0,0,0,-,-,0,0,-,0,0,0,0,0,0,0,-,0,0…
100504684|F|0-67:G>A-67:G>A	TGCAGGGGAAATATCCAGATCTGAAAATGCCTCACCTTTGGCATCCCCTGAGAGAAAGTCTCCTATTGA	TGCAGGGGAAATATCCAGATCTGAAAATGCCTCACCTTTGGCATCCCCTGAGAGAAAGTCTCCTATTGA		0	0	999	67:G>A	67	0.741935	1	0.014493	0.985507	0	0.014493	0	0.028565	0.014283	27.4125	21	1	0	0	0	0	0	0	0	-	0	0	0	-	-	-	0	0	0	0	0	0	0	0	-	0	-	0	0	0	-
100505006|F|0-67:A>C-67:A>C,TGCAGAGTATCTGTTCACATTTTCTCACTTACTTACCGTGTCAGATACTCTGAGGTTCCGCTTGGTTAC,TGCAGAGTATCTGTTCACATTTTCTCACTTACTTACCGTGTCAGATACTCTGAGGTTCCGCTTGGTTAC,"Chr 11",29523249,1,2.91549e-028,67:A>C,67,0.849462,0.012658,1,0,0.987342,0.012658,0.024996,0,0.012498,55,38.16667,1,1,1,1,1,1,1,-,1,1,1,1,-,1,-,1,1,1,1,1,1,1,1,-,1,1,1,1,1,1,1,1,1,1,1,1,1,1,-,1,1,1,1,1,1,1,1,-,1,1,1,1,1,-,1,1,1,1,…
100509557|F|0-67:C>A-67:C>A,TGCAGATCAGAATCATGATAAAATTGATGAAATTTATTTGCTTCTAAGATTTTTCTTTGAGCATTTACA,TGCAGATCAGAATCATGATAAAATTGATGAAATTTATTTGCTTCTAAGATTTTTCTTTGAGCATTTACA,"Chr 8",6767308,1,2.91549e-028,67:C>A,67,0.795699,0.986486,0.027027,0.972973,0.013514,0.013514,0.026662,0.052593,0.039627,33.46429,8,1,0,-,-,-,0,0,0,0,0,0,0,-,0,-,-,0,0,-,0,0,0,0,0,0,-,2,-,0,0,0,0,0,0,0,0,0,-,-,0,0,-,0,0,0,0,0,1,0,…
100510084|F|0-67:C>A-67:C>A,TGCAGGTTTGTTTTCCCAATGCTAATTCTACGGATTCGTGGTCTGTCTGTATATTCATTGTATGGTTCC,TGCAGGTTTGTTTTCCCAATGCTAATTCTACGGATTCGTGGTCTGTCTGTATATTCATTGTATGGTTCC,"Chr 7",14293276,1,2.25381e-029,67:C>A,67,0.88172,1,0.012195,0.987805,0,0.012195,0,0.024093,0.012046,38.84466,29,1,0,0,-,0,0,0,0,0,0,0,0,-,0,0,0,0,0,0,0,0,0,0,0,0,0,0,0,0,0,0,0,0,0,0,0,0,0,0,-,0,0,0,0,0,0,0,0,0,0,0,-,0,0,2,0,0,0,0,…
100510226|F|0-67:T>A-67:T>A	TGCAGTGCCTCAAATGATTCTTTACTATTCTTCTCACGCTCTTTCTCATCAACCGTGAAAACAGCTTTC	TGCAGTGCCTCAAATGATTCTTTACTATTCTTCTCACGCTCTTTCTCATCAACCGTGAAAACAGCTTTC		0	0	999	67:T>A	67	0.677419	0.984127	0.031746	0.968254	0.015873	0.015873	0.031242	0.061476	0.046359	6.98611	3.5	1	0	0	-	-	0	0	-	0	0	0	0	-	-	-	-	0	-	0	0	0	0	0	-	0	-	0	-	0	0
100510946|F|0-67:T>A-67:T>A,TGCAGTGGGAGACCAAAGAAATAACCAAATGGTCTAGAATTCAATCCTTGTTGCTCTTACTAAATTTTC,TGCAGTGGGAGACCAAAGAAATAACCAAATGGTCTAGAATTCAATCCTTGTTGCTCTTACTAAATTTTC,"Chr 7",15907149,1,2.25381e-029,67:T>A,67,0.860215,1,0.025,0.975,0,0.025,0,0.04875,0.024375,38.34375,18,1,0,0,0,0,0,0,0,0,0,0,0,-,0,0,0,0,0,0,0,0,0,0,0,0,0,0,0,0,0,0,0,0,0,0,0,0,0,-,0,0,0,0,0,0,-,0,0,0,-,0,0,0,-,0,-,0,0,2,2,-,0,0,-…
100515282|F|0-67:G>C-67:G>C,TGCAGATACAGGGCATACTGTGTTTTGTGTGATTTCCTATTATGAGTGCACATACATCAAGTTTACAGA,TGCAGATACAGGGCATACTGTGTTTTGTGTGATTTCCTATTATGAGTGCACATACATCAAGTTTACAGA,"Chr 11",14673040,1,3.77142e-027,67:G>C,67,0.55914,0.980769,0.019231,0.980769,0.019231,0,0.037722,0.037722,0.037722,22.45,15,1,1,-,-,-,-,0,0,-,0,-,-,-,-,-,0,0,-,0,0,-,0,0,0,0,0,0,0,0,0,-,0,0,0,-,-,-,-,0,-,0,0,0,-,0,0,0,0,0,-,-,-,0,…
100515499|F|0-67:C>A-67:C>A,TGCAGCCAAGGAAAACATAGTATAGGAACAATAACCAAAGAAAAAGTAAAGCAAAATGTCAAAATTACA,TGCAGCCAAGGAAAACATAGTATAGGAACAATAACCAAAGAAAAAGTAAAGCAAAATGTCAAAATTACA,"Chr 11",45528959,1,2.91549e-028,67:C>A,67,0.795699,0.986486,0.013514,0.986486,0.013514,0,0.026662,0.026662,0.026662,37.35227,14,1,0,0,-,0,0,0,0,0,0,0,0,-,-,0,-,0,-,0,0,0,0,0,0,0,0,0,0,0,0,0,0,0,0,0,-,0,0,-,-,0,-,0,0,0,0,0,1,0,0,-,…
100520162|F|0-67:G>A-67:G>A	TGCAGCCTCACAATGTGTTTCTCTATTCTTTAGAAGCAACCTTGATAATGGTTACCCCTAGGTGTTTGA	TGCAGCCTCACAATGTGTTTCTCTATTCTTTAGAAGCAACCTTGATAATGGTTACCCCTAGGTGTTTGA		0	0	999	67:G>A	67	0.612903	0.982456	0.017544	0.982456	0.017544	0	0.034472	0.034472	0.034472	8.0625	5	1	0	-	-	0	0	0	-	0	0	0	0	0	-	-	0	0	-	0	0	0	0	-	0	-	0	-	0	0	0
100527468|F|0-67:G>A-67:G>A	TGCAGAGGCAAAAGATTTCTGAAGACTTTCCAAGCAAACCAACCGACACTCTGACAAAAGCCAATTTGG	TGCAGAGGCAAAAGATTTCTGAAGACTTTCCAAGCAAACCAACCGACACTCTGACAAAAGCCAATTTGG		0	0	999	67:G>A	67	0.903226	0.988095	0.011905	0.988095	0.011905	0	0.023526	0.023526	0.023526	41.66337	16	1	0	-	0	0	0	0	0	0	0	0	0	0	0	0	-	0	0	0	0	0	0	0	0	0	0	0	0	0	0
100530680|F|0-67:G>T-67:G>T	TGCAGCGGTTAGGCAAGGGTTTGCAGTGAACTCCTACACAAACCGAAAGAGCTATCTGCTAATTTATGA	TGCAGCGGTTAGGCAAGGGTTTGCAGTGAACTCCTACACAAACCGAAAGAGCTATCTGCTAATTTATGA		0	0	999	67:G>T	67	0.795699	1	0.013514	0.986486	0	0.013514	0	0.026662	0.013331	18.70115	10	1	0	0	0	0	0	0	0	0	0	0	0	-	-	-	0	0	0	0	0	0	0	0	0	0	0	0	0	0	0
100538143|F|0-67:A>G-67:A>G	TGCAGTTATTGGAATGTTGTATAAAGTTGGAACAGTACCAGATCCTTTCTTGGCATTGGTAAATTACAG	TGCAGTTATTGGAATGTTGTATAAAGTTGGAACAGTACCAGATCCTTTCTTGGCATTGGTAAATTACAG		0	0	999	67:A>G	67	0.924731	1	0.011628	0.988372	0	0.011628	0	0.022985	0.011493	71.03774	24	1	0	0	0	-	0	0	0	2	0	0	0	0	0	0	0	0	0	0	0	0	0	0	0	0	0	0	0	0	0
100553537|F|0-67:C>A-67:C>A,TGCAGTTCTCCAGGTTGTTGGGATTGGGTATTCCCTGTTTCTGGGGTTGGGTTCACAACCTCCTTTTCC,TGCAGTTCTCCAGGTTGTTGGGATTGGGTATTCCCTGTTTCTGGGGTTGGGTTCACAACCTCCTTTTCC,"Chr 3",24468062,1,1.0486e-027,67:C>A,67,0.698925,1,0.015385,0.984615,0,0.015385,0,0.030296,0.015148,18.32895,14,1,-,-,0,-,-,0,0,0,0,0,0,-,-,-,0,0,-,-,0,0,0,0,-,0,0,0,0,0,0,0,0,0,2,0,-,-,0,0,-,0,-,0,0,0,0,0,0,0,-,-,-,0,0,0,0,0,0,0,…
100349953|F|0-66:C>T-66:C>T	TGCAGCCTTGGCTCCCTGTAATTTCAATATTAGGATAGCGATTGAATCATTTTCAGCTCTCACCTTCCT	TGCAGCCTTGGCTCCCTGTAATTTCAATATTAGGATAGCGATTGAATCATTTTCAGCTCTCACCTTCCT		0	0	999	66:C>T	66	0.698925	1	0.015385	0.984615	0	0.015385	0	0.030296	0.015148	14.94937	9	1	0	0	0	-	0	0	0	0	0	0	0	-	0	0	-	0	-	-	0	0	0	0	0	0	0	0	0	0	0
100350441|F|0-66:G>A-66:G>A,TGCAGAAACGACTGTAGGAGACATCCAATATAGAAACGAGCCATAAGCTTTCATAATCAGTGCCTTGGA,TGCAGAAACGACTGTAGGAGACATCCAATATAGAAACGAGCCATAAGCTTTCATAATCAGTGCCTTGGA,"Chr 11",4333551,1,2.25381e-029,66:G>A,66,0.709677,0.984848,0.015152,0.984848,0.015152,0,0.029844,0.029844,0.029844,16.03947,6,1,0,-,0,-,0,0,-,0,0,0,0,-,0,-,0,0,-,0,-,0,0,0,-,0,-,0,0,0,-,0,-,0,0,0,0,0,0,-,-,0,-,-,0,0,1,0,0,-,0,0,-,…
100350447|F|0-66:T>G-66:T>G,TGCAGAAACTACGGCCGAAAGCCATGTGAGCCATCCTAATACGTATAAAAAGTAATTCTTGGTCATTAC,TGCAGAAACTACGGCCGAAAGCCATGTGAGCCATCCTAATACGTATAAAAAGTAATTCTTGGTCATTAC,"Chr 11",5940012,1,1.0486e-027,66:T>G,66,0.806452,0.013333,1,0,0.986667,0.013333,0.026311,0,0.013156,10,7.25556,1,-,-,-,-,-,1,1,1,1,1,1,1,1,1,1,2,-,1,1,1,1,1,1,1,1,1,1,1,1,-,1,1,1,1,-,1,-,-,-,1,1,1,1,-,1,1,1,1,1,1,1,1,1,1,1,1,1,1,1…
100350562|F|0-66:G>T-66:G>T	TGCAGAACACAGATTTGAAACCAAAAAATTCCTAAGAATGGCTCTATCGAGCAAAGCCAAGCCAATGAT	TGCAGAACACAGATTTGAAACCAAAAAATTCCTAAGAATGGCTCTATCGAGCAAAGCCAAGCCAATGAT		0	0	999	66:G>T	66	0.763441	0.985915	0.014085	0.985915	0.014085	0	0.027772	0.027772	0.027772	17.12791	8	1	0	0	-	0	0	0	0	-	0	-	0	0	-	0	-	0	-	0	0	0	0	0	0	0	0	0	0	0	0
100350576|F|0-66:T>C-66:T>C,TGCAGAACATGGGTACTTCTTGAGGTTTGATCTCTCTCTCTCTGACATGTCATCTCTTTTTTCTGTTTT,TGCAGAACATGGGTACTTCTTGAGGTTTGATCTCTCTCTCTCTGACATGTCATCTCTTTTTTCTGTTTT,"Chr 5",3692406,1,2.25381e-029,66:T>C,66,0.709677,1,0.015152,0.984848,0,0.015152,0,0.029844,0.014922,4.41333,3,1,-,0,0,-,0,0,0,0,0,0,0,-,0,-,-,0,0,0,0,0,0,0,0,0,-,0,0,0,0,-,0,0,-,-,0,0,-,0,-,-,0,-,0,0,0,0,0,0,0,-,-,0,2,0,0,0,0,0,0,…
100350612|F|0-66:A>C-66:A>C	TGCAGAACTGAGCAAAATATCACCCACTAGAAAAGGACAAAAGGTGGGACATGCTTCGAAAATATTACA	TGCAGAACTGAGCAAAATATCACCCACTAGAAAAGGACAAAAGGTGGGACATGCTTCGAAAATATTACA		0	0	999	66:A>C	66	0.817204	0.013158	1	0	0.986842	0.013158	0.02597	0	0.012985	20	12.7	1	1	1	1	-	-	1	-	-	1	-	1	1	-	-	1	1	-	1	1	1	1	1	1	1	1	1	1	1	1
100350644|F|0-66:G>A-66:G>A	TGCAGAAGAATAAAAGGGACAGCTCAATCTTGAGATTGACATTCAGGTCAATCTAGTACCATCATTGCC	TGCAGAAGAATAAAAGGGACAGCTCAATCTTGAGATTGACATTCAGGTCAATCTAGTACCATCATTGCC		0	0	999	66:G>A	66	0.688172	1	0.015625	0.984375	0	0.015625	0	0.030762	0.015381	12.84416	10	1	0	0	-	-	0	0	-	0	0	-	0	-	-	0	-	0	-	-	0	0	0	0	0	0	0	0	0	0	0
100350972|F|0-66:T>C-66:T>C	TGCAGACAATGATTCTTATGAGGATTCACGCTACAATGTTAGCCAATCAGAGCCAACCACGTACATTAC	TGCAGACAATGATTCTTATGAGGATTCACGCTACAATGTTAGCCAATCAGAGCCAACCACGTACATTAC		0	0	999	66:T>C	66	0.806452	0.026667	0.986667	0.013333	0.973333	0.013333	0.051911	0.026311	0.039111	22.5	8.94382	1	2	-	-	-	1	1	1	1	1	1	1	-	-	1	-	1	1	1	1	1	1	1	-	1	1	1	1	1	-
100351030|F|0-66:C>T-66:C>T	TGCAGACCAATATGGAACTTGATTCATGACTTCAGAAGCCACTATCAAATTCTCGTTTTCTCTTTTCAC	TGCAGACCAATATGGAACTTGATTCATGACTTCAGAAGCCACTATCAAATTCTCGTTTTCTCTTTTCAC		0	0	999	66:C>T	66	0.741935	1	0.014493	0.985507	0	0.014493	0	0.028565	0.014283	5.22222	3	1	0	0	-	0	0	0	-	0	0	0	0	0	-	0	-	2	0	0	0	0	0	0	-	-	0	0	0	0	0
100351095|F|0-66:C>G-66:C>G	TGCAGACTGTCTAGTGTTTTTACTCAAGGCATATTCTGGCAGATTGATCAAAATCTGCAATGATTACAG	TGCAGACTGTCTAGTGTTTTTACTCAAGGCATATTCTGGCAGATTGATCAAAATCTGCAATGATTACAG		0	0	999	66:C>G	66	0.655914	0.016393	0.983607	0.016393	0.983607	0	0.032249	0.032249	0.032249	19	7.63235	1	1	-	1	-	1	-	1	1	1	-	1	-	-	1	1	-	1	1	1	1	1	1	1	1	1	1	1	1	1
100351117|F|0-66:C>A-66:C>A	TGCAGAGAAAATATCCTCTATACCAAAGTTTCCCACTATAAATCTAAACCAAACAACTCACATATTCAG	TGCAGAGAAAATATCCTCTATACCAAAGTTTCCCACTATAAATCTAAACCAAACAACTCACATATTCAG		0	0	999	66:C>A	66	0.731183	1	0.014706	0.985294	0	0.014706	0	0.028979	0.01449	16.40506	12	1	0	-	-	-	0	0	-	0	0	-	0	0	-	-	-	0	0	0	-	0	0	0	-	0	0	0	0	0	-
100351461|F|0-66:A>C-66:A>C,TGCAGATATAATCAAGTTTCTCACAGGAGATTTTAGGTTGAGTAAAGCTCGATCCAGTGATCTCTTACA,TGCAGATATAATCAAGTTTCTCACAGGAGATTTTAGGTTGAGTAAAGCTCGATCCAGTGATCTCTTACA,"Chr 3",22679036,1,1.0486e-027,66:A>C,66,0.473118,0.022727,0.977273,0.022727,0.977273,0,0.044421,0.044421,0.044421,28,7.2449,1,-,-,-,-,1,1,0,1,1,-,1,1,-,-,-,1,-,-,1,1,1,1,-,1,1,-,-,1,-,-,1,1,-,1,-,-,-,-,-,-,-,-,1,1,-,1,-,1,1,1,-,1,…
100351488|F|0-66:G>C-66:G>C	TGCAGATATGCATTGAGTTGAGAATTAGGTAAGAAGCTATACATCTATGCATTGAGTTGAGAATTAGGT	TGCAGATATGCATTGAGTTGAGAATTAGGTAAGAAGCTATACATCTATGCATTGAGTTGAGAATTAGGT		0	0	999	66:G>C	66	0.827957	1	0.012987	0.987013	0	0.012987	0	0.025637	0.012818	5.27778	3	1	0	0	0	0	-	0	0	0	0	0	0	0	-	0	0	0	0	0	0	-	0	0	0	0	0	-	0	0	0
100351578|F|0-66:T>C-66:T>C	TGCAGATGAAAGTGTAATTGTTCATGTAAGTCAATAAACCGTCTTGCAATGCTATAGAATATAGACTTA	TGCAGATGAAAGTGTAATTGTTCATGTAAGTCAATAAACCGTCTTGCAATGCTATAGAATATAGACTTA		0	0	999	66:T>C	66	0.774194	1	0.013889	0.986111	0	0.013889	0	0.027392	0.013696	18.6	5	1	0	0	-	0	0	0	0	0	0	0	0	-	-	0	-	0	-	0	-	0	0	-	0	0	-	0	0	0	0
100351793|F|0-66:A>G-66:A>G,TGCAGATTTCTCAGCTCAAGCAATTGCTTCAGAGCAAGAACAAAGAGGTAAAAACTAAAATGTCTTACA,TGCAGATTTCTCAGCTCAAGCAATTGCTTCAGAGCAAGAACAAAGAGGTAAAAACTAAAATGTCTTACA,"Chr 8",15027234,1,1.0486e-027,66:A>G,66,0.763441,0.014085,0.985915,0.014085,0.985915,0,0.027772,0.027772,0.027772,12,10.39286,1,1,1,-,-,1,1,1,-,1,1,1,-,1,-,-,1,1,-,-,1,1,1,1,1,1,1,1,1,1,1,1,1,1,1,1,1,1,-,-,1,1,-,1,1,1,1,-,1,1,1,-,…
100351825|F|0-66:A>T-66:A>T	TGCAGATTTTGTGAAGACCAGTTTGGTCCAGAAGTCCGCTGCTGGATAGGATAGTTGCGACTTCTTACA	TGCAGATTTTGTGAAGACCAGTTTGGTCCAGAAGTCCGCTGCTGGATAGGATAGTTGCGACTTCTTACA		0	0	999	66:A>T	66	0.72043	0.014925	1	0	0.985075	0.014925	0.029405	0	0.014703	15	4.35065	1	1	-	1	-	1	1	1	1	1	-	1	-	1	1	-	1	1	1	-	1	1	-	-	1	1	1	1	1	1
100351826|F|0-66:C>G-66:C>G,TGCAGATTTTGTTGAATTCTACATAATCAATGAAAATAATTATTTTCTATATGCCTGCCCACATTACAG,TGCAGATTTTGTTGAATTCTACATAATCAATGAAAATAATTATTTTCTATATGCCTGCCCACATTACAG,"Chr 11",41677839,1,1.0486e-027,66:C>G,66,0.817204,0.013158,1,0,0.986842,0.013158,0.02597,0,0.012985,12,9.28571,1,1,1,1,1,1,1,-,1,1,1,1,1,1,-,1,1,1,1,1,1,1,1,1,-,1,1,1,1,1,-,1,1,1,1,-,-,1,1,-,1,-,-,1,1,1,1,1,1,1,-,-,1,1,1,1,1,1,2,1…
100352186|F|0-66:A>G-66:A>G	TGCAGCAGTCTGAAATAAATTTTGATGGTTCTGTGCAACAACATGAAAGGAACAGGAAAATTTTACAGA	TGCAGCAGTCTGAAATAAATTTTGATGGTTCTGTGCAACAACATGAAAGGAACAGGAAAATTTTACAGA		0	0	999	66:A>G	66	0.763441	0.014085	1	0	0.985915	0.014085	0.027772	0	0.013886	13	6.80682	1	1	1	1	-	1	1	1	1	1	1	1	-	1	1	1	1	1	1	1	1	1	1	1	1	1	1	1	1	-
100352198|F|0-66:G>A-66:G>A,TGCAGCAGTGGTAGGTGGGAACAAGATGGGTCAAACAGCTTCCCTTCAGCGGGTGGCTAGCTTGGAGCA,TGCAGCAGTGGTAGGTGGGAACAAGATGGGTCAAACAGCTTCCCTTCAGCGGGTGGCTAGCTTGGAGCA,"Chr 2",26219764,1,2.25381e-029,66:G>A,66,0.806452,1,0.013333,0.986667,0,0.013333,0,0.026311,0.013156,19.08046,5,1,0,-,0,-,0,0,-,0,0,0,0,-,0,-,0,0,-,0,0,0,0,0,0,0,0,0,0,0,0,0,0,0,0,0,0,0,0,-,-,0,0,0,0,0,0,0,0,0,0,-,-,0,0,0,0,0,0,0,…
100352217|F|0-66:T>C-66:T>C,TGCAGCATAAGGTTTTTGCTTCTTTAGGATATATCAATAACATCGTAGACCTCTTCATGTATTAGTTAC,TGCAGCATAAGGTTTTTGCTTCTTTAGGATATATCAATAACATCGTAGACCTCTTCATGTATTAGTTAC,"Chr 6",624640,1,1.0486e-027,66:T>C,66,0.752688,0.014286,1,0,0.985714,0.014286,0.028163,0,0.014082,17,4.91566,1,1,1,-,1,1,1,1,1,1,1,1,-,-,-,-,1,1,-,1,1,1,1,1,1,-,1,1,1,1,1,1,1,1,-,1,1,1,1,-,1,-,-,1,1,1,1,-,1,1,1,1,1,1,-,1,1,1,1,1,-…
100352437|F|0-66:G>A-66:G>A,TGCAGCCGTAACATTTCATGCGTGTGAGTATAAGTTTATTTGTCATTCTTGATAGCCACATTATTTGTA,TGCAGCCGTAACATTTCATGCGTGTGAGTATAAGTTTATTTGTCATTCTTGATAGCCACATTATTTGTA,"Chr 3",26879943,1,2.25381e-029,66:G>A,66,0.784946,1,0.013699,0.986301,0,0.013699,0,0.027022,0.013511,8.12644,8,1,0,-,0,0,-,-,0,0,0,0,0,0,0,0,0,2,0,-,0,0,0,-,0,0,0,0,-,0,0,0,0,0,0,0,-,0,0,-,0,0,0,-,0,0,0,0,0,0,0,-,0,0,0,-,0,0,0,0,0…
100352455|F|0-66:T>C-66:T>C	TGCAGCCTAGTCTCTTACCGTGATATTCAATGGCTGAGCCTCTCTTTCCAAGGCAATGCAATTGATTAC	TGCAGCCTAGTCTCTTACCGTGATATTCAATGGCTGAGCCTCTCTTTCCAAGGCAATGCAATTGATTAC		0	0	999	66:T>C	66	0.677419	0.015873	1	0	0.984127	0.015873	0.031242	0	0.015621	10	3.80556	1	1	1	-	-	-	1	-	-	1	1	2	-	1	1	-	1	-	1	1	1	1	1	1	-	1	1	-	1	1
100352555|F|0-66:C>T-66:C>T	TGCAGCGCTCACGTAATGCTATAATGGGAGCTGCTGATGCTGTGCGTCGAGTTGCAACCAAGGGAGCTG	TGCAGCGCTCACGTAATGCTATAATGGGAGCTGCTGATGCTGTGCGTCGAGTTGCAACCAAGGGAGCTG		0	0	999	66:C>T	66	0.870968	1	0.012346	0.987654	0	0.012346	0	0.024387	0.012193	11.84375	4	1	0	-	0	0	-	0	0	0	0	0	0	-	-	0	-	0	0	0	-	0	0	0	0	0	0	0	0	0	-
100352808|F|0-66:A>C-66:A>C,TGCAGCTGCTGCGGCTACAGGTCTTGCTGGTCCATCTGGACCAGGTTTGGATCCTCGATCATCCCCAGT,TGCAGCTGCTGCGGCTACAGGTCTTGCTGGTCCATCTGGACCAGGTTTGGATCCTCGATCATCCCCAGT,"Chr 2",35429145,1,2.25381e-029,66:A>C,66,0.688172,0.984375,0.015625,0.984375,0.015625,0,0.030762,0.030762,0.030762,8.38158,3,1,0,-,-,-,0,0,0,0,0,-,0,-,0,-,0,0,0,0,0,0,0,0,0,0,-,0,0,0,-,-,0,0,-,0,0,-,0,-,-,0,-,-,0,0,0,0,0,0,0,-,0,0…
100353136|F|0-66:A>T-66:A>T	TGCAGGAGAGCAAGTTCTAACAGTCCTCATAGATATTCCACAAGATTTGGATCTGCATCTTTTTACAGA	TGCAGGAGAGCAAGTTCTAACAGTCCTCATAGATATTCCACAAGATTTGGATCTGCATCTTTTTACAGA		0	0	999	66:A>T	66	0.677419	0.031746	0.984127	0.015873	0.968254	0.015873	0.061476	0.031242	0.046359	28.5	11.07463	1	-	1	1	-	1	1	1	-	1	1	1	-	-	1	1	1	-	-	1	1	1	-	1	1	-	1	-	1	1
100353196|F|0-66:A>C-66:A>C,TGCAGGATATGCCACAGCATGTTGTAGACCTGGCACAGCAGGATAAGAACCAACATAATTTGCAGGAGG,TGCAGGATATGCCACAGCATGTTGTAGACCTGGCACAGCAGGATAAGAACCAACATAATTTGCAGGAGG,"Chr 3",25817540,1,2.25381e-029,66:A>C,66,0.666667,1,0.016129,0.983871,0,0.016129,0,0.031738,0.015869,4.28767,3,1,0,0,0,-,0,-,-,2,0,0,0,0,-,-,0,-,-,-,0,0,0,-,0,0,0,0,-,-,0,-,-,0,-,0,-,-,-,-,0,0,0,0,0,0,0,0,0,0,-,-,-,0,0,0,0,0,0,0,0…
100353204|F|0-66:A>G-66:A>G,TGCAGGATCCCAGGGGGCATATTCTCAATTTCGATCTGGCTCTGTTCCTGTAGGGTTCTATGCATTACA,TGCAGGATCCCAGGGGGCATATTCTCAATTTCGATCTGGCTCTGTTCCTGTAGGGTTCTATGCATTACA,"Chr 7",9481250,1,1.0486e-027,66:A>G,66,0.752688,0.014286,1,0,0.985714,0.014286,0.028163,0,0.014082,13,5.28916,1,-,1,1,1,-,1,1,1,1,1,1,-,-,1,1,1,1,1,1,1,1,-,-,-,1,1,1,1,2,1,-,1,1,1,1,1,1,-,1,1,1,-,1,1,1,-,1,1,-,-,1,1,1,1,1,1,1,1,1,…
100353405|F|0-66:T>C-66:T>C	TGCAGGGAACCATTCTAAAGTAACCACATTTACTAATTTATCATCTCCATAAACTCACCTGGAATTTAC	TGCAGGGAACCATTCTAAAGTAACCACATTTACTAATTTATCATCTCCATAAACTCACCTGGAATTTAC		0	0	999	66:T>C	66	0.548387	0.019608	0.980392	0.019608	0.980392	0	0.038447	0.038447	0.038447	7	6.74074	1	1	-	-	-	1	-	-	-	1	-	1	-	-	-	-	1	-	1	1	1	-	1	1	1	1	-	-	1	1
100353420|F|0-66:C>A-66:C>A,TGCAGGGACAGCAAATCGGAAGAAGTCTCCGATACGAAGGAAAGCATTGGTTGAAAACGGAAGGCGCGT,TGCAGGGACAGCAAATCGGAAGAAGTCTCCGATACGAAGGAAAGCATTGGTTGAAAACGGAAGGCGCGT,"Chr 7",18453668,1,2.25381e-029,66:C>A,66,0.666667,1,0.016129,0.983871,0,0.016129,0,0.031738,0.015869,16.8169,14,1,-,0,-,0,0,0,0,0,0,-,0,0,2,-,0,0,-,0,0,0,0,-,-,-,0,0,0,0,0,-,-,0,0,0,0,0,-,-,-,-,-,0,0,0,0,-,-,0,0,-,-,0,0,0,-,0,0,0,…
100353617|F|0-66:G>A-66:G>A,TGCAGGTATGGTAGTTCTTGATAGTGCTTTTCTGATTTATGTATTGTCAAGATTATCTTTTTCTTTGGT,TGCAGGTATGGTAGTTCTTGATAGTGCTTTTCTGATTTATGTATTGTCAAGATTATCTTTTTCTTTGGT,"Chr 1",15215439,1,2.25381e-029,66:G>A,66,0.634409,0.983051,0.016949,0.983051,0.016949,0,0.033324,0.033324,0.033324,10.27692,10,1,0,-,-,-,0,0,0,-,0,-,0,-,-,0,0,0,0,0,-,0,0,0,-,-,0,0,0,0,0,-,0,0,0,0,-,-,-,-,-,0,-,0,0,0,1,0,0,0,0,0,-…
100353648|F|0-66:A>T-66:A>T,TGCAGGTCGTGTTGCTCGACCCACATGACACAATTCATCACAGAAAGATAGAACCCGTGACTCTTTACA,TGCAGGTCGTGTTGCTCGACCCACATGACACAATTCATCACAGAAAGATAGAACCCGTGACTCTTTACA,"Chr 2",35275238,1,1.0486e-027,66:A>T,66,0.870968,0.024691,1,0,0.975309,0.024691,0.048163,0,0.024082,14,11.93878,1,1,1,1,-,1,1,1,1,1,1,1,-,-,1,1,1,2,1,1,1,1,1,1,1,1,1,1,1,1,1,1,1,1,1,-,1,1,-,1,1,-,1,1,1,1,1,1,1,1,1,-,1,2,1,1,1,1,1,…
100353832|F|0-66:T>G-66:T>G,TGCAGTAAACTTTGGACATCAATTCCAGCGCTGATCAATGCATAACAAAGTGCGAAAGAGATCAATTAC,TGCAGTAAACTTTGGACATCAATTCCAGCGCTGATCAATGCATAACAAAGTGCGAAAGAGATCAATTAC,"Chr 4",8059339,2,1.0486e-027,66:T>G,66,0.548387,0.019608,0.980392,0.019608,0.980392,0,0.038447,0.038447,0.038447,15,4.79661,1,-,-,-,-,-,1,1,-,1,-,1,-,1,-,-,1,-,1,1,1,1,1,-,1,-,1,-,1,1,-,-,1,1,-,-,-,1,-,-,1,1,1,1,1,1,-,-,-,1,-,1,1,…
100353871|F|0-66:T>A-66:T>A,TGCAGTAAGTTCAGATCTTACAACTACATCTCTGGGGAATTTACTCCGAACCCACAATTTAGGACTTAC,TGCAGTAAGTTCAGATCTTACAACTACATCTCTGGGGAATTTACTCCGAACCCACAATTTAGGACTTAC,"Chr 9",942074,1,1.0486e-027,66:T>A,66,0.752688,0.014286,1,0,0.985714,0.014286,0.028163,0,0.014082,9,4.51807,1,1,1,1,1,1,1,-,-,1,1,1,-,-,1,-,1,1,1,-,1,1,1,1,1,1,-,1,1,-,1,1,1,1,1,1,-,1,-,-,-,-,-,1,1,1,1,1,-,1,-,-,1,1,-,1,1,1,1,1,1,…
100353937|F|0-66:A>G-66:A>G,TGCAGTAGAGAATTTTCAGGTAAGTACAGTAAAGTTGAAATATTTTACATGCAAATTACTGACGTTACA,TGCAGTAGAGAATTTTCAGGTAAGTACAGTAAAGTTGAAATATTTTACATGCAAATTACTGACGTTACA,"Chr 2",28339940,1,1.0486e-027,66:A>G,66,0.612903,0.017544,0.982456,0.017544,0.982456,0,0.034472,0.034472,0.034472,6,3.56452,1,-,1,1,1,1,1,-,1,1,-,1,-,-,1,1,1,-,-,1,1,1,1,1,-,1,-,-,1,-,-,1,1,0,1,-,1,-,-,-,1,-,1,1,1,1,1,-,1,1,-,1,-,…
100353954|F|0-66:A>C-66:A>C,TGCAGTAGCATGGAAAGACTGAAGATGTTGATGGGCTTATGATAATGAAATTCGGGGTTTCAGCTTACA,TGCAGTAGCATGGAAAGACTGAAGATGTTGATGGGCTTATGATAATGAAATTCGGGGTTTCAGCTTACA,"Chr 6",9402090,1,1.0486e-027,66:A>C,66,0.569892,0.018868,0.981132,0.018868,0.981132,0,0.037024,0.037024,0.037024,11,3.57895,1,1,1,-,-,1,1,1,1,1,1,1,-,1,-,-,1,1,-,1,1,1,1,-,-,1,-,-,1,-,1,1,1,-,1,-,-,-,-,-,-,1,1,1,1,-,1,-,1,1,-,1,-,…
100353992|F|0-66:G>A-66:G>A	TGCAGTAGTTTATAGATCCTCAAAAGTACTGATGTGAGGCTCTGGCTTCCGCTTTGTTTCATGTGGGTG	TGCAGTAGTTTATAGATCCTCAAAAGTACTGATGTGAGGCTCTGGCTTCCGCTTTGTTTCATGTGGGTG		0	0	999	66:G>A	66	0.774194	1	0.013889	0.986111	0	0.013889	0	0.027392	0.013696	5.57143	3	1	0	0	0	0	0	0	0	0	0	0	0	-	0	0	-	0	0	0	-	0	0	0	0	0	0	0	0	2	0
100354053|F|0-66:C>T-66:C>T,TGCAGTATTGCCTAAAGTTGAACACTCGCAGTTCAGAGTTGATGCAGGATCAAATGGGGCTTCTTACAG,TGCAGTATTGCCTAAAGTTGAACACTCGCAGTTCAGAGTTGATGCAGGATCAAATGGGGCTTCTTACAG,"Chr 10",13418053,1,1.0486e-027,66:C>T,66,0.83871,0.025641,1,0,0.974359,0.025641,0.049967,0,0.024984,14,5.7033,1,1,1,1,-,1,1,1,1,1,1,1,1,1,1,-,1,2,1,1,1,1,1,1,-,1,1,1,2,-,1,1,1,1,1,1,1,-,1,1,1,-,-,1,1,1,1,-,1,1,1,1,1,1,1,1,1,1,1,1,…
100354070|F|0-66:G>A-66:G>A	TGCAGTCAAAATAGTAATGGACAATTGAAAATGATGTATAGCTTGAGCTGATTTTGTTCGTTTGATGGT	TGCAGTCAAAATAGTAATGGACAATTGAAAATGATGTATAGCTTGAGCTGATTTTGTTCGTTTGATGGT		0	0	999	66:G>A	66	0.709677	0.984848	0.015152	0.984848	0.015152	0	0.029844	0.029844	0.029844	10.15584	3	1	0	-	-	-	0	0	0	0	0	0	0	-	-	-	0	0	0	0	-	0	0	0	0	0	-	0	0	0	0
100354130|F|0-66:T>C-66:T>C,TGCAGTCATATTTATTGCACTGTGCACCGTTTATCCATGCCCCCTTTTTTTTTGTTTTCTTTCTTATTT,TGCAGTCATATTTATTGCACTGTGCACCGTTTATCCATGCCCCCTTTTTTTTTGTTTTCTTTCTTATTT,"Chr 6",16754456,1,2.25381e-029,66:T>C,66,0.784946,1,0.013699,0.986301,0,0.013699,0,0.027022,0.013511,6.31395,3,1,0,0,0,-,0,-,0,0,0,0,0,-,0,0,-,0,0,-,0,0,0,-,0,0,-,0,0,0,0,0,0,0,0,0,-,0,-,0,-,-,0,-,0,0,0,0,0,0,0,-,-,0,0,-,0,0,0,0,0…
100354231|F|0-66:A>T-66:A>T,TGCAGTCTTCGTGTCTGAATTGTGGTTCATATCCCATGAATATTGAATAAATAGTGTATATAATATATT,TGCAGTCTTCGTGTCTGAATTGTGGTTCATATCCCATGAATATTGAATAAATAGTGTATATAATATATT,"Chr 11",26641509,1,2.25381e-029,66:A>T,66,0.946237,1,0.011364,0.988636,0,0.011364,0,0.022469,0.011235,10.7037,4,1,0,0,0,-,0,0,0,0,0,0,2,0,0,0,0,0,0,0,0,0,0,0,0,0,0,0,0,0,0,0,0,0,0,0,0,0,-,0,0,0,0,0,0,0,0,0,-,0,0,0,0,0,0,0,0,0,0,0,…
100354263|F|0-66:A>G-66:A>G	TGCAGTGAAGGTCCCTAATCGGGTTACAGAAGACTACATAGCTAAACATGTTGAACCTATTTACAGATC	TGCAGTGAAGGTCCCTAATCGGGTTACAGAAGACTACATAGCTAAACATGTTGAACCTATTTAC		0	0	999	66:A>G	66	0.806452	1	0.013333	0.986667	0	0.013333	0	0.026311	0.013156	8.05556	3	1	-	0	0	-	0	0	0	0	0	0	0	0	-	0	0	0	0	-	0	0	0	0	0	0	0	0	0	0	0
100354296|F|0-66:A>T-66:A>T,TGCAGTGACTGTTGTATCCATATTCTGCAAAGGCAAGTTTTGAAAGAAAATAAGTATATATGAATTACA,TGCAGTGACTGTTGTATCCATATTCTGCAAAGGCAAGTTTTGAAAGAAAATAAGTATATATGAATTACA,"Chr 11",43875710,1,1.0486e-027,66:A>T,66,0.698925,0.015385,0.984615,0.015385,0.984615,0,0.030296,0.030296,0.030296,20,5.60526,1,1,1,1,-,1,-,0,1,1,1,1,1,-,-,1,1,-,-,-,1,1,1,1,-,-,-,-,1,1,1,1,1,1,1,-,1,1,-,-,-,1,1,1,1,-,1,1,1,1,-,-,…
100354310|F|0-66:C>T-66:C>T,TGCAGTGATAGGAGTCACTGTGTTTTCAGACTCTGGTTTTGTATTGTATACTCTTCTCTCTCTTTACAG,TGCAGTGATAGGAGTCACTGTGTTTTCAGACTCTGGTTTTGTATTGTATACTCTTCTCTCTCTTTACAG,"Chr 10",20547552,1,1.0486e-027,66:C>T,66,0.795699,0.013514,1,0,0.986486,0.013514,0.026662,0,0.013331,24,18.54118,1,1,1,1,1,1,1,1,1,1,-,1,-,1,1,-,1,-,1,1,1,1,1,1,1,1,1,1,1,1,1,1,1,-,1,1,1,-,1,-,1,-,1,1,1,1,1,-,1,1,-,1,1,1,1,1,1,1,1…
100354440|F|0-66:A>G-66:A>G	TGCAGTGGGAGTCCAAGAATCTGATTGCTGTGAGCACTGCAATTCAAGATTGGCTTACTTCAAGTAATT	TGCAGTGGGAGTCCAAGAATCTGATTGCTGTGAGCACTGCAATTCAAGATTGGCTTACTTCAAGTAATT		0	0	999	66:A>G	66	0.806452	1	0.013333	0.986667	0	0.013333	0	0.026311	0.013156	7.92473	4	1	-	0	0	-	0	0	0	0	0	0	0	2	0	-	0	0	0	-	0	0	0	0	0	0	0	0	0	0	-
100354486|F|0-66:T>C-66:T>C,TGCAGTGTCAAAGGAAAAGGGAAAAGAACCCAGTGATATGATGCAGATGATGCATACAGAAAATGATCC,TGCAGTGTCAAAGGAAAAGGGAAAAGAACCCAGTGATATGATGCAGATGATGCATACAGAAAATGATCC,"Chr 10",20000625,1,2.25381e-029,66:T>C,66,0.83871,1,0.012821,0.987179,0,0.012821,0,0.025312,0.012656,12.35484,4,1,0,0,0,0,0,0,-,-,0,0,0,0,0,0,0,0,0,0,0,0,0,0,0,0,-,0,-,0,-,0,0,0,0,0,0,0,0,-,-,0,-,-,0,0,0,0,-,0,0,0,-,0,0,0,0,0,0,0,…
100354819|F|0-66:G>T-66:G>T,TGCAGTTTATCACAATGAAGTCAGACAACCAACAAAATGGAAGGTTCTCACTTGACACATATACATGAT,TGCAGTTTATCACAATGAAGTCAGACAACCAACAAAATGGAAGGTTCTCACTTGACACATATACATGAT,"Chr 3",13433863,1,2.25381e-029,66:G>T,66,0.849462,1,0.012658,0.987342,0,0.012658,0,0.024996,0.012498,16.90722,12,1,0,0,0,-,0,0,-,-,0,0,0,-,0,0,0,0,2,0,0,0,0,0,0,0,0,0,0,0,0,-,0,0,0,0,0,0,-,0,-,0,-,0,0,0,0,0,-,0,0,0,0,0,0,0,0,0,0,0…
100355121|F|0-66:G>A-66:G>A	TGCAGAATAAGAGATGCAAACGTCAAGCTTCAACAAGTAATGAAAATATGAAATTACGCATTGAAGGAG	TGCAGAATAAGAGATGCAAACGTCAAGCTTCAACAAGTAATGAAAATATGAAATTACGCATTGAAGGAG		0	0	999	66:G>A	66	0.806452	1	0.026667	0.973333	0	0.026667	0	0.051911	0.025956	16.70213	4.5	1	0	0	-	0	0	0	-	-	0	0	0	0	-	-	0	0	0	0	0	0	0	0	-	0	0	0	0	0	0
100355166|F|0-66:A>G-66:A>G,TGCAGTAAAGTCATCTAACTTTGCTGCTCGGTCTAATGTCTCCCCATATGCTCCACCAATGATTACAGA,TGCAGTAAAGTCATCTAACTTTGCTGCTCGGTCTAATGTCTCCCCATATGCTCCACCAATGATTACAGA,"Chr 10",943330,1,1.0486e-027,66:A>G,66,0.827957,0.012987,1,0,0.987013,0.012987,0.025637,0,0.012818,21,6.23656,1,1,1,-,1,1,1,1,1,1,1,1,-,1,-,1,1,1,2,1,1,1,1,1,1,1,1,1,1,1,1,1,1,1,1,1,1,1,-,1,1,-,-,1,1,1,1,1,1,1,1,-,1,-,-,1,1,1,1,1,…
100356133|F|0-66:G>C-66:G>C	TGCAGAAGGTGGACATGAAATTCAATTTCAACCGGAACAAACGTTTGTACGGTCGCACTCCACGGGGCA	TGCAGAAGGTGGACATGAAATTCAATTTCAACCGGAACAAACGTTTGTACGGTCGCACTCCACGGGGCA		0	0	999	66:G>C	66	0.817204	1	0.013158	0.986842	0	0.013158	0	0.02597	0.012985	11.93617	4	1	0	0	-	0	0	0	0	0	0	2	0	-	-	0	0	0	-	0	0	0	0	0	0	0	0	0	0	0	-
100356358|F|0-66:G>A-66:G>A,TGCAGACTGGGAATTGCAGCCACAGCCGGCGGAACTTTTGTCTTACAGGTACAACAGAACAGGAGAGTT,TGCAGACTGGGAATTGCAGCCACAGCCGGCGGAACTTTTGTCTTACAGGTACAACAGAACAGGAGAGTT,"Chr 3",2398689,1,2.25381e-029,66:G>A,66,0.795699,1,0.013514,0.986486,0,0.013514,0,0.026662,0.013331,10.42222,3,1,0,0,0,0,0,0,-,0,0,0,0,-,-,-,0,0,0,0,0,0,0,0,0,0,0,0,0,0,0,0,0,0,-,0,0,0,-,-,-,-,-,-,0,-,0,0,2,0,0,-,0,0,-,0,-,0,0,0,0…
100356425|F|0-66:G>C-66:G>C,TGCAGAGAGTGTCTGTGGAAGGAAGCAATTATTGTTAGCAAAAACGAGAGAAAACAATTACAATATGCA,TGCAGAGAGTGTCTGTGGAAGGAAGCAATTATTGTTAGCAAAAACGAGAGAAAACAATTACAATATGCA,"Chr 4",5691786,1,2.25381e-029,66:G>C,66,0.806452,1,0.013333,0.986667,0,0.013333,0,0.026311,0.013156,13.43478,7,1,0,0,-,-,0,0,0,-,0,0,0,0,0,0,0,0,0,0,0,0,0,0,0,0,0,0,0,0,-,0,0,0,0,-,-,0,-,-,-,0,0,0,0,0,0,0,0,0,0,-,0,0,-,-,0,0,0,0,0…
100356480|F|0-66:A>G-66:A>G,TGCAGAGGAAACTCTAAGCATAGGAAGTTATAATGCTTTGTTGAAGAACTCGTTGCCACAAGAATTACA,TGCAGAGGAAACTCTAAGCATAGGAAGTTATAATGCTTTGTTGAAGAACTCGTTGCCACAAGAATTACA,"Chr 11",31491839,1,1.0486e-027,66:A>G,66,0.731183,0.014706,0.985294,0.014706,0.985294,0,0.028979,0.028979,0.028979,30,9.5,1,1,1,1,1,-,1,0,-,1,1,1,-,-,-,1,1,-,1,1,1,1,-,-,1,1,1,1,1,-,1,1,1,1,1,-,1,1,-,-,1,1,1,1,1,1,1,1,1,1,1,-,1,-,…
100356547|F|0-66:C>T-66:C>T,TGCAGAGTCATTGATGTTGTAGACTGTCATTCAACACTATTATTTGGGCATTATATCTATGTATTACAG,TGCAGAGTCATTGATGTTGTAGACTGTCATTCAACACTATTATTTGGGCATTATATCTATGTATTACAG,"Chr 11",36813565,1,1.0486e-027,66:C>T,66,0.580645,0.037037,0.981481,0.018519,0.962963,0.018519,0.071331,0.036351,0.053841,18.5,5.27119,1,1,-,-,-,1,1,-,-,1,1,1,-,-,-,1,1,-,1,1,1,1,1,-,1,1,1,-,1,1,1,1,1,2,-,-,0,-,-,-,-,-,1,1,1,-,1,-…
100356579|F|0-66:T>C-66:T>C,TGCAGAGTTGATTGGTGGTTGTACCATTGATTTTCAAATATAGAGTTCCCTTTGTGGGGTTGATTATCT,TGCAGAGTTGATTGGTGGTTGTACCATTGATTTTCAAATATAGAGTTCCCTTTGTGGGGTTGATTATCT,"Chr 8",3208918,1,2.25381e-029,66:T>C,66,0.688172,1,0.03125,0.96875,0,0.03125,0,0.060547,0.030273,6.74667,3,1,0,-,-,-,0,0,0,0,0,0,0,-,0,-,0,0,0,0,0,0,0,0,0,-,-,0,-,0,0,0,0,0,-,2,-,0,0,-,-,-,-,-,0,0,0,0,0,0,0,-,-,0,-,0,0,0,0,0,0,-,0…
100356657|F|0-66:C>T-66:C>T,TGCAGATATCTTCTTTTCAAGGGCATTGCATGATAACCAACAGGTTCTGCCTTTGATTACAAGTTACAG,TGCAGATATCTTCTTTTCAAGGGCATTGCATGATAACCAACAGGTTCTGCCTTTGATTACAAGTTACAG,"Chr 4",7638047,1,1.0486e-027,66:C>T,66,0.688172,0.03125,1,0,0.96875,0.03125,0.060547,0,0.030273,11,10.52055,1,1,1,1,-,1,1,1,1,1,1,1,-,-,1,1,1,-,1,-,1,1,-,1,1,1,1,-,1,1,1,1,1,-,-,-,1,-,-,-,1,1,-,1,1,1,-,-,1,1,-,1,1,-,-,1,1,1,1,1,-,…
100356833|F|0-66:T>G-66:T>G	TGCAGATTCGGGCACCCTAATAAGGATACTTTTCACTTTGTATTAGAGAATTATAAATGTTTTACATTT	TGCAGATTCGGGCACCCTAATAAGGATACTTTTCACTTTGTATTAGAGAATTATAAATGTTTTACATTT		0	0	999	66:T>G	66	0.817204	1	0.013158	0.986842	0	0.013158	0	0.02597	0.012985	13.55208	12	1	0	0	-	0	0	0	0	-	0	0	0	-	0	-	0	0	0	0	0	0	0	0	0	2	0	0	0	0	-
100357590|F|0-66:A>G-66:A>G,TGCAGCTGCAAATATGGCTGCACTTGGAATGGGGAAAAGTTTTCATGCTTGTGCAATCAAGTTTTTACA,TGCAGCTGCAAATATGGCTGCACTTGGAATGGGGAAAAGTTTTCATGCTTGTGCAATCAAGTTTTTACA,"Chr 8",6766570,1,1.0486e-027,66:A>G,66,0.698925,0.015385,1,0,0.984615,0.015385,0.030296,0,0.015148,14,12.60526,1,-,1,-,-,1,1,-,1,1,1,1,-,1,1,-,1,-,1,-,1,1,-,-,1,1,1,-,1,-,1,1,1,1,1,2,1,-,-,-,-,-,1,1,1,1,1,1,1,1,-,-,1,-,-,1,1,1,1,1…
100357603|F|0-66:A>G-66:A>G,TGCAGCTGCCAGATCTGAGCTTGCTTCTTTGTATGGGGGATGTGGTGACCAGTTGGCTATAATAGCAGC,TGCAGCTGCCAGATCTGAGCTTGCTTCTTTGTATGGGGGATGTGGTGACCAGTTGGCTATAATAGCAGC,"Chr 11",9321043,1,2.25381e-029,66:A>G,66,0.827957,1,0.012987,0.987013,0,0.012987,0,0.025637,0.012818,11.63043,3,1,0,0,-,-,0,-,0,0,0,0,0,0,-,0,0,0,-,0,-,0,0,0,0,0,0,0,0,0,0,0,0,0,0,0,-,0,0,-,-,0,0,0,0,0,-,0,0,0,0,0,0,0,-,0,0,0,0,0,…
100357613|F|0-66:A>T-66:A>T,TGCAGCTGCTGTGAGACACAAGAAGCTTCCGTTCACCTGCTTTTGCACTCCGATTATTGTTCATTTACA,TGCAGCTGCTGTGAGACACAAGAAGCTTCCGTTCACCTGCTTTTGCACTCCGATTATTGTTCATTTACA,"Chr 11",47461760,1,1.0486e-027,66:A>T,66,0.623656,0.017241,0.982759,0.017241,0.982759,0,0.033888,0.033888,0.033888,9,3.57143,1,-,1,1,1,-,1,1,1,0,1,1,-,-,-,1,1,-,-,1,1,1,1,-,-,1,-,1,1,-,1,-,-,-,1,-,1,-,-,-,1,-,1,1,-,1,-,1,-,1,1,-,1…
100357653|F|0-66:G>A-66:G>A,TGCAGCTGTTGCCAACCCTGAGGATGAACCGAATGAGGAAGTTGTAGAGGCTACAGAACCTGAAAAGGT,TGCAGCTGTTGCCAACCCTGAGGATGAACCGAATGAGGAAGTTGTAGAGGCTACAGAACCTGAAAAGGT,"Chr 10",5558280,1,2.25381e-029,66:G>A,66,0.731183,1,0.029412,0.970588,0,0.029412,0,0.057093,0.028547,9.52564,2.5,1,0,0,0,2,0,0,0,-,0,-,0,-,0,0,-,0,0,0,-,0,0,0,-,-,-,0,0,0,0,0,-,0,0,0,0,0,0,0,-,0,0,0,0,0,-,0,-,0,-,0,0,0,-,-,0,0,0,0…
100357698|F|0-66:C>T-66:C>T,TGCAGCTTCTGATCAAACGAGAAAGATGGATGAATATAAAAATATGCATGAAAGATAAATCTGTTACAG,TGCAGCTTCTGATCAAACGAGAAAGATGGATGAATATAAAAATATGCATGAAAGATAAATCTGTTACAG,"Chr 8",12382526,1,1.0486e-027,66:C>T,66,0.612903,0.017544,0.982456,0.017544,0.982456,0,0.034472,0.034472,0.034472,17,4.66176,1,-,1,1,-,-,1,1,1,1,1,1,-,1,-,-,1,1,1,-,1,1,1,1,1,-,1,-,1,1,-,-,1,1,1,-,1,-,-,-,1,-,-,1,1,1,1,-,1,1,-,-,1…
100357964|F|0-66:C>G-66:C>G,TGCAGGATGGACCAGATCACCTTCAGGGGTGCCCCAAAAAGTAAACGCCTCTTCCACCTCCTGTTACAG,TGCAGGATGGACCAGATCACCTTCAGGGGTGCCCCAAAAAGTAAACGCCTCTTCCACCTCCTGTTACAG,"Chr 8",18103411,1,1.0486e-027,66:C>G,66,0.752688,0.014286,1,0,0.985714,0.014286,0.028163,0,0.014082,20,7.34118,1,1,1,-,-,1,1,-,-,1,-,1,-,-,1,-,1,1,1,1,1,1,1,-,1,1,1,-,1,-,-,1,1,1,1,-,1,-,1,-,1,1,-,1,1,1,1,1,1,1,-,1,1,-,2,1,1,1,-,1…
100358192|F|0-66:G>A-66:G>A	TGCAGGGTACCCTACACAACATCCACAACAAGAATAAAATGAACATGCCACTCTTGTTGCTTGTTTGGA	TGCAGGGTACCCTACACAACATCCACAACAAGAATAAAATGAACATGCCACTCTTGTTGCTTGTTTGGA		0	0	999	66:G>A	66	0.806452	1	0.013333	0.986667	0	0.013333	0	0.026311	0.013156	16.21591	7	1	0	0	0	-	0	0	-	-	0	0	0	0	0	0	0	0	0	0	0	0	0	0	0	0	0	2	0	0	0
100358503|F|0-66:C>T-66:C>T,TGCAGTACGCATTAGCACTGAGTGTTCATTCATTCCACTGTCAAGATAAACACTTGCAATTCAGATCAC,TGCAGTACGCATTAGCACTGAGTGTTCATTCATTCCACTGTCAAGATAAACACTTGCAATTCAGATCAC,"Chr 2",28994424,1,2.25381e-029,66:C>T,66,0.688172,1,0.015625,0.984375,0,0.015625,0,0.030762,0.015381,15.23077,13,1,-,0,-,0,0,0,0,-,0,-,0,-,-,0,0,0,0,0,0,0,0,-,0,0,0,0,-,0,-,0,-,0,0,0,-,-,-,-,-,0,0,-,0,0,0,0,0,0,0,-,0,0,-,-,0,0,0,0…
100358526|F|0-66:C>A-66:C>A	TGCAGTAGAGTTCATGCCTCAGAAGGCCCAATATTTACAAATAAGGGCTTTACTATAGGCCCATTACAG	TGCAGTAGAGTTCATGCCTCAGAAGGCCCAATATTTACAAATAAGGGCTTTACTATAGGCCCATTACAG		0	0	999	66:C>A	66	0.666667	1	0.048387	0.951613	0	0.048387	0	0.092092	0.046046	25.80822	9.66667	1	0	0	-	-	-	0	-	-	0	0	0	0	0	0	0	0	0	0	-	0	0	-	0	0	0	0	0	2	-
100358626|F|0-66:A>C-66:A>C	TGCAGTCAATCTTCACCTTTGTAACTTACGGGATACCAAATTTTGGGAATACCCTATTTTTTATTTACA	TGCAGTCAATCTTCACCTTTGTAACTTACGGGATACCAAATTTTGGGAATACCCTATTTTTTATTTACA		0	0	999	66:A>C	66	0.774194	0.013889	1	0	0.986111	0.013889	0.027392	0	0.013696	15	7.44706	1	-	1	-	1	2	1	1	-	1	-	1	1	-	1	1	1	1	1	1	1	1	1	1	1	1	1	-	1	1
100358807|F|0-66:C>T-66:C>T	TGCAGTGAGTTCAAGATCATACACATCATAGTTCATGAAATTAGCCATAGCAGCTATCATACTAGACTT	TGCAGTGAGTTCAAGATCATACACATCATAGTTCATGAAATTAGCCATAGCAGCTATCATACTAGACTT		0	0	999	66:C>T	66	0.655914	1	0.016393	0.983607	0	0.016393	0	0.032249	0.016125	9.84932	7	1	0	0	-	0	0	0	-	0	0	0	0	-	-	-	-	0	0	-	0	0	0	0	0	0	0	0	0	0	0
100358936|F|0-66:T>C-66:T>C,TGCAGTGTCTGGTGTTGAATCACTTGGTGACTGTGGCAATGAGGGAACCAATGCTTGTTTAGGTGCTCA,TGCAGTGTCTGGTGTTGAATCACTTGGTGACTGTGGCAATGAGGGAACCAATGCTTGTTTAGGTGCTCA,"Chr 4",5834076,1,1.0486e-027,66:T>C,66,0.666667,0.016129,0.983871,0.016129,0.983871,0,0.031738,0.031738,0.031738,19,7.6,1,-,1,-,-,1,1,1,1,1,1,1,-,-,1,-,-,-,1,-,1,1,-,1,1,1,1,1,1,-,1,1,-,1,1,1,1,1,1,-,-,1,1,1,1,1,-,1,1,1,-,-,1,-,-,…
100359284|F|0-66:A>C-66:A>C,TGCAGTTTTCTCAGCTGTGTCTGGATTGGAGCTTTCAATGTCCAAGGAGAATCATGCATGTGAGTTACA,TGCAGTTTTCTCAGCTGTGTCTGGATTGGAGCTTTCAATGTCCAAGGAGAATCATGCATGTGAGTTACA,"Chr 6",11016341,1,1.0486e-027,66:A>C,66,0.698925,0.015385,1,0,0.984615,0.015385,0.030296,0,0.015148,15,11.57895,1,1,-,1,-,1,1,-,1,1,1,1,-,-,1,1,1,1,1,1,1,1,1,-,1,-,1,-,1,-,1,1,1,1,1,1,1,-,1,-,1,-,-,1,1,1,2,1,1,1,1,1,1,-,-,1,1,1,1,…
100359950|F|0-66:T>C-66:T>C,TGCAGATAGCCCATTTGCTGGAGGTGTGTTTCTTGTGTCAATTCATTTCCCTCCTGATTATCCCTTTAC,TGCAGATAGCCCATTTGCTGGAGGTGTGTTTCTTGTGTCAATTCATTTCCCTCCTGATTATCCCTTTAC,"Chr 11",45823428,1,1.0486e-027,66:T>C,66,0.602151,0.017857,0.982143,0.017857,0.982143,0,0.035077,0.035077,0.035077,8,4.23077,1,1,-,-,-,-,-,-,-,1,1,1,-,-,-,-,1,-,1,-,1,1,1,1,1,-,1,1,1,1,1,1,1,1,-,-,1,-,1,-,-,-,1,1,1,1,1,-,0,1,-,1,1…
100360069|F|0-66:A>T-66:A>T	TGCAGCAATTGATGGACTGTTGGTGTCGCGGGAAGCTGGATGATTGACATCAGCTCCTATGAACATAAC	TGCAGCAATTGATGGACTGTTGGTGTCGCGGGAAGCTGGATGATTGACATCAGCTCCTATGAACATAAC		0	0	999	66:A>T	66	0.698925	1	0.015385	0.984615	0	0.015385	0	0.030296	0.015148	15.67568	5	1	-	-	0	-	-	0	-	-	0	0	0	0	-	0	0	0	0	0	0	0	0	0	0	0	-	0	-	2	0
100360222|F|0-66:T>G-66:T>G	TGCAGCTGAAAGGCCAGACATGAGCAAAGTGTTGGTTGAGCTAAAGGAATGTCTATACTTGGAGATTAC	TGCAGCTGAAAGGCCAGACATGAGCAAAGTGTTGGTTGAGCTAAAGGAATGTCTATACTTGGAGATTAC		0	0	999	66:T>G	66	0.688172	0.015625	1	0	0.984375	0.015625	0.030762	0	0.015381	20	8.6	1	1	1	-	1	-	1	-	1	1	1	1	-	1	-	1	1	1	1	1	1	1	1	-	1	1	1	-	1	1
100360360|F|0-66:T>C-66:T>C,TGCAGGCTTTCTCACCCGTTTGTATTTGGTTTCTGACTCTCGTTTTTTGTGTGTAAAAATTTCTCTTAC,TGCAGGCTTTCTCACCCGTTTGTATTTGGTTTCTGACTCTCGTTTTTTGTGTGTAAAAATTTCTCTTAC,"Chr 2",31284730,1,1.0486e-027,66:T>C,66,0.645161,0.016667,0.983333,0.016667,0.983333,0,0.032778,0.032778,0.032778,5,2.62687,1,1,-,-,1,-,-,1,1,1,1,1,-,-,1,1,1,-,-,-,1,1,1,1,1,-,-,1,1,1,1,-,1,-,-,1,1,1,-,1,1,1,1,1,1,1,-,-,1,1,-,-,1,…
100360670|F|0-66:A>G-66:A>G,TGCAGTTTCTTGTTTTGTTTATAAAAAATGCAAAAGTTGGGTGAATGTCATGCATCATAATTACAAATT,TGCAGTTTCTTGTTTTGTTTATAAAAAATGCAAAAGTTGGGTGAATGTCATGCATCATAATTACAAATT,"Chr 2",34155865,1,1.0486e-027,66:A>G,66,0.709677,0.015152,1,0,0.984848,0.015152,0.029844,0,0.014922,9,8.65333,1,1,-,2,1,1,1,1,1,1,1,1,-,-,-,-,1,1,1,1,1,1,1,1,1,1,1,-,1,1,1,1,1,1,1,1,-,-,-,-,1,1,-,1,1,1,-,1,1,1,1,1,1,-,-,1,-,1,1,1,…
100362911|F|0-66:A>C-66:A>C,TGCAGCAACAAGGTGGGGAGAAGAGATATCTGGGCCTAATGGTGCCTGAACTATACCATATTCAAAACC,TGCAGCAACAAGGTGGGGAGAAGAGATATCTGGGCCTAATGGTGCCTGAACTATACCATATTCAAAACC,"Chr 9",2316949,1,2.25381e-029,66:A>C,66,0.849462,1,0.012658,0.987342,0,0.012658,0,0.024996,0.012498,15.40217,8,1,0,0,0,-,-,0,0,0,0,0,0,-,0,0,-,0,0,0,0,0,0,0,-,0,0,0,0,0,0,0,0,0,0,0,0,0,0,-,-,0,-,0,0,0,0,0,0,0,0,0,0,0,-,-,0,0,0,0,0…
100363160|F|0-66:A>G-66:A>G	TGCAGCACTAGTGCGGGTGCCCTAAGGCTAACGGCTGCTATGGCGGTCAGCGTTTCCCCCAATTGCAAT	TGCAGCACTAGTGCGGGTGCCCTAAGGCTAACGGCTGCTATGGCGGTCAGCGTTTCCCCCAATTGCAAT		0	0	999	66:A>G	66	0.645161	1	0.016667	0.983333	0	0.016667	0	0.032778	0.016389	8.59722	3	1	0	0	-	-	-	-	0	-	0	-	0	-	-	0	-	0	0	0	0	0	0	0	0	0	-	0	0	0	-
100365324|F|0-66:T>C-66:T>C,TGCAGGTAGCTTAGGCACTATGGTAACTGGAAAGCAGCTACATTGTTACTCTGTCAAATCAGGTTTTAC,TGCAGGTAGCTTAGGCACTATGGTAACTGGAAAGCAGCTACATTGTTACTCTGTCAAATCAGGTTTTAC,"Chr 2",29996091,1,1.0486e-027,66:T>C,66,0.537634,0.02,0.98,0.02,0.98,0,0.0392,0.0392,0.0392,10,3.86792,1,-,1,-,-,-,1,-,-,1,-,1,-,1,1,-,-,1,1,-,-,1,1,1,1,1,1,1,1,-,1,-,1,-,1,1,1,1,-,-,-,1,-,1,1,1,1,1,0,1,-,-,1,-,1,-,1,-,1,1,-,-,-,1…
100366162|F|0-66:C>T-66:C>T,TGCAGTCATTGTCTCCATTCCTCTGCATCATTTTTATTTCTCTCCATTTTTCTTTTCTTTGTTTATCAT,TGCAGTCATTGTCTCCATTCCTCTGCATCATTTTTATTTCTCTCCATTTTTCTTTTCTTTGTTTATCAT,"Chr 6",13510383,2,2.25381e-029,66:C>T,66,0.752688,1,0.014286,0.985714,0,0.014286,0,0.028163,0.014082,8.03614,6,1,0,0,-,0,-,0,0,0,0,0,0,-,-,-,0,0,0,0,0,0,0,-,0,0,0,0,0,0,0,0,0,0,0,0,0,0,-,0,-,0,-,0,0,0,0,0,-,0,0,-,0,0,-,0,0,0,0,0,0…
100368421|F|0-66:A>G-66:A>G	TGCAGGCCAAGAGAGGTACAGAGCCATCACCAGTGCCTACTATAGAGGAGCTGTTGGTGCCTTGTTACA	TGCAGGCCAAGAGAGGTACAGAGCCATCACCAGTGCCTACTATAGAGGAGCTGTTGGTGCCTTGTTACA		0	0	999	66:A>G	66	0.569892	0.018868	0.981132	0.018868	0.981132	0	0.037024	0.037024	0.037024	12	8.98246	1	-	1	-	-	-	1	1	-	1	1	1	1	1	-	-	1	1	1	-	1	1	1	-	1	-	-	1	-	1
100427928|F|0-66:A>T-66:A>T,TGCAGAATAGATTTCATTGCAAAAGGAACAAGGCAGCAGATCAATAGAACAGATTCAGAATAGAAGACT,TGCAGAATAGATTTCATTGCAAAAGGAACAAGGCAGCAGATCAATAGAACAGATTCAGAATAGAAGACT,"Chr 11",46731509,1,2.25381e-029,66:A>T,66,0.817204,0.986842,0.013158,0.986842,0.013158,0,0.02597,0.02597,0.02597,19.48352,5,1,0,0,0,0,-,0,0,0,0,0,0,-,0,0,0,0,1,-,0,0,0,0,0,0,0,0,0,0,0,0,0,0,0,0,0,0,-,0,0,0,0,0,0,0,0,0,0,0,0,-,-,0,…
100427955|F|0-66:A>G-66:A>G,TGCAGAATCTGCATCCTGTGTGGTCTGATGTAATTCATCTCCATGGACTATAAAAGTGCCAAAGTTACA,TGCAGAATCTGCATCCTGTGTGGTCTGATGTAATTCATCTCCATGGACTATAAAAGTGCCAAAGTTACA,"Chr 6",6500699,1,4.87864e-026,66:A>G,66,0.913978,0.011765,1,0,0.988235,0.011765,0.023253,0,0.011626,43,32.76636,1,1,1,1,1,1,1,1,1,1,1,1,1,1,-,-,1,1,1,1,1,1,1,1,1,1,1,1,1,1,1,-,1,1,1,1,-,1,1,1,1,2,-,1,1,1,1,1,1,1,1,1,1,1,1,1,1,1,1,…
100427975|F|0-66:A>C-66:A>C	TGCAGAATTCATCCAGTGATTTTGAGTATTTGGAGATGTACATCCGATATTCAATAATTTGTGTTTACA	TGCAGAATTCATCCAGTGATTTTGAGTATTTGGAGATGTACATCCGATATTCAATAATTTGTGTTTACA		0	0	999	66:A>C	66	0.698925	0.015385	0.984615	0.015385	0.984615	0	0.030296	0.030296	0.030296	20	14.14474	1	-	1	0	-	-	-	1	1	1	1	1	1	-	-	-	1	1	-	1	1	1	1	1	1	-	1	-	1	1
100428217|F|0-66:A>G-66:A>G	TGCAGAGCAGTTCCACAGGTGGAATTTGTACAAGTGAAGGTCCAGGTGTGAACTTATTTTCTCCAAAAG	TGCAGAGCAGTTCCACAGGTGGAATTTGTACAAGTGAAGGTCCAGGTGTGAACTTATTTTCTCCAAAAG		0	0	999	66:A>G	66	0.774194	0.013889	1	0	0.986111	0.013889	0.027392	0	0.013696	17	12.62963	1	1	1	-	-	1	1	1	1	1	1	1	-	1	-	1	1	1	1	1	1	1	-	1	1	1	1	-	1	1
100428346|F|0-66:A>G-66:A>G,TGCAGATAAAATTTCATAGAAAAAATTGTAGGAACAACGTTTCCTACAAATTTTTCGTAAAAATTTACA,TGCAGATAAAATTTCATAGAAAAAATTGTAGGAACAACGTTTCCTACAAATTTTTCGTAAAAATTTACA,"Chr 9",3953101,1,1.06354e-017,66:A>G,66,0.688172,0.015625,0.984375,0.015625,0.984375,0,0.030762,0.030762,0.030762,11,8.22973,1,1,-,1,1,0,1,-,-,1,1,1,1,-,-,1,1,1,1,1,-,1,1,1,1,1,1,-,1,1,-,1,1,1,1,1,1,-,1,-,1,1,-,1,1,-,-,-,1,1,-,1,1…
100428413|F|0-66:C>G-66:C>G,TGCAGATATTGATTAGAGGTTCCTTTCACGTAATAGTATATATATATATGTAGTACCTTTTGATTACAG,TGCAGATATTGATTAGAGGTTCCTTTCACGTAATAGTATATATATATATGTAGTACCTTTTGATTACAG,"Chr 6",12326322,1,1.0486e-027,66:C>G,66,0.72043,0.014925,0.985075,0.014925,0.985075,0,0.029405,0.029405,0.029405,12,7.96104,1,1,1,-,1,1,1,-,-,1,1,1,-,1,1,-,1,1,1,-,1,1,-,-,1,1,1,-,1,1,-,-,1,1,1,-,1,-,1,-,1,-,1,1,1,-,1,-,1,1,-,1,1,…
100428556|F|0-66:A>T-66:A>T,TGCAGATTATCTAATATCCCCAGTTTGTTATAAGTAAAACTCATGATTGATTTTTGATCTGTTTGTAAT,TGCAGATTATCTAATATCCCCAGTTTGTTATAAGTAAAACTCATGATTGATTTTTGATCTGTTTGTAAT,"Chr 3",27069751,1,2.25381e-029,66:A>T,66,0.849462,1,0.012658,0.987342,0,0.012658,0,0.024996,0.012498,39.57143,13,1,0,0,0,0,0,0,0,-,0,0,0,-,-,-,0,0,0,0,0,0,0,0,0,0,0,0,0,0,0,0,0,0,0,0,0,0,-,0,0,0,0,0,0,0,0,0,-,0,0,0,-,2,0,0,0,0,0,0…
100428725|F|0-66:T>A-66:T>A,TGCAGCAAGAAGGTTCATGTCCCAACCAATGTTCCAAACAGATGGTTTGTGCTCCATGACAAAGGTTAC,TGCAGCAAGAAGGTTCATGTCCCAACCAATGTTCCAAACAGATGGTTTGTGCTCCATGACAAAGGTTAC,"Chr 7",8958367,1,1.0486e-027,66:T>A,66,0.677419,0.015873,1,0,0.984127,0.015873,0.031242,0,0.015621,24,16.73611,1,-,1,-,-,-,1,-,-,1,1,1,1,-,-,1,1,1,1,-,1,1,1,1,1,1,1,1,1,-,-,1,1,2,1,1,1,-,-,-,1,-,-,1,1,1,1,-,1,1,1,1,1,1,-,1,1,1,1,1…
100428907|F|0-66:C>A-66:C>A,TGCAGCAGTGTCTAAGCCCAGAGAAATGGTACCAAGTAACAAGAATATTTTACCTTCTGTGCCTTTCAA,TGCAGCAGTGTCTAAGCCCAGAGAAATGGTACCAAGTAACAAGAATATTTTACCTTCTGTGCCTTTCAA,"Chr 2",14689004,1,2.25381e-029,66:C>A,66,0.752688,0.985714,0.014286,0.985714,0.014286,0,0.028163,0.028163,0.028163,15.81395,5,1,-,0,-,-,0,-,0,0,0,0,0,0,0,-,0,0,0,0,-,0,0,0,0,-,-,0,-,0,0,0,0,0,0,0,0,0,0,-,-,0,0,-,0,0,-,0,0,0,0,-,0,…
100429113|F|0-66:A>G-66:A>G,TGCAGCCTCGTCCTTTTGGTAGTTGGAAACGACAGTGGGAACCCTTTTGATTTTGAGCATCATTTTACA,TGCAGCCTCGTCCTTTTGGTAGTTGGAAACGACAGTGGGAACCCTTTTGATTTTGAGCATCATTTTACA,"Chr 2",14802823,1,1.0486e-027,66:A>G,66,0.731183,0.029412,0.985294,0.014706,0.970588,0.014706,0.057093,0.028979,0.043036,14.5,12.22222,1,-,1,1,-,1,1,1,1,1,1,1,1,-,-,-,1,1,1,1,1,1,1,1,-,-,1,1,1,1,-,1,1,2,1,1,1,1,-,1,1,1,-,1,1,-,1,-…
100429133|F|0-66:T>C-66:T>C	TGCAGCCTTAGCTCAGGTGAGGTCTGGCTGACAATTGAACCTCTTCCTTTTGTTATATAAGACTCCTTA	TGCAGCCTTAGCTCAGGTGAGGTCTGGCTGACAATTGAACCTCTTCCTTTTGTTATATAAGACTCCTTA		0	0	999	66:T>C	66	0.870968	0.012346	0.987654	0.012346	0.987654	0	0.024387	0.024387	0.024387	31	29.39796	1	1	1	-	1	1	1	1	1	1	1	1	1	1	-	-	1	1	1	-	1	1	1	1	1	1	1	1	1	1
100429142|F|0-66:G>A-66:G>A,TGCAGCCTTGATTGGTTCCTGAAGTAATGGCAAGAGGATTATGACCATTTAGGACCACAACAAAAGGAA,TGCAGCCTTGATTGGTTCCTGAAGTAATGGCAAGAGGATTATGACCATTTAGGACCACAACAAAAGGAA,"Chr 2",26382798,1,2.25381e-029,66:G>A,66,0.827957,1,0.012987,0.987013,0,0.012987,0,0.025637,0.012818,11.42553,3,1,0,0,-,-,0,0,0,0,0,0,0,0,0,0,0,0,0,-,0,0,0,0,0,0,0,0,-,0,0,-,0,0,-,0,0,0,0,0,-,-,0,0,0,0,0,0,0,0,0,-,0,0,0,0,0,0,0,0,…
100429451|F|0-66:T>C-66:T>C	TGCAGCTTGAAAGGAGAAGTGGAGACCCTTCAGCTGTAGCTGGGGCCTCTATTTTGGCTTCCCTTTTTA	TGCAGCTTGAAAGGAGAAGTGGAGACCCTTCAGCTGTAGCTGGGGCCTCTATTTTGGCTTCCCTTTTTA		0	0	999	66:T>C	66	0.612903	0.017544	0.982456	0.017544	0.982456	0	0.034472	0.034472	0.034472	9	8.55385	1	1	1	-	-	1	0	1	-	1	-	1	-	1	1	1	1	1	-	1	1	1	-	1	-	1	1	-	1	-
100429483|F|0-66:C>G-66:C>G,TGCAGCTTTGGTACGAACTACGATGAGGTTTAGGTATTATGGCTAGTGGTGTAGTAGGTACTATTACAG,TGCAGCTTTGGTACGAACTACGATGAGGTTTAGGTATTATGGCTAGTGGTGTAGTAGGTACTATTACAG,"Chr 6",19509449,1,1.0486e-027,66:C>G,66,0.924731,0.011628,1,0,0.988372,0.011628,0.022985,0,0.011493,25,22.18095,1,1,1,1,1,1,1,1,-,1,1,1,1,-,1,1,1,1,1,1,1,1,1,1,1,1,1,1,1,1,1,1,1,1,1,1,1,1,1,-,1,2,1,1,1,1,1,1,1,1,1,1,1,1,1,1,1,1,1,…
100429511|F|0-66:T>A-66:T>A,TGCAGGAAAGGCTAACAAATGTTCTGAAGAAAGCTTTGGCTATATACATTATATTTGTAATATTACTAT,TGCAGGAAAGGCTAACAAATGTTCTGAAGAAAGCTTTGGCTATATACATTATATTTGTAATATTACTAT,"Chr 11",19883981,1,2.25381e-029,66:T>A,66,0.795699,0.986486,0.013514,0.986486,0.013514,0,0.026662,0.026662,0.026662,15.82759,6,1,0,0,0,-,0,0,-,0,0,0,0,0,-,-,0,0,-,0,0,0,0,0,0,0,0,0,-,0,0,0,0,0,0,0,0,-,0,0,-,0,-,-,0,0,0,0,0,0,0,-,0…
100429519|F|0-66:C>T-66:C>T,TGCAGGAAATTTTGACTGCTTAGGAAAAGAATGAGATGATTGTATGATCAAAAAACACCATAATTACAG,TGCAGGAAATTTTGACTGCTTAGGAAAAGAATGAGATGATTGTATGATCAAAAAACACCATAATTACAG,"Chr 4",9693490,1,1.0486e-027,66:C>T,66,0.709677,0.015152,0.984848,0.015152,0.984848,0,0.029844,0.029844,0.029844,48,32.86842,1,1,1,0,1,1,1,1,-,1,1,1,-,-,-,-,1,1,1,-,-,-,-,1,1,1,1,1,1,1,1,-,1,-,1,1,1,-,1,-,1,1,-,1,-,1,1,1,1,1,1,1,-…
100429825|F|0-66:G>A-66:G>A,TGCAGGCTGCAAGATGGTAATTTTCCAACTATGATGCTATATTAGAGATGATAGCCTCGAATAATTGTC,TGCAGGCTGCAAGATGGTAATTTTCCAACTATGATGCTATATTAGAGATGATAGCCTCGAATAATTGTC,"Chr 11",6246631,1,2.25381e-029,66:G>A,66,0.870968,1,0.012346,0.987654,0,0.012346,0,0.024387,0.012193,35.34314,18,1,0,0,-,-,0,0,0,0,0,0,0,-,0,0,0,0,0,0,2,0,0,0,0,0,0,0,0,0,0,0,0,0,0,0,0,0,0,-,0,0,-,-,0,0,0,0,0,0,0,0,-,0,0,0,0,0,0,0…
100429954|F|0-66:A>C-66:A>C,TGCAGGTAAGTGTTCTTTGAAGCAAACAATTACAATATGATTTTCATGATCTCAAGCCCTTCAATGAGG,TGCAGGTAAGTGTTCTTTGAAGCAAACAATTACAATATGATTTTCATGATCTCAAGCCCTTCAATGAGG,"Chr 11",48283434,1,1.0486e-027,66:A>C,66,0.688172,0.015625,1,0,0.984375,0.015625,0.030762,0,0.015381,12,5.46053,1,1,1,-,1,1,1,1,1,1,1,1,-,1,-,-,1,1,-,1,1,1,1,-,1,1,1,-,1,1,1,1,1,1,-,1,1,-,1,-,-,1,1,1,1,-,-,-,-,1,-,-,1,1,-,1,1,1,1,…
100430081|F|0-66:A>G-66:A>G,TGCAGGTTGAATTGCTGTAACTTTTTTCTAATATATTGATATTGATAATCAAAGTAGTATATATAAATA,TGCAGGTTGAATTGCTGTAACTTTTTTCTAATATATTGATATTGATAATCAAAGTAGTATATATAAATA,"Chr 8",3104280,1,2.25381e-029,66:A>G,66,0.709677,1,0.015152,0.984848,0,0.015152,0,0.029844,0.014922,7.05195,4,1,0,0,2,0,0,0,0,0,0,0,0,-,-,0,-,0,0,-,0,0,0,0,-,0,0,-,0,0,0,-,0,0,0,0,0,0,0,0,-,0,0,0,0,0,-,0,-,0,0,-,-,0,-,-,-,0,0,0,0,…
100430177|F|0-66:T>G-66:T>G,TGCAGTAATTCCCCCCTGGACACTGCAAGAGTAATGAAATGACCTTGAATGTTTAGTTCAAGCGTTTAC,TGCAGTAATTCCCCCCTGGACACTGCAAGAGTAATGAAATGACCTTGAATGTTTAGTTCAAGCGTTTAC,"Chr 7",10764140,1,1.0486e-027,66:T>G,66,0.612903,0.017544,0.982456,0.017544,0.982456,0,0.034472,0.034472,0.034472,23,9.73529,1,-,1,-,-,1,1,-,1,1,1,1,1,-,-,1,1,1,-,1,1,1,-,-,1,1,1,-,1,1,-,1,1,1,1,-,1,-,1,-,-,-,1,1,1,1,1,-,1,1,-,1,1…
100430224|F|0-66:T>G-66:T>G,TGCAGTAGAAAGTAATACGAGTTACAAAACTACTAGAACATCGTTCAAGCTTTAGAATAGATAAATTAC,TGCAGTAGAAAGTAATACGAGTTACAAAACTACTAGAACATCGTTCAAGCTTTAGAATAGATAAATTAC,"Chr 2",34179384,1,1.0486e-027,66:T>G,66,0.655914,0.016393,1,0,0.983607,0.016393,0.032249,0,0.016125,5,4.46479,1,1,1,-,-,-,-,1,1,1,1,1,-,-,-,-,1,-,-,1,1,1,-,1,-,-,-,1,1,-,-,1,1,1,1,1,-,1,1,1,1,1,-,1,1,1,1,1,1,1,-,-,1,1,-,1,1,1,1,1,…
100430315|F|0-66:A>C-66:A>C	TGCAGTATTGTTCTTTCTTCAAGCATGGTGCATTTCAAAGAGAGGTCCTCTTTTCTCTGCGATGTTACA	TGCAGTATTGTTCTTTCTTCAAGCATGGTGCATTTCAAAGAGAGGTCCTCTTTTCTCTGCGATGTTACA		0	0	999	66:A>C	66	0.784946	0.013699	1	0	0.986301	0.013699	0.027022	0	0.013511	22	13.2907	1	1	1	-	1	1	1	1	1	1	-	1	-	-	1	-	1	1	1	1	1	1	1	-	1	1	1	1	1	-
100430391|F|0-66:A>G-66:A>G,TGCAGTCTAGATAAAAATAAAAAAGTGTGAGCAACACAGAATCTGTTCAGAGCAGAATCACAGTTTACA,TGCAGTCTAGATAAAAATAAAAAAGTGTGAGCAACACAGAATCTGTTCAGAGCAGAATCACAGTTTACA,"Chr 1",11273837,1,1.0486e-027,66:A>G,66,0.774194,0.027778,1,0,0.972222,0.027778,0.054012,0,0.027006,10.5,10.18824,1,1,1,-,1,1,-,1,1,1,1,1,-,1,1,1,2,1,1,1,1,1,1,1,1,1,1,1,1,-,1,1,1,1,1,-,1,-,1,-,-,-,1,1,1,1,1,-,1,1,1,1,1,1,1,1,1,1,…
100430426|F|0-66:A>T-66:A>T	TGCAGTGAAACAGAAACACAAATACATAAAGTCAAGAAAATGATTTGGTAATTGTTCATAATTTCTAAT	TGCAGTGAAACAGAAACACAAATACATAAAGTCAAGAAAATGATTTGGTAATTGTTCATAATTTCTAAT		0	0	999	66:A>T	66	0.827957	1	0.012987	0.987013	0	0.012987	0	0.025637	0.012818	20.43478	15	1	0	0	-	-	0	0	-	0	0	0	0	-	0	-	0	0	0	-	0	0	0	0	0	-	0	0	0	0	-
100430544|F|0-66:A>G-66:A>G,TGCAGTGGAAGTGAATTTGAAGAGATGTATGTTGGTGTTGGTGCAAGAAGGGTGAGGGATCTTTTTACA,TGCAGTGGAAGTGAATTTGAAGAGATGTATGTTGGTGTTGGTGCAAGAAGGGTGAGGGATCTTTTTACA,"Chr 2",1911736,3,1.05604e-022,66:A>G,66,0.784946,0.013699,1,0,0.986301,0.013699,0.027022,0,0.013511,12,11.63636,1,1,1,-,1,-,1,1,1,1,1,1,-,-,-,1,1,1,-,2,1,1,1,1,1,1,1,1,1,1,1,1,1,1,1,-,1,1,-,-,-,-,-,1,1,1,1,1,1,1,1,1,1,1,1,1,1,1,1,…
100431554|F|0-66:T>C-66:T>C,TGCAGAAAGAGAATACCTGACCCATATACAAATGAAAAACTGTTAGAAAGATGCTTGGAACCTCATTAC,TGCAGAAAGAGAATACCTGACCCATATACAAATGAAAAACTGTTAGAAAGATGCTTGGAACCTCATTAC,"Chr 8",1672844,1,1.0486e-027,66:T>C,66,0.741935,0.014493,1,0,0.985507,0.014493,0.028565,0,0.014283,12,9.07317,1,1,1,1,-,-,-,1,1,1,1,1,1,-,-,1,1,1,1,1,1,1,-,1,1,1,1,-,1,1,1,1,1,1,1,1,-,1,1,-,1,1,-,1,1,1,1,1,1,1,1,1,1,-,1,2,1,1,1,1,…
100431662|F|0-66:G>A-66:G>A	TGCAGAAGTAAAGTTGGAAAATTGTTGAGGTGGTGAGGGAGAGGTTATATTTGTGTGGTTTTCTTTGAT	TGCAGAAGTAAAGTTGGAAAATTGTTGAGGTGGTGAGGGAGAGGTTATATTTGTGTGGTTTTCTTTGAT		0	0	999	66:G>A	66	0.88172	1	0.012195	0.987805	0	0.012195	0	0.024093	0.012046	14.22222	8	1	0	-	-	0	0	0	0	0	0	0	0	0	0	0	0	0	0	0	0	0	0	0	0	0	0	0	0	0	0
100431785|F|0-66:T>G-66:T>G	TGCAGACGGGGCAAATCCGGTTCCCGTGCTTCACATTAGATGTGATGCATTGGAAATGGAAAGAGTTAC	TGCAGACGGGGCAAATCCGGTTCCCGTGCTTCACATTAGATGTGATGCATTGGAAATGGAAAGAGTTAC		0	0	999	66:T>G	66	0.655914	0.016393	1	0	0.983607	0.016393	0.032249	0	0.016125	7	4.06757	1	1	1	-	-	-	-	-	1	1	-	1	1	-	1	1	1	1	1	-	1	1	1	-	-	-	1	1	1	1
100431846|F|0-66:A>G-66:A>G	TGCAGAGCCAGGCAAAAGAAGCTCATGAAGAAAGGGATCTCTAGTATTTGAGAATGGATCACCAAAAAT	TGCAGAGCCAGGCAAAAGAAGCTCATGAAGAAAGGGATCTCTAGTATTTGAGAATGGATCACCAAAAAT		0	0	999	66:A>G	66	0.569892	0.018868	0.981132	0.018868	0.981132	0	0.037024	0.037024	0.037024	8	5.18333	1	1	1	-	-	1	-	-	-	1	1	1	-	1	-	-	1	-	1	1	1	1	1	-	1	1	1	-	1	1
100432255|F|0-66:T>C-66:T>C,TGCAGCAGTTTGTTTCTTAGAAGATGAGAGGGACAAGAATTGGTTGCAATCAGTAGCAGCGGAGTTTAC,TGCAGCAGTTTGTTTCTTAGAAGATGAGAGGGACAAGAATTGGTTGCAATCAGTAGCAGCGGAGTTTAC,"Chr 11",19072761,1,1.0486e-027,66:T>C,66,0.72043,0.014925,0.985075,0.014925,0.985075,0,0.029405,0.029405,0.029405,54,19.85526,1,1,-,-,-,-,1,-,1,1,-,1,-,-,1,1,1,1,1,1,1,1,1,1,1,1,1,1,1,1,1,1,1,-,-,-,1,-,-,0,-,1,1,1,1,1,1,-,-,1,1,1,…
100432596|F|0-66:A>G-66:A>G,TGCAGGAACAGAATCTAAGCTGATGATAAAAAGGATCATAGCTTTCAAATATTCACATTTCACTTTACA,TGCAGGAACAGAATCTAAGCTGATGATAAAAAGGATCATAGCTTTCAAATATTCACATTTCACTTTACA,"Chr 4",1760201,1,1.0486e-027,66:A>G,66,0.634409,0.016949,1,0,0.983051,0.016949,0.033324,0,0.016662,10,4.95775,1,1,-,1,-,-,1,1,-,1,1,1,-,-,-,1,1,-,-,-,1,1,1,-,1,1,1,-,-,1,-,1,1,1,1,-,-,1,-,-,1,1,1,1,1,1,1,-,2,1,-,1,-,-,1,1,1,1,1,1,…
100432977|F|0-66:T>C-66:T>C,TGCAGTATGAAATTGACTAAGAAATTGACTAAATAATACTAGTTATAAAATGTTGATATTGATTATTAC,TGCAGTATGAAATTGACTAAGAAATTGACTAAATAATACTAGTTATAAAATGTTGATATTGATTATTAC,"Chr 3",1456341,1,1.0486e-027,66:T>C,66,0.698925,0.015385,0.984615,0.015385,0.984615,0,0.030296,0.030296,0.030296,16,15.15942,1,1,1,1,-,-,1,1,1,1,1,1,-,1,1,1,1,1,1,1,1,1,1,-,1,1,1,-,1,-,1,-,1,-,1,-,1,-,1,-,1,1,-,1,1,1,1,-,1,-,-,1,1…
100432988|F|0-66:A>G-66:A>G,TGCAGTATGTTTCTATTTGTATGTTGCATTACAGACTGAACCAAGCTGTTTGAAGTAGCTTCTGTTACA,TGCAGTATGTTTCTATTTGTATGTTGCATTACAGACTGAACCAAGCTGTTTGAAGTAGCTTCTGTTACA,"Chr 2",34685500,1,1.0486e-027,66:A>G,66,0.817204,0.013158,0.986842,0.013158,0.986842,0,0.02597,0.02597,0.02597,17,7.1,1,1,1,-,-,-,-,1,1,1,1,1,-,-,-,1,1,1,1,1,1,1,1,1,1,1,1,1,1,1,1,-,1,1,1,-,1,1,1,1,1,-,1,1,1,0,1,1,1,1,-,-,1,-,1,1,…
100433058|F|0-66:T>C-66:T>C,TGCAGTCGTGTTCGTGCCTATGACGGATCAGTAGTCAGCCATGTGCCCCCCCCACCTTTTACTTTTTGT,TGCAGTCGTGTTCGTGCCTATGACGGATCAGTAGTCAGCCATGTGCCCCCCCCACCTTTTACTTTTTGT,"Chr 3",5923624,1,3.77142e-027,66:T>C,66,0.698925,1,0.015385,0.984615,0,0.015385,0,0.030296,0.015148,12,3,1,0,0,0,-,-,0,0,-,0,0,0,0,-,-,0,0,0,0,-,-,0,0,0,0,0,0,0,0,-,0,0,0,-,0,-,0,-,0,0,0,-,0,0,-,0,0,-,0,0,-,-,0,-,-,0,0,0,0,0,-,-,0…
100433153|F|0-66:T>C-66:T>C,TGCAGTGGGTAGAATTCTGGGTGTGATTTTGGATTATCTTATTTATATTCCAAAAGCATATCTACTTTA,TGCAGTGGGTAGAATTCTGGGTGTGATTTTGGATTATCTTATTTATATTCCAAAAGCATATCTACTTTA,"Chr 4",7264451,1,2.25381e-029,66:T>C,66,0.83871,1,0.012821,0.987179,0,0.012821,0,0.025312,0.012656,23.72917,9,1,0,0,0,0,-,0,0,0,0,0,0,-,2,0,0,0,0,0,0,0,0,0,0,0,-,0,0,0,0,0,0,0,0,0,-,0,-,-,-,0,0,0,0,0,-,0,0,0,0,0,0,0,-,0,-,0,0,0,0,…
100433249|F|0-66:G>A-66:G>A,TGCAGTTCTTCATTTTGACCTACTTGAAGTAATGCAACTTGCAGTATACGGCTTTCGGTTTCCGTTGAG,TGCAGTTCTTCATTTTGACCTACTTGAAGTAATGCAACTTGCAGTATACGGCTTTCGGTTTCCGTTGAG,"Chr 7",6098843,2,2.25381e-029,66:G>A,66,0.827957,1,0.012987,0.987013,0,0.012987,0,0.025637,0.012818,16.43011,6,1,0,0,0,0,0,-,0,0,0,0,0,-,0,0,0,0,0,-,0,0,0,0,-,0,-,0,0,0,0,0,0,0,0,0,0,0,-,0,-,0,0,0,0,-,0,0,-,0,0,0,0,0,-,0,0,0,0,0,0…
100433284|F|0-66:T>C-66:T>C,TGCAGTTGGCAAGGGTAGATTGTAAGTGGGATTTTAGTTTATAAATGAAAGTTTGACATCAGTAGATTA,TGCAGTTGGCAAGGGTAGATTGTAAGTGGGATTTTAGTTTATAAATGAAAGTTTGACATCAGTAGATTA,"Chr 10",20482478,1,1.0486e-027,66:T>C,66,0.892473,0.012048,0.987952,0.012048,0.987952,0,0.023806,0.023806,0.023806,15,14.04082,1,1,1,1,1,1,1,1,1,1,-,1,1,1,1,1,1,1,1,-,1,1,1,1,1,-,1,1,1,1,1,1,1,1,1,1,1,-,-,-,1,-,1,1,1,1,1,1,1,1,1,1…
100433934|F|0-66:T>A-66:T>A	TGCAGTAAATTGCGTAAATTCCTGGAAGCTGCATGTGAAGAAAGCTCGCAGTACAAGAAAGTTAGTTAC	TGCAGTAAATTGCGTAAATTCCTGGAAGCTGCATGTGAAGAAAGCTCGCAGTACAAGAAAGTTAGTTAC		0	0	999	66:T>A	66	0.516129	0.020833	0.979167	0.020833	0.979167	0	0.040799	0.040799	0.040799	23	16.38462	1	1	1	-	-	-	1	-	-	1	1	1	1	1	-	-	1	1	-	1	1	1	-	-	1	1	1	1	1	1
100433994|F|0-66:G>T-66:G>T	TGCAGTTAGAGCTTCTCCTCAGCCATCACTACCAAGAATAGTCTTTCCATACGCTGCTGGGAGAGAGAT	TGCAGTTAGAGCTTCTCCTCAGCCATCACTACCAAGAATAGTCTTTCCATACGCTGCTGGGAGAGAGAT		0	0	999	66:G>T	66	0.666667	1	0.016129	0.983871	0	0.016129	0	0.031738	0.015869	9.13514	5	1	0	0	-	-	-	0	0	-	0	0	0	0	-	-	-	0	0	0	-	0	0	0	0	0	-	0	0	0	-
100434417|F|0-66:A>G-66:A>G,TGCAGAGGATGGGATAAATTGTTGCTTATATTATTTTCTTATGTATGATAAGGAACTTTATACTTTACA,TGCAGAGGATGGGATAAATTGTTGCTTATATTATTTTCTTATGTATGATAAGGAACTTTATACTTTACA,"Chr 3",9352818,1,1.0486e-027,66:A>G,66,0.741935,0.014493,1,0,0.985507,0.014493,0.028565,0,0.014283,10,9.06098,1,-,1,-,-,1,-,1,-,1,-,1,-,1,1,1,1,1,1,-,1,1,1,-,1,1,1,1,1,1,1,-,1,1,1,1,2,1,-,-,1,-,1,1,1,1,1,1,1,1,-,1,1,-,-,1,1,1,1,1,…
100434521|F|0-66:C>A-66:C>A	TGCAGATGTCAGAATACCAATGTGGGGTCATCTGATAGTTGCCTTTGTTTATTGAACTCAGTTGTGCAA	TGCAGATGTCAGAATACCAATGTGGGGTCATCTGATAGTTGCCTTTGTTTATTGAACTCAGTTGTGCAA		0	0	999	66:C>A	66	0.602151	0.017857	0.982143	0.017857	0.982143	0	0.035077	0.035077	0.035077	14	12.21667	1	-	1	1	-	-	1	-	1	1	-	1	-	-	-	-	1	1	1	-	1	1	-	1	1	1	1	-	1	1
100436278|F|0-66:A>G-66:A>G,TGCAGTAGTCTCAAAATTACATATTACTCTGTATTAGATCTATGATTTATGAGTAACCATGTGATTACA,TGCAGTAGTCTCAAAATTACATATTACTCTGTATTAGATCTATGATTTATGAGTAACCATGTGATTACA,"Chr 9",584113,1,1.0486e-027,66:A>G,66,0.655914,0.016393,0.983607,0.016393,0.983607,0,0.032249,0.032249,0.032249,10,3.83333,1,1,1,1,1,-,1,-,1,1,1,1,-,1,-,-,1,1,1,1,-,1,1,-,-,-,-,1,1,1,1,1,1,0,1,1,-,-,-,1,-,-,1,1,1,1,-,-,1,1,-,1,1,-…
100454317|F|0-66:A>T-66:A>T,TGCAGATTTCAGACCATAATCTTTGATTTAGCAACAAATGTATAGTCAGCATTTACAAAACTATATAAA,TGCAGATTTCAGACCATAATCTTTGATTTAGCAACAAATGTATAGTCAGCATTTACAAAACTATATAAA,"Chr 8",9984339,1,2.25381e-029,66:A>T,66,0.806452,1,0.013333,0.986667,0,0.013333,0,0.026311,0.013156,19.01099,9,1,0,0,0,0,-,-,0,0,0,0,0,0,-,-,-,0,-,0,0,0,0,0,0,0,-,0,0,0,0,0,0,0,0,0,-,0,0,0,-,0,0,-,0,2,0,0,0,0,0,0,-,0,0,0,0,0,0,0,0…
100454929|F|0-66:A>C-66:A>C,TGCAGAAGAAACATGGAAGTTCATGTCTCCGAACCTGAGGCAGTTCTTCTCTCCAATTGGGCTTATAAG,TGCAGAAGAAACATGGAAGTTCATGTCTCCGAACCTGAGGCAGTTCTTCTCTCCAATTGGGCTTATAAG,"Chr 11",20271936,1,1.0486e-027,66:A>C,66,0.752688,0.128571,0.885714,0.114286,0.871429,0.014286,0.224082,0.202449,0.213265,30.66667,21.46575,1,-,1,-,1,-,-,-,1,1,1,1,1,2,-,-,1,1,0,1,1,1,-,1,1,-,1,1,1,-,1,1,1,1,1,-,1,1,-,-,1,1,1,1,1,…
100455044|F|0-66:C>T-66:C>T	TGCAGAATCAAATCAGTTGCATTGTCGATTGATGCAGTTGCTTCATCCAACACTAATATTACTTCTCCT	TGCAGAATCAAATCAGTTGCATTGTCGATTGATGCAGTTGCTTCATCCAACACTAATATTACTTCTCCT		0	0	999	66:C>T	66	0.860215	1	0.0125	0.9875	0	0.0125	0	0.024687	0.012344	21.72632	18	1	0	0	0	0	0	0	0	0	0	0	0	0	-	0	-	0	-	0	0	0	0	0	-	0	0	0	-	0	0
100455291|F|0-66:C>G-66:C>G	TGCAGAGCACATATAGTCCTTATAATGCAAAAGTTATTATCTATAGCATAAAATAAAGAGATGTCTCTT	TGCAGAGCACATATAGTCCTTATAATGCAAAAGTTATTATCTATAGCATAAAATAAAGAGATGTCTCTT		0	0	999	66:C>G	66	0.741935	0.304348	0.898551	0.101449	0.695652	0.202899	0.42344	0.182315	0.302878	19.82143	15.5	0.966667	1	1	1	-	-	1	1	-	0	-	1	1	-	1	-	1	-	-	1	0	2	2	1	1	-	2	1	2	1
100455392|F|0-66:C>T-66:C>T,TGCAGATAAAACCTCTTGAAATCAGCAACACCATCAAGAGTATCTATTCTTTGCGCCATTTGTTTACAG,TGCAGATAAAACCTCTTGAAATCAGCAACACCATCAAGAGTATCTATTCTTTGCGCCATTTGTTTACAG,"Chr 7",6739160,1,1.0486e-027,66:C>T,66,0.774194,0.013889,1,0,0.986111,0.013889,0.027392,0,0.013696,26,21.71765,1,2,-,1,-,-,1,1,1,1,1,1,-,1,1,-,1,1,1,1,1,1,1,1,1,1,1,1,1,-,1,1,1,1,1,1,1,1,1,-,1,1,-,1,1,1,1,1,1,1,-,1,1,1,-,1,1,1,-,1…
100455443|F|0-66:A>T-66:A>T	TGCAGATATTTTTCCATGAAGAGGAGTTGGCAGGCCCTTCATTTTGTTGTTTGTTCTCACTCGTTTACA	TGCAGATATTTTTCCATGAAGAGGAGTTGGCAGGCCCTTCATTTTGTTGTTTGTTCTCACTCGTTTACA		0	0	999	66:A>T	66	0.72043	0.014925	0.985075	0.014925	0.985075	0	0.029405	0.029405	0.029405	25	16.55556	1	1	-	-	1	-	1	-	1	1	1	1	1	-	-	-	1	1	1	1	1	1	1	1	1	1	1	1	1	1
100455489|F|0-66:C>A-66:C>A,TGCAGATGACAAGTGTTACGGTTAGAAGCGTGATAAATTCGAATATTTTCCCATTCTAATCATTTTCTT,TGCAGATGACAAGTGTTACGGTTAGAAGCGTGATAAATTCGAATATTTTCCCATTCTAATCATTTTCTT,"Chr 11",44172690,1,2.25381e-029,66:C>A,66,0.870968,0.987654,0.012346,0.987654,0.012346,0,0.024387,0.024387,0.024387,24.5102,8,1,0,0,0,0,0,0,0,0,0,0,0,-,0,0,0,0,0,0,-,0,0,0,0,0,-,0,0,0,0,0,0,0,0,0,0,0,0,-,-,0,0,0,0,0,0,0,-,0,0,0,0,…
100455522|F|0-66:G>A-66:G>A,TGCAGATGGGCAGTGGAGTTCGTGTTAGCACTAGTGAATTTGTAAAAGGTGGTGGCGGTGGTTGTTGTT,TGCAGATGGGCAGTGGAGTTCGTGTTAGCACTAGTGAATTTGTAAAAGGTGGTGGCGGTGGTTGTTGTT,"Chr 8",1069819,1,2.25381e-029,66:G>A,66,0.709677,0.984848,0.015152,0.984848,0.015152,0,0.029844,0.029844,0.029844,26.53947,23,1,-,0,-,-,0,0,0,-,0,0,0,-,-,-,-,0,0,0,-,-,0,0,0,0,0,0,0,0,0,0,0,0,0,0,0,0,0,-,-,-,0,-,0,0,0,0,0,0,0,-,0,…
100455678|F|0-66:A>G-66:A>G,TGCAGCAATAAAGAAAAACAAGAAATCATAAACATTCAAAACAAAAGATAAATTTATCTTATGATAAAC,TGCAGCAATAAAGAAAAACAAGAAATCATAAACATTCAAAACAAAAGATAAATTTATCTTATGATAAAC,"Chr 1",4743847,1,2.25381e-029,66:A>G,66,0.677419,0.984127,0.015873,0.984127,0.015873,0,0.031242,0.031242,0.031242,12.87143,5,1,-,0,0,-,0,0,0,-,0,1,0,-,-,-,-,0,0,0,0,0,0,-,-,0,0,0,0,0,0,0,0,0,0,0,-,0,-,0,-,0,-,-,0,0,-,0,0,0,0,0,-,0…
100455939|F|0-66:C>A-66:C>A	TGCAGCCATTGCCCATTCCTCAACATGTTTGGGATGATATCTCCTTAGATTTCATCACAAATTTACCAA	TGCAGCCATTGCCCATTCCTCAACATGTTTGGGATGATATCTCCTTAGATTTCATCACAAATTTACCAA		0	0	999	66:C>A	66	0.655914	1	0.016393	0.983607	0	0.016393	0	0.032249	0.016125	9.70423	5	1	-	-	0	0	-	0	-	-	0	0	0	-	0	0	-	0	0	-	-	0	0	0	-	0	0	0	0	0	0
100456078|F|0-66:C>A-66:C>A	TGCAGCTAATATAATTCATAGCCTAGTTCGACATGATTGTATCAAGTATATTGAAATATATAAATTCTT	TGCAGCTAATATAATTCATAGCCTAGTTCGACATGATTGTATCAAGTATATTGAAATATATAAATTCTT		0	0	999	66:C>A	66	0.892473	0.987952	0.012048	0.987952	0.012048	0	0.023806	0.023806	0.023806	7.52525	4	1	-	0	0	-	-	0	0	0	0	-	0	0	0	0	0	0	0	0	0	0	0	0	0	0	0	0	0	0	0
100456086|F|0-66:G>T-66:G>T,TGCAGCTACGGGACTTGGACATCTTCCTCAATTCTGTTGATATAAACGAGGTAAGCGGAAAAACCTGAG,TGCAGCTACGGGACTTGGACATCTTCCTCAATTCTGTTGATATAAACGAGGTAAGCGGAAAAACCTGAG,"Chr 2",31755267,1,2.25381e-029,66:G>T,66,0.88172,1,0.012195,0.987805,0,0.012195,0,0.024093,0.012046,23.38384,15,1,-,0,0,0,0,0,0,0,0,0,0,-,-,0,0,0,0,2,0,0,0,0,-,0,0,0,0,0,0,0,0,0,0,0,0,0,0,-,-,0,-,0,0,0,0,0,0,0,0,0,0,0,0,-,0,0,0,0,…
100456250|F|0-66:A>T-66:A>T,TGCAGCTTCCGGGGTTGAATAAGAGCCAAGCCATATTCTTGTTTTCTGGTTTGGTGCTCTAATCTTACA,TGCAGCTTCCGGGGTTGAATAAGAGCCAAGCCATATTCTTGTTTTCTGGTTTGGTGCTCTAATCTTACA,"Chr 11",14467799,1,8.1637e-024,66:A>T,66,0.537634,0.02,0.98,0.02,0.98,0,0.0392,0.0392,0.0392,23,5.46154,1,-,1,-,1,1,1,-,-,1,1,1,-,-,-,-,1,1,-,-,-,1,1,1,-,-,1,1,1,-,1,-,1,-,1,-,-,0,-,1,-,1,-,1,-,-,1,-,1,1,1,-,-,1,-,1,1,1,1,1,1,-,-,…
100456262|F|0-66:A>T-66:A>T	TGCAGCTTCTGTATATGAAAAATTCCTCCTGACAGTGGTTTGTGTTTTTATTTTTTATTTTTAGTTACA	TGCAGCTTCTGTATATGAAAAATTCCTCCTGACAGTGGTTTGTGTTTTTATTTTTTATTTTTAGTTACA		0	0	999	66:A>T	66	0.903226	0.011905	0.988095	0.011905	0.988095	0	0.023526	0.023526	0.023526	40	13.96117	1	1	1	1	1	1	1	1	1	1	1	1	1	0	1	1	1	1	1	1	1	1	1	1	1	1	1	1	1	1
100456516|F|0-66:C>A-66:C>A,TGCAGGCTTGAGAAGCTTCTCAATGAACCAACAGAGGGCAACGCGTGGCATGCTGACCATATTGTTCCA,TGCAGGCTTGAGAAGCTTCTCAATGAACCAACAGAGGGCAACGCGTGGCATGCTGACCATATTGTTCCA,"Chr 11",21209673,1,2.25381e-029,66:C>A,66,0.870968,1,0.024691,0.975309,0,0.024691,0,0.048163,0.024082,32.93,8.5,1,0,0,0,-,-,0,0,0,0,0,0,0,0,-,0,0,2,0,0,0,0,0,0,0,0,0,0,0,0,0,0,0,0,0,0,0,0,-,0,0,0,0,0,0,0,0,-,0,0,0,-,0,0,0,0,0,0,0,…
100456637|F|0-66:A>G-66:A>G	TGCAGGTATGCTAGTCTTTATTTCTGCATGTGTATTGATGAGGATGACAACGAATTAGAAGTCCTTACA	TGCAGGTATGCTAGTCTTTATTTCTGCATGTGTATTGATGAGGATGACAACGAATTAGAAGTCCTTACA		0	0	999	66:A>G	66	0.494624	0.021739	0.978261	0.021739	0.978261	0	0.042533	0.042533	0.042533	25	12.15094	1	-	-	-	-	-	1	-	1	1	1	1	-	-	1	-	1	1	1	1	-	-	-	-	1	1	1	1	1	1
100456809|F|0-66:G>T-66:G>T	TGCAGTACTACATACAATAATATTCGGCCCAAGAGAATATATATGTATGTGTGGATAGAAATTACAGAT	TGCAGTACTACATACAATAATATTCGGCCCAAGAGAATATATATGTATGTGTGGATAGAAATTAC		0	0	999	66:G>T	66	0.83871	0.012821	1	0	0.987179	0.012821	0.025312	0	0.012656	13	11.05208	1	1	-	-	-	1	1	1	1	1	1	1	-	-	1	1	1	1	1	1	1	1	1	1	1	1	1	1	1	1
100457004|F|0-66:A>T-66:A>T	TGCAGTCTTTGCTTGATGCAGGGATGCAATGCAGGTCCGCTATCAATCACCCCATATACTTTTATTACA	TGCAGTCTTTGCTTGATGCAGGGATGCAATGCAGGTCCGCTATCAATCACCCCATATACTTTTATTACA		0	0	999	66:A>T	66	0.83871	0.012821	1	0	0.987179	0.012821	0.025312	0	0.012656	24	17.35354	1	1	1	1	1	1	1	1	1	1	1	1	-	1	1	-	1	1	1	1	1	1	1	1	1	1	1	1	1	1
100457114|F|0-66:T>A-66:T>A,TGCAGTGGTTATGGATGTTGTGAGAGTCTGGAATGAGTGAGGAAATGGCTGAATCTAATACTGCTTTCA,TGCAGTGGTTATGGATGTTGTGAGAGTCTGGAATGAGTGAGGAAATGGCTGAATCTAATACTGCTTTCA,"Chr 11",43340187,1,2.25381e-029,66:T>A,66,0.548387,0.980392,0.039216,0.960784,0.019608,0.019608,0.038447,0.075356,0.056901,6.41379,6,1,-,0,0,-,-,0,-,-,0,-,0,-,-,0,-,-,0,-,-,0,0,0,0,0,1,0,0,0,0,0,-,0,0,-,-,0,-,-,-,0,0,0,0,-,0,-,-,-…
100457345|F|0-66:A>G-66:A>G,TGCAGTTTCCATGATCCAACAATATCCATAGCCTTGCTTCAAGAAAAGGGAATAGAAGAAAAGATTACA,TGCAGTTTCCATGATCCAACAATATCCATAGCCTTGCTTCAAGAAAAGGGAATAGAAGAAAAGATTACA,"Chr 1",9803643,1,1.0486e-027,66:A>G,66,0.903226,0.011905,1,0,0.988095,0.011905,0.023526,0,0.011763,20,12.89109,1,1,1,1,-,1,1,1,1,1,1,1,-,-,1,-,1,1,1,1,1,1,1,1,1,2,1,1,1,1,1,1,1,1,1,1,1,1,1,1,1,1,1,1,1,1,1,1,-,1,1,1,1,1,1,1,1,1,1,1…
100457478|F|0-66:A>G-66:A>G,TGCAGAGGCTACTGCAAGGTTTCCTAAATGATGGCTGTAGTTTGGCAGTTGATTAGCATGGCCTTTACA,TGCAGAGGCTACTGCAAGGTTTCCTAAATGATGGCTGTAGTTTGGCAGTTGATTAGCATGGCCTTTACA,"Chr 11",2618574,1,1.0486e-027,66:A>G,66,0.634409,0.016949,1,0,0.983051,0.016949,0.033324,0,0.016662,19,13.24658,1,1,-,-,-,-,1,1,-,1,-,1,-,-,1,-,1,-,-,-,1,1,1,-,-,1,1,-,1,1,1,1,1,-,-,1,-,1,-,-,1,1,1,1,1,1,1,1,1,1,-,1,1,-,-,1,2,1,1,…
100457948|F|0-66:A>C-66:A>C	TGCAGAACAAAGGCCACCATTTTTCTCTTTTCTCTCCCGAACCCCATTCATGTCACACTGTCTTTTACA	TGCAGAACAAAGGCCACCATTTTTCTCTTTTCTCTCCCGAACCCCATTCATGTCACACTGTCTTTTACA		0	0	999	66:A>C	66	0.688172	0.03125	1	0	0.96875	0.03125	0.060547	0	0.030273	27	7.46053	1	1	-	-	1	-	-	1	-	1	1	1	-	1	-	-	1	1	1	1	2	1	-	-	1	1	1	1	1	-
100457970|F|0-66:G>A-66:G>A,TGCAGAACCTCAGCAATGAAATTGATAGACTCAAGAAAGAGAATGACAGCATGCAAATTGAGCTCAGGT,TGCAGAACCTCAGCAATGAAATTGATAGACTCAAGAAAGAGAATGACAGCATGCAAATTGAGCTCAGGT,"Chr 3",9336723,1,2.25381e-029,66:G>A,66,0.774194,0.986111,0.013889,0.986111,0.013889,0,0.027392,0.027392,0.027392,28.46429,7,1,0,-,0,-,0,0,-,-,0,0,0,-,0,0,-,0,0,0,0,0,0,-,-,0,0,0,0,0,-,0,-,0,0,0,0,0,0,-,0,0,-,-,0,0,0,0,0,0,0,0,-,0…
100458024|F|0-66:A>G-66:A>G,TGCAGAAGTTGTGAATAGCATGTCAGCCAAGGGTCTCAGTCTGAATACAGTGGGGTACAATTGCTTACA,TGCAGAAGTTGTGAATAGCATGTCAGCCAAGGGTCTCAGTCTGAATACAGTGGGGTACAATTGCTTACA,"Chr 2",13791821,1,1.0486e-027,66:A>G,66,0.806452,0.013333,1,0,0.986667,0.013333,0.026311,0,0.013156,30,13.10989,1,1,1,-,-,1,-,1,1,1,1,1,-,1,1,1,1,1,1,1,1,1,1,-,1,1,1,1,1,2,1,1,1,1,1,1,1,1,-,-,1,-,-,1,1,1,1,-,1,1,1,1,1,-,-,1,1,1,1,…
100458916|F|0-66:C>T-66:C>T,TGCAGTCATGCTAATACTAGACTCCCCTTTGAAGTTTTGAAATGGTTATTATTTTGATTTGCTTTACAG,TGCAGTCATGCTAATACTAGACTCCCCTTTGAAGTTTTGAAATGGTTATTATTTTGATTTGCTTTACAG,"Chr 10",14299863,1,1.0486e-027,66:C>T,66,0.741935,0.014493,1,0,0.985507,0.014493,0.028565,0,0.014283,13,12.27711,1,1,1,1,-,1,1,1,1,1,1,1,-,-,1,1,1,1,-,-,1,1,1,-,-,-,1,1,1,-,1,1,1,1,1,1,1,-,1,-,-,1,-,1,1,1,1,-,1,1,1,-,1,-,-,2,1,1,1…
100459438|F|0-66:C>T-66:C>T	TGCAGATTTCCTTACGCAACAAGCTAACATATATGATATGATCATTCACGCAAACCCTCAAAAGTTCGT	TGCAGATTTCCTTACGCAACAAGCTAACATATATGATATGATCATTCACGCAAACCCTCAAAAGTTCGT		0	0	999	66:C>T	66	0.645161	0.083333	0.95	0.05	0.916667	0.033333	0.152778	0.095	0.123889	5.6	5.08696	0.958333	1	-	-	-	1	1	1	1	1	1	1	-	1	1	1	1	1	1	1	1	1	1	1	1	-	1	-	1	-
100459521|F|0-66:A>T-66:A>T	TGCAGCTTCAAGAGCTCCCTTGCAAGATATGAAGGCCACGCTGGCAGCAGAGAGCCTGAAAGCTCAACT	TGCAGCTTCAAGAGCTCCCTTGCAAGATATGAAGGCCACGCTGGCAGCAGAGAGCCTGAAAGCTCAACT		0	0	999	66:A>T	66	0.623656	0.913793	0.224138	0.775862	0.086207	0.137931	0.157551	0.3478	0.252675	16.59016	11	0.916667	0	0	-	0	-	0	-	-	0	2	0	-	-	-	0	0	0	-	2	1	2	-	-	0	0	0	-	2	0
100472260|F|0-66:A>T-66:A>T,TGCAGAAAATCCATGTTCAAAACAAAAATATCCATGGGTATATGTTGCTAAAGTACTGTTTACTGTAAC,TGCAGAAAATCCATGTTCAAAACAAAAATATCCATGGGTATATGTTGCTAAAGTACTGTTTACTGTAAC,"Chr 11",29027065,1,2.25381e-029,66:A>T,66,0.666667,1,0.016129,0.983871,0,0.016129,0,0.031738,0.015869,30.22078,17,1,0,-,-,-,0,0,0,0,0,0,0,-,-,0,-,0,-,-,-,0,0,-,0,0,0,0,-,0,-,0,0,0,0,-,0,-,0,-,-,0,0,-,0,0,0,0,-,0,0,-,-,0,0,-,0,0,0,…
100472464|F|0-66:G>A-66:G>A,TGCAGAATTAGATGACAAATTTGTGGCTTTTGTATAGCCTTGTCGACTTCAGATTTTGGATATTTTGGT,TGCAGAATTAGATGACAAATTTGTGGCTTTTGTATAGCCTTGTCGACTTCAGATTTTGGATATTTTGGT,"Chr 2",15984160,1,2.25381e-029,66:G>A,66,0.870968,1,0.024691,0.975309,0,0.024691,0,0.048163,0.024082,24.99,11.5,1,0,0,-,0,0,0,0,-,0,0,0,-,-,-,0,0,0,2,0,0,0,0,0,0,0,0,0,0,0,0,0,0,0,0,-,0,0,0,-,2,0,0,0,0,0,0,0,0,0,0,0,0,0,0,0,0,0,0,…
100472490|F|0-66:G>T-66:G>T,TGCAGACATAAACAACAGGACTAGTGTAGTTGGAGAACCAAAACCTTCTGATCTATTGCATAGGCTGAT,TGCAGACATAAACAACAGGACTAGTGTAGTTGGAGAACCAAAACCTTCTGATCTATTGCATAGGCTGAT,"Chr 3",15028836,1,2.25381e-029,66:G>T,66,0.849462,1,0.012658,0.987342,0,0.012658,0,0.024996,0.012498,34.61616,30,1,0,0,-,-,0,0,0,0,0,0,0,0,0,0,0,0,0,0,0,0,0,0,0,0,0,0,-,0,0,0,0,0,0,0,0,0,0,0,-,0,0,0,0,0,0,0,0,0,0,-,-,0,0,-,0,0,0,0…
100472813|F|0-66:A>G-66:A>G,TGCAGATGCGCTTCATTGTGGTAGGGCAAACTGTACAGCAAGAGTATATCTAAGATCAATATGTTTACA,TGCAGATGCGCTTCATTGTGGTAGGGCAAACTGTACAGCAAGAGTATATCTAAGATCAATATGTTTACA,"Chr 2",29323313,1,1.0486e-027,66:A>G,66,0.827957,0.012987,1,0,0.987013,0.012987,0.025637,0,0.012818,54,31.78022,1,1,1,-,1,1,1,1,1,1,1,1,1,-,2,1,1,-,1,1,1,1,1,1,1,-,1,1,1,1,1,1,1,1,-,1,1,1,-,-,1,-,1,1,1,1,1,-,1,1,-,1,1,1,-,1,1,1,1,…
100473134|F|0-66:C>A-66:C>A	TGCAGCCCCTAGATGTCGCAAAACTACCTGCTCTAGACGGCCATCTCGATATGCATGCTGCAATTACAG	TGCAGCCCCTAGATGTCGCAAAACTACCTGCTCTAGACGGCCATCTCGATATGCATGCTGCAATTACAG		0	0	999	66:C>A	66	0.870968	0.975309	0.049383	0.950617	0.024691	0.024691	0.048163	0.093888	0.071026	32.71579	14.75	1	2	0	0	1	0	0	-	0	0	0	0	-	0	0	0	0	0	0	0	0	0	0	-	0	0	0	2	0	0
100473161|F|0-66:C>A-66:C>A	TGCAGCCTATGTACTACATATCAGAAACCTCCTTGACCTATATTGGTGTAATGTAATTTTACATTACAG	TGCAGCCTATGTACTACATATCAGAAACCTCCTTGACCTATATTGGTGTAATGTAATTTTACATTACAG		0	0	999	66:C>A	66	0.623656	0.982759	0.017241	0.982759	0.017241	0	0.033888	0.033888	0.033888	22.84615	11	1	0	-	-	-	0	-	-	0	0	0	0	-	0	0	0	0	-	-	0	0	0	-	0	0	0	0	-	0	-
100473370|F|0-66:G>A-66:G>A,TGCAGCTTCCTCTAATCTACCTTGCTTGCAGAAACCATTTATCAATATGGTGTACGTGATCACATTGGG,TGCAGCTTCCTCTAATCTACCTTGCTTGCAGAAACCATTTATCAATATGGTGTACGTGATCACATTGGG,"Chr 2",13791755,1,2.25381e-029,66:G>A,66,0.806452,1,0.013333,0.986667,0,0.013333,0,0.026311,0.013156,18.24731,10,1,-,0,0,-,0,0,0,0,0,0,0,-,0,-,-,0,0,0,0,0,0,0,0,0,0,0,0,0,0,0,0,0,0,0,0,0,-,-,-,0,0,0,0,0,0,-,0,0,2,0,-,0,0,-,0,0,0,0…
100473407|F|0-66:A>T-66:A>T	TGCAGCTTTTGTTTCCGTTGGATGCTTTTTCTCTCATCGATTTGAATTTACGTGCTTTGCAGCAATAAG	TGCAGCTTTTGTTTCCGTTGGATGCTTTTTCTCTCATCGATTTGAATTTACGTGCTTTGCAGCAATAAG		0	0	999	66:A>T	66	0.860215	0.9875	0.0125	0.9875	0.0125	0	0.024687	0.024687	0.024687	27.375	8	1	0	0	0	-	0	0	0	0	0	0	0	-	0	0	0	0	0	0	0	0	0	0	-	1	0	0	0	0	0
100473503|F|0-66:T>G-66:T>G,TGCAGGATCGCTCTCTTGATTTTTATGAACTATGTGGTTTGTATGCTGTTACAGGTACACTTTTTGTGC,TGCAGGATCGCTCTCTTGATTTTTATGAACTATGTGGTTTGTATGCTGTTACAGGTACACTTTTTGTGC,"Chr 11",36803669,1,2.25381e-029,66:T>G,66,0.935484,1,0.011494,0.988506,0,0.011494,0,0.022724,0.011362,45.13084,16,1,0,0,0,0,0,0,0,0,0,0,0,0,0,0,0,0,0,2,0,0,0,0,-,0,0,0,0,0,0,0,0,0,0,0,-,0,0,-,-,0,0,0,0,0,0,0,0,0,0,0,0,0,0,0,0,0,0,…
100473517|F|0-66:G>A-66:G>A,TGCAGGATTTCTTCGAGGGAAAGGGTCTGTGCAAGAGCATAAACCCTGATGAGGCTGTAGCTTATGGTG,TGCAGGATTTCTTCGAGGGAAAGGGTCTGTGCAAGAGCATAAACCCTGATGAGGCTGTAGCTTATGGTG,"Chr 11",43004934,1,2.25381e-029,66:G>A,66,0.817204,0.986842,0.065789,0.934211,0.013158,0.052632,0.02597,0.122922,0.074446,33.76087,22.33333,0.941176,0,1,-,-,-,0,0,0,0,2,0,-,0,0,0,0,-,0,0,0,0,0,-,0,0,0,2,0,0,0,0,0,0,0,0,0,0,0,-,0,-…
100473535|F|0-66:C>T-66:C>T	TGCAGGCAATATCTGGTGTCCGTGAAGACAATGTACAAGAGACCTCAGTGATGCAGTCTTCTCTTTCTT	TGCAGGCAATATCTGGTGTCCGTGAAGACAATGTACAAGAGACCTCAGTGATGCAGTCTTCTCTTTCTT		0	0	999	66:C>T	66	0.88172	0.012195	1	0	0.987805	0.012195	0.024093	0	0.012046	35	25.12871	1	1	1	1	1	1	1	1	1	1	1	1	-	-	1	1	1	1	1	2	1	1	1	1	1	1	1	1	1	1
100473579|F|0-66:A>G-66:A>G	TGCAGGCCTACGTGCAACTGAAGAGGTGAATGATCTTGAGCCACTGAAGATCCAAGGGTTGATATTACA	TGCAGGCCTACGTGCAACTGAAGAGGTGAATGATCTTGAGCCACTGAAGATCCAAGGGTTGATATTACA		0	0	999	66:A>G	66	0.709677	0.015152	0.984848	0.015152	0.984848	0	0.029844	0.029844	0.029844	22	18.73684	1	1	1	-	-	1	1	-	-	1	1	1	-	1	-	1	1	1	-	1	1	1	1	1	1	-	1	1	1	1
100473729|F|0-66:A>G-66:A>G,TGCAGGTCCAACTGGAACACTTCATTGTTCTGTTGGAAGTCCATTTTGTGTCCAAGCAGCATAACCACC,TGCAGGTCCAACTGGAACACTTCATTGTTCTGTTGGAAGTCCATTTTGTGTCCAAGCAGCATAACCACC,"Chr 6",16324816,1,1.0486e-027,66:A>G,66,0.849462,0.949367,0.101266,0.898734,0.050633,0.050633,0.096138,0.182022,0.13908,21.60674,9.6,1,0,0,0,0,0,0,0,0,2,0,0,0,-,-,-,0,0,0,0,0,0,0,-,0,-,0,1,0,0,0,0,0,0,2,0,0,0,-,-,0,0,0,0,0,0,0,2,0…
100473745|F|0-66:A>T-66:A>T	TGCAGGTGCAGGAACACAAATCGACTTCTTTGCCTGGATCTTCCTGCAATTACACAACAATATCATAAC	TGCAGGTGCAGGAACACAAATCGACTTCTTTGCCTGGATCTTCCTGCAATTACACAACAATATCATAAC		0	0	999	66:A>T	66	0.903226	1	0.011905	0.988095	0	0.011905	0	0.023526	0.011763	17.0495	11	1	0	0	0	-	0	0	0	-	0	0	0	0	0	0	0	0	0	0	0	0	0	0	0	0	0	0	0	0	0
100473843|F|0-66:T>C-66:T>C,TGCAGTAAATCACATTCACATTAGCAAGAGAACAGAAATTTTAGGGATTAGCTCTTTCATGCAAGTTAC,TGCAGTAAATCACATTCACATTAGCAAGAGAACAGAAATTTTAGGGATTAGCTCTTTCATGCAAGTTAC,"Chr 3",887720,1,1.0486e-027,66:T>C,66,0.849462,0.012658,0.987342,0.012658,0.987342,0,0.024996,0.024996,0.024996,24,13.85417,1,1,-,1,1,1,1,1,-,1,1,1,-,-,1,1,1,1,1,1,1,1,1,1,1,1,1,1,1,1,1,-,1,1,1,-,1,-,1,1,1,-,-,1,1,1,1,1,1,1,-,1,1,…
100473892|F|0-66:A>T-66:A>T,TGCAGTACTTATAGCTATTGCGTTGTTGAAACTGCGTAAAAGCCCACAGTGGATGAGATCTGTGTTACA,TGCAGTACTTATAGCTATTGCGTTGTTGAAACTGCGTAAAAGCCCACAGTGGATGAGATCTGTGTTACA,"Chr 1",1171993,1,1.0486e-027,66:A>T,66,0.763441,0.014085,1,0,0.985915,0.014085,0.027772,0,0.013886,19,14.4382,1,1,-,-,-,1,1,-,1,1,1,1,-,-,-,1,1,2,1,1,1,1,1,-,1,1,1,1,1,1,1,1,1,1,-,-,1,1,1,-,1,1,-,1,1,-,1,-,-,1,1,-,1,1,1,1,1,1,1,1,…
100473896|F|0-66:A>G-66:A>G	TGCAGTAGAAACATAAGCTAGCAATCTTATTTCCTTGATTGGTAATTTCTTGCAAAGAACTCGATTACA	TGCAGTAGAAACATAAGCTAGCAATCTTATTTCCTTGATTGGTAATTTCTTGCAAAGAACTCGATTACA		0	0	999	66:A>G	66	0.83871	0.012821	1	0	0.987179	0.012821	0.025312	0	0.012656	24	15.32609	1	1	1	1	1	1	2	1	1	1	1	1	-	-	-	1	1	1	1	1	1	1	1	1	1	1	1	1	1	1
100474322|F|0-66:G>A-66:G>A	TGCAGTTGTGGTGCCATTTTCCCATGATTGTAGCGAAACAATTGATAAATGAAAAGGAAAAAAAAAGGA	TGCAGTTGTGGTGCCATTTTCCCATGATTGTAGCGAAACAATTGATAAATGAAAAGGAAAAAAAAAGGA		0	0	999	66:G>A	66	0.827957	1	0.038961	0.961039	0	0.038961	0	0.074886	0.037443	4.35632	3	1	0	0	0	2	0	0	0	0	0	0	0	2	-	0	0	2	0	0	0	0	0	-	-	0	-	0	0	0	0
100475120|F|0-66:T>C-66:T>C	TGCAGCAAATGACACAACTTACTAAGAAACCCAGACTTCAGCAAACCATAAAAATATATGTAACATTGA	TGCAGCAAATGACACAACTTACTAAGAAACCCAGACTTCAGCAAACCATAAAAATATATGTAACATTGA		0	0	999	66:T>C	66	0.580645	0.981481	0.018519	0.981481	0.018519	0	0.036351	0.036351	0.036351	9.41667	4	1	0	0	-	-	0	0	0	0	0	-	0	0	-	-	-	0	-	1	-	-	-	0	0	0	0	0	0	0	0
100476013|F|0-66:A>C-66:A>C,TGCAGGACCTGCTTTCATTTCTTGGGCCCCTTCTGAGAAAATCTAGTGAAATGCACCGAAATTGTTACA,TGCAGGACCTGCTTTCATTTCTTGGGCCCCTTCTGAGAAAATCTAGTGAAATGCACCGAAATTGTTACA,"Chr 6",17402942,1,1.0486e-027,66:A>C,66,0.795699,0.013514,1,0,0.986486,0.013514,0.026662,0,0.013331,22,14.2907,1,1,-,-,-,1,1,-,1,1,1,1,1,-,1,1,1,1,2,1,1,1,1,1,1,1,1,1,1,1,1,1,1,1,1,1,1,1,-,-,1,1,-,1,1,1,1,1,1,-,1,-,1,-,-,1,1,1,1,1…
100476051|F|0-66:A>G-66:A>G,TGCAGTGCTACCAGAATCGGAGGTTGAGCTTGAGCTTATATCGTTGTAAAGCGTTTTGGTGGTTACAGA,TGCAGTGCTACCAGAATCGGAGGTTGAGCTTGAGCTTATATCGTTGTAAAGCGTTTTGGTGGTTACAGA,"Chr 7",14227288,1,3.77142e-027,66:A>G,66,0.494624,0.978261,0.152174,0.847826,0.021739,0.130435,0.042533,0.258034,0.150284,29.72,7.71429,1,0,0,0,-,0,-,-,-,1,0,0,-,-,-,-,0,0,0,-,0,0,0,-,-,0,2,-,2,0,0,0,0,2,-,0,0,-,-,0,-,-,-,0,0,2,0,…
100476472|F|0-66:T>C-66:T>C	TGCAGGCCCCTTGGCACTTGCCAGGGATAAGCTGATAGATGACTCAGGAGAGCCATTTTTTGTTCTTAC	TGCAGGCCCCTTGGCACTTGCCAGGGATAAGCTGATAGATGACTCAGGAGAGCCATTTTTTGTTCTTAC		0	0	999	66:T>C	66	0.55914	0.038462	0.980769	0.019231	0.961538	0.019231	0.073964	0.037722	0.055843	23	19.54237	1	-	1	1	-	-	-	1	-	1	-	1	-	1	1	1	1	1	-	-	1	1	1	-	-	-	1	1	1	1
100484720|F|0-66:C>A-66:C>A,TGCAGAAAATCATAGAACTTTGCATAAGAAAAATGCTAAATAGTTCGGAACTTTTTTCGATCATTACAG,TGCAGAAAATCATAGAACTTTGCATAAGAAAAATGCTAAATAGTTCGGAACTTTTTTCGATCATTACAG,"Chr 11",10374486,1,1.0486e-027,66:C>A,66,0.860215,0.9875,0.0125,0.9875,0.0125,0,0.024687,0.024687,0.024687,24.2,6,1,0,0,-,-,0,0,0,0,0,0,0,-,-,0,1,0,0,0,0,0,0,0,0,0,0,0,0,0,0,0,0,0,0,0,0,0,0,-,0,0,0,0,0,0,0,0,0,0,0,-,0,0,0,0,0,0,0,…
100485022|F|0-66:C>T-66:C>T,TGCAGAGATTATGCAGCATCAAGTTTAGAAGCGACAGTTTGGTTGGCTAAGAAGTATGATCGAAGGCTA,TGCAGAGATTATGCAGCATCAAGTTTAGAAGCGACAGTTTGGTTGGCTAAGAAGTATGATCGAAGGCTA,"Chr 10",7361873,1,2.25381e-029,66:C>T,66,0.741935,1,0.014493,0.985507,0,0.014493,0,0.028565,0.014283,40.725,25,1,0,0,0,-,0,0,0,0,0,0,0,0,0,-,-,0,-,0,-,0,0,-,0,-,0,0,0,0,0,0,0,0,-,-,0,0,0,-,-,-,-,-,0,0,0,0,-,0,0,-,0,0,0,0,2,0,0,0,0…
100485068|F|0-66:C>A-66:C>A	TGCAGAGGGCTTGGATTGAATTCCTTTGGTTCAACCTACATGGGGATGAATATTGTCTCTGGTTTACAG	TGCAGAGGGCTTGGATTGAATTCCTTTGGTTCAACCTACATGGGGATGAATATTGTCTCTGGTTTACAG		0	0	999	66:C>A	66	0.72043	0.985075	0.014925	0.985075	0.014925	0	0.029405	0.029405	0.029405	31.90667	10	1	-	-	-	-	-	0	-	-	0	0	0	-	0	0	0	0	0	0	0	0	0	-	0	0	0	0	0	0	0
100485152|F|0-66:T>A-66:T>A,TGCAGATATGAGTCCAATAGTACTTGCAATCAGTTCACTACTTGGGACATGGGCATCAAGGTAGTTTGC,TGCAGATATGAGTCCAATAGTACTTGCAATCAGTTCACTACTTGGGACATGGGCATCAAGGTAGTTTGC,"Chr 2",35240496,1,2.25381e-029,66:T>A,66,0.817204,1,0.013158,0.986842,0,0.013158,0,0.02597,0.012985,20.78652,17,1,0,0,0,-,0,0,0,0,0,0,0,-,0,-,0,0,0,0,0,-,0,0,0,0,-,0,0,0,-,0,0,0,0,0,0,-,0,-,-,0,0,2,0,0,0,0,0,0,0,-,0,0,0,-,0,0,0,0,…
100485473|F|0-66:A>C-66:A>C	TGCAGCCAGTGCTTTTTGGTCTGTTGCAGCTTGATCTATTTTACTAATAATACCAACTGTTCTGGTACC	TGCAGCCAGTGCTTTTTGGTCTGTTGCAGCTTGATCTATTTTACTAATAATACCAACTGTTCTGGTACC		0	0	999	66:A>C	66	0.892473	1	0.012048	0.987952	0	0.012048	0	0.023806	0.011903	23.08911	16	1	0	0	0	-	0	0	0	0	0	0	0	-	-	0	-	0	0	0	0	0	0	0	0	0	-	0	0	0	0
100485476|F|0-66:A>G-66:A>G,TGCAGCAATATAGGTTTGTCTTCTTTTCAGGCATTTCCATTGTTAGAGAGTCTCCAATTTGAAGACATG,TGCAGCAATATAGGTTTGTCTTCTTTTCAGGCATTTCCATTGTTAGAGAGTCTCCAATTTGAAGACATG,"Chr 5",2710333,3,2.25381e-029,66:A>G,66,0.430108,0.975,0.025,0.975,0.025,0,0.04875,0.04875,0.04875,12.23529,4,1,-,-,0,-,-,-,-,0,0,-,0,-,-,-,-,-,0,0,-,0,0,-,0,0,-,0,-,0,-,-,0,0,0,0,-,-,-,-,-,-,-,-,0,0,0,0,-,-,0,0,0,-,-,-,0,0,0,0,-,…
100485670|F|0-66:A>G-66:A>G	TGCAGCTGCTGGAATTAGAGAGGAAACTGGACAGCAACTGGTACCTTTTTTACTTATTTGTTTTTTACA	TGCAGCTGCTGGAATTAGAGAGGAAACTGGACAGCAACTGGTACCTTTTTTACTTATTTGTTTTTTACA		0	0	999	66:A>G	66	0.849462	0.012658	0.987342	0.012658	0.987342	0	0.024996	0.024996	0.024996	32	22.5914	1	1	1	-	1	1	1	1	-	1	1	1	1	1	1	1	1	1	1	1	1	1	1	1	1	1	1	1	1	1
100485778|F|0-66:C>A-66:C>A	TGCAGGAAGAAGTGCTGGGTGATTCATAAAATCTTATGAAACATGCATGGCAGAAACTCACAGATTCTG	TGCAGGAAGAAGTGCTGGGTGATTCATAAAATCTTATGAAACATGCATGGCAGAAACTCACAGATTCTG		0	0	999	66:C>A	66	0.849462	0.987342	0.012658	0.987342	0.012658	0	0.024996	0.024996	0.024996	43.65556	16	1	-	0	0	0	0	0	0	0	0	0	0	0	-	0	-	0	0	0	0	0	0	0	-	0	0	0	0	0	0
100486328|F|0-66:A>C-66:A>C,TGCAGTGCTTGGAGACCCCTTTCCTCATTTCTTGCTGTCAGAACCACCTTGATTCCAGCTGAAGCTAAT,TGCAGTGCTTGGAGACCCCTTTCCTCATTTCTTGCTGTCAGAACCACCTTGATTCCAGCTGAAGCTAAT,"Chr 3",3286884,1,2.25381e-029,66:A>C,66,0.967742,1,0.011111,0.988889,0,0.011111,0,0.021975,0.010988,31.99083,17,1,0,0,0,0,0,0,0,0,0,0,0,0,0,-,0,0,0,2,0,0,0,0,0,0,0,0,0,0,0,0,0,0,0,0,0,0,0,0,0,0,-,0,0,0,0,0,0,0,0,0,0,0,0,0,0,0,0,0,…
100486682|F|0-66:T>A-66:T>A,TGCAGAGCAGGTGCCGTATGTTTTTGATTTGGATCAGGCATTCTGGTGTATGGTTACCTGTTTTACTAG,TGCAGAGCAGGTGCCGTATGTTTTTGATTTGGATCAGGCATTCTGGTGTATGGTTACCTGTTTTACTAG,"Chr 5",1947907,1,2.25381e-029,66:T>A,66,0.849462,1,0.012658,0.987342,0,0.012658,0,0.024996,0.012498,38.52577,17,1,0,0,-,-,0,2,0,0,0,0,0,0,0,-,0,0,0,0,0,0,0,0,-,0,0,0,0,0,0,0,0,0,0,0,0,0,0,-,0,0,0,0,0,0,0,0,-,0,0,-,0,0,-,-,0,0,0,0,…
100487164|F|0-66:C>T-66:C>T,TGCAGATGTAGGCTTGATCTATGAATCTTCCTCAGATTGTCCTCTCGCAGGCTATTCAGATGCTGACTA,TGCAGATGTAGGCTTGATCTATGAATCTTCCTCAGATTGTCCTCTCGCAGGCTATTCAGATGCTGACTA,"Chr 8",12168857,1,2.25381e-029,66:C>T,66,0.483871,0.933333,0.133333,0.866667,0.066667,0.066667,0.124444,0.231111,0.177778,26.82609,6.57143,1,-,-,0,-,-,-,0,-,0,0,0,-,0,-,0,1,-,-,-,1,0,0,-,-,-,0,0,0,-,-,-,2,-,0,-,0,-,-,0,-,-,0,0,-,0…
100487166|F|0-66:G>A-66:G>A,TGCAGATTATGATCCGGGATATTTTCTTTTTATCTATGCACTATTCTCATTTGGACAGGTAATTTTGCA,TGCAGATTATGATCCGGGATATTTTCTTTTTATCTATGCACTATTCTCATTTGGACAGGTAATTTTGCA,"Chr 10",18498242,1,2.25381e-029,66:G>A,66,0.83871,0.987179,0.051282,0.948718,0.012821,0.038462,0.025312,0.097304,0.061308,22.15217,9.25,0.964286,0,-,0,-,0,-,0,0,0,0,0,-,0,-,-,0,0,0,0,0,0,0,0,0,0,0,0,0,0,0,0,0,0,2,0,0,-,0,0,0,-,0,0…
100487299|F|0-66:A>G-66:A>G	TGCAGCCTCTTGCAGAGAATGATCAGTTGAATGGGAGCTTCTCAGCTGCCACATATCTAGGAAGTTACA	TGCAGCCTCTTGCAGAGAATGATCAGTTGAATGGGAGCTTCTCAGCTGCCACATATCTAGGAAGTTACA		0	0	999	66:A>G	66	0.763441	0.028169	0.985915	0.014085	0.971831	0.014085	0.054751	0.027772	0.041262	20.5	16.61446	1	1	1	-	1	-	1	1	1	1	-	1	1	-	-	1	1	-	1	1	1	1	1	1	1	1	1	1	1	1
100487614|F|0-66:C>T-66:C>T,TGCAGTTCACTATTATTGATGGTTTCTAATGAGAAGTACTGAGGGGCAAAACTTTCTTCCAAACTTCAA,TGCAGTTCACTATTATTGATGGTTTCTAATGAGAAGTACTGAGGGGCAAAACTTTCTTCCAAACTTCAA,"Chr 3",11405115,1,2.25381e-029,66:C>T,66,0.827957,1,0.012987,0.987013,0,0.012987,0,0.025637,0.012818,41.28125,13,1,0,0,0,-,0,0,-,0,0,0,0,-,-,-,0,0,0,0,0,0,0,0,-,0,-,0,0,0,0,-,0,0,2,0,0,0,0,0,-,0,-,-,0,0,0,0,0,0,0,0,0,0,-,0,0,-,0,-…
100487834|F|0-66:G>A-66:G>A,TGCAGAGAGTTCTACATTTCCAATGTGGCCAACAAAGATATTTGTGAAGGAATTGACAGCATAATTGCA,TGCAGAGAGTTCTACATTTCCAATGTGGCCAACAAAGATATTTGTGAAGGAATTGACAGCATAATTGCA,"Chr 7",10331141,1,2.25381e-029,66:G>A,66,0.913978,1,0.011765,0.988235,0,0.011765,0,0.023253,0.011626,28.38462,21,1,0,0,0,0,0,0,0,0,0,0,0,-,-,0,0,0,0,0,0,0,0,0,0,0,0,0,0,0,2,0,0,0,0,0,0,0,0,-,0,0,0,0,0,0,0,0,0,0,0,0,0,0,-,0,0,0,0,0…
100494324|F|0-66:A>C-66:A>C,TGCAGTTTAGGGGGAAAAAAACTGCACGGTGGTGCAGTTGCATCAAACGGATGCATGGACTTTTACAGA,TGCAGTTTAGGGGGAAAAAAACTGCACGGTGGTGCAGTTGCATCAAACGGATGCATGGACTTTTACAGA,"Chr 2",9447387,1,1.75467e-025,66:A>C,66,0.387097,0.972222,0.027778,0.972222,0.027778,0,0.054012,0.054012,0.054012,27.54167,6,1,-,-,-,-,-,-,-,-,0,-,0,-,-,-,-,-,-,-,0,0,0,-,-,-,0,1,-,-,-,0,0,0,0,0,0,-,0,-,-,-,-,0,0,0,-,0,-,-,0,-,0,-…
100494629|F|0-66:A>G-66:A>G,TGCAGAAAATCATTTGTGCATGTCATCGATGCAAAAACAATGTCATCAGATCCTGTTGCGGTTGTTACA,TGCAGAAAATCATTTGTGCATGTCATCGATGCAAAAACAATGTCATCAGATCCTGTTGCGGTTGTTACA,"Chr 4",11961954,3,1.0486e-027,66:A>G,66,0.580645,0.018519,0.981481,0.018519,0.981481,0,0.036351,0.036351,0.036351,18,4.98305,1,-,-,-,-,1,1,-,1,1,1,1,-,1,-,-,1,1,1,1,1,1,-,1,-,1,1,-,-,1,1,-,1,0,-,-,1,1,-,-,-,-,-,1,1,1,-,-,-,1,-,1,1…
100494935|F|0-66:G>T-66:G>T	TGCAGAGGCGCCACCGAAATGGCTCGAGCCAAGGGTGACACTGCTATCGAGTGTTTGTCCAAGTTTGAT	TGCAGAGGCGCCACCGAAATGGCTCGAGCCAAGGGTGACACTGCTATCGAGTGTTTGTCCAAGTTTGAT		0	0	999	66:G>T	66	0.849462	0.987342	0.012658	0.987342	0.012658	0	0.024996	0.024996	0.024996	16.4375	10	1	0	0	0	0	0	0	0	0	0	0	0	-	-	-	1	0	0	0	0	0	0	0	0	0	0	0	0	0	0
100495175|F|0-66:C>A-66:C>A,TGCAGCACCACTTACACCGCTTGTTATGAATCAGATCGTGGTAATACAATAGAATAGACTTTTTTACAG,TGCAGCACCACTTACACCGCTTGTTATGAATCAGATCGTGGTAATACAATAGAATAGACTTTTTTACAG,"Chr 6",20791901,1,1.35644e-026,66:C>A,66,0.870968,0.012346,0.987654,0.012346,0.987654,0,0.024387,0.024387,0.024387,54,31.71277,1,-,1,0,-,1,1,1,1,1,1,1,-,-,-,1,1,1,1,1,1,1,-,1,1,1,1,1,1,1,1,1,1,1,1,1,1,1,-,1,1,-,1,1,1,1,1,1,1,1,-,1…
100495255|F|0-66:T>A-66:T>A	TGCAGCCAAGAAGGAACATTGCTGCGGTATCCGGTTGCAAGCACCACTGCATCAACATCTTGTTTTTCC	TGCAGCCAAGAAGGAACATTGCTGCGGTATCCGGTTGCAAGCACCACTGCATCAACATCTTGTTTTTCC		0	0	999	66:T>A	66	0.784946	1	0.013699	0.986301	0	0.013699	0	0.027022	0.013511	30.89655	25	1	0	0	0	-	0	0	-	0	0	0	0	-	-	0	0	0	0	-	0	0	0	0	0	0	0	0	0	0	0
100495378|F|0-66:C>A-66:C>A,TGCAGCTCTGCAAAACCGCGTCGAGCTCCTTCAGCAGCGCCTCTTGCCCCTTCGACGCGATCGTTACAG,TGCAGCTCTGCAAAACCGCGTCGAGCTCCTTCAGCAGCGCCTCTTGCCCCTTCGACGCGATCGTTACAG,"Chr 6",15896226,1,1.0486e-027,66:C>A,66,0.817204,0.986842,0.039474,0.960526,0.013158,0.026316,0.02597,0.075831,0.0509,32.49451,8.33333,1,0,0,0,0,0,0,0,0,0,-,0,0,-,0,0,0,-,0,0,0,0,0,1,0,-,0,0,0,0,0,0,0,0,0,-,-,0,-,0,0,-,-,0,0,0,0,-…
100495698|F|0-66:C>T-66:C>T,TGCAGGTTACTCATTCTTTCTTGTAAACTAATGTAGGGTACTCTGGACTCCACATGTTATTCTTCACAT,TGCAGGTTACTCATTCTTTCTTGTAAACTAATGTAGGGTACTCTGGACTCCACATGTTATTCTTCACAT,"Chr 11",26534294,1,2.25381e-029,66:C>T,66,0.741935,1,0.014493,0.985507,0,0.014493,0,0.028565,0.014283,24.58333,12,1,0,0,-,0,-,0,0,-,0,0,0,-,-,-,-,0,-,0,-,0,0,0,-,-,0,0,0,0,0,-,0,0,0,0,0,0,-,-,-,-,-,0,0,0,0,0,-,0,0,0,2,0,0,-,0,0,0,…
100495969|F|0-66:T>A-66:T>A,TGCAGTGCCTTTCTGAAACTCAGAAACAGGTAATATGTAAGGTATTTGAACAGATTGAAAAAAAAATAT,TGCAGTGCCTTTCTGAAACTCAGAAACAGGTAATATGTAAGGTATTTGAACAGATTGAAAAAAAAATAT,"Chr 10",19829009,1,1.0486e-027,66:T>A,66,0.849462,1,0.063291,0.936709,0,0.063291,0,0.118571,0.059285,5.01064,2.8,1,0,0,-,0,0,0,0,0,0,0,0,-,-,-,-,0,0,0,2,0,0,0,0,2,0,0,0,0,0,-,0,0,-,-,0,0,-,0,0,0,2,0,0,0,0,0,0,0,0,-,0,0,0,0,0,0,0,0…
100496091|F|0-66:A>G-66:A>G,TGCAGTTGGAGGATTCTTGACCCACTGCGGCTGGAATTCAACTATAGAAGGTGTGTGCTCCGGGTTACA,TGCAGTTGGAGGATTCTTGACCCACTGCGGCTGGAATTCAACTATAGAAGGTGTGTGCTCCGGGTTACA,"Chr 3",19567864,1,1.0486e-027,66:A>G,66,0.827957,0.012987,1,0,0.987013,0.012987,0.025637,0,0.012818,31,28.13978,1,1,1,1,-,1,1,1,1,1,1,1,1,1,1,1,1,1,1,1,1,1,1,1,1,1,1,1,1,1,1,1,1,1,1,1,-,1,-,-,1,1,-,1,1,1,1,1,1,-,1,2,1,1,-,1,-,1,1,…
100496573|F|0-66:G>A-66:G>A,TGCAGAGGGTGAATGAGAGAGAGAGAGAGAGATTTTTGCAATGAAATAATTCTTTTGCCTTGTGTTGTG,TGCAGAGGGTGAATGAGAGAGAGAGAGAGAGATTTTTGCAATGAAATAATTCTTTTGCCTTGTGTTGTG,"Chr 3",750345,1,2.25381e-029,66:G>A,66,0.763441,0.985915,0.014085,0.985915,0.014085,0,0.027772,0.027772,0.027772,36.41176,11,1,0,0,-,0,0,0,-,0,0,0,0,-,-,-,-,0,0,0,0,0,0,-,0,-,0,0,-,0,0,0,0,0,0,0,0,0,-,-,-,0,0,-,0,0,0,0,1,0,0,0,-,0…
100502354|F|0-66:C>A-66:C>A	TGCAGATTCCAAGAGTGGCTTGAGCTTATACCAACACCAAGCTCCATGGCATGCCCCATGCACCAGCAC	TGCAGATTCCAAGAGTGGCTTGAGCTTATACCAACACCAAGCTCCATGGCATGCCCCATGCACCAGCAC		0	0	999	66:C>A	66	0.763441	0.014085	0.985915	0.014085	0.985915	0	0.027772	0.027772	0.027772	3	2.51948	1	-	1	-	1	1	1	1	1	1	1	1	-	1	-	1	1	1	1	1	1	1	1	-	1	1	1	-	1	0
100502633|F|0-66:A>G-66:A>G	TGCAGAAAATGTTGATGAAGCTGTCCGAGAACTTCCAGATGCCAACTTGGTAAGGTATTCTTTTTTACA	TGCAGAAAATGTTGATGAAGCTGTCCGAGAACTTCCAGATGCCAACTTGGTAAGGTATTCTTTTTTACA		0	0	999	66:A>G	66	0.870968	0.012346	1	0	0.987654	0.012346	0.024387	0	0.012193	27	20.4	1	-	1	-	1	1	1	-	-	1	1	1	-	1	1	1	1	1	1	1	1	1	1	-	1	1	1	1	1	1
100502682|F|0-66:C>A-66:C>A,TGCAGAACATAATAATACCCTGCACCACCTGAAGATCCATATTTTCATGGAAACTGGGAAGCATTACAG,TGCAGAACATAATAATACCCTGCACCACCTGAAGATCCATATTTTCATGGAAACTGGGAAGCATTACAG,"Chr 2",8056978,1,1.0486e-027,66:C>A,66,0.892473,0.987952,0.012048,0.987952,0.012048,0,0.023806,0.023806,0.023806,52.35354,32,1,0,0,0,0,0,0,0,0,0,0,0,-,-,0,-,0,0,0,0,0,0,0,0,-,0,0,0,0,0,0,0,0,0,0,0,0,-,0,0,0,0,0,0,0,0,0,0,0,0,-,0,0…
100502776|F|0-66:A>G-66:A>G,TGCAGAATTTAGAAACTTATGCTTGATGTGTAAGATTACCCTAGTAGCATTGAATTATTTATGTTGAAA,TGCAGAATTTAGAAACTTATGCTTGATGTGTAAGATTACCCTAGTAGCATTGAATTATTTATGTTGAAA,"Chr 4",8127496,1,1.0486e-027,66:A>G,66,0.473118,0.022727,0.977273,0.022727,0.977273,0,0.044421,0.044421,0.044421,30,18.14286,1,-,1,-,-,1,1,1,-,1,-,1,-,-,-,-,-,-,1,1,1,-,1,-,-,-,-,1,-,-,-,1,1,1,1,1,1,1,1,-,-,-,-,1,-,1,-,-,1,1,-,1,1…
100502995|F|0-66:A>G-66:A>G,TGCAGATTAGACCTAATGAAGTGATGAAACGTGGTGTCAGAGTTCATGTTCCTGTATCTATTGCTGAGA,TGCAGATTAGACCTAATGAAGTGATGAAACGTGGTGTCAGAGTTCATGTTCCTGTATCTATTGCTGAGA,"Chr 9",2949112,1,2.25381e-029,66:A>G,66,0.602151,0.982143,0.017857,0.982143,0.017857,0,0.035077,0.035077,0.035077,12.55385,3,1,0,0,-,-,-,-,-,0,0,0,0,-,-,-,1,-,0,0,-,0,0,0,0,0,0,0,-,0,-,0,0,0,-,0,0,0,-,0,-,0,-,0,0,0,0,0,0,0,0,0,-,0…
100503282|F|0-66:A>G-66:A>G	TGCAGCTCTGAAGGCCAAATTGACAAGCTGCAACAGGAGACGGGTGAATTTCAGAGAACGGTTATTACA	TGCAGCTCTGAAGGCCAAATTGACAAGCTGCAACAGGAGACGGGTGAATTTCAGAGAACGGTTATTACA		0	0	999	66:A>G	66	0.462366	0.023256	0.976744	0.023256	0.976744	0	0.04543	0.04543	0.04543	33	16.19231	1	-	-	-	1	-	-	1	1	1	1	1	-	-	-	-	-	-	-	-	1	1	1	-	-	-	1	-	1	-
100503402|F|0-66:A>T-66:A>T	TGCAGGAGCTTCTTCTCCCCTTCTCTGATTCCAACTGCTATAGCAAGTCTTGAATCTAGCTTTGTTACA	TGCAGGAGCTTCTTCTCCCCTTCTCTGATTCCAACTGCTATAGCAAGTCTTGAATCTAGCTTTGTTACA		0	0	999	66:A>T	66	0.817204	0.013158	1	0	0.986842	0.013158	0.02597	0	0.012985	29	26.44792	1	1	1	-	-	-	1	1	1	1	1	1	1	1	-	1	1	1	1	1	1	1	1	1	1	1	1	1	1	1
100503486|F|0-66:C>A-66:C>A,TGCAGGCTGTAATCACAGATTACAAAATACCCACTAAGATAGAGGGAGGAAAAGAAATTGAGAAACCAT,TGCAGGCTGTAATCACAGATTACAAAATACCCACTAAGATAGAGGGAGGAAAAGAAATTGAGAAACCAT,"Chr 11",14668510,1,8.10614e-029,66:C>A,66,0.666667,0.983871,0.032258,0.967742,0.016129,0.016129,0.031738,0.062435,0.047086,8.51471,6.5,1,-,-,-,0,0,0,1,0,0,0,0,0,-,0,-,0,0,0,0,0,-,0,-,0,0,0,0,0,-,0,0,0,0,0,-,0,0,-,-,0,-,0,-,0,0,0,0…
100503741|F|0-66:G>A-66:G>A,TGCAGTATTCATCCCGTTGAAATTATATAGTTGCATCCTTTATTTTTGCAATCAGCCAGGACCTTTGTA,TGCAGTATTCATCCCGTTGAAATTATATAGTTGCATCCTTTATTTTTGCAATCAGCCAGGACCTTTGTA,"Chr 10",15221626,1,2.25381e-029,66:G>A,66,0.924731,1,0.023256,0.976744,0,0.023256,0,0.04543,0.022715,47.20183,23.5,1,0,0,0,0,0,0,-,0,0,0,0,0,-,0,-,0,0,0,0,0,0,0,0,0,0,0,0,0,0,0,0,0,0,0,2,0,-,0,0,0,0,0,0,0,0,0,0,0,0,0,0,0,0,-,0,0,0…
100503852|F|0-66:G>A-66:G>A	TGCAGTGCTGCTTTTTGAGAAATGTTATGAATGGCCTATTTATTGGACGATGTTGACGTGTTCGTTGAG	TGCAGTGCTGCTTTTTGAGAAATGTTATGAATGGCCTATTTATTGGACGATGTTGACGTGTTCGTTGAG		0	0	999	66:G>A	66	0.612903	0.982456	0.017544	0.982456	0.017544	0	0.034472	0.034472	0.034472	3.84848	3	1	-	-	0	-	0	-	0	0	0	0	0	-	-	-	0	-	0	-	0	0	0	0	0	0	-	0	0	0	0
100504145|F|0-66:C>T-66:C>T,TGCAGCATCACATTCTATCACAAATTCTTTTGTGAAATCTGGTAGCCTCAAAACTGGTGCCTCTGTCAT,TGCAGCATCACATTCTATCACAAATTCTTTTGTGAAATCTGGTAGCCTCAAAACTGGTGCCTCTGTCAT,"Chr 3",27580779,1,2.25381e-029,66:C>T,66,0.903226,1,0.011905,0.988095,0,0.011905,0,0.023526,0.011763,39.01923,19,1,0,0,0,-,0,-,-,0,0,0,0,0,0,0,-,0,0,0,0,0,0,0,0,0,0,0,0,0,0,0,0,0,0,0,0,0,0,0,0,0,-,0,0,0,2,0,0,0,0,0,0,0,-,0,0,0,0,0…
100509819|F|0-66:A>G-66:A>G	TGCAGCCGACATTCTAGTAAGAGATGACATATTATAAAGACAAGAAGGAAATGTCCCAGTCAACTTACA	TGCAGCCGACATTCTAGTAAGAGATGACATATTATAAAGACAAGAAGGAAATGTCCCAGTCAACTTACA		0	0	999	66:A>G	66	0.741935	0.014493	1	0	0.985507	0.014493	0.028565	0	0.014283	19	18.47561	1	1	-	1	1	1	-	-	-	1	1	1	1	-	-	1	1	1	-	1	1	1	1	1	1	-	1	1	1	-
100510061|F|0-66:C>T-66:C>T,TGCAGGTTCCACATAAGAGTACTTTCAAAATTTTATAACAGCTATAATGTGATTCTAATGTCAACTCAT,TGCAGGTTCCACATAAGAGTACTTTCAAAATTTTATAACAGCTATAATGTGATTCTAATGTCAACTCAT,"Chr 6",19342693,1,2.25381e-029,66:C>T,66,0.817204,1,0.013158,0.986842,0,0.013158,0,0.02597,0.012985,38.04211,10,1,-,0,0,-,0,0,0,-,0,0,0,-,-,0,-,0,-,0,0,0,0,0,0,0,0,0,0,0,0,0,0,0,0,0,0,0,0,0,-,0,-,0,0,0,0,0,0,0,0,-,0,0,0,-,-,0,0,0,…
100510645|F|0-66:T>C-66:T>C,TGCAGAAAGATTGTTTTGAGGTATATGCTTTAGTTCCTGGCCTTCTGCGGGAAGAGGTATGCATTATGG,TGCAGAAAGATTGTTTTGAGGTATATGCTTTAGTTCCTGGCCTTCTGCGGGAAGAGGTATGCATTATGG,"Chr 11",15885856,1,2.25381e-029,66:T>C,66,0.860215,0.9875,0.0125,0.9875,0.0125,0,0.024687,0.024687,0.024687,30,24,1,0,0,-,0,0,0,0,0,0,0,0,0,0,-,-,0,0,-,0,0,0,0,0,0,0,0,0,0,0,0,0,0,0,0,0,0,0,-,-,-,0,0,0,0,0,0,0,0,0,-,0,0,-,-,0,0,0,…
100514765|F|0-66:C>A-66:C>A,TGCAGATGCTGCTGCAATGGCACGTTGCACTAACGAATCTAAGTTTTCCACCTGCAAAGTTATTTACAG,TGCAGATGCTGCTGCAATGGCACGTTGCACTAACGAATCTAAGTTTTCCACCTGCAAAGTTATTTACAG,"Chr 11",43309322,1,1.0486e-027,66:C>A,66,0.967742,0.988889,0.011111,0.988889,0.011111,0,0.021975,0.021975,0.021975,67.33645,14,1,0,0,0,0,0,0,0,0,0,0,0,-,0,0,0,0,0,0,0,0,0,0,0,0,0,0,0,0,0,0,0,0,0,0,0,0,0,0,0,0,-,0,0,0,0,0,0,0,0,0,1…
100515184|F|0-66:A>G-66:A>G	TGCAGAATTATACCACACCAAGTGAACATGAAGCAACATTGATGTTTAGACAAATAAGGCGAATGAATC	TGCAGAATTATACCACACCAAGTGAACATGAAGCAACATTGATGTTTAGACAAATAAGGCGAATGAATC		0	0	999	66:A>G	66	0.903226	1	0.011905	0.988095	0	0.011905	0	0.023526	0.011763	45.32353	14	1	0	0	0	0	0	0	0	-	0	0	0	0	0	0	0	0	0	2	0	0	0	0	0	0	0	0	0	0	0
100515625|F|0-66:T>C-66:T>C	TGCAGCTTCGAAAAATATTGCAAATTTTAGCTTTGGACGGGTTCCGCATCAGCTGCTGATTGCTTATTA	TGCAGCTTCGAAAAATATTGCAAATTTTAGCTTTGGACGGGTTCCGCATCAGCTGCTGATTGCTTATTA		0	0	999	66:T>C	66	0.924731	1	0.011628	0.988372	0	0.011628	0	0.022985	0.011493	45.95283	22	1	0	0	-	0	0	0	0	0	0	0	0	0	0	-	0	0	0	2	0	0	0	0	0	0	0	0	0	0	0
100515939|F|0-66:C>A-66:C>A,TGCAGTGAGGAAATCTCATCAAGCAATGAAGATTTTTCCAACTCCCACTCCTCCTTACTTGCCTTACAG,TGCAGTGAGGAAATCTCATCAAGCAATGAAGATTTTTCCAACTCCCACTCCTCCTTACTTGCCTTACAG,"Chr 6",12933878,1,1.0486e-027,66:C>A,66,0.763441,1,0.014085,0.985915,0,0.014085,0,0.027772,0.013886,35.93976,21,1,0,-,0,-,-,0,0,0,0,0,0,0,-,-,-,0,0,0,0,0,0,0,-,0,-,0,0,0,0,-,0,0,0,0,0,-,-,-,-,0,-,0,0,0,0,0,0,0,0,0,-,0,0,-,0,0,0,0,…
100516699|F|0-66:G>C-66:G>C,TGCAGCAAGTCTTCTATCTCAACAAATTCCTGCAATTCAACAACATCACGAATATCGTTATTCAAGGCA,TGCAGCAAGTCTTCTATCTCAACAAATTCCTGCAATTCAACAACATCACGAATATCGTTATTCAAGGCA,"Chr 10",9326058,1,1.0486e-027,66:G>C,66,0.462366,0.023256,0.976744,0.023256,0.976744,0,0.04543,0.04543,0.04543,52,24.55319,1,-,-,1,-,-,-,1,-,-,1,-,-,-,-,-,-,1,-,1,1,-,1,-,-,1,1,1,-,-,1,1,1,1,-,1,1,-,1,0,-,-,-,-,-,1,1,-,1,1,-,1,-,-…
100523830|F|0-66:C>T-66:C>T,TGCAGAACCATGACAAATTGACAATACATATGCTTCCAGCCCTTGTATTCCTCCTATGAAACAGCTCAA,TGCAGAACCATGACAAATTGACAATACATATGCTTCCAGCCCTTGTATTCCTCCTATGAAACAGCTCAA,"Chr 3",2607699,1,2.25381e-029,66:C>T,66,0.870968,1,0.012346,0.987654,0,0.012346,0,0.024387,0.012193,43.31959,14,1,0,0,0,0,0,0,-,0,0,0,0,0,0,0,0,0,0,0,-,0,0,0,0,0,0,0,0,0,0,2,0,0,0,0,0,0,0,-,-,0,-,0,0,0,0,0,0,0,0,0,0,0,0,-,0,0,0,0,…
100524349|F|0-66:C>A-66:C>A	TGCAGGAAGAACTAGATAACTATGCGAACAAATTTCCTCAAAGATTTGAAGTCTATCATGTTCTTACAG	TGCAGGAAGAACTAGATAACTATGCGAACAAATTTCCTCAAAGATTTGAAGTCTATCATGTTCTTACAG		0	0	999	66:C>A	66	0.903226	1	0.011905	0.988095	0	0.011905	0	0.023526	0.011763	62.52525	27	1	0	0	0	0	0	0	-	0	0	0	0	0	0	-	0	0	0	0	0	0	0	0	0	0	0	0	0	0	0
100524958|F|0-66:C>A-66:C>A	TGCAGTTTATTCAAGGATTGTACATGCAAGAAAACTTGCTTGTTATCATATATCGTCAGGTTATTACAG	TGCAGTTTATTCAAGGATTGTACATGCAAGAAAACTTGCTTGTTATCATATATCGTCAGGTTATTACAG		0	0	999	66:C>A	66	0.870968	1	0.012346	0.987654	0	0.012346	0	0.024387	0.012193	54.66	20	1	0	0	0	0	-	0	-	0	0	0	0	0	0	-	0	0	0	0	0	0	0	0	0	0	0	0	0	0	0
100527460|F|0-66:A>T-66:A>T,TGCAGAGACAGGGAGAAATACATCTAAGTTTCTGACAACAAAAGTAAAAACAGAATGCCTTTTTTTACA,TGCAGAGACAGGGAGAAATACATCTAAGTTTCTGACAACAAAAGTAAAAACAGAATGCCTTTTTTTACA,"Chr 4",6011038,1,1.0486e-027,66:A>T,66,0.763441,0.985915,0.042254,0.957746,0.014085,0.028169,0.027772,0.080936,0.054354,3,2.66667,1,0,0,0,0,0,0,0,0,0,0,0,-,0,-,0,0,0,0,0,0,0,0,-,0,-,-,0,0,0,0,0,0,0,0,-,-,0,-,0,1,0,0,0,0,-,0,-,0,0,…
100527815|F|0-66:T>C-66:T>C,TGCAGTATTGTCTGATCAGTCACATCAGAAAAGAATTATTCTTGTTACTGGATTTTATCATTGTTCTAG,TGCAGTATTGTCTGATCAGTCACATCAGAAAAGAATTATTCTTGTTACTGGATTTTATCATTGTTCTAG,"Chr 5",2515417,1,1.0486e-027,66:T>C,66,0.698925,0.030769,0.969231,0.030769,0.969231,0,0.059645,0.059645,0.059645,22,19.3,1,-,1,-,1,1,1,1,1,1,1,-,-,-,-,1,1,-,1,1,1,1,1,-,1,0,1,1,1,-,-,1,1,1,-,1,1,1,1,-,1,1,1,1,-,1,1,1,1,1,1,-,1,-,-…
100530347|F|0-66:C>A-66:C>A,TGCAGCGTATGTCCCCACCATCACTATCTCATATTTATGAATACATATTTCTGTCAGAAGATTTTACAG,TGCAGCGTATGTCCCCACCATCACTATCTCATATTTATGAATACATATTTCTGTCAGAAGATTTTACAG,"Chr 10",2142192,1,1.0486e-027,66:C>A,66,0.946237,1,0.011364,0.988636,0,0.011364,0,0.022469,0.011235,71.51887,27,1,0,0,0,-,0,0,0,0,0,0,0,0,0,0,0,0,0,0,0,0,0,0,0,0,0,0,0,0,0,0,0,0,0,0,0,0,0,-,0,0,0,2,0,0,0,0,0,0,0,0,0,0,0,0,0,0,0,0,…
100530891|F|0-66:C>A-66:C>A,TGCAGTTACTTGGTCTGTCAGACAACAATATTACAAAGAAAGCAAATTGCAGGCTTTATGTTATTACAG,TGCAGTTACTTGGTCTGTCAGACAACAATATTACAAAGAAAGCAAATTGCAGGCTTTATGTTATTACAG,"Chr 11",18442095,1,1.0486e-027,66:C>A,66,0.849462,1,0.012658,0.987342,0,0.012658,0,0.024996,0.012498,59.17347,15,1,0,0,0,-,-,0,0,0,0,0,0,0,-,0,0,0,0,0,0,0,0,0,0,0,-,0,0,0,0,0,0,0,0,0,-,0,0,0,0,0,0,0,0,0,0,0,0,0,0,-,0,0,0,-,0,0,0,0…
100533292|F|0-66:C>T-66:C>T,TGCAGAAAGGACTCAGTCTCATGTTACAGGAAAGCAACATGTTGGTTATGGCATGGTTCGTGACTTCAT,TGCAGAAAGGACTCAGTCTCATGTTACAGGAAAGCAACATGTTGGTTATGGCATGGTTCGTGACTTCAT,"Chr 4",2293215,1,2.25381e-029,66:C>T,66,0.924731,0.988372,0.011628,0.988372,0.011628,0,0.022985,0.022985,0.022985,63.11429,13,1,0,0,-,-,0,0,0,0,0,-,0,0,0,0,0,0,0,0,0,0,0,0,0,0,0,0,0,0,0,0,0,0,0,0,0,0,0,0,0,0,-,0,0,0,0,0,0,0,0,-,0,…
100533578|F|0-66:C>A-66:C>A	TGCAGGGGAAAGAGAAGCAGATGGGAAATGAGCATATCGCGATCATTCCTCTATTCTCTTTCTATTCCC	TGCAGGGGAAAGAGAAGCAGATGGGAAATGAGCATATCGCGATCATTCCTCTATTCTCTTTCTATTCCC		0	0	999	66:C>A	66	1	1	0.021505	0.978495	0	0.021505	0	0.042086	0.021043	79.28448	20	1	0	0	0	0	0	0	0	0	0	0	0	0	0	0	0	0	0	0	0	0	0	0	0	0	0	0	0	0	0
100533661|F|0-66:C>T-66:C>T,TGCAGTGGTTATTGCGGATATGAACAGTATCAGTACAAAAACAATAGCTATGAATCTTTTTTTTTTCTT,TGCAGTGGTTATTGCGGATATGAACAGTATCAGTACAAAAACAATAGCTATGAATCTTTTTTTTTTCTT,"Chr 6",7358646,1,2.25381e-029,66:C>T,66,0.698925,0.076923,0.984615,0.015385,0.923077,0.061538,0.142012,0.030296,0.086154,6.16667,3.875,1,1,1,1,-,1,1,1,-,1,1,1,-,1,-,1,-,1,1,-,1,1,-,1,1,2,1,-,1,-,1,1,1,1,1,-,1,1,1,1,-,-,-,-,1,1,1,1…
100536905|F|0-66:G>A-66:G>A	TGCAGTTGGAAGCAAACAGCAAAAGAAACACATAGCAAATATGTATTTTGTCAGATTCCTTTAAGGGAT	TGCAGTTGGAAGCAAACAGCAAAAGAAACACATAGCAAATATGTATTTTGTCAGATTCCTTTAAGGGAT		0	0	999	66:G>A	66	0.72043	0.014925	0.985075	0.014925	0.985075	0	0.029405	0.029405	0.029405	5	2.58571	1	-	1	1	1	1	1	1	1	0	1	1	1	1	1	1	1	1	-	-	1	1	1	-	1	1	-	1	1	1
100540042|F|0-66:G>A-66:G>A	TGCAGCATTATGGTGTTGATATTGGGCGCAAGAAGAAGAGTGCTGCTGCTTCTGCCAAGAAAGAAGGAG	TGCAGCATTATGGTGTTGATATTGGGCGCAAGAAGAAGAGTGCTGCTGCTTCTGCCAAGAAAGAAGGAG		0	0	999	66:G>A	66	0.827957	1	0.012987	0.987013	0	0.012987	0	0.025637	0.012818	33.28261	15	1	0	0	-	0	0	0	-	0	0	-	0	0	-	-	-	0	0	0	0	0	0	0	0	-	0	0	0	0	0
100553623|F|0-66:C>T-66:C>T,TGCAGACTCACCACTATCCACCACCTATCCCTGCTCTGCTCCCATACATAGTATGATCATTGCAGTCCA,TGCAGACTCACCACTATCCACCACCTATCCCTGCTCTGCTCCCATACATAGTATGATCATTGCAGTCCA,"Chr 11",43802154,39,2.25381e-029,66:C>T,66,0.602151,0.964286,0.035714,0.964286,0.035714,0,0.068878,0.068878,0.068878,16.20635,7.5,1,-,0,0,-,-,-,0,-,0,0,0,-,-,-,-,0,-,-,-,0,0,0,-,0,-,0,-,0,-,-,0,0,0,0,-,0,0,-,-,-,0,0,0,0,0,0,-,0,0,…
100556210|F|0-66:A>T-66:A>T	TGCAGTTTTTCATTCTACCTCTCTAGGTGATTCATTATCTTTTTGCTCTTTATTTTATTTTAAAAAACT	TGCAGTTTTTCATTCTACCTCTCTAGGTGATTCATTATCTTTTTGCTCTTTATTTTATTTTAAAAAACT		0	0	999	66:A>T	66	0.817204	0.013158	0.986842	0.013158	0.986842	0	0.02597	0.02597	0.02597	4	3.30667	1	1	1	1	1	1	1	1	1	1	1	1	1	1	1	-	1	1	1	1	1	1	-	-	1	1	-	1	-	0
100350479|F|0-65:T>C-65:T>C,TGCAGAAAGCACGGCGAGAAGAAGTGGAAATGTGATAAGTGCTCAAAGAAATATGCTGTTCAGTCTGAC,TGCAGAAAGCACGGCGAGAAGAAGTGGAAATGTGATAAGTGCTCAAAGAAATATGCTGTTCAGTCTGAC,"Chr 2",24946333,1,2.25381e-029,65:T>C,65,0.688172,1,0.015625,0.984375,0,0.015625,0,0.030762,0.015381,6.92105,3,1,0,-,-,-,0,0,-,0,0,0,0,-,-,0,-,0,0,0,0,0,0,-,0,-,0,0,0,0,-,-,0,0,-,0,0,0,0,-,-,0,-,-,0,0,0,-,0,0,0,-,0,0,2,-,0,0,0,0,0…
100350516|F|0-65:G>T-65:G>T,TGCAGAAATCAACTACTCCTCTAAGATAAACAATAGATACACACAATCATCTGCATCATATAGATGTTT,TGCAGAAATCAACTACTCCTCTAAGATAAACAATAGATACACACAATCATCTGCATCATATAGATGTTT,"Chr 8",2971335,1,2.25381e-029,65:G>T,65,0.591398,0.127273,0.909091,0.090909,0.872727,0.036364,0.222149,0.165289,0.193719,4.375,3.44643,1,1,1,-,-,-,1,-,-,1,-,1,-,-,1,-,-,-,1,-,1,-,0,1,-,1,1,1,1,1,-,1,1,1,-,-,1,1,-,-,1,0,-,1,1,-,1,1…
100350557|F|0-65:A>C-65:A>C,TGCAGAACAATGTTCAAGTACAAATGTACCATTATGCACTTTCCATGGCAAAAAAAAACAGATTAAGTA,TGCAGAACAATGTTCAAGTACAAATGTACCATTATGCACTTTCCATGGCAAAAAAAAACAGATTAAGTA,"Chr 1",8840446,1,1.75467e-025,65:A>C,65,0.83871,0.012821,1,0,0.987179,0.012821,0.025312,0,0.012656,4,3.71875,1,1,1,1,-,1,1,1,1,1,-,1,1,1,-,1,-,1,1,-,1,1,1,1,1,1,-,1,1,1,1,1,1,1,1,1,1,1,-,1,1,1,1,1,1,1,1,1,1,1,1,1,-,1,-,1,1,1,1,1,1…
100350601|F|0-65:T>C-65:T>C,TGCAGAACTAAAGGCAGGATTTGAGCTTCAAGTTGAGAAGCAACCATGCCTTTGTTGGAGGACTTTACA,TGCAGAACTAAAGGCAGGATTTGAGCTTCAAGTTGAGAAGCAACCATGCCTTTGTTGGAGGACTTTACA,"Chr 1",316027,1,3.77142e-027,65:T>C,65,0.72043,0.014925,0.985075,0.014925,0.985075,0,0.029405,0.029405,0.029405,8,4.73077,1,1,1,-,-,-,1,1,-,1,1,1,-,-,1,-,1,-,1,1,1,1,1,-,-,1,1,-,1,1,-,1,1,1,1,1,1,-,-,1,1,1,1,1,1,-,1,-,1,1,-,-,1,1,…
100350634|F|0-65:A>G-65:A>G,TGCAGAAGAAACCGGTGAAACTGCTTTTGGAACTTTGGGAGATATTAGAGTAACATCAATGCCAGACAT,TGCAGAAGAAACCGGTGAAACTGCTTTTGGAACTTTGGGAGATATTAGAGTAACATCAATGCCAGACAT,"Chr 2",14116362,1,2.25381e-029,65:A>G,65,0.806452,1,0.013333,0.986667,0,0.013333,0,0.026311,0.013156,13.76087,5,1,0,0,-,0,0,0,-,-,0,0,0,0,0,0,0,0,0,0,0,0,0,0,0,0,-,0,0,0,0,0,0,0,0,0,0,0,-,-,-,0,-,-,0,0,-,-,0,0,0,-,-,0,0,0,0,0,0,0,…
100350891|F|0-65:T>A-65:T>A,TGCAGAATGTCAAAGATCAGTTAGCAACAAGCATATTGTATATCATATATCATATATTATTACATTACA,TGCAGAATGTCAAAGATCAGTTAGCAACAAGCATATTGTATATCATATATCATATATTATTACATTACA,"Chr 6",23615355,1,3.77142e-027,65:T>A,65,0.870968,0.012346,1,0,0.987654,0.012346,0.024387,0,0.012193,12,5.39796,1,1,1,1,1,1,1,1,1,1,1,1,1,1,1,1,1,1,1,-,1,1,1,1,1,1,1,1,1,1,1,-,1,1,1,1,1,-,1,1,1,1,1,1,1,-,1,1,1,1,1,1,1,1,1,-,1,1,1,…
100350928|F|0-65:A>G-65:A>G	TGCAGAATTTCAATTGCTAAATTTGGTGGCTATTTTGTCTATTTTTTTTAGTGATTTCAATCTTTACAG	TGCAGAATTTCAATTGCTAAATTTGGTGGCTATTTTGTCTATTTTTTTTAGTGATTTCAATCTTTACAG		0	0	999	65:A>G	65	0.688172	0.015625	0.984375	0.015625	0.984375	0	0.030762	0.030762	0.030762	5	4.15068	1	1	1	1	-	1	1	-	-	1	0	1	1	1	1	1	1	1	-	1	1	1	1	1	1	1	-	1	1	-
100351001|F|0-65:C>A-65:C>A	TGCAGACAGTTAGAAAACAGTGAAGCACTGTAAAAAAAAAAAAAACTAATAACAGTATGACATTACAGA	TGCAGACAGTTAGAAAACAGTGAAGCACTGTAAAAAAAAAAAAAACTAATAACAGTATGACATTACAGA		0	0	999	65:C>A	65	0.892473	1	0.012048	0.987952	0	0.012048	0	0.023806	0.011903	15	5	1	0	0	0	0	-	0	0	0	0	0	0	-	0	-	0	0	0	0	0	0	0	0	0	0	0	0	0	0	0
100351211|F|0-65:C>A-65:C>A,TGCAGAGATCTCCTTCCCGTAAAGGGATGCTGCTAGTACCACCATCATTTGCTTTAGTTAGCTTTCCAC,TGCAGAGATCTCCTTCCCGTAAAGGGATGCTGCTAGTACCACCATCATTTGCTTTAGTTAGCTTTCCAC,"Chr 6",17142580,1,2.25381e-029,65:C>A,65,0.806452,1,0.013333,0.986667,0,0.013333,0,0.026311,0.013156,29.28736,26,1,0,0,-,-,-,0,0,0,0,2,0,-,-,0,-,0,0,0,0,0,0,0,-,0,-,0,0,0,0,0,-,0,0,0,-,0,0,-,0,0,0,0,0,0,0,-,0,0,0,0,0,0,0,-,0,0,0,0…
100351267|F|0-65:A>T-65:A>T	TGCAGAGCTGGCTTGGGAGTGAACCTAGGAACTTCATGACCAGCACCTCTTATTGTCACAAAAGTAAGT	TGCAGAGCTGGCTTGGGAGTGAACCTAGGAACTTCATGACCAGCACCTCTTATTGTCACAAAAGTAAGT		0	0	999	65:A>T	65	0.83871	1	0.012821	0.987179	0	0.012821	0	0.025312	0.012656	15.72826	5	1	0	-	0	-	0	0	0	0	0	0	0	-	0	-	-	0	0	0	0	0	0	-	0	0	0	0	0	0	0
100351541|F|0-65:A>G-65:A>G,TGCAGATCCCAATAATCCGGACGGTGCTCCTCCATCGCCGCCAGGATTTTGGATTTCTTTTTTACAGAT,TGCAGATCCCAATAATCCGGACGGTGCTCCTCCATCGCCGCCAGGATTTTGGATTTCTTTTTTAC,"Chr 6",9397976,1,3.43618e-027,65:A>G,65,0.892473,0.012048,1,0,0.987952,0.012048,0.023806,0,0.011903,14,10.2,1,1,1,-,1,1,1,1,1,1,1,1,-,-,1,1,1,1,1,1,1,1,1,1,1,-,1,1,1,1,1,1,1,1,1,-,1,1,1,-,1,1,-,1,1,2,1,1,1,1,-,-,1,1,1,1,1,1,1,1,1,1,1,…
100351583|F|0-65:T>C-65:T>C,TGCAGATGAAGGTCCAGACATTTTGTGAGGTTCAGGAGCAGAAGTTGAATCAATCTCTGCACTCATTCT,TGCAGATGAAGGTCCAGACATTTTGTGAGGTTCAGGAGCAGAAGTTGAATCAATCTCTGCACTCATTCT,"Chr 11",35321237,1,2.25381e-029,65:T>C,65,0.817204,1,0.013158,0.986842,0,0.013158,0,0.02597,0.012985,9.05495,3,1,0,0,0,0,-,0,-,0,0,0,0,0,-,0,0,0,0,0,0,0,0,0,0,0,0,0,0,0,2,0,0,0,0,0,0,0,-,-,0,0,-,0,0,0,0,0,-,0,0,0,0,0,0,0,0,0,0,0,0…
100351641|F|0-65:C>T-65:C>T	TGCAGATGCTGAAAATTTGCCTTTCTTTCGTACATTTCAACTAAAATATTCAATATAAAATACTGCATA	TGCAGATGCTGAAAATTTGCCTTTCTTTCGTACATTTCAACTAAAATATTCAATATAAAATACTGCATA		0	0	999	65:C>T	65	0.72043	1	0.014925	0.985075	0	0.014925	0	0.029405	0.014703	6.06494	3	1	0	0	-	0	-	0	-	0	0	0	0	0	-	0	0	0	0	0	0	0	0	0	0	0	0	0	0	0	0
100351840|F|0-65:G>A-65:G>A,TGCAGCAAAAAAATATATGATTGATCTAGTAATATCAAAAATCAATAGCGAGATTCCACAACAATGGTA,TGCAGCAAAAAAATATATGATTGATCTAGTAATATCAAAAATCAATAGCGAGATTCCACAACAATGGTA,"Chr 4",4172206,2,2.25381e-029,65:G>A,65,0.849462,1,0.012658,0.987342,0,0.012658,0,0.024996,0.012498,8.93478,4,1,0,0,0,-,0,0,0,0,0,0,0,0,0,-,0,0,0,0,-,0,0,0,0,0,0,0,0,0,0,0,0,0,0,0,0,0,-,0,-,0,0,0,0,0,0,0,-,0,0,0,-,0,0,0,0,0,0,0,0,…
100352339|F|0-65:A>G-65:A>G,TGCAGCCACAAGCGCCTACCAGAGTTGATTTTGTCCACTTTAGTTTTCAACTTTTTGTTTTCTTTACAG,TGCAGCCACAAGCGCCTACCAGAGTTGATTTTGTCCACTTTAGTTTTCAACTTTTTGTTTTCTTTACAG,"Chr 10",2564276,1,3.77142e-027,65:A>G,65,0.591398,0.018182,0.981818,0.018182,0.981818,0,0.035702,0.035702,0.035702,8,3.80357,1,1,-,-,1,-,1,-,-,1,1,1,1,-,-,-,1,-,1,1,-,1,-,1,1,1,1,1,1,1,1,-,1,-,1,-,1,1,-,-,-,-,-,1,1,0,-,1,-,1,-,1,1…
100352613|F|0-65:T>C-65:T>C	TGCAGCTAAAGCCTTCATAGGCCCTTTCTCTTCTCTTCCCATTCCCCTTCTAGATCGATCACTTATACA	TGCAGCTAAAGCCTTCATAGGCCCTTTCTCTTCTCTTCCCATTCCCCTTCTAGATCGATCACTTATACA		0	0	999	65:T>C	65	0.795699	1	0.013514	0.986486	0	0.013514	0	0.026662	0.013331	10.25882	9	1	0	0	0	0	0	0	0	0	0	0	0	-	-	-	-	0	0	0	0	0	0	0	0	0	-	0	2	0	0
100352648|F|0-65:T>C-65:T>C,TGCAGCTACGCCTTCACCTCCTCCATTGAACCTAAATTCAAAAGCTGTACTGGATCCTGGCACATTTCA,TGCAGCTACGCCTTCACCTCCTCCATTGAACCTAAATTCAAAAGCTGTACTGGATCCTGGCACATTTCA,"Chr 11",17683170,1,2.25381e-029,65:T>C,65,0.666667,1,0.016129,0.983871,0,0.016129,0,0.031738,0.015869,9.56757,4,1,0,-,-,0,0,-,-,-,0,-,0,-,0,-,0,0,0,0,0,0,0,-,-,0,-,0,0,0,-,0,0,0,0,0,0,0,0,-,-,0,-,-,-,0,-,0,0,0,0,2,-,0,0,0,0,0,0,0,…
100352717|F|0-65:T>A-65:T>A,TGCAGCTCCCATATGCATATTCGTGTGGCTGCATTATTTGGGAGCAACCCCACAAGGCCACAAGTTACA,TGCAGCTCCCATATGCATATTCGTGTGGCTGCATTATTTGGGAGCAACCCCACAAGGCCACAAGTTACA,"Chr 11",27347928,1,3.77142e-027,65:T>A,65,0.698925,0.015385,1,0,0.984615,0.015385,0.030296,0,0.015148,10,5.89744,1,-,-,1,-,-,1,-,-,1,1,1,1,-,-,-,1,1,1,1,1,1,1,1,1,1,1,1,1,1,1,1,1,-,1,-,-,-,-,-,1,1,1,1,1,1,1,1,1,1,-,1,-,1,1,1,1,1,1…
100352752|F|0-65:A>T-65:A>T	TGCAGCTGAAAATCGTCTCTAATAATGGTGCATGGTTTTAGTCACAAAATAGAATAAAATATAATAAGA	TGCAGCTGAAAATCGTCTCTAATAATGGTGCATGGTTTTAGTCACAAAATAGAATAAAATATAATAAGA		0	0	999	65:A>T	65	0.784946	1	0.013699	0.986301	0	0.013699	0	0.027022	0.013511	10.36047	3	1	0	-	0	-	0	0	0	0	0	0	0	-	-	0	0	0	-	0	0	0	0	0	-	0	0	0	0	0	-
100352868|F|0-65:A>G-65:A>G,TGCAGCTTAGCGGCTCCGTTGTGCTTTCCATGGCGCTGCAATCGGCCACGGAGCTTGGCGTATTTACAG,TGCAGCTTAGCGGCTCCGTTGTGCTTTCCATGGCGCTGCAATCGGCCACGGAGCTTGGCGTATTTACAG,"Chr 3",29037454,1,3.77142e-027,65:A>G,65,0.580645,0.018519,0.981481,0.018519,0.981481,0,0.036351,0.036351,0.036351,14,5.98214,1,-,-,-,-,1,1,-,1,1,1,1,-,1,1,1,-,1,1,-,1,1,-,1,1,1,-,1,1,-,1,1,-,1,1,-,-,-,-,-,-,-,1,1,-,0,1,1,-,-,-,1,…
100353032|F|0-65:T>C-65:T>C,TGCAGGAACGACGTTTGAATTTGGGACATGTTCTTTGTTTCACCACTCACTCACCCATGCCAATATGGC,TGCAGGAACGACGTTTGAATTTGGGACATGTTCTTTGTTTCACCACTCACTCACCCATGCCAATATGGC,"Chr 10",1825720,1,2.25381e-029,65:T>C,65,0.741935,1,0.014493,0.985507,0,0.014493,0,0.028565,0.014283,8.44828,3,1,0,0,-,-,0,0,0,-,0,0,0,-,-,-,0,0,0,0,0,0,0,0,0,0,0,0,0,0,0,-,0,0,0,0,0,2,0,-,0,0,0,0,0,0,0,0,-,0,0,-,-,0,0,-,0,0,0,0,0…
100353149|F|0-65:G>A-65:G>A,TGCAGGAGCATACTTGATGCCTCTCCATAATAGATTTCCTTTTATCTTCTACACCAAATGTTTTTGCAG,TGCAGGAGCATACTTGATGCCTCTCCATAATAGATTTCCTTTTATCTTCTACACCAAATGTTTTTGCAG,"Chr 3",3556974,1,2.25381e-029,65:G>A,65,0.795699,1,0.013514,0.986486,0,0.013514,0,0.026662,0.013331,5.33333,3,1,-,0,-,0,-,0,0,0,0,0,0,-,0,-,0,0,0,0,0,0,0,0,0,0,2,0,0,0,0,0,0,0,0,0,0,0,0,-,-,0,0,0,0,0,-,0,0,0,0,0,-,0,0,-,0,0,0,0,0,…
100353151|F|0-65:A>G-65:A>G	TGCAGGAGCATGAGAAGAAGCAGATTATTAGCAAAATTATTCCACAACATGATATTGCTATTGTTACAG	TGCAGGAGCATGAGAAGAAGCAGATTATTAGCAAAATTATTCCACAACATGATATTGCTATTGTTACAG		0	0	999	65:A>G	65	0.645161	0.033333	0.983333	0.016667	0.966667	0.016667	0.064444	0.032778	0.048611	7.5	5.16418	1	1	1	-	-	-	-	1	1	1	1	1	-	-	-	-	2	-	1	1	1	1	1	1	-	1	1	1	1	1
100353318|F|0-65:G>T-65:G>T,TGCAGGCCCTGGAATACTATACCATCTATAATAAAAGAAAAAAAAATAACTAAAAAGAATATAATGAAG,TGCAGGCCCTGGAATACTATACCATCTATAATAAAAGAAAAAAAAATAACTAAAAAGAATATAATGAAG,"Chr 3",17884124,1,2.25381e-029,65:G>T,65,0.741935,0.985507,0.014493,0.985507,0.014493,0,0.028565,0.028565,0.028565,6.51282,5,1,0,0,0,-,0,0,0,0,0,0,0,0,-,0,0,0,-,-,0,0,0,-,0,-,0,0,-,0,0,0,0,0,-,0,0,0,-,-,0,0,0,-,0,0,-,0,-,0,0,-,0,0…
100353392|F|0-65:G>A-65:G>A	TGCAGGGAAAAAGTTATACATCAACAAAATAATCACTCAGAGAAATTTAGAATAGTGACAAGAAAGAAA	TGCAGGGAAAAAGTTATACATCAACAAAATAATCACTCAGAGAAATTTAGAATAGTGACAAGAAAGAAA		0	0	999	65:G>A	65	0.817204	1	0.013158	0.986842	0	0.013158	0	0.02597	0.012985	10.49462	5	1	0	0	0	-	0	0	0	0	0	0	0	0	-	-	-	0	0	0	0	0	0	0	0	-	0	0	-	0	0
100353472|F|0-65:A>G-65:A>G,TGCAGGGGAAAGCCTCAGCCTCATTTTGATCAGGTATGAAGTTCTGCATTGTGTTATCAGAAATAAAGA,TGCAGGGGAAAGCCTCAGCCTCATTTTGATCAGGTATGAAGTTCTGCATTGTGTTATCAGAAATAAAGA,"Chr 3",22236134,1,2.25381e-029,65:A>G,65,0.752688,1,0.014286,0.985714,0,0.014286,0,0.028163,0.014082,6.2375,3,1,0,-,0,0,0,0,0,0,0,-,0,-,0,0,0,0,-,0,-,0,0,0,0,0,0,0,0,0,0,-,0,0,0,0,0,0,-,-,-,0,0,0,0,0,0,0,-,-,0,-,0,0,2,-,0,0,0,0,0,…
100353627|F|0-65:A>T-65:A>T,TGCAGGTATTTCAGATCGTTCAAATGCATATTTCCTCTGCAAAAATGAGCAAGTAATCAGAATATAAAA,TGCAGGTATTTCAGATCGTTCAAATGCATATTTCCTCTGCAAAAATGAGCAAGTAATCAGAATATAAAA,"Chr 6",18096551,1,2.25381e-029,65:A>T,65,0.741935,1,0.014493,0.985507,0,0.014493,0,0.028565,0.014283,11.2907,7,1,0,0,-,-,0,0,0,0,0,0,0,-,-,-,-,0,0,-,0,0,0,-,0,0,-,0,0,0,0,-,0,0,0,0,0,0,0,0,-,0,-,-,0,0,0,0,0,0,0,-,-,0,0,-,2,0,0,0,0…
100353732|F|0-65:C>T-65:C>T	TGCAGGTTATTCAGAAATCCACTGGTTTGGATCTTGGATGGCAGGATGATCCATGCCTTCCTTCCCCAT	TGCAGGTTATTCAGAAATCCACTGGTTTGGATCTTGGATGGCAGGATGATCCATGCCTTCCTTCCCCAT		0	0	999	65:C>T	65	0.763441	1	0.028169	0.971831	0	0.028169	0	0.054751	0.027376	14.79518	4	1	0	-	-	0	0	0	0	-	0	-	0	-	0	-	2	0	0	0	-	0	0	0	0	-	0	0	0	0	-
100353735|F|0-65:A>C-65:A>C,TGCAGGTTCAAGTCTGTGAAAGAAATCATCAACCAGTTGATGAGGTCACGGTATGTGCTAGTTACAGAT,TGCAGGTTCAAGTCTGTGAAAGAAATCATCAACCAGTTGATGAGGTCACGGTATGTGCTAGTTAC,"Chr 11",40441169,1,3.43618e-027,65:A>C,65,0.677419,0.015873,1,0,0.984127,0.015873,0.031242,0,0.015621,28,7.25676,1,1,1,-,1,-,1,-,-,1,2,1,1,1,1,1,1,-,-,1,1,1,1,1,-,1,1,1,1,1,-,1,1,1,1,1,1,-,-,-,1,1,1,1,1,1,1,-,-,1,-,-,1,1,1,1,1,1,1,1,-…
100353856|F|0-65:A>C-65:A>C,TGCAGTAACCATGCACTGGCTAAATAAGTAAATAGATGAAGAACAAATTCTACTTCAAAGAAAAAACAG,TGCAGTAACCATGCACTGGCTAAATAAGTAAATAGATGAAGAACAAATTCTACTTCAAAGAAAAAACAG,"Chr 8",16385796,1,2.25381e-029,65:A>C,65,0.655914,1,0.016393,0.983607,0,0.016393,0,0.032249,0.016125,10.41667,4,1,0,-,0,-,-,0,0,-,0,-,0,2,-,0,0,0,-,0,-,0,0,0,-,0,0,0,0,0,0,0,0,0,-,0,-,0,-,0,0,-,-,-,0,0,0,0,0,0,-,0,-,0,0,-,0,0,0,0,…
100353967|F|0-65:T>A-65:T>A	TGCAGTAGGAATCTTACTGGTGCTTATAATCATGTACTGACTTTTATAAGCAGAAATAAACCAATTACA	TGCAGTAGGAATCTTACTGGTGCTTATAATCATGTACTGACTTTTATAAGCAGAAATAAACCAATTACA		0	0	999	65:T>A	65	0.817204	0.013158	0.986842	0.013158	0.986842	0	0.02597	0.02597	0.02597	10	5.83516	1	1	1	1	-	1	1	1	-	1	1	1	1	-	1	-	1	1	1	1	1	1	-	1	-	1	1	1	1	1
100353969|F|0-65:A>G-65:A>G,TGCAGTAGGAGACCCAGGAATGCAGAGAAATGGACTGAGGGTGGCCTTTGAAGCATGGAATTTTTACAG,TGCAGTAGGAGACCCAGGAATGCAGAGAAATGGACTGAGGGTGGCCTTTGAAGCATGGAATTTTTACAG,"Chr 3",26784120,1,3.77142e-027,65:A>G,65,0.677419,0.015873,1,0,0.984127,0.015873,0.031242,0,0.015621,20,5.38889,1,-,1,1,-,-,1,-,1,1,1,1,-,-,1,1,1,1,1,2,1,1,-,-,1,1,1,-,1,1,-,1,1,1,-,1,1,1,-,1,-,-,1,1,1,-,1,-,1,-,-,1,-,1,-,-,1,1,1,…
100354112|F|0-65:C>T-65:C>T,TGCAGTCACTATCCTACATGCAAAATTGTGCAGAAGAGAATTTGAGCTCTCTACATATACTTTATCTAT,TGCAGTCACTATCCTACATGCAAAATTGTGCAGAAGAGAATTTGAGCTCTCTACATATACTTTATCTAT,"Chr 6",17364842,1,2.25381e-029,65:C>T,65,0.634409,0.983051,0.016949,0.983051,0.016949,0,0.033324,0.033324,0.033324,12.92647,8,1,0,0,0,0,-,-,0,0,0,-,0,-,0,-,-,0,0,0,-,0,0,0,-,0,0,0,0,0,1,-,0,0,-,0,0,0,0,0,-,-,-,-,0,0,0,0,-,0,-,-,0,…
100354140|F|0-65:G>A-65:G>A	TGCAGTCATGCAAAGTGTATATACATATTTCAACGACACAGGCACACGCTACAAAATTTCTGATGGAAC	TGCAGTCATGCAAAGTGTATATACATATTTCAACGACACAGGCACACGCTACAAAATTTCTGATGGAAC		0	0	999	65:G>A	65	0.763441	1	0.014085	0.985915	0	0.014085	0	0.027772	0.013886	7.54321	4	1	0	0	-	0	-	0	-	0	0	0	0	0	-	0	0	0	2	0	0	0	0	0	0	0	0	0	0	0	0
100354291|F|0-65:T>C-65:T>C,TGCAGTGACTAAACAAATTATGACTACGCCATACCCAGTTTGGATTTAGGTCTAGCTAAGTAGTTTACA,TGCAGTGACTAAACAAATTATGACTACGCCATACCCAGTTTGGATTTAGGTCTAGCTAAGTAGTTTACA,"Chr 3",21587677,1,3.77142e-027,65:T>C,65,0.752688,0.014286,1,0,0.985714,0.014286,0.028163,0,0.014082,16,7.78947,1,1,1,1,-,1,-,1,1,1,2,1,-,1,-,1,1,1,1,1,1,1,-,1,1,1,1,-,1,1,1,1,-,1,1,1,1,1,1,-,1,-,1,1,1,-,1,-,1,1,1,-,1,1,-,1,1,1,1,…
100354451|F|0-65:C>T-65:C>T,TGCAGTGGTCACAAAGATATCAACCGGTGCTAGAAGGTTTGGCTCCCCTTCACGTTCAAACCTTACAGA,TGCAGTGGTCACAAAGATATCAACCGGTGCTAGAAGGTTTGGCTCCCCTTCACGTTCAAACCTTACAGA,"Chr 2",22843366,1,3.77142e-027,65:C>T,65,0.645161,0.016667,0.983333,0.016667,0.983333,0,0.032778,0.032778,0.032778,7,5.14493,1,1,1,-,1,-,0,-,1,1,1,1,-,-,-,1,1,1,-,-,1,1,1,1,1,1,-,1,-,1,1,-,1,1,1,1,1,-,-,-,-,-,1,1,1,-,-,1,1,1,-,1,1…
100354499|F|0-65:C>T-65:C>T	TGCAGTGTCCGACAACCATAGTTCCATTCTTTGGAGATCAGTTCTTTTGGGGAGATAGAATATATCAGA	TGCAGTGTCCGACAACCATAGTTCCATTCTTTGGAGATCAGTTCTTTTGGGGAGATAGAATATATCAGA		0	0	999	65:C>T	65	0.655914	1	0.016393	0.983607	0	0.016393	0	0.032249	0.016125	8.95775	4	1	0	-	-	-	-	0	-	0	0	0	0	-	0	0	0	0	-	0	0	0	-	0	-	-	0	0	0	2	0
100354594|F|0-65:A>G-65:A>G,TGCAGTTATACGTAAAAGATCTGCTAATTACATGAATTACTTGGGGGCATATCTTTCTATTGATTACAG,TGCAGTTATACGTAAAAGATCTGCTAATTACATGAATTACTTGGGGGCATATCTTTCTATTGATTACAG,"Chr 9",4370873,1,3.77142e-027,65:A>G,65,0.72043,0.014925,1,0,0.985075,0.014925,0.029405,0,0.014703,14,13,1,1,1,-,1,1,1,-,1,1,1,1,-,1,-,1,1,-,1,1,1,1,1,1,1,1,1,1,1,1,-,1,1,1,1,-,1,-,-,-,1,-,1,1,1,-,1,1,1,1,-,-,1,1,-,-,1,1,1,1,-,1,2…
100354872|F|0-65:T>G-65:T>G	TGCAGTTTGATAAGAATGAGGTCATTGATTACCTGCGTGAAGAAGACAAGGAGGGTGAGAAGCTTTACA	TGCAGTTTGATAAGAATGAGGTCATTGATTACCTGCGTGAAGAAGACAAGGAGGGTGAGAAGCTTTACA		0	0	999	65:T>G	65	0.655914	0.016393	1	0	0.983607	0.016393	0.032249	0	0.016125	6	4.12329	1	1	1	-	-	1	1	-	-	1	1	1	1	-	-	1	-	1	1	1	1	1	1	-	1	1	-	2	-	-
100354924|F|0-65:A>G-65:A>G,TGCAGTTTTGAGCCTAAAAGACATTTGGGCTTCCTTGTCTAAAGTTGAAGCATGCATGATGCATCATAA,TGCAGTTTTGAGCCTAAAAGACATTTGGGCTTCCTTGTCTAAAGTTGAAGCATGCATGATGCATCATAA,"Chr 3",14879585,1,2.25381e-029,65:A>G,65,0.666667,1,0.016129,0.983871,0,0.016129,0,0.031738,0.015869,8.45333,3,1,-,0,-,0,-,-,0,0,0,0,0,-,-,-,-,0,-,-,0,0,0,0,0,-,0,0,0,0,0,-,-,0,0,0,0,0,0,-,2,-,-,0,0,0,-,0,0,0,0,-,-,0,0,0,0,0,0,0,0…
100356073|F|0-65:A>G-65:A>G,TGCAGAAGAATAACTCCTCAATAAACAGAGCATTGAAATGGAATTCATTTAGAAGGTCTAAGACAACTA,TGCAGAAGAATAACTCCTCAATAAACAGAGCATTGAAATGGAATTCATTTAGAAGGTCTAAGACAACTA,"Chr 1",12570797,1,2.25381e-029,65:A>G,65,0.731183,0.985294,0.044118,0.955882,0.014706,0.029412,0.028979,0.084343,0.056661,11.19512,3,1,0,0,0,-,0,-,0,0,0,0,0,-,0,-,0,0,0,-,-,0,0,0,0,-,0,0,-,2,-,0,0,2,0,0,-,0,0,-,0,0,0,1,0,0,0,0,0,0…
100356188|F|0-65:T>C-65:T>C	TGCAGAATCCTGGCAGGATCTATATTTGCAGCTGCAATAAGATGTTCCAAAGCCTGTACTCTGTTTACA	TGCAGAATCCTGGCAGGATCTATATTTGCAGCTGCAATAAGATGTTCCAAAGCCTGTACTCTGTTTACA		0	0	999	65:T>C	65	0.548387	0.019608	0.980392	0.019608	0.980392	0	0.038447	0.038447	0.038447	10	3.27419	1	1	-	-	1	-	1	1	1	1	1	1	1	-	1	1	1	1	1	-	1	1	-	-	1	1	-	-	-	-
100356397|F|0-65:T>A-65:T>A,TGCAGAGAATGGCTTACATAAACACCATTGTCTACCCTTTCACATCCCTTCCTCTTATTGCTTACTGTA,TGCAGAGAATGGCTTACATAAACACCATTGTCTACCCTTTCACATCCCTTCCTCTTATTGCTTACTGTA,"Chr 3",12307243,1,4.91328e-021,65:T>A,65,0.763441,1,0.014085,0.985915,0,0.014085,0,0.027772,0.013886,15.75581,15,1,0,0,0,0,0,0,0,0,0,0,0,-,0,0,0,0,-,0,0,0,0,-,0,0,0,0,0,0,-,0,0,0,0,0,0,-,-,-,-,0,0,-,0,0,0,2,-,0,0,-,-,0,-,0,0,0,0,0…
100356525|F|0-65:G>A-65:G>A	TGCAGAGGTGAAACGTTTATAGTGTATTGCTTTTTCCTGCTCTAATATGTGGATTGAATTCTTTTGCAG	TGCAGAGGTGAAACGTTTATAGTGTATTGCTTTTTCCTGCTCTAATATGTGGATTGAATTCTTTTGCAG		0	0	999	65:G>A	65	0.795699	1	0.013514	0.986486	0	0.013514	0	0.026662	0.013331	18.96552	7	1	0	-	-	-	-	0	-	0	0	0	0	0	0	0	0	0	0	0	0	0	0	-	0	0	0	0	0	0	0
100356778|F|0-65:A>C-65:A>C,TGCAGATGGTGATGGAGGTTAGGGATAGTCTTGAGATTGCTCACACTGCCGAGTACTTGAATTTTACAG,TGCAGATGGTGATGGAGGTTAGGGATAGTCTTGAGATTGCTCACACTGCCGAGTACTTGAATTTTACAG,"Chr 6",18448507,1,3.77142e-027,65:A>C,65,0.645161,0.016667,0.983333,0.016667,0.983333,0,0.032778,0.032778,0.032778,6,4.58209,1,1,1,1,-,1,1,-,-,1,1,1,-,-,-,-,1,-,-,1,1,1,1,-,1,1,1,1,1,1,-,1,1,-,1,1,1,-,-,-,1,-,1,1,1,1,1,-,-,1,-,1,1…
100356920|F|0-65:G>A-65:G>A	TGCAGCAACAACAACAATGCTTCCCCACGCATACCTAGGATCAACAGGAATAAAAATATCTACCAGAAA	TGCAGCAACAACAACAATGCTTCCCCACGCATACCTAGGATCAACAGGAATAAAAATATCTACCAGAAA		0	0	999	65:G>A	65	0.709677	1	0.015152	0.984848	0	0.015152	0	0.029844	0.014922	4.61333	4	1	0	0	-	-	0	0	0	0	0	-	0	-	-	0	-	0	-	0	0	0	0	0	0	0	0	0	-	0	-
100357134|F|0-65:G>C-65:G>C,TGCAGCATATACAGTATAATATATATCGGCTATTCATCGAAATGAGATATTAGGTGCAGTTTGTTGATG,TGCAGCATATACAGTATAATATATATCGGCTATTCATCGAAATGAGATATTAGGTGCAGTTTGTTGATG,"Chr 3",7626961,1,2.25381e-029,65:G>C,65,0.634409,1,0.016949,0.983051,0,0.016949,0,0.033324,0.016662,9.21918,4,1,0,0,-,-,-,0,0,-,0,0,0,-,-,-,-,2,-,0,0,0,0,-,0,-,0,0,0,0,0,0,0,0,0,0,0,-,0,-,-,-,-,-,0,0,0,0,-,0,0,-,0,0,-,-,0,0,0,0,0,…
100357167|F|0-65:A>C-65:A>C	TGCAGCATCTGAATCTCTAAAATGTGGTCATTTCACTAATCAAGATAGGTTTTCCGATCTGTTTTACAG	TGCAGCATCTGAATCTCTAAAATGTGGTCATTTCACTAATCAAGATAGGTTTTCCGATCTGTTTTACAG		0	0	999	65:A>C	65	0.526882	0.020408	0.979592	0.020408	0.979592	0	0.039983	0.039983	0.039983	10	9.60714	1	-	-	1	-	1	1	-	-	1	1	-	-	-	-	-	1	-	-	1	-	1	1	1	1	0	1	-	1	-
100357512|F|0-65:C>T-65:C>T	TGCAGCTCAAAGTGTTGTTGTTTGTGTCAACATGATTAGCACCTTTTTTGTAGCCCAATTCTTCACCTT	TGCAGCTCAAAGTGTTGTTGTTTGTGTCAACATGATTAGCACCTTTTTTGTAGCCCAATTCTTCACCTT		0	0	999	65:C>T	65	0.666667	1	0.016129	0.983871	0	0.016129	0	0.031738	0.015869	29.76389	10	1	-	0	-	0	0	0	0	-	0	-	0	-	-	0	-	0	0	0	-	0	0	0	0	0	-	0	0	0	0
100357569|F|0-65:A>C-65:A>C	TGCAGCTGAAAAAATAACAAGTTGTATGGTAATAATAATGGTTAGTATAGTTTTTTTACTATTTTACAG	TGCAGCTGAAAAAATAACAAGTTGTATGGTAATAATAATGGTTAGTATAGTTTTTTTACTATTTTACAG		0	0	999	65:A>C	65	0.677419	0.015873	1	0	0.984127	0.015873	0.031242	0	0.015621	6	4.28767	1	-	1	1	-	-	1	-	-	1	1	1	-	-	1	1	1	1	1	1	-	1	-	-	1	1	1	-	-	1
100357724|F|0-65:A>G-65:A>G,TGCAGCTTTACGTATTCAAAGGCTTTCTAAGGTACCTTTAGTTCAAGAATAAAACTGCCAGGTTTACAG,TGCAGCTTTACGTATTCAAAGGCTTTCTAAGGTACCTTTAGTTCAAGAATAAAACTGCCAGGTTTACAG,"Chr 2",10637146,1,3.77142e-027,65:A>G,65,0.698925,0.015385,0.984615,0.015385,0.984615,0,0.030296,0.030296,0.030296,19,5.32911,1,1,1,-,-,1,1,-,1,1,1,1,-,-,1,1,1,1,1,1,1,1,1,-,1,1,1,-,1,-,1,1,1,-,1,1,1,1,-,-,1,-,-,1,1,1,1,1,-,-,-,1,…
100357779|F|0-65:A>G-65:A>G,TGCAGGAAATTTTTCTCATCTCACATTTTTATTCTTTGAAGCCAATAATGAACATAGTACAGGAAACAC,TGCAGGAAATTTTTCTCATCTCACATTTTTATTCTTTGAAGCCAATAATGAACATAGTACAGGAAACAC,"Chr 2",19377481,1,2.25381e-029,65:A>G,65,0.892473,1,0.012048,0.987952,0,0.012048,0,0.023806,0.011903,23.78641,6,1,0,0,2,0,0,0,0,0,0,0,0,-,-,0,0,0,0,0,0,0,0,0,-,0,0,0,0,0,0,0,0,0,0,0,-,0,-,0,0,0,0,0,0,0,0,0,0,0,0,0,0,0,-,0,-,0,0,0,…
100357924|F|0-65:T>C-65:T>C	TGCAGGAGTTGAAGTTCCAAGGGAGGTTCAATCAAGAGTTTCCAGGAATGAGGTGCTCCAAATGTTACA	TGCAGGAGTTGAAGTTCCAAGGGAGGTTCAATCAAGAGTTTCCAGGAATGAGGTGCTCCAAATGTTACA		0	0	999	65:T>C	65	0.795699	0.013514	1	0	0.986486	0.013514	0.026662	0	0.013331	16	13.66667	1	1	1	1	1	1	1	1	1	1	1	1	-	-	1	1	1	1	1	1	1	1	-	1	1	1	1	1	1	1
100358033|F|0-65:A>G-65:A>G,TGCAGGCATTTTGGCCTGGCCTTCAGGTTTTCATTTTTCTGTGTTTTGATATAATAGTATTTTTTACAG,TGCAGGCATTTTGGCCTGGCCTTCAGGTTTTCATTTTTCTGTGTTTTGATATAATAGTATTTTTTACAG,"Chr 2",27879773,1,3.77142e-027,65:A>G,65,0.655914,0.016393,1,0,0.983607,0.016393,0.032249,0,0.016125,7,5.08219,1,1,-,-,-,-,1,1,1,1,-,1,-,1,-,1,1,-,-,-,-,1,1,1,1,1,-,1,1,1,-,-,1,-,1,-,1,1,1,-,1,1,-,1,1,1,-,-,1,1,1,1,1,-,-,1,1,2,1,1…
100358089|F|0-65:C>A-65:C>A	TGCAGGCTCTGTGGCAGCTATTGTGGGTGAATCATACCACATCTTCTAATTCGGTAAAATCTGTTCCAG	TGCAGGCTCTGTGGCAGCTATTGTGGGTGAATCATACCACATCTTCTAATTCGGTAAAATCTGTTCCAG		0	0	999	65:C>A	65	0.655914	0.983607	0.016393	0.983607	0.016393	0	0.032249	0.032249	0.032249	4.67606	4	1	-	-	0	-	0	0	-	0	0	0	0	-	-	-	0	0	0	0	0	0	0	-	0	0	0	0	-	0	0
100358114|F|0-65:T>A-65:T>A,TGCAGGCTTTGAAATTTGTGCTGATGAGCTGGGATCAATTGTTGAGGGACGCGATGTGAAGAAGTTGAA,TGCAGGCTTTGAAATTTGTGCTGATGAGCTGGGATCAATTGTTGAGGGACGCGATGTGAAGAAGTTGAA,"Chr 3",13497215,1,2.25381e-029,65:T>A,65,0.634409,0.983051,0.016949,0.983051,0.016949,0,0.033324,0.033324,0.033324,6.74627,3,1,-,0,-,-,1,0,-,0,0,0,0,0,-,0,0,0,-,-,0,0,0,0,0,0,-,0,-,0,0,0,0,0,0,0,0,0,0,-,-,-,-,-,0,0,0,-,-,-,0,-,0,0…
100358231|F|0-65:A>G-65:A>G,TGCAGGTACAATAGATCACATAGGTTGAAGGAAAAAAGTGATGTTTTCAGTTTTGGGATAGTTTTACAG,TGCAGGTACAATAGATCACATAGGTTGAAGGAAAAAAGTGATGTTTTCAGTTTTGGGATAGTTTTACAG,"Chr 10",237964,2,3.77142e-027,65:A>G,65,0.634409,0.016949,0.983051,0.016949,0.983051,0,0.033324,0.033324,0.033324,15,4.60938,1,1,1,1,1,1,-,-,1,1,1,1,-,-,1,-,1,1,-,1,1,1,1,-,-,-,1,-,-,1,-,1,1,0,1,-,-,1,-,-,1,-,1,1,1,-,1,-,-,1,1,1,1…
100358336|F|0-65:A>G-65:A>G	TGCAGGTGTTAGCTCCTTTCTTCCTTTTCTTCATCATTCCTGTGCTTTTCTTCATTTTCTTCTTTACAG	TGCAGGTGTTAGCTCCTTTCTTCCTTTTCTTCATCATTCCTGTGCTTTTCTTCATTTTCTTCTTTACAG		0	0	999	65:A>G	65	0.580645	0.018519	0.981481	0.018519	0.981481	0	0.036351	0.036351	0.036351	9	3.15	1	1	1	-	-	-	1	1	-	1	1	1	1	-	-	-	1	-	-	1	-	1	1	1	-	-	1	-	1	1
100358464|F|0-65:G>A-65:G>A	TGCAGTAATGGAGATATATTACCTGGCTTACAATGGTGCTAAGGAAGATTCTTGGAGCCAAGCTTGCAG	TGCAGTAATGGAGATATATTACCTGGCTTACAATGGTGCTAAGGAAGATTCTTGGAGCCAAGCTTGCAG		0	0	999	65:G>A	65	0.688172	1	0.03125	0.96875	0	0.03125	0	0.060547	0.030273	7.03846	3	1	0	0	0	0	-	0	0	0	0	0	0	-	-	0	0	0	-	0	0	0	0	0	-	0	0	0	0	0	0
100358515|F|0-65:A>G-65:A>G	TGCAGTAGAAAGGCAACCACTTGGAGCATCTTCCTGGTGCAAATAATCCATTTGCATAACCCTGTATAT	TGCAGTAGAAAGGCAACCACTTGGAGCATCTTCCTGGTGCAAATAATCCATTTGCATAACCCTGTATAT		0	0	999	65:A>G	65	0.677419	0.015873	0.984127	0.015873	0.984127	0	0.031242	0.031242	0.031242	10	3.43836	1	-	1	1	-	-	1	-	-	1	1	-	1	-	1	1	1	-	-	1	1	1	1	1	-	1	1	1	-	-
100358670|F|0-65:A>G-65:A>G	TGCAGTCCAATAAAACATGTAATTTATTATTCTCTAATGTTATGTTCATTTATAGGTTCCGAGTTACAG	TGCAGTCCAATAAAACATGTAATTTATTATTCTCTAATGTTATGTTCATTTATAGGTTCCGAGTTACAG		0	0	999	65:A>G	65	0.569892	0.018868	0.981132	0.018868	0.981132	0	0.037024	0.037024	0.037024	9	6.0678	1	1	-	1	-	-	1	-	1	1	-	1	-	-	-	-	-	1	1	-	1	1	1	-	1	-	1	1	1	-
100359130|F|0-65:A>C-65:A>C,TGCAGTTGCATAAAGCACTGATTGGAGCATTCTCGCCTGTTATCAAGATTTTGTATAAGTTAGTTACAG,TGCAGTTGCATAAAGCACTGATTGGAGCATTCTCGCCTGTTATCAAGATTTTGTATAAGTTAGTTACAG,"Chr 9",7889258,1,3.77142e-027,65:A>C,65,0.55914,0.019231,0.980769,0.019231,0.980769,0,0.037722,0.037722,0.037722,19,4.98361,1,1,1,-,-,-,-,1,1,1,1,1,-,-,1,-,1,1,-,-,1,1,1,-,-,-,1,1,1,-,1,1,-,1,1,-,-,-,1,-,-,0,1,1,-,-,1,1,1,1,-,-,1,…
100359235|F|0-65:A>G-65:A>G,TGCAGTTTCGCATCCACTCCTGCCGCTCCAGTGAAACACCCGGCTAGGGAGTTACTGTGGCAACGAGGA,TGCAGTTTCGCATCCACTCCTGCCGCTCCAGTGAAACACCCGGCTAGGGAGTTACTGTGGCAACGAGGA,"Chr 10",1929886,1,2.25381e-029,65:A>G,65,0.784946,1,0.013699,0.986301,0,0.013699,0,0.027022,0.013511,15.52273,4,1,0,0,0,-,-,0,0,0,0,-,0,0,0,-,0,0,0,0,0,0,0,0,0,-,0,0,0,0,-,0,0,0,0,0,0,-,0,0,-,0,0,0,0,2,0,0,-,0,0,0,-,0,-,-,-,0,0,0,…
100359291|F|0-65:A>T-65:A>T,TGCAGTTTTGATGATGCATTTGATGAGGTTATTTATCCAAAGGGGGAGCCTGATGCTGTTTCTATAAGT,TGCAGTTTTGATGATGCATTTGATGAGGTTATTTATCCAAAGGGGGAGCCTGATGCTGTTTCTATAAGT,"Chr 8",18823303,1,2.25381e-029,65:A>T,65,0.634409,1,0.016949,0.983051,0,0.016949,0,0.033324,0.016662,6.05797,3,1,-,0,0,-,0,0,-,0,0,0,0,-,-,-,0,0,0,-,-,0,0,0,0,-,0,0,0,0,0,-,0,0,0,0,0,-,-,0,-,0,-,0,0,0,0,0,-,0,0,-,0,0,-,0,0,-,0,-,0…
100359321|F|0-65:A>T-65:A>T,TGCAGTTTTTTATTTATAATTTTTTTCCTTTTTCTTTTACCCATTCATAATATATTTATATGTATAAAA,TGCAGTTTTTTATTTATAATTTTTTTCCTTTTTCTTTTACCCATTCATAATATATTTATATGTATAAAA,"Chr 10",9505008,3,2.25381e-029,65:A>T,65,0.763441,1,0.014085,0.985915,0,0.014085,0,0.027772,0.013886,8.66667,5,1,-,0,-,0,0,-,-,0,0,0,0,0,0,0,0,0,0,0,0,0,0,0,0,0,0,0,0,0,0,0,0,0,0,0,-,0,0,0,-,-,-,0,0,0,0,-,0,2,0,-,0,0,-,0,0,0,0,-,0…
100359986|F|0-65:T>A-65:T>A,TGCAGATGCAACGGGATGAACATAGGTTATCCAGTAAGACCATTTTTCTCTATTATCTTTTTGATTACA,TGCAGATGCAACGGGATGAACATAGGTTATCCAGTAAGACCATTTTTCTCTATTATCTTTTTGATTACA,"Chr 2",9970687,1,3.77142e-027,65:T>A,65,0.688172,0.015625,0.984375,0.015625,0.984375,0,0.030762,0.030762,0.030762,15,3.81333,1,1,-,1,1,1,-,1,1,1,1,1,-,-,1,1,-,-,-,1,1,1,1,-,-,1,1,1,1,1,1,1,1,1,1,1,-,-,1,-,-,-,1,1,1,1,1,1,1,1,1,-,1…
100360291|F|0-65:C>G-65:C>G,TGCAGGAAGCTCATGGCCCAAAGCACTGTGAAGGAGTTCAATGATTTGTTCTGGGCTGTGCACCCCGGT,TGCAGGAAGCTCATGGCCCAAAGCACTGTGAAGGAGTTCAATGATTTGTTCTGGGCTGTGCACCCCGGT,"Chr 1",601550,1,2.25381e-029,65:C>G,65,0.645161,1,0.016667,0.983333,0,0.016667,0,0.032778,0.016389,7.27778,3,1,0,-,-,-,-,0,-,-,0,0,0,-,0,0,0,0,-,0,-,0,0,2,0,-,-,0,-,0,0,-,0,0,0,0,0,0,-,-,-,0,-,-,0,0,0,0,0,0,0,0,0,0,-,-,0,0,-,-,0,0…
100362056|F|0-65:A>T-65:A>T,TGCAGAGCATCTGGAGATTACAAAGCAGAGCCTATCCTATCTAATGGCCAGTATCTTGCCTTCTCACGT,TGCAGAGCATCTGGAGATTACAAAGCAGAGCCTATCCTATCTAATGGCCAGTATCTTGCCTTCTCACGT,"Chr 5",1295134,1,2.25381e-029,65:A>T,65,0.526882,0.469388,0.653061,0.346939,0.530612,0.122449,0.498126,0.453145,0.475635,6.06667,5.28571,0.95,-,-,-,-,-,-,-,0,1,-,2,-,-,-,0,1,1,1,-,0,2,-,0,-,0,2,1,1,-,1,1,0,1,0,-,-,0,-,-,-,-,1,1,0,…
100363254|F|0-65:A>G-65:A>G,TGCAGCAGCCATTCCTCCCGCCAGCGCTTTCTTCTTAGTCCTTGATGCCTTTACATTGGTCAATTACAG,TGCAGCAGCCATTCCTCCCGCCAGCGCTTTCTTCTTAGTCCTTGATGCCTTTACATTGGTCAATTACAG,"Chr 11",38484358,1,1.0486e-027,65:A>G,65,0.55914,0.038462,0.961538,0.038462,0.961538,0,0.073964,0.073964,0.073964,10.5,2.91228,1,1,1,1,-,1,-,1,1,1,-,-,-,-,-,-,-,-,1,-,1,1,1,1,-,1,1,-,1,1,-,0,1,1,-,1,1,-,-,-,-,-,1,1,1,-,0,1,1,1,1,-…
100427637|F|0-65:T>A-65:T>A,TGCAGAAAAAACTGCATCCCAGGCTGAACTAAACTGCTTCAGTCAACAAGAATTTTGTGCCACGTTACA,TGCAGAAAAAACTGCATCCCAGGCTGAACTAAACTGCTTCAGTCAACAAGAATTTTGTGCCACGTTACA,"Chr 8",6366788,1,3.77142e-027,65:T>A,65,0.55914,0.019231,0.980769,0.019231,0.980769,0,0.037722,0.037722,0.037722,6,5.72727,1,-,-,-,-,1,1,-,-,1,1,1,-,-,-,1,-,-,-,-,-,-,1,-,1,1,-,1,1,0,-,-,1,-,1,1,-,-,-,-,1,1,1,1,-,1,1,1,1,-,1,1,1,1…
100427855|F|0-65:C>A-65:C>A	TGCAGAAGAGTTGTCCAAGAGTAGAAAGACAGGGAGAGAACCTGAGGATAGCACATTGGAGGCTTCAAG	TGCAGAAGAGTTGTCCAAGAGTAGAAAGACAGGGAGAGAACCTGAGGATAGCACATTGGAGGCTTCAAG		0	0	999	65:C>A	65	0.795699	1	0.013514	0.986486	0	0.013514	0	0.026662	0.013331	11.02273	5	1	0	2	0	-	0	0	0	0	0	-	0	0	-	0	-	0	0	0	0	0	0	0	-	0	0	0	0	0	0
100427870|F|0-65:T>C-65:T>C,TGCAGAAGCAAGGGACATGTGTGAAAAACTTGTGAAACGTCTGCATGGAGGCACTGATGTTTCTTTACA,TGCAGAAGCAAGGGACATGTGTGAAAAACTTGTGAAACGTCTGCATGGAGGCACTGATGTTTCTTTACA,"Chr 1",9460913,1,3.77142e-027,65:T>C,65,0.870968,0.012346,0.987654,0.012346,0.987654,0,0.024387,0.024387,0.024387,12,10.16842,1,1,1,-,1,1,1,1,-,1,1,1,-,1,1,1,1,1,1,1,1,1,1,1,1,1,1,1,1,1,1,1,1,1,1,-,1,1,-,1,1,1,1,1,1,1,1,1,1,1,-,1,…
100428020|F|0-65:C>A-65:C>A,TGCAGACACCGAACGATTCTCATGGCTTCCTAAATTAGAGAATCTAATTTCGTGAATAAAATCTTCCCC,TGCAGACACCGAACGATTCTCATGGCTTCCTAAATTAGAGAATCTAATTTCGTGAATAAAATCTTCCCC,"Chr 11",39121115,2,2.25381e-029,65:C>A,65,0.688172,0.984375,0.015625,0.984375,0.015625,0,0.030762,0.030762,0.030762,13.2,4,1,0,-,-,0,-,0,0,0,0,0,0,0,-,-,-,0,0,0,0,0,0,0,0,-,0,0,0,0,0,0,-,0,0,0,0,-,0,-,-,0,-,0,0,0,0,-,0,0,0,0,0,0,0…
100428279|F|0-65:C>A-65:C>A,TGCAGAGGGCCTGGAAGCAATGATATCATGATGAGACAGTCTTCAATTCATTATCAGTCTATTTTCAAT,TGCAGAGGGCCTGGAAGCAATGATATCATGATGAGACAGTCTTCAATTCATTATCAGTCTATTTTCAAT,"Chr 7",14416360,1,2.25381e-029,65:C>A,65,0.817204,1,0.013158,0.986842,0,0.013158,0,0.02597,0.012985,14.92308,11,1,0,0,0,0,0,0,0,0,0,0,0,-,-,0,0,0,0,0,0,0,0,0,-,-,-,0,0,0,0,0,0,0,2,-,0,0,0,-,0,0,0,0,0,0,0,0,-,0,0,-,0,0,0,0,0,0,0,-,…
100428383|F|0-65:A>T-65:A>T,TGCAGATACTTGAAGTTGGTGAATTCCAATGGAATTGAAAAATGGGAAAAGGGAGGAACGTGAACACAA,TGCAGATACTTGAAGTTGGTGAATTCCAATGGAATTGAAAAATGGGAAAAGGGAGGAACGTGAACACAA,"Chr 2",27467146,1,2.25381e-029,65:A>T,65,0.849462,1,0.012658,0.987342,0,0.012658,0,0.024996,0.012498,21.76289,7,1,0,0,-,-,0,0,0,0,0,0,0,-,0,0,0,0,0,-,0,0,0,0,0,2,0,0,0,0,-,0,0,0,0,0,0,0,0,-,-,0,0,0,0,0,0,0,0,0,0,-,0,0,0,-,0,0,0,0,…
100428486|F|0-65:C>T-65:C>T,TGCAGATGATATAACAAATGATAAGTATCACAATGAAAGAGAAAACTAGATCGAAGAAAACATTTCAAA,TGCAGATGATATAACAAATGATAAGTATCACAATGAAAGAGAAAACTAGATCGAAGAAAACATTTCAAA,"Chr 7",18691259,1,2.25381e-029,65:C>T,65,0.677419,1,0.015873,0.984127,0,0.015873,0,0.031242,0.015621,17.93056,13,1,-,-,-,0,0,0,0,0,0,-,0,-,-,-,-,0,0,0,-,-,0,0,0,0,0,0,-,0,0,0,-,0,-,0,0,0,0,-,0,0,0,-,0,0,-,0,-,0,0,0,-,0,0,0,0,0,0,0…
100428651|F|0-65:T>G-65:T>G	TGCAGCAAAAAAAATGAATGAAAATCACTTCATTCTGAATAAGGAGATAGGAAATCCCATTGTCTTACA	TGCAGCAAAAAAAATGAATGAAAATCACTTCATTCTGAATAAGGAGATAGGAAATCCCATTGTCTTACA		0	0	999	65:T>G	65	0.860215	0.0125	1	0	0.9875	0.0125	0.024687	0	0.012344	25	8.42857	1	1	-	-	-	1	1	1	1	1	1	1	-	1	-	-	1	1	1	1	1	1	1	1	1	1	1	1	1	1
100428936|F|0-65:G>A-65:G>A	TGCAGCATATTGATGAAGCCTAACATTATTAGTTCTTGTTGGATTTGGATTGATTCAAAATCATAGAAT	TGCAGCATATTGATGAAGCCTAACATTATTAGTTCTTGTTGGATTTGGATTGATTCAAAATCATAGAAT		0	0	999	65:G>A	65	0.88172	0.012195	1	0	0.987805	0.012195	0.024093	0	0.012046	26	10.02062	1	1	1	1	1	1	1	1	1	1	1	1	1	1	1	1	-	1	-	1	1	1	1	1	1	1	1	1	1	1
100429110|F|0-65:A>C-65:A>C	TGCAGCCTCCTGTTCCCGATGCACAATCAATTGTTAGCAATGTCAAGGTCAGCTTTGTTCTGTTTACAG	TGCAGCCTCCTGTTCCCGATGCACAATCAATTGTTAGCAATGTCAAGGTCAGCTTTGTTCTGTTTACAG		0	0	999	65:A>C	65	0.763441	0.014085	1	0	0.985915	0.014085	0.027772	0	0.013886	10	9.86747	1	1	-	1	1	1	1	1	1	1	1	1	1	1	-	-	1	1	1	1	1	1	-	1	1	1	1	-	1	1
100429183|F|0-65:A>T-65:A>T,TGCAGCGCTGGCGCATCACACTGGATATGCGCCCCACGCATTCCCATTACATAAAAAAAAAAAAAAAAA,TGCAGCGCTGGCGCATCACACTGGATATGCGCCCCACGCATTCCCATTACATAAAAAAAAAAAAAAAAA,"Chr 5",3159899,1,2.25381e-029,65:A>T,65,0.870968,1,0.012346,0.987654,0,0.012346,0,0.024387,0.012193,14.77895,10,1,0,0,0,-,0,0,0,-,0,0,0,0,0,0,0,0,0,0,0,-,0,0,0,0,0,0,0,0,2,0,0,0,-,0,0,0,0,-,0,0,0,0,0,-,0,0,0,0,0,0,0,0,0,-,0,0,0,0,…
100429352|F|0-65:G>A-65:G>A,TGCAGCTGCGGCAAGGGATTGGAAGTGGCTGAACAGAGAGAAGAGCGTGCGTGCGAATTTCAAAAGACA,TGCAGCTGCGGCAAGGGATTGGAAGTGGCTGAACAGAGAGAAGAGCGTGCGTGCGAATTTCAAAAGACA,"Chr 2",35768943,1,2.25381e-029,65:G>A,65,0.870968,1,0.012346,0.987654,0,0.012346,0,0.024387,0.012193,27.77551,19,1,0,0,-,0,0,-,0,0,0,0,0,0,0,0,-,0,0,0,2,0,0,0,0,0,0,0,0,0,-,0,0,0,0,0,-,0,0,-,0,0,-,0,0,0,0,0,-,0,0,0,0,0,0,-,0,0,0,0…
100429460|F|0-65:G>A-65:G>A,TGCAGCTTGGCCAATTCTTTTATGTGGATAGAATCGAGTCAGGTACACCTGTCCCTATTCTCATTGGGG,TGCAGCTTGGCCAATTCTTTTATGTGGATAGAATCGAGTCAGGTACACCTGTCCCTATTCTCATTGGGG,"Chr 3",29337875,1,2.25381e-029,65:G>A,65,0.795699,1,0.013514,0.986486,0,0.013514,0,0.026662,0.013331,13.15385,4,1,0,0,-,-,0,0,0,0,0,-,0,-,0,-,0,0,-,0,0,0,0,0,0,0,-,0,0,0,0,0,0,0,2,0,-,0,0,-,0,0,0,0,0,0,0,0,-,0,0,-,-,0,0,0,0,0,0,0,…
100429578|F|0-65:G>A-65:G>A,TGCAGGAATGGCTGAGGCAGATCAAACGTGTCTTCTATGATGCTGAAGACTTGCTGGACGAGTTTGAGT,TGCAGGAATGGCTGAGGCAGATCAAACGTGTCTTCTATGATGCTGAAGACTTGCTGGACGAGTTTGAGT,"Chr 3",15058466,1,2.25381e-029,65:G>A,65,0.88172,1,0.012195,0.987805,0,0.012195,0,0.024093,0.012046,16.58824,6,1,0,-,0,0,0,0,0,0,0,0,0,0,0,0,0,2,0,0,0,0,0,0,0,0,0,0,0,0,-,0,0,0,0,0,0,0,0,-,0,0,0,-,0,0,0,0,0,0,0,0,0,0,0,0,0,0,0,0,0…
100429623|F|0-65:T>C-65:T>C,TGCAGGAGAATATGCCGGAGAAATGGATTTTTGTTGATAAAGCTTTTGAAGATCTCAAAGATACCTTAC,TGCAGGAGAATATGCCGGAGAAATGGATTTTTGTTGATAAAGCTTTTGAAGATCTCAAAGATACCTTAC,"Chr 8",13381330,1,3.77142e-027,65:T>C,65,0.870968,0.012346,1,0,0.987654,0.012346,0.024387,0,0.012193,15,9.93269,1,1,-,1,-,1,1,1,1,1,1,1,-,1,-,1,1,1,1,1,1,1,1,1,1,1,1,1,1,1,1,1,1,1,1,1,1,1,-,-,1,1,-,1,1,1,1,1,1,1,1,1,1,1,-,1,1,1,1,…
100429655|F|0-65:C>T-65:C>T	TGCAGGAGGGACAAAATGCAAAGAGGTTCAAAAAATTGTATGCTGACAAGGAAGATATCTTGGTTCCTG	TGCAGGAGGGACAAAATGCAAAGAGGTTCAAAAAATTGTATGCTGACAAGGAAGATATCTTGGTTCCTG		0	0	999	65:C>T	65	0.849462	1	0.012658	0.987342	0	0.012658	0	0.024996	0.012498	13.67677	5	1	0	0	-	0	0	0	-	0	0	0	0	0	0	-	0	0	0	0	0	0	0	0	0	0	0	0	0	0	0
100429914|F|0-65:A>T-65:A>T	TGCAGGGGTCATCTTCCAGTCAATATCCCTCTCCCCCCTTCCACCCCACAAACCTTGACAATCTTACAG	TGCAGGGGTCATCTTCCAGTCAATATCCCTCTCCCCCCTTCCACCCCACAAACCTTGACAATCTTACAG		0	0	999	65:A>T	65	0.795699	0.013514	0.986486	0.013514	0.986486	0	0.026662	0.026662	0.026662	13	9.07778	1	1	1	-	-	1	1	-	1	1	1	1	-	1	1	1	1	1	1	-	1	1	1	-	1	1	1	1	1	-
100429959|F|0-65:A>T-65:A>T	TGCAGGTAATGGGAATCCTCAAATTCTTGGAGCAGTCGCTGTGGATGCTCTGCAATAACAATATTACAG	TGCAGGTAATGGGAATCCTCAAATTCTTGGAGCAGTCGCTGTGGATGCTCTGCAATAACAATATTACAG		0	0	999	65:A>T	65	0.913978	0.011765	1	0	0.988235	0.011765	0.023253	0	0.011626	18	12.66981	1	1	1	1	1	1	1	1	-	1	1	1	-	1	-	1	1	1	1	1	1	1	1	1	1	1	1	1	1	1
100430633|F|0-65:A>G-65:A>G	TGCAGTGTTTTTATTTGAATGTGTATGCATGAGGCTTGAACGTTGTATTCAAATGTGTGGGTCTTACAG	TGCAGTGTTTTTATTTGAATGTGTATGCATGAGGCTTGAACGTTGTATTCAAATGTGTGGGTCTTACAG		0	0	999	65:A>G	65	0.752688	0.014286	0.985714	0.014286	0.985714	0	0.028163	0.028163	0.028163	15	11.24051	1	-	1	1	1	1	1	1	1	1	1	1	1	1	-	1	1	1	1	1	1	1	1	1	1	1	1	-	1	1
100430794|F|0-65:A>G-65:A>G,TGCAGTTGCTAGCAACCGGAAGGTTTGTCTCGATGTTATTCTGAAGTTTTGGATGCATGGATGTTACAG,TGCAGTTGCTAGCAACCGGAAGGTTTGTCTCGATGTTATTCTGAAGTTTTGGATGCATGGATGTTACAG,"Chr 11",8717965,1,3.77142e-027,65:A>G,65,0.72043,0.014925,1,0,0.985075,0.014925,0.029405,0,0.014703,13,4.25316,1,-,1,1,-,-,1,-,1,1,-,1,1,-,1,1,1,1,1,1,1,1,1,-,-,2,1,1,1,1,-,1,1,1,1,1,-,-,-,1,1,1,1,1,1,-,-,-,-,1,-,1,1,1,-,1,1,1,1,1…
100431824|F|0-65:C>T-65:C>T	TGCAGAGACATTGAATGAGGAGTTTTGCAGATCTATTGAGGAGATGAAGATGAGTCAAGAAAAATCAAG	TGCAGAGACATTGAATGAGGAGTTTTGCAGATCTATTGAGGAGATGAAGATGAGTCAAGAAAAATCAAG		0	0	999	65:C>T	65	0.688172	1	0.015625	0.984375	0	0.015625	0	0.030762	0.015381	10.27632	7	1	-	0	-	-	-	0	0	-	0	0	0	-	0	0	-	0	0	0	0	0	0	-	-	0	-	-	-	0	0
100431934|F|0-65:A>T-65:A>T	TGCAGATACCTGTGACAAGTATTTAGCTGTATTTAGTGTAGTACTAGTACAGTATGAAGTCTTACAGAT	TGCAGATACCTGTGACAAGTATTTAGCTGTATTTAGTGTAGTACTAGTACAGTATGAAGTCTTAC		0	0	999	65:A>T	65	0.763441	0.014085	1	0	0.985915	0.014085	0.027772	0	0.013886	15	10.32927	1	1	1	-	-	1	1	1	1	1	1	1	-	1	-	1	1	1	1	1	1	1	1	-	-	1	1	1	1	1
100432752|F|0-65:T>C-65:T>C	TGCAGGCTCCACGAATGAGGATTGGTTTCCATCAGTGAAATGTGGACTATCCGAATCAAGCACATTACA	TGCAGGCTCCACGAATGAGGATTGGTTTCCATCAGTGAAATGTGGACTATCCGAATCAAGCACATTACA		0	0	999	65:T>C	65	0.634409	0.016949	0.983051	0.016949	0.983051	0	0.033324	0.033324	0.033324	16	11.26866	1	1	1	-	-	-	1	-	1	1	1	-	-	-	-	-	1	1	1	1	1	1	1	-	1	1	1	-	1	1
100432777|F|0-65:A>T-65:A>T,TGCAGGGACCATTCGAATTTTGTCAACTGTGTTAGATTTTCACCAGATGGGACCAAATTTATTACAGAT,TGCAGGGACCATTCGAATTTTGTCAACTGTGTTAGATTTTCACCAGATGGGACCAAATTTATTAC,"Chr 2",35330969,1,3.43618e-027,65:A>T,65,0.806452,0.013333,1,0,0.986667,0.013333,0.026311,0,0.013156,28,10.83696,1,1,-,1,1,1,1,1,1,1,1,1,-,-,1,1,1,1,1,-,1,1,1,-,1,1,1,1,1,1,1,1,1,1,1,1,1,1,-,-,1,1,-,1,1,1,2,1,-,1,1,1,1,-,-,-,1,1,1,1,-…
100432870|F|0-65:A>G-65:A>G,TGCAGGTTCTTCCTGTATGAGGGATCAACGTTGGAGTCATTGTAGATGTGAGCTCGGAAATTTTTACAG,TGCAGGTTCTTCCTGTATGAGGGATCAACGTTGGAGTCATTGTAGATGTGAGCTCGGAAATTTTTACAG,"Chr 2",11700344,1,3.77142e-027,65:A>G,65,0.602151,0.035714,0.982143,0.017857,0.964286,0.017857,0.068878,0.035077,0.051977,25.5,17.93548,1,-,-,-,-,1,1,1,1,1,0,1,-,-,1,-,1,-,1,-,1,1,1,-,-,1,1,1,1,1,1,1,1,1,-,-,-,-,-,-,-,1,-,1,1,-,1,…
100433005|F|0-65:T>A-65:T>A	TGCAGTCAAAATGAGATACTATTCAGACCTCAAAGTTTGTAACAAAGTCTAGAGCCCTTTGAACTTACA	TGCAGTCAAAATGAGATACTATTCAGACCTCAAAGTTTGTAACAAAGTCTAGAGCCCTTTGAACTTACA		0	0	999	65:T>A	65	0.731183	0.014706	0.985294	0.014706	0.985294	0	0.028979	0.028979	0.028979	31	21.35065	1	-	1	1	1	-	1	1	-	1	1	1	-	-	-	-	1	-	1	1	1	1	-	1	1	1	1	1	1	1
100433951|F|0-65:T>C-65:T>C,TGCAGTCCACGTGAAACTGTAAACATCTGATAAACCAATATAATAACTCACAGAAAAAGATGTTATAAA,TGCAGTCCACGTGAAACTGTAAACATCTGATAAACCAATATAATAACTCACAGAAAAAGATGTTATAAA,"Chr 11",41317519,1,2.25381e-029,65:T>C,65,0.83871,1,0.012821,0.987179,0,0.012821,0,0.025312,0.012656,25.37113,17,1,0,0,0,0,0,0,0,-,0,0,0,0,-,-,-,0,0,0,2,0,0,0,0,0,0,0,0,0,0,0,0,0,0,0,0,0,0,0,-,0,0,-,0,0,0,0,0,0,0,-,0,0,-,-,0,0,0,0…
100433975|F|0-65:A>G-65:A>G,TGCAGTGGAAGTAATCATATCCGTCAGAGACACTGGCGTCCAACCACATTCTGGCCAAAGAACCTACAT,TGCAGTGGAAGTAATCATATCCGTCAGAGACACTGGCGTCCAACCACATTCTGGCCAAAGAACCTACAT,"Chr 3",9172678,1,2.25381e-029,65:A>G,65,0.634409,0.966102,0.084746,0.915254,0.033898,0.050847,0.065498,0.155128,0.110313,10.18462,6.6,1,0,0,-,0,1,0,2,0,0,0,0,-,-,-,0,0,0,-,-,0,0,0,-,2,0,0,-,1,0,0,0,-,0,0,0,0,-,-,-,0,-,-,0,0,0,0,-,…
100454944|F|0-65:G>A-65:G>A	TGCAGAAGAATCCAAAAAGAGTAATCATGTGCAGAGAAAATTGGAGAAGCGCCAGAAGGATCGAAGTCT	TGCAGAAGAATCCAAAAAGAGTAATCATGTGCAGAGAAAATTGGAGAAGCGCCAGAAGGATCGAAGTCT		0	0	999	65:G>A	65	0.666667	0.983871	0.016129	0.983871	0.016129	0	0.031738	0.031738	0.031738	9.25	8	1	-	0	-	-	-	0	-	0	0	0	0	-	-	-	-	0	0	0	0	0	0	-	0	0	0	0	0	0	0
100455003|F|0-65:C>A-65:C>A,TGCAGAAGTCACAGATCCTGGAAGTCTTACTCTAGAAATAGTCCAGCAGGTAGGTATCTAACTTACAGA,TGCAGAAGTCACAGATCCTGGAAGTCTTACTCTAGAAATAGTCCAGCAGGTAGGTATCTAACTTACAGA,"Chr 1",1491753,1,3.77142e-027,65:C>A,65,0.634409,0.983051,0.050847,0.949153,0.016949,0.033898,0.033324,0.096524,0.064924,34.15942,7.66667,0.954545,-,-,0,-,0,0,-,-,0,0,0,-,-,-,-,0,0,-,0,0,2,-,0,0,-,0,0,0,-,0,0,0,0,0,-,-,-,-,-,-,0,-…
100455044|F|0-65:T>C-65:T>C	TGCAGAATCAAATCAGTTGCATTGTCGATTGATGCAGTTGCTTCATCCAACACTAATATTACTTCTCCT	TGCAGAATCAAATCAGTTGCATTGTCGATTGATGCAGTTGCTTCATCCAACACTAATATTACTTCTCCT		0	0	999	65:T>C	65	0.860215	1	0.0125	0.9875	0	0.0125	0	0.024687	0.012344	21.72632	6	1	0	0	0	0	0	0	0	0	0	0	0	0	-	0	-	0	-	0	0	0	0	0	-	0	0	0	-	0	0
100455347|F|0-65:C>A-65:C>A	TGCAGAGTAGTGAACGACTGAGCCGACCTGAATAAAAAATAATTAGTTCATGCATTTTGTTTTTACAGA	TGCAGAGTAGTGAACGACTGAGCCGACCTGAATAAAAAATAATTAGTTCATGCATTTTGTTTTTACAGA		0	0	999	65:C>A	65	0.913978	1	0.023529	0.976471	0	0.023529	0	0.045952	0.022976	41.90385	20.5	1	-	0	-	0	0	0	-	0	0	0	0	0	0	0	0	0	0	0	0	0	0	0	0	0	0	0	0	0	0
100455883|F|0-65:A>T-65:A>T	TGCAGCATTGCCATGATAGGGGAATTCTGCATCGAGATATAAAGGGGTCAAACCTTTTGATTGATAAAA	TGCAGCATTGCCATGATAGGGGAATTCTGCATCGAGATATAAAGGGGTCAAACCTTTTGATTGATAAAA		0	0	999	65:A>T	65	0.698925	0.984615	0.015385	0.984615	0.015385	0	0.030296	0.030296	0.030296	21.12658	5	1	0	-	-	-	-	0	0	0	0	0	0	-	-	0	0	0	-	0	0	0	0	0	0	-	0	0	-	0	0
100455908|F|0-65:C>T-65:C>T,TGCAGCCAAGCAAGATTCTTCCCAAAGGAGCTATTCATCTAGAGAGTCAGATGAAAGTAATACTTCAGT,TGCAGCCAAGCAAGATTCTTCCCAAAGGAGCTATTCATCTAGAGAGTCAGATGAAAGTAATACTTCAGT,"Chr 1",4556974,1,2.25381e-029,65:C>T,65,0.634409,0.983051,0.016949,0.983051,0.016949,0,0.033324,0.033324,0.033324,26.98551,19,1,0,0,1,-,0,-,-,-,0,0,0,0,0,-,-,0,0,-,0,0,0,0,-,-,-,0,0,0,0,0,0,0,-,0,-,-,-,-,-,0,0,-,0,0,-,0,-,0,0,-,0,…
100456674|F|0-65:A>T-65:A>T,TGCAGGTGCAGTGCATATTGCCTGTTTACTAGATTTGTGTCTTTCATATTATGATACTCTTTATTACAG,TGCAGGTGCAGTGCATATTGCCTGTTTACTAGATTTGTGTCTTTCATATTATGATACTCTTTATTACAG,"Chr 11",48297030,1,3.77142e-027,65:A>T,65,0.795699,0.013514,1,0,0.986486,0.013514,0.026662,0,0.013331,19,17.15385,1,1,1,1,1,1,-,1,-,1,1,1,-,-,-,-,1,-,1,1,1,1,1,1,1,-,1,1,1,1,-,1,1,-,1,1,1,1,-,-,1,-,-,1,1,1,1,1,1,2,1,1,1,1,1,1,1,1,…
100457014|F|0-65:T>C-65:T>C	TGCAGTGAATCCAAATCCAAAATGTAAAGATGTCAAATATGTCTGTTAGTTTATGCAAACCAATGTTTG	TGCAGTGAATCCAAATCCAAAATGTAAAGATGTCAAATATGTCTGTTAGTTTATGCAAACCAATGTTTG		0	0	999	65:T>C	65	0.870968	1	0.012346	0.987654	0	0.012346	0	0.024387	0.012193	7.79592	3	1	0	0	0	-	0	0	-	0	0	0	0	0	0	0	0	0	0	0	0	0	0	0	0	0	0	0	0	0	0
100457035|F|0-65:C>T-65:C>T	TGCAGTGATGCGCATTGGATGTTATAACGATAAATCGATAATGCTAATGGAGCCACTTTTGCTGTCACA	TGCAGTGATGCGCATTGGATGTTATAACGATAAATCGATAATGCTAATGGAGCCACTTTTGCTGTCACA		0	0	999	65:C>T	65	0.870968	1	0.012346	0.987654	0	0.012346	0	0.024387	0.012193	42.43299	30	1	0	0	-	-	0	0	0	0	0	0	0	0	0	-	0	0	-	0	0	0	0	0	0	0	-	0	2	0	-
100457069|F|0-65:G>T-65:G>T,TGCAGTGCCTGATGATGTTATGATTACTGCTGGAATGTGAGATCCTCTTCCATATCCAACAGCATGAAA,TGCAGTGCCTGATGATGTTATGATTACTGCTGGAATGTGAGATCCTCTTCCATATCCAACAGCATGAAA,"Chr 11",11734127,1,2.25381e-029,65:G>T,65,0.870968,1,0.012346,0.987654,0,0.012346,0,0.024387,0.012193,36.46875,20,1,0,0,-,-,0,0,0,0,0,0,0,-,-,0,0,0,0,0,0,0,0,-,0,0,0,0,0,0,0,0,0,0,0,0,0,0,-,-,0,0,0,-,0,0,0,0,0,0,0,-,0,0,0,0,0,0,0,…
100457105|F|0-65:A>G-65:A>G	TGCAGTGGGACCATTCTCGCAGAAATTCTTTCCACATAAATTTGCTTCGTGACCATCTTGTAGATAGTT	TGCAGTGGGACCATTCTCGCAGAAATTCTTTCCACATAAATTTGCTTCGTGACCATCTTGTAGATAGTT		0	0	999	65:A>G	65	0.774194	0.972222	0.027778	0.972222	0.027778	0	0.054012	0.054012	0.054012	15.44156	10	1	-	0	-	0	0	-	-	0	0	0	0	-	-	0	0	0	0	-	1	0	0	0	0	0	0	0	0	0	0
100458044|F|0-65:A>G-65:A>G	TGCAGAATCGAGCCGACGATCGGCCTCTCGAGCTCCCTGGTCTGTGTAAACACATGCCTCCCATTACAG	TGCAGAATCGAGCCGACGATCGGCCTCTCGAGCTCCCTGGTCTGTGTAAACACATGCCTCCCATTACAG		0	0	999	65:A>G	65	0.741935	0.014493	0.985507	0.014493	0.985507	0	0.028565	0.028565	0.028565	27	19.7037	1	1	1	-	1	1	1	-	1	1	1	1	-	-	0	-	1	1	1	1	1	1	1	1	1	1	1	1	1	-
100458752|F|0-65:A>C-65:A>C	TGCAGGTAAGAAGCTAGCGTTTCTCTTGTGCAGATGAGATGAACTGCTACGCACGTAATCAATTTACAG	TGCAGGTAAGAAGCTAGCGTTTCTCTTGTGCAGATGAGATGAACTGCTACGCACGTAATCAATTTACAG		0	0	999	65:A>C	65	0.548387	0.019608	0.980392	0.019608	0.980392	0	0.038447	0.038447	0.038447	28	22.18868	1	1	1	1	1	-	1	1	1	1	-	1	-	-	-	-	-	-	1	1	-	1	1	1	-	1	1	1	1	1
100458825|F|0-65:G>C-65:G>C,TGCAGGTTTGCCCAGTTTGTAGTACCGAGGTATCTGCTTCTGGGAGCAACTTGTAGGAGGATTTAGTAG,TGCAGGTTTGCCCAGTTTGTAGTACCGAGGTATCTGCTTCTGGGAGCAACTTGTAGGAGGATTTAGTAG,"Chr 3",1100725,1,2.25381e-029,65:G>C,65,0.817204,1,0.013158,0.986842,0,0.013158,0,0.02597,0.012985,10.57895,4,1,0,0,0,0,0,0,0,0,0,0,0,0,0,0,0,0,-,0,-,0,0,0,0,0,0,0,0,0,0,0,0,0,0,0,0,0,0,-,-,0,2,-,0,0,0,0,0,0,0,-,-,0,-,0,0,0,0,0,0,…
100459032|F|0-65:A>T-65:A>T	TGCAGTGTCAAGGTGCCCCTTTTGTCGGCTTCAGGTTACAAAATCTATAAGAATTTTTCGTCCATAATA	TGCAGTGTCAAGGTGCCCCTTTTGTCGGCTTCAGGTTACAAAATCTATAAGAATTTTTCGTCCATAATA		0	0	999	65:A>T	65	0.83871	1	0.025641	0.974359	0	0.025641	0	0.049967	0.024984	16.6	15.5	1	0	0	-	0	0	0	0	0	0	0	0	-	0	0	-	0	0	0	0	0	0	0	-	-	0	0	0	0	0
100472394|F|0-65:G>T-65:G>T	TGCAGAAGTGGAAGCCATGCCTTTTCTGTACTTTCTTTCTTCCCCTGCTAGTTGTTTGTATACTTGATT	TGCAGAAGTGGAAGCCATGCCTTTTCTGTACTTTCTTTCTTCCCCTGCTAGTTGTTTGTATACTTGATT		0	0	999	65:G>T	65	0.763441	1	0.014085	0.985915	0	0.014085	0	0.027772	0.013886	26.95294	14	1	0	-	-	0	-	-	2	0	0	0	0	-	-	0	0	0	0	0	0	0	0	0	-	0	0	0	0	0	0
100472461|F|0-65:G>A-65:G>A,TGCAGAATGTTTGCAATTTCCAAATGGTTTACTAGACATATTTGAGGTGCAAATCATGGAAACTTGAAA,TGCAGAATGTTTGCAATTTCCAAATGGTTTACTAGACATATTTGAGGTGCAAATCATGGAAACTTGAAA,"Chr 6",3775903,1,2.25381e-029,65:G>A,65,0.795699,0.986486,0.013514,0.986486,0.013514,0,0.026662,0.026662,0.026662,20.34831,15,1,0,-,-,0,0,0,-,0,0,0,0,-,-,0,0,0,0,0,0,0,0,0,-,-,0,0,0,0,-,0,0,0,0,0,0,0,-,-,-,0,-,0,0,0,1,0,0,0,0,-,-,…
100472504|F|0-65:A>T-65:A>T,TGCAGACATTTCCAACCTCGGAATCAGAACCCTCCTAAGAAGAGAATGTGTGTGAACCCTGAAGGAAAA,TGCAGACATTTCCAACCTCGGAATCAGAACCCTCCTAAGAAGAGAATGTGTGTGAACCCTGAAGGAAAA,"Chr 1",1293174,1,2.25381e-029,65:A>T,65,0.763441,1,0.014085,0.985915,0,0.014085,0,0.027772,0.013886,13.43333,8,1,0,-,0,0,0,0,0,0,0,-,0,-,-,-,0,0,0,0,0,0,0,0,0,0,-,0,0,0,0,0,0,0,0,0,-,-,2,-,-,0,-,0,0,0,0,0,0,0,0,-,0,0,0,-,-,0,0,0,0…
100472514|F|0-65:C>A-65:C>A	TGCAGACCATAAATGACGTTCTATTTGCAGTTATATCATCTGGGATATCAAAATACCTGGACTTTCGAG	TGCAGACCATAAATGACGTTCTATTTGCAGTTATATCATCTGGGATATCAAAATACCTGGACTTTCGAG		0	0	999	65:C>A	65	0.913978	1	0.011765	0.988235	0	0.011765	0	0.023253	0.011626	24.36792	22	1	0	0	0	0	0	0	0	0	0	0	0	0	0	0	0	0	0	0	0	0	0	0	0	0	0	0	0	0	0
100472975|F|0-65:A>G-65:A>G,TGCAGCACCTGCCAGATCAAAATGACAACACCCTAAATTTAGATCAAATTCAAAGTTTTTTCTTTACAG,TGCAGCACCTGCCAGATCAAAATGACAACACCCTAAATTTAGATCAAATTCAAAGTTTTTTCTTTACAG,"Chr 11",15522504,1,3.77142e-027,65:A>G,65,0.849462,0.012658,0.987342,0.012658,0.987342,0,0.024996,0.024996,0.024996,40,32.74468,1,1,1,1,1,-,-,0,1,1,1,1,-,-,1,1,1,1,1,1,1,1,1,1,1,-,1,1,1,1,1,1,1,1,1,1,1,1,-,-,1,1,1,1,1,-,1,1,1,1,-,…
100473079|F|0-65:G>T-65:G>T,TGCAGCATGGCGAAAGCTACTTTCTGGTTGGCACATATAGTTCAATTGCTTCTATTCCAAATCATGAGT,TGCAGCATGGCGAAAGCTACTTTCTGGTTGGCACATATAGTTCAATTGCTTCTATTCCAAATCATGAGT,"Chr 7",7085891,1,2.25381e-029,65:G>T,65,0.935484,1,0.011494,0.988506,0,0.011494,0,0.022724,0.011362,38.71698,35,1,0,0,0,0,0,0,0,0,0,0,0,0,0,0,0,0,0,0,0,0,0,0,-,0,0,0,0,0,0,0,0,0,0,0,0,0,2,-,0,0,0,0,0,0,0,0,0,0,0,0,0,0,0,0,0,0,0,0,…
100473710|F|0-65:T>C-65:T>C,TGCAGGTAGGAAAAAAGACATTGCAAGTTACGGTTCGTGCACAATGAACTGCTGCTAATAAACCTTACA,TGCAGGTAGGAAAAAAGACATTGCAAGTTACGGTTCGTGCACAATGAACTGCTGCTAATAAACCTTACA,"Chr 1",17250247,1,3.77142e-027,65:T>C,65,0.935484,0.011494,1,0,0.988506,0.011494,0.022724,0,0.011362,23,22.60748,1,1,1,1,1,1,1,1,1,1,1,1,1,-,1,1,1,1,1,1,1,1,1,1,1,1,1,1,1,1,1,1,1,1,1,-,1,1,1,1,1,1,1,1,1,1,1,1,1,1,1,1,1,1,1,1,1,1,1…
100473714|F|0-65:T>A-65:T>A,TGCAGGTAGTGTTGACCCAACAAAAACTACCTATATCCCTTTTTGAAGTGTAAGATAAATATATTTGAT,TGCAGGTAGTGTTGACCCAACAAAAACTACCTATATCCCTTTTTGAAGTGTAAGATAAATATATTTGAT,"Chr 3",14636374,1,1.0486e-027,65:T>A,65,0.83871,0.987179,0.012821,0.987179,0.012821,0,0.025312,0.025312,0.025312,11.11494,11,1,0,0,-,0,-,0,-,0,0,-,0,-,0,0,0,0,0,0,0,0,0,0,-,0,-,0,0,0,0,0,0,0,0,0,-,0,0,0,0,-,0,0,0,0,0,0,0,0,0,0,0,0…
100473865|F|0-65:T>C-65:T>C	TGCAGTAATCAGGTGTGTGTGAAGGGGAAGGAAGGATGATGAACTGGAACTTTGTCAAGTGAACTTACA	TGCAGTAATCAGGTGTGTGTGAAGGGGAAGGAAGGATGATGAACTGGAACTTTGTCAAGTGAACTTACA		0	0	999	65:T>C	65	0.752688	0.014286	0.985714	0.014286	0.985714	0	0.028163	0.028163	0.028163	56	31.87805	1	-	1	-	-	1	1	1	1	1	-	1	-	0	1	1	1	1	1	1	1	1	1	-	1	-	1	1	1	1
100473873|F|0-65:C>T-65:C>T	TGCAGTACAGCTAAAGAATGCCTACTGATATCAAAGGATATCATGCATGAACTTCACTCGGTCATCAGA	TGCAGTACAGCTAAAGAATGCCTACTGATATCAAAGGATATCATGCATGAACTTCACTCGGTCATCAGA		0	0	999	65:C>T	65	0.688172	1	0.015625	0.984375	0	0.015625	0	0.030762	0.015381	27.64103	22	1	0	0	0	-	0	0	-	-	0	0	0	-	-	-	0	0	-	0	2	0	0	0	-	0	-	0	-	0	0
100474070|F|0-65:T>C-65:T>C,TGCAGTGAAGGATGGAGGTAAGCTCCATACAGCTAAAATTTTCAAAGCAAAAGACTCTTTTACATTCAT,TGCAGTGAAGGATGGAGGTAAGCTCCATACAGCTAAAATTTTCAAAGCAAAAGACTCTTTTACATTCAT,"Chr 8",18579769,1,2.25381e-029,65:T>C,65,0.602151,0.982143,0.035714,0.964286,0.017857,0.017857,0.035077,0.068878,0.051977,17.98413,3.66667,1,0,0,0,-,0,0,0,-,0,0,0,0,-,0,0,0,-,0,0,-,0,0,0,-,0,0,-,0,-,-,-,2,-,-,0,0,-,0,-,0,-,-,-,-,0…
100474873|F|0-65:A>G-65:A>G,TGCAGAATATAGAAGACTTCTTTGCTATTCAAATCTAGCAACAGATATTCCTTTGTTCCCATTTTACAG,TGCAGAATATAGAAGACTTCTTTGCTATTCAAATCTAGCAACAGATATTCCTTTGTTCCCATTTTACAG,"Chr 3",18064807,1,3.77142e-027,65:A>G,65,0.817204,0.013158,0.986842,0.013158,0.986842,0,0.02597,0.02597,0.02597,36,29.38298,1,1,1,1,1,1,1,1,1,1,1,1,-,-,-,1,1,1,1,1,1,1,1,1,1,1,1,1,1,1,1,1,1,1,1,0,1,-,-,-,1,-,-,1,1,1,1,1,1,1,-,1,1,…
100475150|F|0-65:G>A-65:G>A	TGCAGCAATGGCCTCTCGATTTCTATCATCAAATGACAAATTCCAAAGTGCACCAGCAGCCTCTTGCCT	TGCAGCAATGGCCTCTCGATTTCTATCATCAAATGACAAATTCCAAAGTGCACCAGCAGCCTCTTGCCT		0	0	999	65:G>A	65	0.72043	0.985075	0.029851	0.970149	0.014925	0.014925	0.029405	0.057919	0.043662	28.21795	12.5	1	-	0	-	0	0	0	0	0	0	-	0	0	-	-	-	0	0	0	-	0	0	-	-	0	0	0	-	0	-
100475227|F|0-65:A>T-65:A>T	TGCAGCCAGCAGGGTGGCAAGCTGTGGCCATTCTTTACACAGAGATTGTCTTCGTTTTTATGGGTAATT	TGCAGCCAGCAGGGTGGCAAGCTGTGGCCATTCTTTACACAGAGATTGTCTTCGTTTTTATGGGTAATT		0	0	999	65:A>T	65	0.903226	1	0.011905	0.988095	0	0.011905	0	0.023526	0.011763	37.44554	19	1	0	0	0	0	0	2	-	0	0	0	0	0	0	0	0	0	0	0	0	0	0	0	0	0	0	0	0	0	0
100475431|F|0-65:C>A-65:C>A	TGCAGGCCTAATTTGAAAACATTTATACTATTGTTTTAGAAAATGCTTTGATTTTCAACAATTTTCCAG	TGCAGGCCTAATTTGAAAACATTTATACTATTGTTTTAGAAAATGCTTTGATTTTCAACAATTTTCCAG		0	0	999	65:C>A	65	0.849462	1	0.012658	0.987342	0	0.012658	0	0.024996	0.012498	22.81	17	1	0	0	0	-	0	0	-	0	0	0	0	0	-	-	0	0	0	0	0	0	0	0	0	0	0	0	0	0	0
100475994|F|0-65:A>T-65:A>T,TGCAGCTCAAGGAACCCAAAAGGGTCTCCAACTCTGGATAAACCTAGCTTCAAAAAATAAAATGTAAGT,TGCAGCTCAAGGAACCCAAAAGGGTCTCCAACTCTGGATAAACCTAGCTTCAAAAAATAAAATGTAAGT,"Chr 10",13539113,1,2.25381e-029,65:A>T,65,0.763441,1,0.014085,0.985915,0,0.014085,0,0.027772,0.013886,18.93902,13,1,0,0,-,-,0,0,-,-,0,0,0,-,-,0,-,0,0,0,0,0,0,0,0,2,-,0,0,0,0,0,0,0,0,0,0,0,0,-,-,0,0,-,0,0,0,0,-,0,0,0,0,0,-,-,-,-,0,…
100484858|F|0-65:C>A-65:C>A,TGCAGAAGCAATGGTAAAGGAAGCCAAAAAAAATAACTTCATACTACATAGCTCAGGCACCATTACAGA,TGCAGAAGCAATGGTAAAGGAAGCCAAAAAAAATAACTTCATACTACATAGCTCAGGCACCATTACAGA,"Chr 2",25446449,1,3.77142e-027,65:C>A,65,0.741935,1,0.014493,0.985507,0,0.014493,0,0.028565,0.014283,32.49398,26,1,0,0,0,-,0,0,-,-,0,0,0,-,0,0,-,0,0,0,0,0,0,0,0,0,0,0,0,0,0,0,0,0,0,0,-,0,0,-,-,0,-,-,0,0,-,0,0,-,-,-,0,0,0,-,0,0,0,0…
100485216|F|0-65:C>A-65:C>A,TGCAGATGCTTTTATGTTCATATTTGCAAATGTGGAAATTGTTGTTCATTAGCTTGCCAGTAGTTCTAT,TGCAGATGCTTTTATGTTCATATTTGCAAATGTGGAAATTGTTGTTCATTAGCTTGCCAGTAGTTCTAT,"Chr 2",16801923,1,2.25381e-029,65:C>A,65,0.763441,1,0.014085,0.985915,0,0.014085,0,0.027772,0.013886,26.77273,17,1,0,-,0,-,0,0,-,-,0,0,0,-,-,-,0,0,0,0,-,0,0,0,0,0,0,0,0,0,0,0,0,0,0,0,0,-,0,0,-,0,-,-,0,0,2,0,0,0,0,-,-,0,0,0,0,0,0,0…
100485509|F|0-65:A>T-65:A>T,TGCAGCCTCCAACACCAAAACAAAGGATAGGCTATGGCTATGCCTGTGATCCCTATCTGATTATTACAG,TGCAGCCTCCAACACCAAAACAAAGGATAGGCTATGGCTATGCCTGTGATCCCTATCTGATTATTACAG,"Chr 8",17618325,1,1.0486e-027,65:A>T,65,0.83871,1,0.012821,0.987179,0,0.012821,0,0.025312,0.012656,43.57895,14,1,0,0,-,0,-,0,0,-,0,-,0,-,0,0,0,0,0,0,0,0,0,0,0,0,0,0,-,0,0,0,0,0,0,0,-,0,0,-,0,-,0,0,0,0,0,0,0,0,0,0,0,0,0,2,0,0,0,0,0…
100485626|F|0-65:T>G-65:T>G	TGCAGCTCTTGCTTCCTACATTTTTCAAATAAAGAAGAATCAAATAGAAACTACTATAGAAACATTACA	TGCAGCTCTTGCTTCCTACATTTTTCAAATAAAGAAGAATCAAATAGAAACTACTATAGAAACATTACA		0	0	999	65:T>G	65	0.763441	0.014085	1	0	0.985915	0.014085	0.027772	0	0.013886	15	8.7907	1	-	-	-	1	1	1	1	1	1	1	1	-	-	1	1	1	1	1	1	1	1	1	1	-	-	1	1	1	1
100485814|F|0-65:G>T-65:G>T,TGCAGGACGAACTATCGCAACTGGCGAGTTTGGATCAGCAAAACCAGCCTATGGATGAATAATGTGATT,TGCAGGACGAACTATCGCAACTGGCGAGTTTGGATCAGCAAAACCAGCCTATGGATGAATAATGTGATT,"Chr 7",5254417,1,2.25381e-029,65:G>T,65,0.978495,1,0.010989,0.989011,0,0.010989,0,0.021737,0.010868,25.16964,18,1,0,0,0,0,0,0,0,0,0,0,0,0,0,0,0,0,0,0,0,0,0,0,0,0,0,0,0,0,0,0,0,0,0,0,0,0,0,0,0,0,0,0,0,0,0,0,0,0,0,0,0,0,0,0,0,0,0,0,…
100486274|F|0-65:C>T-65:C>T	TGCAGTGAGAAAGTTTACCGTGTGTATTTTACGTGAAAATTCCAAAGTGATACCCGCTTTGCAATCACT	TGCAGTGAGAAAGTTTACCGTGTGTATTTTACGTGAAAATTCCAAAGTGATACCCGCTTTGCAATCACT		0	0	999	65:C>T	65	0.806452	1	0.013333	0.986667	0	0.013333	0	0.026311	0.013156	39.89362	20	1	0	0	0	0	0	0	-	0	0	0	0	-	0	0	-	0	0	0	0	0	0	-	0	0	0	0	0	0	0
100486294|F|0-65:T>C-65:T>C,TGCAGTGCAACATCCCCTACATCAGACAACAATAGTGTGTCAACACCTAAACCCACAAAAATATCTCAA,TGCAGTGCAACATCCCCTACATCAGACAACAATAGTGTGTCAACACCTAAACCCACAAAAATATCTCAA,"Chr 5",3810866,3,2.25381e-029,65:T>C,65,0.795699,0.986486,0.013514,0.986486,0.013514,0,0.026662,0.026662,0.026662,9.73034,3,1,-,0,-,0,-,0,0,0,0,0,0,-,0,0,-,0,0,0,0,0,0,0,0,-,-,0,0,0,0,0,0,0,0,0,0,0,0,0,-,0,0,-,0,0,0,0,0,-,0,-,0,0,…
100486413|F|0-65:C>A-65:C>A,TGCAGTTCAAGTGTTTTGGGCGGTTTGTAACTCTGGTTTGTTGCCTAGTGCTTTTGTTGTGGTTACAGA,TGCAGTTCAAGTGTTTTGGGCGGTTTGTAACTCTGGTTTGTTGCCTAGTGCTTTTGTTGTGGTTACAGA,"Chr 10",12993777,1,3.77142e-027,65:C>A,65,0.752688,1,0.014286,0.985714,0,0.014286,0,0.028163,0.014082,27,22,1,2,-,-,-,0,0,-,0,0,0,0,-,0,0,0,0,0,0,0,0,0,0,0,-,-,0,0,0,0,0,0,0,-,0,-,0,0,0,-,0,-,-,0,0,0,0,0,0,0,-,0,0,0,-,0,0,0,0,0,0,…
100487252|F|0-65:G>A-65:G>A,TGCAGCAGTTCATCTCTGTTCTATACTTCTGTTCTCTGTAGTTACAAGCCACCATTGACCTCTACGCTC,TGCAGCAGTTCATCTCTGTTCTATACTTCTGTTCTCTGTAGTTACAAGCCACCATTGACCTCTACGCTC,"Chr 2",32732020,1,2.26981e-024,65:G>A,65,0.483871,0.933333,0.066667,0.933333,0.066667,0,0.124444,0.124444,0.124444,15.89583,11,1,-,-,-,-,0,0,0,-,0,0,0,-,-,0,0,0,0,0,-,0,0,-,0,0,0,0,0,0,-,-,0,0,0,0,-,0,-,-,-,-,0,-,-,0,-,0,-,0,0,-,0…
100487335|F|0-65:G>T-65:G>T	TGCAGCTCGACTACATTCAACAAGAGTTTTAGGAACATTTGGTTATCATGCTCCAGAGTATGCTTGAAC	TGCAGCTCGACTACATTCAACAAGAGTTTTAGGAACATTTGGTTATCATGCTCCAGAGTATGCTTGAAC		0	0	999	65:G>T	65	0.784946	1	0.013699	0.986301	0	0.013699	0	0.027022	0.013511	22.51724	18	1	0	-	0	0	0	0	0	-	0	0	0	-	-	0	-	0	0	0	0	0	0	0	-	0	0	0	0	0	0
100487367|F|0-65:C>A-65:C>A,TGCAGCTTTCATTGCACCAGCTATTTTAGCAAATGCTGCTATGCCTCCAACAAGAATAGCCCTTACAGA,TGCAGCTTTCATTGCACCAGCTATTTTAGCAAATGCTGCTATGCCTCCAACAAGAATAGCCCTTACAGA,"Chr 11",4659447,1,3.77142e-027,65:C>A,65,0.645161,0.983333,0.016667,0.983333,0.016667,0,0.032778,0.032778,0.032778,28.32353,13,1,0,0,0,-,0,-,-,-,0,0,-,0,0,-,0,0,-,0,0,0,0,0,-,0,-,0,1,0,0,-,-,0,0,0,0,-,-,-,-,0,-,-,0,0,0,0,-,0,0,-,0…
100487380|F|0-65:T>A-65:T>A,TGCAGGAGGGCAATTGCAGTTTGATCAACTAAAAGACTTTGAAGAATTGTTAGATAGTGCTCCTCTATA,TGCAGGAGGGCAATTGCAGTTTGATCAACTAAAAGACTTTGAAGAATTGTTAGATAGTGCTCCTCTATA,"Chr 1",16829683,2,4.87864e-026,65:T>A,65,0.505376,0.319149,0.744681,0.255319,0.680851,0.06383,0.434586,0.380263,0.407424,14.88889,6.41463,0.9,1,1,1,-,-,1,-,1,1,-,2,-,-,-,-,1,-,-,1,-,1,1,1,-,-,0,0,-,-,-,-,1,-,0,-,1,0,-,-,-,-,-,-,-,…
100487454|F|0-65:T>C-65:T>C,TGCAGATGCCTGCAATGTTCGGTTCTGGCAACGTTTGTGTTCTTGTACTAGGATTTTTTTTTTTTTCTT,TGCAGATGCCTGCAATGTTCGGTTCTGGCAACGTTTGTGTTCTTGTACTAGGATTTTTTTTTTTTTCTT,"Chr 2",31505346,1,1.0486e-027,65:T>C,65,0.806452,0.013333,1,0,0.986667,0.013333,0.026311,0,0.013156,5,3.71429,1,1,1,-,2,1,1,1,1,1,1,1,1,1,-,-,1,1,1,1,1,1,1,-,-,1,1,1,1,1,1,1,1,-,1,1,1,1,-,-,1,1,1,1,1,1,1,1,1,-,1,1,1,-,1,1,1,1,1,1,…
100487670|F|0-65:C>T-65:C>T,TGCAGTTTTATCGCACTTGTACTACAGTCTGTTATATGTAAGTCCCTCTTTTTCACTTATCTCATCACT,TGCAGTTTTATCGCACTTGTACTACAGTCTGTTATATGTAAGTCCCTCTTTTTCACTTATCTCATCACT,"Chr 9",9551028,1,1.0486e-027,65:C>T,65,0.763441,0.929577,0.15493,0.84507,0.070423,0.084507,0.130926,0.261853,0.19639,39.60759,24.90909,0.961538,2,0,0,0,0,0,0,0,0,0,0,-,0,2,0,0,0,0,-,0,2,0,1,0,-,0,0,2,-,0,-,0,0,0,0,0,1,0,-,-,0,0,0,…
100494225|F|0-65:C>T-65:C>T	TGCAGAAAACACCTTTCCAACTGTATGTGCCAAAAAATAAATTGTGATAGTCTCTATGCTAACTTCAGT	TGCAGAAAACACCTTTCCAACTGTATGTGCCAAAAAATAAATTGTGATAGTCTCTATGCTAACTTCAGT		0	0	999	65:C>T	65	0.763441	1	0.014085	0.985915	0	0.014085	0	0.027772	0.013886	32.25	9	1	0	0	-	0	-	2	0	0	0	0	0	-	-	0	-	0	0	0	0	0	0	0	-	0	0	0	-	0	-
100494324|F|0-65:C>A-65:C>A,TGCAGTTTAGGGGGAAAAAAACTGCACGGTGGTGCAGTTGCATCAAACGGATGCATGGACTTTTACAGA,TGCAGTTTAGGGGGAAAAAAACTGCACGGTGGTGCAGTTGCATCAAACGGATGCATGGACTTTTACAGA,"Chr 2",9447387,1,1.75467e-025,65:C>A,65,0.387097,0.972222,0.027778,0.972222,0.027778,0,0.054012,0.054012,0.054012,27.54167,15,1,-,-,-,-,-,-,-,-,0,-,0,-,-,-,-,-,-,-,0,0,0,-,-,-,0,-,-,-,-,0,0,0,0,0,0,-,0,-,-,-,-,0,0,0,-,0,-,-,0,-,0,…
100494374|F|0-65:T>C-65:T>C,TGCAGCAAGCTGGATGAAATTTTTATTCCAGCATTTTTCATGCTGAATCATTAGGGTTTTTTTTTTCTT,TGCAGCAAGCTGGATGAAATTTTTATTCCAGCATTTTTCATGCTGAATCATTAGGGTTTTTTTTTTCTT,"Chr 11",46817576,1,1.0486e-027,65:T>C,65,0.72043,0.985075,0.029851,0.970149,0.014925,0.014925,0.029405,0.057919,0.043662,3.09211,2.5,1,0,0,-,0,0,0,0,0,0,0,0,-,0,0,-,-,-,0,-,0,0,-,1,0,0,-,0,0,2,0,-,0,0,0,-,-,0,-,-,0,0,-,-,0,-,0,0,0…
100494622|F|0-65:C>T-65:C>T	TGCAGAAAACTAATTAGCATCTTGTTACTTTGTTTTGGTAATATTTTGATCAATTTCCATCCATTCACC	TGCAGAAAACTAATTAGCATCTTGTTACTTTGTTTTGGTAATATTTTGATCAATTTCCATCCATTCACC		0	0	999	65:C>T	65	0.849462	1	0.025316	0.974684	0	0.025316	0	0.049351	0.024676	42.28283	20	1	0	-	0	0	-	0	0	0	0	0	0	-	0	0	-	0	0	0	0	0	0	0	0	0	0	0	0	0	0
100494965|F|0-65:C>T-65:C>T	TGCAGATAATCAGGCAAACAGAGGTGATTTTCCTTTTAGAATAATTGTGTTTTTTTTTTTTTTTTCCCC	TGCAGATAATCAGGCAAACAGAGGTGATTTTCCTTTTAGAATAATTGTGTTTTTTTTTTTTTTTTCCCC		0	0	999	65:C>T	65	0.634409	0.016949	1	0	0.983051	0.016949	0.033324	0	0.016662	3	2.68056	1	1	1	-	-	1	1	-	1	-	1	1	1	-	-	1	1	1	1	1	1	1	1	1	-	1	-	-	1	1
100495532|F|0-65:G>A-65:G>A	TGCAGGATTTTGATGTGAATTCCAAATGTTTAGAACTATAATTGGTTCAAAATCATAACTTCTTTGGAC	TGCAGGATTTTGATGTGAATTCCAAATGTTTAGAACTATAATTGGTTCAAAATCATAACTTCTTTGGAC		0	0	999	65:G>A	65	0.795699	0.986486	0.013514	0.986486	0.013514	0	0.026662	0.026662	0.026662	25.72093	21	1	-	0	-	-	0	-	-	0	0	0	0	-	-	0	0	0	0	0	0	0	0	0	-	0	0	0	0	0	0
100495648|F|0-65:T>A-65:T>A	TGCAGGTATAAAAGTGTCTGGGGTATTGAGTGTAATTGAACCTAAATTCAGGGGGATCCAAGTGTTACA	TGCAGGTATAAAAGTGTCTGGGGTATTGAGTGTAATTGAACCTAAATTCAGGGGGATCCAAGTGTTACA		0	0	999	65:T>A	65	0.913978	0.011765	1	0	0.988235	0.011765	0.023253	0	0.011626	29	23.71154	1	1	1	1	1	1	1	1	1	1	1	1	1	-	-	-	1	1	1	1	1	1	1	-	1	1	1	1	1	1
100495744|F|0-65:A>C-65:A>C,TGCAGTAAAATTATAACATATTTGAATACGAGGTTAGAAAAGTTTTTCAAAGTTTATCTACTTTAAACT,TGCAGTAAAATTATAACATATTTGAATACGAGGTTAGAAAAGTTTTTCAAAGTTTATCTACTTTAAACT,"Chr 2",9660407,1,2.25381e-029,65:A>C,65,0.903226,0.011905,0.988095,0.011905,0.988095,0,0.023526,0.023526,0.023526,34,33.08,1,1,-,1,1,-,1,1,1,1,1,1,1,0,1,-,1,1,1,1,1,1,1,1,1,1,1,1,1,1,1,1,1,1,1,1,1,1,1,-,1,1,1,1,1,1,1,1,1,1,1,1,1,1…
100496675|F|0-65:T>A-65:T>A,TGCAGCATATGCGTTGTGTTTACCGAAGAACTTCTGGAGTACAAAGGCATAATAGTCTTACCACTTACA,TGCAGCATATGCGTTGTGTTTACCGAAGAACTTCTGGAGTACAAAGGCATAATAGTCTTACCACTTACA,"Chr 4",4598852,1,2.91549e-028,65:T>A,65,0.591398,0.981818,0.018182,0.981818,0.018182,0,0.035702,0.035702,0.035702,28.96721,14,1,-,0,-,0,0,0,-,1,0,0,0,-,-,-,-,0,0,0,0,0,0,0,0,0,0,0,0,0,-,0,-,0,-,-,0,-,0,-,-,0,-,-,0,0,0,0,-,0,-,-,0,…
100503205|F|0-65:C>A-65:C>A,TGCAGCCCTACCAAAATCATTCTCTCCAACTTCTTCTACCTCAGAAGTAACACTGCTTGAATTTTCCCT,TGCAGCCCTACCAAAATCATTCTCTCCAACTTCTTCTACCTCAGAAGTAACACTGCTTGAATTTTCCCT,"Chr 3",785239,1,2.25381e-029,65:C>A,65,0.83871,0.987179,0.012821,0.987179,0.012821,0,0.025312,0.025312,0.025312,34.10989,8,1,0,0,-,0,0,0,0,0,0,-,0,0,0,-,0,0,0,-,0,0,0,0,0,0,0,0,0,0,0,0,0,0,0,0,0,0,0,-,0,-,0,0,0,0,0,0,0,0,0,0,-,0,0…
100503329|F|0-65:C>A-65:C>A,TGCAGCTTCCATGACCCATGACAGAGGATTCCACATGAACCCAAGAAACTTGAGTATCTTGCTTTCCTA,TGCAGCTTCCATGACCCATGACAGAGGATTCCACATGAACCCAAGAAACTTGAGTATCTTGCTTTCCTA,"Chr 11",40525497,1,2.25381e-029,65:C>A,65,0.913978,1,0.011765,0.988235,0,0.011765,0,0.023253,0.011626,47.16667,22,1,0,0,0,0,0,0,0,0,0,0,0,0,0,0,0,0,0,0,-,0,0,0,0,0,0,0,0,0,0,0,0,0,0,0,0,0,0,0,-,0,0,-,0,0,0,0,0,0,0,0,0,0,0,0,0,0,0,…
100503360|F|0-65:C>T-65:C>T,TGCAGGAACTCTATTTATAAAGCTCAACCTATAGAGCAGACCAGTGACAGATGGCTTACATCTGTCAGT,TGCAGGAACTCTATTTATAAAGCTCAACCTATAGAGCAGACCAGTGACAGATGGCTTACATCTGTCAGT,"Chr 11",26281961,1,1.0486e-027,65:C>T,65,0.537634,0.98,0.02,0.98,0.02,0,0.0392,0.0392,0.0392,24.25424,5,1,0,-,-,-,-,0,-,-,0,0,0,0,0,-,-,0,0,-,-,0,0,-,0,-,-,-,0,0,0,-,0,0,-,0,0,0,-,0,0,-,-,-,0,0,0,0,0,-,0,-,0,0,-,-,-,-,0,-,1,-,0,0,…
100503688|F|0-65:C>T-65:C>T	TGCAGTAGCCTCAACTCAAGGCATTCCAGCATGATTCCAACAACCCTAGATCATTTCCCAAGCTTCAGG	TGCAGTAGCCTCAACTCAAGGCATTCCAGCATGATTCCAACAACCCTAGATCATTTCCCAAGCTTCAGG		0	0	999	65:C>T	65	0.741935	1	0.014493	0.985507	0	0.014493	0	0.028565	0.014283	37.91566	32	1	0	0	-	-	0	-	-	0	0	0	0	-	0	0	-	0	0	0	-	0	0	0	-	0	0	0	-	0	0
100503709|F|0-65:T>A-65:T>A,TGCAGTAGTTCCATCCCTTTACCAAACCATTATGACTAGGTTTTCTGATTCTCATGTGCAGTTACTTAC,TGCAGTAGTTCCATCCCTTTACCAAACCATTATGACTAGGTTTTCTGATTCTCATGTGCAGTTACTTAC,"Chr 7",19372327,1,8.10614e-029,65:T>A,65,0.698925,0.984615,0.015385,0.984615,0.015385,0,0.030296,0.030296,0.030296,31.68919,13,1,0,0,-,-,-,0,-,0,0,0,0,-,-,0,0,0,-,0,1,0,0,0,0,-,-,0,0,0,0,0,0,0,0,0,-,-,0,-,-,0,0,0,0,0,0,0,0,0,0,0,-…
100503818|F|0-65:C>T-65:C>T,TGCAGTGAATACTAAAAACACTCGGTATTAGACATGTGTTCATGCAGTGAGATCAAATAGCATGACTTA,TGCAGTGAATACTAAAAACACTCGGTATTAGACATGTGTTCATGCAGTGAGATCAAATAGCATGACTTA,"Chr 4",11313969,1,3.77142e-027,65:C>T,65,0.602151,0.017857,0.982143,0.017857,0.982143,0,0.035077,0.035077,0.035077,5,3.35821,1,1,0,-,-,1,1,-,-,1,1,1,-,-,1,1,1,-,-,-,1,1,1,1,-,-,-,-,1,-,-,1,1,-,1,1,-,1,1,-,-,-,-,1,-,1,1,1,1,1,-,-,1…
100503958|F|0-65:C>A-65:C>A,TGCAGTTGACTGGTGGACATTTGGTGTTTTTCTTTACGAGCTTTTATATGGAAGAACACCCTTTACAGA,TGCAGTTGACTGGTGGACATTTGGTGTTTTTCTTTACGAGCTTTTATATGGAAGAACACCCTTTACAGA,"Chr 2",19124983,1,3.77142e-027,65:C>A,65,0.827957,0.987013,0.012987,0.987013,0.012987,0,0.025637,0.025637,0.025637,36.07609,16,1,0,0,-,-,0,-,-,0,0,0,0,-,0,0,0,0,0,0,0,0,0,0,0,0,0,0,0,0,-,0,0,0,0,0,0,0,0,-,1,0,-,-,0,0,0,0,0,0,0,0,0…
100504608|F|0-65:C>A-65:C>A,TGCAGCTCTTGTAAAAATGTCCTCACAAAATTATAAATCTCTGTACATGATATTTTTTACAATTACAGA,TGCAGCTCTTGTAAAAATGTCCTCACAAAATTATAAATCTCTGTACATGATATTTTTTACAATTACAGA,"Chr 9",3750777,1,3.77142e-027,65:C>A,65,0.784946,1,0.013699,0.986301,0,0.013699,0,0.027022,0.013511,29.24138,11,1,0,0,0,0,-,0,0,0,0,0,0,0,0,0,-,0,0,0,0,0,0,0,0,0,2,0,-,0,0,0,0,0,0,-,-,0,0,-,-,0,0,-,0,0,0,0,-,0,0,-,0,0,-,-,0,0,0,0,…
100509410|F|0-65:T>A-65:T>A,TGCAGAAGAGGCGCGAGAAGTGGAGGAGGCTGAAACAAATATTCTGAGTGTTACTGTAAGATACTTTAC,TGCAGAAGAGGCGCGAGAAGTGGAGGAGGCTGAAACAAATATTCTGAGTGTTACTGTAAGATACTTTAC,"Chr 4",6345796,3,8.10614e-029,65:T>A,65,0.870968,0.987654,0.012346,0.987654,0.012346,0,0.024387,0.024387,0.024387,56.20202,17,1,0,0,0,-,0,0,-,0,0,0,0,0,-,0,0,0,0,0,0,0,0,0,0,0,0,0,0,0,0,0,0,0,0,0,0,0,0,-,0,0,0,0,0,0,0,0,0,0,0,0,0,…
100514728|F|0-65:G>A-65:G>A,TGCAGTTTCTGCCATTTTAGTCTAGCTCTCTCTTTTGCTTTGTGTTGAGTGCAAAACTTTGTATTGCTC,TGCAGTTTCTGCCATTTTAGTCTAGCTCTCTCTTTTGCTTTGTGTTGAGTGCAAAACTTTGTATTGCTC,"Chr 3",25388953,3,4.87864e-026,65:G>A,65,0.83871,1,0.012821,0.987179,0,0.012821,0,0.025312,0.012656,24.84848,16,1,0,0,-,-,0,0,0,0,0,0,0,-,-,0,0,0,2,0,0,0,0,0,0,0,0,0,0,0,-,0,0,0,0,0,0,0,0,0,-,0,-,-,0,0,0,0,-,0,0,-,0,0,0,-,0,0,0,0,…
100515120|F|0-65:C>T-65:C>T,TGCAGAAACTGCTGATGGAGCAGGAATACCAGGTGCAGAGTAAAAGGCTCCAGAATTTGGAGATTCAGA,TGCAGAAACTGCTGATGGAGCAGGAATACCAGGTGCAGAGTAAAAGGCTCCAGAATTTGGAGATTCAGA,"Chr 2",29308690,1,2.25381e-029,65:C>T,65,0.913978,1,0.011765,0.988235,0,0.011765,0,0.023253,0.011626,57.86667,18,1,0,-,0,0,0,0,0,0,0,0,0,0,0,0,0,0,0,0,0,0,0,0,0,0,0,0,0,0,0,0,0,0,0,0,0,0,0,-,-,0,0,0,0,0,0,0,0,0,0,0,0,0,0,0,-,0,0,0…
100515195|F|0-65:C>A-65:C>A	TGCAGACAAACCAGCAGGCCCAATGCCACCCTGTTTTATGGTGCAAATACTCCACTTTAGAATTACAGA	TGCAGACAAACCAGCAGGCCCAATGCCACCCTGTTTTATGGTGCAAATACTCCACTTTAGAATTACAGA		0	0	999	65:C>A	65	0.870968	0.987654	0.012346	0.987654	0.012346	0	0.024387	0.024387	0.024387	50.06186	15	1	0	0	0	-	0	0	0	0	0	0	0	-	0	0	0	0	0	0	0	0	0	0	-	0	0	0	-	0	0
100516554|F|0-65:C>T-65:C>T,TGCAGTGTGAAGAAGAGAACAGGATGTGGAAACCACAACCTTGTCTGCAAAAGAAAAAGATAGTTCATA,TGCAGTGTGAAGAAGAGAACAGGATGTGGAAACCACAACCTTGTCTGCAAAAGAAAAAGATAGTTCATA,"Chr 10",11614764,1,2.25381e-029,65:C>T,65,0.935484,1,0.011494,0.988506,0,0.011494,0,0.022724,0.011362,51.50909,29,1,0,0,0,0,0,0,0,0,0,0,0,0,0,0,0,0,0,0,0,0,0,0,0,0,0,0,0,0,0,0,0,0,0,0,0,0,0,0,-,0,0,0,0,0,0,0,0,0,0,0,0,0,-,0,0,0,0,…
100520356|F|0-65:C>A-65:C>A	TGCAGTACACTATTTCATTATGAAGAATAAATGAAAATGTAATTATCAGAAACATTTTCAATTTACAGA	TGCAGTACACTATTTCATTATGAAGAATAAATGAAAATGTAATTATCAGAAACATTTTCAATTTACAGA		0	0	999	65:C>A	65	0.741935	0.985507	0.014493	0.985507	0.014493	0	0.028565	0.028565	0.028565	34.14286	10	1	-	0	0	0	0	0	0	-	0	0	0	0	-	-	0	0	0	-	0	0	0	0	0	0	0	0	0	0	0
100520918|F|0-65:C>T-65:C>T,TGCAGAGACAGCTCTTACAGAAACATGCAAGAGAGCTTGAGAGCATGCGGGTCTGGTTTCATTTCCTGA,TGCAGAGACAGCTCTTACAGAAACATGCAAGAGAGCTTGAGAGCATGCGGGTCTGGTTTCATTTCCTGA,"Chr 3",18287188,1,2.25381e-029,65:C>T,65,0.784946,1,0.013699,0.986301,0,0.013699,0,0.027022,0.013511,24.39759,17,1,0,0,-,0,0,0,0,0,0,0,0,-,-,0,0,0,0,0,0,0,0,-,-,0,0,0,0,0,0,-,0,0,0,0,0,0,-,-,-,0,-,-,0,0,0,0,0,0,-,0,0,0,-,0,0,0,0,0…
100523788|F|0-65:T>A-65:T>A,TGCAGAAGGCTCTCGTAATTATGAGGCCTTTCGACGTTTCTCAGGTTGTGTTTAGAGTGAAAATTTTCC,TGCAGAAGGCTCTCGTAATTATGAGGCCTTTCGACGTTTCTCAGGTTGTGTTTAGAGTGAAAATTTTCC,"Chr 3",8617236,1,2.25381e-029,65:T>A,65,0.913978,1,0.011765,0.988235,0,0.011765,0,0.023253,0.011626,49.86792,25,1,0,0,-,0,0,0,0,0,0,0,0,-,0,0,0,0,0,0,-,0,0,0,0,0,0,0,0,0,0,0,0,0,0,0,0,2,0,-,0,-,0,0,0,0,0,0,0,0,0,0,0,0,0,0,0,0,0,0,…
100524065|F|0-65:C>A-65:C>A	TGCAGAAGTTTCAAGAGGAAAGCAAATACTGAATTACTCACATTTCATTCTCATTCACAATGTTACAGA	TGCAGAAGTTTCAAGAGGAAAGCAAATACTGAATTACTCACATTTCATTCTCATTCACAATGTTACAGA		0	0	999	65:C>A	65	0.935484	0.988506	0.011494	0.988506	0.011494	0	0.022724	0.022724	0.022724	64.58095	22	1	0	0	0	-	0	0	0	0	0	0	0	0	0	0	0	0	0	0	0	0	0	0	0	0	0	0	0	0	0
100524107|F|0-65:A>C-65:A>C,TGCAGAGCTTGATAGTCCAGAACCTGCATAATAAAAGATACATTGTCCATTGAACAAACTCGTTAATTG,TGCAGAGCTTGATAGTCCAGAACCTGCATAATAAAAGATACATTGTCCATTGAACAAACTCGTTAATTG,"Chr 8",13625963,1,8.10614e-029,65:A>C,65,0.784946,0.013699,0.986301,0.013699,0.986301,0,0.027022,0.027022,0.027022,50,33,1,-,1,1,1,1,-,1,1,1,-,1,-,-,1,1,1,1,1,1,1,1,1,1,1,-,1,1,1,-,1,1,1,1,1,1,1,-,-,-,1,-,1,1,1,1,1,1,1,1,1,1,1,1,1…
100525104|F|0-65:T>C-65:T>C	TGCAGCTTGACTTTATTATTTGTGAAACCAGTCATTATATAGAATAACCGTAATAGAATTACAATTACA	TGCAGCTTGACTTTATTATTTGTGAAACCAGTCATTATATAGAATAACCGTAATAGAATTACAATTACA		0	0	999	65:T>C	65	0.526882	0.020408	0.979592	0.020408	0.979592	0	0.039983	0.039983	0.039983	21	10.07407	1	1	1	1	-	-	1	1	1	1	-	1	-	-	-	-	1	-	-	1	-	1	1	-	-	-	-	-	1	-
100525549|F|0-65:C>A-65:C>A,TGCAGCACCAAGGCCACATGAAGACAACTCTTGACCTGGTGCAAAATTATGTCTTTTTTTTTTTACAGA,TGCAGCACCAAGGCCACATGAAGACAACTCTTGACCTGGTGCAAAATTATGTCTTTTTTTTTTTACAGA,"Chr 2",27618835,1,3.77142e-027,65:C>A,65,0.892473,0.987952,0.048193,0.951807,0.012048,0.036145,0.023806,0.09174,0.057773,25.13402,6.25,0.964286,0,0,0,0,0,0,0,0,0,0,0,-,-,-,0,0,0,0,0,0,0,0,-,0,0,0,0,0,0,0,0,0,0,0,0,0,0,-,-,0,0,1,0,…
100527453|F|0-65:C>A-65:C>A,TGCAGAATTAGGTACATGCCGCATCAGCTGCAAAGATTTCCCAGCAGAAACTATTGATCTAGTTACAGA,TGCAGAATTAGGTACATGCCGCATCAGCTGCAAAGATTTCCCAGCAGAAACTATTGATCTAGTTACAGA,"Chr 7",14063937,1,3.77142e-027,65:C>A,65,0.88172,1,0.012195,0.987805,0,0.012195,0,0.024093,0.012046,48.87755,20,1,-,0,-,0,0,0,0,0,0,0,0,0,-,-,0,0,0,0,-,0,0,0,0,0,0,0,0,0,0,0,0,0,0,0,0,0,0,0,0,0,0,-,0,0,0,0,0,0,0,0,-,0,0,-,0,0,0,0,…
100527838|F|0-65:C>A-65:C>A,TGCAGTCCAGTACTTTCCGGCTGATATGCTCACCATATTTCTTCCACACATAGAATATAACTGTTCAAA,TGCAGTCCAGTACTTTCCGGCTGATATGCTCACCATATTTCTTCCACACATAGAATATAACTGTTCAAA,"Chr 2",7252120,1,2.25381e-029,65:C>A,65,0.903226,1,0.011905,0.988095,0,0.011905,0,0.023526,0.011763,74.58491,26,1,0,0,0,0,0,0,0,0,0,0,0,-,-,0,-,0,0,0,0,0,0,0,0,0,0,0,0,0,0,0,0,0,0,0,0,0,0,0,-,0,0,0,0,0,0,0,0,0,0,-,0,0,0,0,0,0,0,0,…
100530542|F|0-65:T>A-65:T>A,TGCAGAAGTTACCCAGGTACCTATACTAACACAACACGTTTCTATTCCAATGTTTTTTTTTCTTTTACA,TGCAGAAGTTACCCAGGTACCTATACTAACACAACACGTTTCTATTCCAATGTTTTTTTTTCTTTTACA,"Chr 3",11591550,1,4.87864e-026,65:T>A,65,0.903226,0.02381,1,0,0.97619,0.02381,0.046485,0,0.023243,7.5,6.14706,1,1,1,1,-,1,1,1,1,1,1,1,1,1,1,-,1,1,-,1,1,1,1,1,1,1,1,1,1,1,1,1,1,1,1,1,1,1,-,-,1,1,-,1,1,1,1,1,1,1,1,1,1,1,1,1,1,1,1,1,…
100548285|F|0-65:C>A-65:C>A	TGCAGGTATGATGATCAAACATATTTATCCACGTTGCATATGTAACTTTTTTTTTTTTTTTTTTACAGA	TGCAGGTATGATGATCAAACATATTTATCCACGTTGCATATGTAACTTTTTTTTTTTTTTTTTTACAGA		0	0	999	65:C>A	65	0.849462	1	0.012658	0.987342	0	0.012658	0	0.024996	0.012498	5.23762	4	1	0	0	0	0	-	0	0	-	0	0	0	0	-	2	0	0	0	0	0	0	0	0	0	0	0	0	0	0	-
100549387|F|0-65:A>G-65:A>G	TGCAGTACCTTCCTCTATAGATTGGAGACAAAAAGGAGCAGTTACGCCCATCAAGGACCAAGGCCAATG	TGCAGTACCTTCCTCTATAGATTGGAGACAAAAAGGAGCAGTTACGCCCATCAAGGACCAAGGCCAATG		0	0	999	65:A>G	65	0.612903	0.982456	0.017544	0.982456	0.017544	0	0.034472	0.034472	0.034472	10.31818	4	1	0	1	-	0	0	0	0	-	0	-	0	-	-	0	-	0	-	-	0	0	0	0	-	0	0	0	0	0	0
100549453|F|0-65:C>T-65:C>T,TGCAGTGGACCCTGGGCCCAGAGAGGGGTTGAGACAGGGGGGACCATGACGGGAGGCATTCCATGCGTG,TGCAGTGGACCCTGGGCCCAGAGAGGGGTTGAGACAGGGGGGACCATGACGGGAGGCATTCCATGCGTG,"Chr 8",4350036,1,1.0486e-027,65:C>T,65,0.451613,0.928571,0.071429,0.928571,0.071429,0,0.132653,0.132653,0.132653,15.32,13,1,-,0,-,0,-,-,-,-,-,-,-,-,-,-,-,-,-,-,0,0,-,-,0,-,-,-,-,-,-,-,0,0,1,-,0,1,-,0,-,0,-,0,-,0,0,0,0,0,0,-,0,-,0,…
100350372|F|0-64:A>G-64:A>G	TGCAGAAAAAACTGGTGAGCCTGCTTTACTGCTGATGGAAAAGTATGAACATGATAGTGAGCTTACAGA	TGCAGAAAAAACTGGTGAGCCTGCTTTACTGCTGATGGAAAAGTATGAACATGATAGTGAGCTTACAGA		0	0	999	64:A>G	64	0.677419	0.015873	0.984127	0.015873	0.984127	0	0.031242	0.031242	0.031242	18	5.54054	1	1	1	1	1	1	1	1	1	1	1	1	-	-	-	-	1	1	1	1	1	1	1	1	-	1	1	1	1	1
100350521|F|0-64:A>G-64:A>G,TGCAGAAATCCAATAATTCTATAACATATAAAGCTTGCCTGGAGATATTAGGAGCATAGCCACCATCTT,TGCAGAAATCCAATAATTCTATAACATATAAAGCTTGCCTGGAGATATTAGGAGCATAGCCACCATCTT,"Chr 2",15584804,1,2.25381e-029,64:A>G,64,0.741935,1,0.014493,0.985507,0,0.014493,0,0.028565,0.014283,8.03659,3,1,0,-,-,-,-,0,-,0,0,0,0,-,-,0,0,0,-,-,0,0,0,-,0,-,0,0,0,0,0,0,0,0,0,0,0,0,-,-,2,0,0,-,0,0,0,0,-,0,0,0,0,0,0,-,0,0,0,0,0…
100350758|F|0-64:T>C-64:T>C,TGCAGAAGGTGGATAAAGGGAGACAATGGAGTGAATTGTGACACATATTTTCTGCACTGTGAATTACAG,TGCAGAAGGTGGATAAAGGGAGACAATGGAGTGAATTGTGACACATATTTTCTGCACTGTGAATTACAG,"Chr 8",12874231,1,1.35644e-026,64:T>C,64,0.569892,0.018868,0.981132,0.018868,0.981132,0,0.037024,0.037024,0.037024,15,3.98361,1,-,0,1,1,-,-,-,1,1,1,1,-,-,-,1,-,-,1,-,1,1,-,-,1,1,1,-,1,1,-,-,1,1,1,-,-,1,-,-,-,1,-,1,1,-,-,1,1,-,-,-,…
100350979|F|0-64:G>A-64:G>A,TGCAGACAATTATCCCCCAAGCTCCCGGAAACCGCCGTGCCGGCGGCCACCAACCCCGGCGGCGGCTTC,TGCAGACAATTATCCCCCAAGCTCCCGGAAACCGCCGTGCCGGCGGCCACCAACCCCGGCGGCGGCTTC,"Chr 2",35257319,1,2.25381e-029,64:G>A,64,0.688172,1,0.015625,0.984375,0,0.015625,0,0.030762,0.015381,5.46154,4,1,0,0,-,-,0,-,0,-,0,0,0,-,-,-,0,-,0,-,0,0,0,-,0,0,0,0,-,0,0,-,0,0,0,0,0,0,-,0,-,0,-,-,0,0,0,0,0,-,0,-,0,0,0,0,0,0,0,0,0…
100351255|F|0-64:C>G-64:C>G,TGCAGAGCCTCTAGGATTTGCTAGGAGTTTGCTATTGCTACGCAAGGCTAGTTTGAAAAGCTTACAGAT,TGCAGAGCCTCTAGGATTTGCTAGGAGTTTGCTATTGCTACGCAAGGCTAGTTTGAAAAGCTTAC,"Chr 1",1738364,1,1.23587e-026,64:C>G,64,0.806452,0.013333,1,0,0.986667,0.013333,0.026311,0,0.013156,25,9.27473,1,1,1,1,-,1,1,-,-,1,1,1,1,-,1,-,1,1,1,-,1,1,1,1,1,1,1,1,1,1,1,1,1,1,-,1,1,1,-,-,-,2,-,1,1,1,1,1,1,1,1,1,1,1,1,1,1,1,1,1,-,1…
100351356|F|0-64:A>G-64:A>G,TGCAGAGTGATTGCTTGACAGAAGTGGCCCTATAGGTTTGATTTCTGGTGCCATAGAAAATGTTACAGA,TGCAGAGTGATTGCTTGACAGAAGTGGCCCTATAGGTTTGATTTCTGGTGCCATAGAAAATGTTACAGA,"Chr 3",5138266,1,1.0486e-027,64:A>G,64,0.774194,0.013889,1,0,0.986111,0.013889,0.027392,0,0.013696,19,4.94118,1,1,1,-,1,1,2,1,-,1,-,1,1,1,-,-,1,-,-,1,1,1,1,1,-,1,1,1,1,1,1,1,1,1,1,1,-,1,-,1,-,1,1,1,1,1,1,1,1,1,-,-,1,1,1,1,1,1,1,1,…
100351558|F|0-64:C>G-64:C>G	TGCAGATCTCAAAGATGAAAAAACACATACAATATTATATACTGTAATATATTATTATTAGTTACAATT	TGCAGATCTCAAAGATGAAAAAACACATACAATATTATATACTGTAATATATTATTATTAGTTACAATT		0	0	999	64:C>G	64	0.634409	1	0.016949	0.983051	0	0.016949	0	0.033324	0.016662	10.3662	3	1	0	0	-	0	-	-	0	0	0	-	0	-	-	0	0	-	0	0	-	0	0	0	-	0	0	0	-	0	0
100351611|F|0-64:G>A-64:G>A,TGCAGATGCAAAATATCACATGGACGGTCAAATTTTTCTTGGTCGTGAGATAACTGTAGTGTTTGCAGA,TGCAGATGCAAAATATCACATGGACGGTCAAATTTTTCTTGGTCGTGAGATAACTGTAGTGTTTGCAGA,"Chr 2",21191494,1,2.25381e-029,64:G>A,64,0.860215,1,0.0125,0.9875,0,0.0125,0,0.024687,0.012344,7.34737,5,1,0,0,-,0,0,0,0,0,0,0,0,0,-,0,0,0,0,0,0,0,0,0,0,0,0,0,0,0,0,0,0,0,-,0,0,0,0,0,-,0,-,0,0,0,0,0,0,0,0,0,0,0,0,-,0,0,0,0,2,-,0,0…
100351762|F|0-64:G>T-64:G>T,TGCAGATTGCTCTTGCCCTTTTGATTTTGTATAAGAATGTTGGAATTGCGTCTGTTGCAACGTTGATTG,TGCAGATTGCTCTTGCCCTTTTGATTTTGTATAAGAATGTTGGAATTGCGTCTGTTGCAACGTTGATTG,"Chr 11",24507347,1,2.25381e-029,64:G>T,64,0.709677,1,0.015152,0.984848,0,0.015152,0,0.029844,0.014922,4.87671,4,1,0,0,-,0,-,-,-,0,0,0,0,-,-,-,-,0,0,-,0,-,0,-,0,-,0,0,0,0,-,2,0,0,0,0,-,0,-,0,0,-,0,0,0,0,0,0,-,-,0,0,0,0,0,-,-,0,0,0,…
100352019|F|0-64:T>C-64:T>C	TGCAGCACATCCCCAATATTGATCACCAATGCTCCCTCAACAGGAGGAACAAAGATCCAAGTATTACAG	TGCAGCACATCCCCAATATTGATCACCAATGCTCCCTCAACAGGAGGAACAAAGATCCAAGTATTACAG		0	0	999	64:T>C	64	0.774194	0.013889	1	0	0.986111	0.013889	0.027392	0	0.013696	28	7.7093	1	1	1	-	-	1	1	1	1	1	1	1	1	-	1	-	1	1	1	1	1	1	1	-	-	1	1	1	1	-
100352097|F|0-64:G>C-64:G>C,TGCAGCAGAGGCTGCAAGATATGGTTTTACTGCTGTGGACAGGCCAGAAGGGTTCTTGGTTTTGGCCAT,TGCAGCAGAGGCTGCAAGATATGGTTTTACTGCTGTGGACAGGCCAGAAGGGTTCTTGGTTTTGGCCAT,"Chr 4",8573655,1,2.25381e-029,64:G>C,64,0.709677,0.984848,0.015152,0.984848,0.015152,0,0.029844,0.029844,0.029844,3.58442,3,1,0,-,0,0,-,-,0,0,0,0,0,-,-,-,0,0,0,-,0,0,0,0,0,0,0,0,-,0,0,0,0,0,0,-,-,-,0,-,-,0,-,-,0,0,-,0,-,-,0,-,0,0,…
100352350|F|0-64:A>T-64:A>T,TGCAGCCACCTCCAGCTTGAGGGGGTTTATTGGAGTATAGTTAGAATGGGTGTGCTGGCCGCGGAAGTT,TGCAGCCACCTCCAGCTTGAGGGGGTTTATTGGAGTATAGTTAGAATGGGTGTGCTGGCCGCGGAAGTT,"Chr 7",955213,1,1.35644e-026,64:A>T,64,0.763441,0.014085,1,0,0.985915,0.014085,0.027772,0,0.013886,20,10.25882,1,1,1,2,1,1,1,1,1,1,1,1,-,1,-,1,1,-,1,-,1,1,1,1,1,1,1,1,1,1,1,1,1,1,1,1,1,-,-,-,-,1,1,1,1,-,1,1,1,1,-,1,1,1,-,1,1,1,1,1…
100352369|F|0-64:C>T-64:C>T,TGCAGCCAGTGGAGAACAACAATGCATGTGCTCATGTGGGTAAATTGTTGACTAGTGCGTCTGTCGATT,TGCAGCCAGTGGAGAACAACAATGCATGTGCTCATGTGGGTAAATTGTTGACTAGTGCGTCTGTCGATT,"Chr 8",1457411,1,2.25381e-029,64:C>T,64,0.827957,1,0.012987,0.987013,0,0.012987,0,0.025637,0.012818,9.54839,4,1,0,0,0,0,-,0,0,-,0,0,0,2,0,-,0,0,0,0,0,0,0,0,0,0,0,0,0,0,0,0,0,0,0,0,0,0,-,-,0,0,0,-,0,0,0,0,-,0,0,0,0,0,0,-,0,0,0,-,0,…
100352398|F|0-64:T>C-64:T>C	TGCAGCCCAAAATATTGGTCAGCCAACTTCATATTCGTATGCTGCTGTACTAGGATCTTCCTTGTCAAG	TGCAGCCCAAAATATTGGTCAGCCAACTTCATATTCGTATGCTGCTGTACTAGGATCTTCCTTGTCAAG		0	0	999	64:T>C	64	0.784946	1	0.013699	0.986301	0	0.013699	0	0.027022	0.013511	8.84337	3	1	0	0	0	-	-	-	0	0	0	0	0	-	-	-	0	0	0	0	-	0	0	0	0	0	0	0	0	0	0
100352524|F|0-64:G>A-64:G>A,TGCAGCGAATCTGGATCCGTTTTTAGATTTCAATAACCAACAACCAAACATATAAAATGGAAGTGAACA,TGCAGCGAATCTGGATCCGTTTTTAGATTTCAATAACCAACAACCAAACATATAAAATGGAAGTGAACA,"Chr 8",1141305,1,2.25381e-029,64:G>A,64,0.784946,1,0.013699,0.986301,0,0.013699,0,0.027022,0.013511,11.96471,4,1,0,-,-,-,-,0,0,0,0,0,0,-,0,0,0,0,0,0,0,0,0,0,0,0,-,0,2,0,0,0,0,0,0,0,-,0,0,-,-,0,-,0,0,0,0,0,-,0,0,0,0,0,0,-,-,0,0,0,0…
100352641|F|0-64:T>G-64:T>G	TGCAGCTACATAGGATCAGCTATAATTTTGGTATGTCTGGTGTCTGGTGTATGGTGTATTTGATTACAG	TGCAGCTACATAGGATCAGCTATAATTTTGGTATGTCTGGTGTCTGGTGTATGGTGTATTTGATTACAG		0	0	999	64:T>G	64	0.741935	0.014493	1	0	0.985507	0.014493	0.028565	0	0.014283	13	11.85542	1	1	1	-	1	1	1	1	1	1	1	1	-	1	1	-	1	-	1	1	-	1	1	1	1	-	1	1	1	-
100352673|F|0-64:T>C-64:T>C	TGCAGCTATCTCATTGATCTGTCGCTCTGGGTTACTTCTACGATAACCTTTATATAGCTCATTGTTCAC	TGCAGCTATCTCATTGATCTGTCGCTCTGGGTTACTTCTACGATAACCTTTATATAGCTCATTGTTCAC		0	0	999	64:T>C	64	0.666667	1	0.016129	0.983871	0	0.016129	0	0.031738	0.015869	4.28169	4	1	0	-	-	0	-	0	0	-	0	-	0	-	0	0	0	0	-	0	0	0	0	0	0	-	0	-	0	0	0
100353012|F|0-64:C>T-64:C>T	TGCAGGAAATATATTGGTAGGGCTGGCAGTGTATGGTTTATGTCTAAGTCCCTTGAGTTGCTTGCCATT	TGCAGGAAATATATTGGTAGGGCTGGCAGTGTATGGTTTATGTCTAAGTCCCTTGAGTTGCTTGCCATT		0	0	999	64:C>T	64	0.795699	1	0.013514	0.986486	0	0.013514	0	0.026662	0.013331	8.35556	3	1	0	0	0	0	-	-	0	0	0	0	0	-	-	0	0	0	0	0	0	0	0	0	0	0	0	0	0	0	0
100353045|F|0-64:A>G-64:A>G,TGCAGGAAGAATGTCAAGATTTGTATCAGAGAATGAGAAATGGTCTGCTGAAACAGCCTACTATAGTAA,TGCAGGAAGAATGTCAAGATTTGTATCAGAGAATGAGAAATGGTCTGCTGAAACAGCCTACTATAGTAA,"Chr 1",5022557,1,2.25381e-029,64:A>G,64,0.817204,1,0.026316,0.973684,0,0.026316,0,0.051247,0.025623,15.76289,5,1,0,0,0,0,0,0,0,0,0,0,0,-,0,0,0,0,-,0,0,0,0,0,0,0,0,0,0,0,-,0,0,0,0,0,0,0,0,-,-,0,0,0,0,0,0,0,-,2,0,0,0,0,0,-,0,0,0,0,0…
100353231|F|0-64:A>C-64:A>C	TGCAGGATTATGCAAAAACGGATGGGCTAGAATATATATGTCCTCATTGTAGTGTTACGAATTTACAGA	TGCAGGATTATGCAAAAACGGATGGGCTAGAATATATATGTCCTCATTGTAGTGTTACGAATTTACAGA		0	0	999	64:A>C	64	0.774194	0.013889	0.986111	0.013889	0.986111	0	0.027392	0.027392	0.027392	16	6.58621	1	1	1	1	1	1	1	1	1	1	1	1	1	1	-	1	1	1	1	1	1	1	1	-	1	1	1	1	1	1
100353620|F|0-64:T>C-64:T>C	TGCAGGTATGTAGTGAATGTTTCTCCTATATCTATACCTATATATAAAAGCGATTCCTTGTTTATGTAT	TGCAGGTATGTAGTGAATGTTTCTCCTATATCTATACCTATATATAAAAGCGATTCCTTGTTTATGTAT		0	0	999	64:T>C	64	0.741935	0.985507	0.014493	0.985507	0.014493	0	0.028565	0.028565	0.028565	12.8875	3	1	0	0	-	-	-	0	0	0	0	0	0	0	-	-	-	0	0	0	-	0	0	-	0	0	0	0	-	0	0
100353900|F|0-64:A>G-64:A>G	TGCAGTACATCATTGGTAGTAAAAACATGTGAAAAACACTGAATTTCCGCTTGAGGTTCCTCTGATATG	TGCAGTACATCATTGGTAGTAAAAACATGTGAAAAACACTGAATTTCCGCTTGAGGTTCCTCTGATATG		0	0	999	64:A>G	64	0.88172	1	0.012195	0.987805	0	0.012195	0	0.024093	0.012046	9.7767	3	1	0	0	0	0	0	0	0	0	0	0	0	-	0	0	0	0	0	0	0	0	0	0	0	0	0	0	0	0	0
100354206|F|0-64:T>A-64:T>A,TGCAGTCTATTGATGTATTAGGTTGCTTTTACCTTTAGAAGAGTGCAGAATGACAGTGTTGATGTTTGT,TGCAGTCTATTGATGTATTAGGTTGCTTTTACCTTTAGAAGAGTGCAGAATGACAGTGTTGATGTTTGT,"Chr 6",10973669,1,1.35644e-026,64:T>A,64,0.731183,0.014706,1,0,0.985294,0.014706,0.028979,0,0.01449,22,7.93671,1,1,1,1,-,1,-,1,1,1,1,-,-,1,-,-,1,1,1,1,1,1,1,1,-,1,1,1,1,1,1,1,1,1,1,1,1,-,1,-,1,-,1,1,1,1,1,-,1,1,1,-,1,1,1,1,1,-,1,1…
100354279|F|0-64:A>G-64:A>G	TGCAGTGACAAAAGTGGAACTATACAGTTGGGTCCATATCATCGTCATCAGCAGGTGCAGATTTACAGA	TGCAGTGACAAAAGTGGAACTATACAGTTGGGTCCATATCATCGTCATCAGCAGGTGCAGATTTACAGA		0	0	999	64:A>G	64	0.946237	0.011364	1	0	0.988636	0.011364	0.022469	0	0.011235	17	12.52294	1	1	1	-	1	1	1	1	1	1	1	1	-	1	1	-	1	1	1	1	1	1	1	1	1	1	1	1	1	1
100354482|F|0-64:A>G-64:A>G	TGCAGTGTATAGTAAGCATTCCAAAGAAGAGCTGTATGTATGAAACTAATATCAACAATCTATTACAGA	TGCAGTGTATAGTAAGCATTCCAAAGAAGAGCTGTATGTATGAAACTAATATCAACAATCTATTACAGA		0	0	999	64:A>G	64	0.666667	0.016129	1	0	0.983871	0.016129	0.031738	0	0.015869	16	6.76389	1	1	1	-	1	-	1	1	-	1	1	1	-	-	-	1	1	-	-	1	1	1	1	1	-	1	-	1	1	-
100354576|F|0-64:T>C-64:T>C,TGCAGTTAGCTGAGTTTCCAGGTTATTGTTCTCTCTTGTTTAGCAGCAGGAGAACTGCAAACGATCATT,TGCAGTTAGCTGAGTTTCCAGGTTATTGTTCTCTCTTGTTTAGCAGCAGGAGAACTGCAAACGATCATT,"Chr 11",28842438,1,2.25381e-029,64:T>C,64,0.655914,1,0.016393,0.983607,0,0.016393,0,0.032249,0.016125,11.48611,3,1,-,2,0,-,-,0,-,-,0,0,0,-,-,0,-,0,-,-,-,0,0,0,-,0,0,0,-,0,0,-,-,0,0,0,-,0,0,-,-,0,0,0,0,0,0,0,0,0,0,0,-,0,0,0,0,0,0,0…
100355947|F|0-64:A>G-64:A>G	TGCAGAAAGATATACTTATTACTGATTGTATGATCATTTTATCGTTAGTAAACAGTAAATCTTTACAGA	TGCAGAAAGATATACTTATTACTGATTGTATGATCATTTTATCGTTAGTAAACAGTAAATCTTTACAGA		0	0	999	64:A>G	64	0.688172	0.015625	1	0	0.984375	0.015625	0.030762	0	0.015381	16	6.46053	1	1	1	1	-	1	1	-	-	1	1	1	-	-	-	-	1	-	1	1	1	1	1	1	1	1	1	1	1	1
100355958|F|0-64:A>G-64:A>G,TGCAGAAAGTACAATGATTCATTTGTTGTTATTGTAAAAGGAAAAATCCAGTATCAAACTCACAACAAA,TGCAGAAAGTACAATGATTCATTTGTTGTTATTGTAAAAGGAAAAATCCAGTATCAAACTCACAACAAA,"Chr 7",17910616,1,2.25381e-029,64:A>G,64,0.860215,1,0.0375,0.9625,0,0.0375,0,0.072187,0.036094,11.17708,3.66667,1,0,0,-,-,0,0,0,-,0,0,0,-,2,0,0,0,0,0,0,0,0,-,0,0,0,0,0,0,0,0,0,0,0,0,0,-,0,-,0,0,-,-,0,0,0,0,0,0,-,0,0,0,-,0,0,0,0,0,…
100356592|F|0-64:A>T-64:A>T	TGCAGATAAAATATCCAGGTTTGATTGTTTGACGTGAGTGGTATCTGCTTGAGTTGAGAGAGATAAAAA	TGCAGATAAAATATCCAGGTTTGATTGTTTGACGTGAGTGGTATCTGCTTGAGTTGAGAGAGATAAAAA		0	0	999	64:A>T	64	0.698925	0.984615	0.015385	0.984615	0.015385	0	0.030296	0.030296	0.030296	16.30667	9	1	0	0	-	0	0	-	0	0	0	0	0	0	-	0	0	0	-	0	0	0	0	-	0	0	-	0	-	0	-
100356663|F|0-64:T>C-64:T>C,TGCAGATATGGGACTCTGTTCCTAAACCTCAGGCCCACAAGGAAACCCCACTAAGTGAATTTTTTACAG,TGCAGATATGGGACTCTGTTCCTAAACCTCAGGCCCACAAGGAAACCCCACTAAGTGAATTTTTTACAG,"Chr 11",4443457,2,1.35644e-026,64:T>C,64,0.612903,0.017544,0.982456,0.017544,0.982456,0,0.034472,0.034472,0.034472,8,3.53846,1,-,1,1,-,-,-,1,1,1,1,1,-,-,-,1,1,1,1,-,1,1,1,-,1,1,1,-,1,-,1,1,1,-,-,-,1,-,1,-,-,-,1,1,1,-,1,1,-,1,-,-,1…
100356960|F|0-64:C>T-64:C>T,TGCAGCAAGTACACTATCGTATTACATACGATGATTCATATACAGTCTTCTAAAGCAAGCAATACTATT,TGCAGCAAGTACACTATCGTATTACATACGATGATTCATATACAGTCTTCTAAAGCAAGCAATACTATT,"Chr 9",8434735,1,2.25381e-029,64:C>T,64,0.795699,1,0.013514,0.986486,0,0.013514,0,0.026662,0.013331,15.02222,15,1,0,0,0,0,0,0,0,-,0,0,0,0,-,-,0,0,-,-,0,0,0,0,0,0,0,0,0,0,0,-,0,0,0,0,0,-,0,-,-,0,-,-,0,0,0,0,0,0,0,-,0,0,-,-,0,0,0,0,…
100356982|F|0-64:A>G-64:A>G,TGCAGCAATGCCTACAGTCAATTTCTCCGTCAATCCAACTCTCTTGTCAAAAGAAACGACCTTTACAGA,TGCAGCAATGCCTACAGTCAATTTCTCCGTCAATCCAACTCTCTTGTCAAAAGAAACGACCTTTACAGA,"Chr 2",7290969,1,1.0486e-027,64:A>G,64,0.612903,0.035088,0.964912,0.035088,0.964912,0,0.067713,0.067713,0.067713,25.5,8.90769,1,1,-,1,1,1,-,-,-,1,1,1,-,-,-,-,1,1,1,1,1,1,-,1,1,-,1,1,1,0,1,1,1,1,1,-,-,1,-,1,-,1,-,1,-,1,1,-,1,1,-,-,…
100357173|F|0-64:C>A-64:C>A,TGCAGCATCTTCACTTGTCTTGTTCTTTCCAAGATTGACACCAAGGATGCCAGGGCCAGCTTTTCCACC,TGCAGCATCTTCACTTGTCTTGTTCTTTCCAAGATTGACACCAAGGATGCCAGGGCCAGCTTTTCCACC,"Chr 3",1252650,1,2.25381e-029,64:C>A,64,0.602151,0.982143,0.017857,0.982143,0.017857,0,0.035077,0.035077,0.035077,8.40984,8,1,0,0,-,-,-,0,-,-,0,0,0,-,0,-,-,0,-,0,-,0,0,-,0,0,0,0,0,0,-,0,0,0,0,0,0,-,-,-,0,0,-,-,0,-,0,-,-,-,0,0,0,0,…
100357498|F|0-64:T>C-64:T>C,TGCAGCTATCTTAGGCGTGGATTGGGGTGGCACTTTCCCAAAGTGGTAGGTTTTGAGCTCTTCATATCC,TGCAGCTATCTTAGGCGTGGATTGGGGTGGCACTTTCCCAAAGTGGTAGGTTTTGAGCTCTTCATATCC,"Chr 7",14185170,1,1.0486e-027,64:T>C,64,0.677419,0.015873,1,0,0.984127,0.015873,0.031242,0,0.015621,6,5.98611,1,-,1,-,-,1,-,1,1,1,1,1,-,-,1,-,-,-,1,-,1,1,1,1,-,1,1,1,1,1,1,1,1,1,1,1,1,-,1,-,1,1,1,1,1,1,-,-,-,-,-,1,1,-,-,-,1,1,1,-,…
100357742|F|0-64:A>C-64:A>C,TGCAGCTTTTCTGCTATTGTATGGTTCATTTATGTTTTTCTTCTTATTTTCAGTGTCAGAGTTTACAGA,TGCAGCTTTTCTGCTATTGTATGGTTCATTTATGTTTTTCTTCTTATTTTCAGTGTCAGAGTTTACAGA,"Chr 2",29174679,1,1.35644e-026,64:A>C,64,0.591398,0.036364,0.981818,0.018182,0.963636,0.018182,0.070083,0.035702,0.052893,13,4.04918,1,-,-,1,1,-,-,-,-,1,-,1,-,-,-,1,1,1,1,1,1,1,1,1,1,1,1,-,1,1,-,1,1,1,0,1,1,-,1,-,1,-,-,1,1,-,2,-,1…
100358020|F|0-64:T>A-64:T>A	TGCAGGCAGTTTTCCATCTGAAGTTGTTACGCATGACCAATGGATGCAACTGAAGCCAGAACATTACAG	TGCAGGCAGTTTTCCATCTGAAGTTGTTACGCATGACCAATGGATGCAACTGAAGCCAGAACATTACAG		0	0	999	64:T>A	64	0.752688	0.014286	1	0	0.985714	0.014286	0.028163	0	0.014082	8	6.90361	1	1	1	1	1	-	1	1	-	1	1	1	-	-	1	1	1	1	1	1	1	1	1	1	1	2	1	1	1	1
100358373|F|0-64:C>T-64:C>T,TGCAGGTTGAACCTCTTGACGATGCCGTTCAATTCTACCATTACCACTTCAGTTGAGTGCAGCACCCTC,TGCAGGTTGAACCTCTTGACGATGCCGTTCAATTCTACCATTACCACTTCAGTTGAGTGCAGCACCCTC,"Chr 10",1077700,1,2.25381e-029,64:C>T,64,0.698925,1,0.015385,0.984615,0,0.015385,0,0.030296,0.015148,7.70886,3,1,0,0,-,0,0,-,-,-,0,0,0,-,-,-,0,0,0,0,0,0,0,0,0,0,0,0,-,0,0,-,-,0,0,0,0,0,0,0,-,-,-,-,0,0,0,0,-,0,0,-,0,0,-,-,0,0,0,0,0…
100358406|F|0-64:C>A-64:C>A,TGCAGGTTTTGGTTGGTCGTGGGGTCCTCTGACATGGCTAATTCCAAGTGAAATTTTCCCCTTACAGAT,TGCAGGTTTTGGTTGGTCGTGGGGTCCTCTGACATGGCTAATTCCAAGTGAAATTTTCCCCTTAC,"Chr 1",1048226,1,1.23587e-026,64:C>A,64,0.645161,0.983333,0.033333,0.966667,0.016667,0.016667,0.032778,0.064444,0.048611,23.0303,5.5,1,0,-,0,-,0,-,0,-,0,1,0,0,-,-,-,0,0,-,0,0,0,0,0,-,0,0,0,0,0,0,0,0,0,0,-,0,-,-,0,0,-,0,0,-,-,0,0,0,0,-…
100358577|F|0-64:T>G-64:T>G	TGCAGTATCGAAAATCTAGTTTATCTCATCATAACAACAGAACAGACAGATACAACCTTACCGGTAGAA	TGCAGTATCGAAAATCTAGTTTATCTCATCATAACAACAGAACAGACAGATACAACCTTACCGGTAGAA		0	0	999	64:T>G	64	0.677419	1	0.015873	0.984127	0	0.015873	0	0.031242	0.015621	7.28571	3	1	0	-	-	-	-	-	0	0	0	-	0	-	-	-	0	0	0	2	-	0	0	0	0	0	0	0	0	0	0
100358599|F|0-64:A>T-64:A>T	TGCAGTATTATAGGTGTTTTAGTACCATTCTCTAAACAGAAATATCTCAGTATTACATTTATTTACAGA	TGCAGTATTATAGGTGTTTTAGTACCATTCTCTAAACAGAAATATCTCAGTATTACATTTATTTACAGA		0	0	999	64:A>T	64	0.645161	0.016667	0.983333	0.016667	0.983333	0	0.032778	0.032778	0.032778	23	7.04225	1	1	1	1	1	1	1	-	0	1	1	1	-	1	1	-	1	-	1	1	1	1	-	1	1	1	1	-	1	-
100358742|F|0-64:C>T-64:C>T,TGCAGTCTCTTTGCTTGAATGAAGTCATTGGCTCGAGCACAATGAAGCACAAGACGAGTGTAATCGTCA,TGCAGTCTCTTTGCTTGAATGAAGTCATTGGCTCGAGCACAATGAAGCACAAGACGAGTGTAATCGTCA,"Chr 8",3469095,1,2.25381e-029,64:C>T,64,0.677419,0.809524,0.31746,0.68254,0.190476,0.126984,0.30839,0.433359,0.370874,5.39344,3.71429,0.909091,-,0,-,-,0,-,-,0,2,1,0,-,-,0,-,0,0,-,0,0,0,0,-,1,-,0,0,2,0,0,0,2,0,0,1,0,0,1,-,1,0,-,0,0…
100358916|F|0-64:T>G-64:T>G	TGCAGTGTAAAAAAAAATCTTAGAACCCAAAAAATGTGTGAGATAATGCTCTTAGGAAAATACTTACAG	TGCAGTGTAAAAAAAAATCTTAGAACCCAAAAAATGTGTGAGATAATGCTCTTAGGAAAATACTTACAG		0	0	999	64:T>G	64	0.645161	0.016667	1	0	0.983333	0.016667	0.032778	0	0.016389	8	3.14085	1	-	2	-	1	1	1	-	1	1	-	-	-	1	1	1	1	1	1	-	1	1	1	1	1	-	-	-	1	1
100360330|F|0-64:A>C-64:A>C	TGCAGGCAATAATTGAGGATTTTCATCGTATGAAATCAACTAATACAACAGAGCACATACACTTACAGA	TGCAGGCAATAATTGAGGATTTTCATCGTATGAAATCAACTAATACAACAGAGCACATACACTTACAGA		0	0	999	64:A>C	64	0.860215	0.0125	0.9875	0.0125	0.9875	0	0.024687	0.024687	0.024687	9	5.45652	1	1	1	-	1	1	1	1	1	1	1	1	1	-	-	1	1	1	1	1	1	1	1	1	1	1	1	-	1	1
100360633|F|0-64:G>T-64:G>T	TGCAGTTGAACCCCCTCTACCCAATTCACCAGACATCTCTAAAATATTAGAATCAGTTACACTGGATTA	TGCAGTTGAACCCCCTCTACCCAATTCACCAGACATCTCTAAAATATTAGAATCAGTTACACTGGATTA		0	0	999	64:G>T	64	0.688172	0.015625	1	0	0.984375	0.015625	0.030762	0	0.015381	19	7.68919	1	1	1	1	1	1	1	1	-	1	1	1	-	-	-	1	1	1	-	-	1	1	1	1	1	1	-	1	1	1
100363739|F|0-64:A>G-64:A>G,TGCAGCCTTTCCCTTCCTACCTGCACTGCACACACCACACTTCCGGTCTTCCACATCATAATTGAACTG,TGCAGCCTTTCCCTTCCTACCTGCACTGCACACACCACACTTCCGGTCTTCCACATCATAATTGAACTG,"Chr 2",32044155,1,2.25381e-029,64:A>G,64,0.741935,1,0.014493,0.985507,0,0.014493,0,0.028565,0.014283,6.18072,3,1,0,0,0,2,0,0,0,0,0,-,0,-,-,0,-,0,0,0,0,0,0,0,0,0,0,0,0,0,0,0,0,0,-,0,0,0,0,-,0,0,-,0,0,0,0,0,-,0,-,0,0,0,-,0,0,0,0,0,0…
100364472|F|0-64:T>C-64:T>C,TGCAGCTTTGAGAGATTTGAATGTTTGGGTCATGAATGTGGTTACAATAGACTCCCCAGACACTTTACA,TGCAGCTTTGAGAGATTTGAATGTTTGGGTCATGAATGTGGTTACAATAGACTCCCCAGACACTTTACA,"Chr 11",45040214,1,3.77142e-027,64:T>C,64,0.741935,0.014493,0.985507,0.014493,0.985507,0,0.028565,0.028565,0.028565,11,10.65854,1,1,1,-,1,-,1,1,1,1,1,1,-,-,1,-,1,1,-,0,1,1,1,-,-,1,1,1,1,1,1,1,1,1,1,1,-,1,1,1,1,1,1,1,1,-,1,-,-,1,-,…
100365994|F|0-64:T>C-64:T>C	TGCAGTATTAGTAATTATATTCATATATTTATTCTCTCATTTTTACTCTTTTTTTACTTTTATATTTTT	TGCAGTATTAGTAATTATATTCATATATTTATTCTCTCATTTTTACTCTTTTTTTACTTTTATATTTTT		0	0	999	64:T>C	64	0.752688	1	0.014286	0.985714	0	0.014286	0	0.028163	0.014082	5.25641	3	1	-	0	-	0	0	-	-	0	0	0	0	-	-	0	-	0	0	0	0	0	0	0	0	0	0	0	0	0	0
100367106|F|0-64:G>T-64:G>T	TGCAGTTGGGCCTCCACTGCAATTTGATGTGTGAGTCCACGTGAGTGGGGTCAAATTTTTAGTTGAGAA	TGCAGTTGGGCCTCCACTGCAATTTGATGTGTGAGTCCACGTGAGTGGGGTCAAATTTTTAGTTGAGAA		0	0	999	64:G>T	64	0.709677	1	0.015152	0.984848	0	0.015152	0	0.029844	0.014922	10.9375	6	1	0	0	-	-	-	0	0	0	0	-	0	0	-	0	-	0	0	0	0	0	0	0	-	0	0	0	0	0	2
100368935|F|0-64:T>C-64:T>C,TGCAGAATAACCGTTTCACGGGTTTTATTCCGCCCTCCCTCAGCAACTGCTCCAACCTCGTTGCTTTGG,TGCAGAATAACCGTTTCACGGGTTTTATTCCGCCCTCCCTCAGCAACTGCTCCAACCTCGTTGCTTTGG,"Chr 3",2659143,1,1.0486e-027,64:T>C,64,0.55914,0.019231,0.980769,0.019231,0.980769,0,0.037722,0.037722,0.037722,5,4.41379,1,-,1,-,-,-,1,-,1,1,-,1,-,-,-,0,-,1,1,1,1,1,1,1,-,1,-,-,1,-,-,1,1,1,1,1,1,-,-,-,-,-,1,1,-,1,1,-,1,1,-,1,1,-,…
100369186|F|0-64:A>T-64:A>T	TGCAGAGTCTCCAAAAAGCTAAAGTCATCCAGTGGCTTTGCTTTACGCCACCATCAAAAATTACAGATC	TGCAGAGTCTCCAAAAAGCTAAAGTCATCCAGTGGCTTTGCTTTACGCCACCATCAAAAATTAC		0	0	999	64:A>T	64	0.623656	0.017241	0.982759	0.017241	0.982759	0	0.033888	0.033888	0.033888	11	3.93939	1	1	-	1	1	-	1	1	1	1	-	1	-	-	-	1	1	1	1	1	1	-	1	1	1	1	-	-	1	-
100427979|F|0-64:C>A-64:C>A,TGCAGAATTGAAGGTGGACAAGTTTCATCATCAAGCATTTCTGGTGCTTCCGTAGCATTGACTTCTAGT,TGCAGAATTGAAGGTGGACAAGTTTCATCATCAAGCATTTCTGGTGCTTCCGTAGCATTGACTTCTAGT,"Chr 1",12195537,1,2.25381e-029,64:C>A,64,0.849462,1,0.012658,0.987342,0,0.012658,0,0.024996,0.012498,18.06452,17,1,0,2,0,-,0,0,0,0,0,0,0,-,0,0,0,0,0,0,0,0,0,0,0,0,0,0,-,0,-,-,0,0,0,0,-,0,-,0,-,0,-,0,0,0,0,0,0,0,0,-,0,0,0,0,0,0,0,0…
100428323|F|0-64:G>A-64:G>A	TGCAGAGTCTTTGAGAGATTTGAAGCTGGATCGACCGTCTGGTCTACCAAAGCCAGAGGAAATTGATGA	TGCAGAGTCTTTGAGAGATTTGAAGCTGGATCGACCGTCTGGTCTACCAAAGCCAGAGGAAATTGATGA		0	0	999	64:G>A	64	0.860215	1	0.0125	0.9875	0	0.0125	0	0.024687	0.012344	15.10101	14	1	0	0	0	0	0	0	0	0	0	0	0	-	-	0	0	0	-	0	0	0	0	0	0	0	-	0	0	0	0
100428682|F|0-64:T>A-64:T>A,TGCAGCAAATCAAAAAAAGGAAGGAATAAATTTGACATTCACAAAATACTTCACCAATCACCATTACAG,TGCAGCAAATCAAAAAAAGGAAGGAATAAATTTGACATTCACAAAATACTTCACCAATCACCATTACAG,"Chr 6",1225749,1,1.35644e-026,64:T>A,64,0.666667,0.016129,1,0,0.983871,0.016129,0.031738,0,0.015869,11,10.19178,1,-,1,-,-,1,1,1,1,1,1,1,-,-,-,-,1,-,-,-,1,1,-,1,1,-,1,1,1,1,1,1,1,1,1,-,1,-,-,-,-,1,-,1,1,1,1,-,-,1,1,-,1,1,-,-,1,1,2,…
100429358|F|0-64:G>A-64:G>A,TGCAGCTGCTATGTAGTGGAAAAGATTTATTTTTGTCATGCCGATGTTGTTCAATTTTGTTTTTGAAAA,TGCAGCTGCTATGTAGTGGAAAAGATTTATTTTTGTCATGCCGATGTTGTTCAATTTTGTTTTTGAAAA,"Chr 6",12535467,1,2.25381e-029,64:G>A,64,0.731183,0.985294,0.014706,0.985294,0.014706,0,0.028979,0.028979,0.028979,12.4875,4,1,0,0,-,-,-,-,-,0,0,0,0,-,-,0,0,0,0,-,0,0,0,1,-,0,0,0,-,0,0,-,-,0,0,0,0,0,0,-,-,0,0,0,0,0,0,0,0,0,0,-,-,0…
100429662|F|0-64:C>T-64:C>T,TGCAGGAGTATGCAACTGCATCATTGCTCACTCTATCAGCCTCTCCAACCAACAAACCAATCATCAGTG,TGCAGGAGTATGCAACTGCATCATTGCTCACTCTATCAGCCTCTCCAACCAACAAACCAATCATCAGTG,"Chr 2",10832095,1,2.25381e-029,64:C>T,64,0.72043,0.985075,0.014925,0.985075,0.014925,0,0.029405,0.029405,0.029405,15.7013,8,1,0,0,0,-,-,0,-,-,0,0,0,-,0,-,-,0,0,-,0,0,0,0,-,1,0,0,0,0,0,0,0,0,-,0,0,0,-,-,-,0,-,-,0,0,0,0,0,0,0,0,-,0,…
100430032|F|0-64:C>T-64:C>T	TGCAGGTGCTTCAATAATACACAATCATTTCAAGACAAGCTTAGTGTGGTGGTGATATCGTAAACTATA	TGCAGGTGCTTCAATAATACACAATCATTTCAAGACAAGCTTAGTGTGGTGGTGATATCGTAAACTATA		0	0	999	64:C>T	64	0.612903	0.982456	0.017544	0.982456	0.017544	0	0.034472	0.034472	0.034472	7.72131	7	1	0	0	0	-	0	0	0	0	0	-	-	-	-	-	-	0	0	0	0	0	0	0	0	0	0	0	-	0	0
100430275|F|0-64:A>C-64:A>C,TGCAGTATCAAAGCTAGCATGTTGAGGATGTTACCTGTATTCCTGGAATATATAGAACTTTGTTACAGA,TGCAGTATCAAAGCTAGCATGTTGAGGATGTTACCTGTATTCCTGGAATATATAGAACTTTGTTACAGA,"Chr 1",1598548,1,1.35644e-026,64:A>C,64,0.655914,0.016393,0.983607,0.016393,0.983607,0,0.032249,0.032249,0.032249,19,3.96923,1,-,1,-,1,1,1,-,1,1,-,1,1,-,1,1,-,0,1,-,1,1,1,1,1,1,1,1,1,1,-,-,1,-,1,-,1,-,-,1,1,1,-,1,1,-,1,1,1,1,-,-,1…
100430533|F|0-64:A>C-64:A>C,TGCAGTGCTGAGATAGGGACAATTGGAATCATAGAGAGGGTAAGATTGATCAAAAACCCATTTTACAGA,TGCAGTGCTGAGATAGGGACAATTGGAATCATAGAGAGGGTAAGATTGATCAAAAACCCATTTTACAGA,"Chr 3",510564,1,1.35644e-026,64:A>C,64,0.752688,0.014286,1,0,0.985714,0.014286,0.028163,0,0.014082,34,23.71429,1,1,1,-,1,1,1,1,-,1,1,1,1,-,1,1,1,1,1,-,1,1,1,1,-,-,1,1,1,-,1,1,1,-,1,1,1,1,-,-,-,2,1,1,1,1,1,1,1,1,1,1,1,1,-,-,1,1,1,1…
100430915|F|0-64:A>C-64:A>C,TGCAGTTTTAGCTTTCTATGCTAATTGTTTTACATAATCTTAGCTATTTTTTACTGATGCTTGAAAGTT,TGCAGTTTTAGCTTTCTATGCTAATTGTTTTACATAATCTTAGCTATTTTTTACTGATGCTTGAAAGTT,"Chr 7",2208874,1,2.25381e-029,64:A>C,64,0.88172,1,0.012195,0.987805,0,0.012195,0,0.024093,0.012046,15.05051,5,1,0,0,0,0,0,0,0,0,0,0,0,0,0,0,0,0,0,0,0,0,0,0,0,0,0,0,0,0,0,0,0,0,0,0,-,0,0,0,-,0,-,0,0,0,0,0,0,2,0,0,0,0,0,0,-,0,0,0,0,…
100433046|F|0-64:T>A-64:T>A	TGCAGTCCTCGTTGCTTCATTCATTTTTCCCTCACTTTATTTACGCAAAGTGCTTTCCATCATTTTTGA	TGCAGTCCTCGTTGCTTCATTCATTTTTCCCTCACTTTATTTACGCAAAGTGCTTTCCATCATTTTTGA		0	0	999	64:T>A	64	0.698925	1	0.015385	0.984615	0	0.015385	0	0.030296	0.015148	21.60811	9	1	0	0	-	0	0	0	-	0	0	0	0	-	-	0	-	0	0	-	-	0	0	0	0	-	0	0	-	0	0
100433103|F|0-64:C>A-64:C>A	TGCAGTGATGTTTGTAATTGATATCTGTCAACATTTCTAACAAATGGACTCCCCTCAAGGTCTTCTAAA	TGCAGTGATGTTTGTAATTGATATCTGTCAACATTTCTAACAAATGGACTCCCCTCAAGGTCTTCTAAA		0	0	999	64:C>A	64	0.655914	1	0.016393	0.983607	0	0.016393	0	0.032249	0.016125	10.48	7	1	0	0	-	0	0	0	-	0	0	0	0	-	-	0	-	-	0	-	0	2	0	-	0	0	-	0	0	0	-
100455671|F|0-64:G>A-64:G>A	TGCAGCAAGCTTTGGTTGGCGAGGATTCAGGTGAAGAGCAACTTTTTTCTTCTGAAAATAGCTTGGCGA	TGCAGCAAGCTTTGGTTGGCGAGGATTCAGGTGAAGAGCAACTTTTTTCTTCTGAAAATAGCTTGGCGA		0	0	999	64:G>A	64	0.860215	1	0.0125	0.9875	0	0.0125	0	0.024687	0.012344	20.96907	14	1	0	0	0	-	0	0	-	0	0	0	0	-	-	0	0	0	-	-	-	0	0	0	0	0	0	0	0	0	0
100455740|F|0-64:A>T-64:A>T,TGCAGCACTAGCGGCAACTCAAGTTGCTTTTGTACTACAATCTGGGCAGCGTAGAGGATTACAGATCGG,TGCAGCACTAGCGGCAACTCAAGTTGCTTTTGTACTACAATCTGGGCAGCGTAGAGGATTAC,"Chr 6",7366734,1,6.89379e-024,64:A>T,64,0.623656,0.017241,0.982759,0.017241,0.982759,0,0.033888,0.033888,0.033888,12,3.15385,1,1,1,-,-,-,1,1,1,1,1,1,1,-,-,-,-,1,1,1,1,-,1,1,1,-,1,1,-,1,1,1,1,1,-,1,-,-,-,-,-,-,-,1,1,0,1,1,1,1,-,-,1,1,1,1,…
100455942|F|0-64:T>C-64:T>C,TGCAGCCATTTCAACTTCGAAGGGAGAAGAACCCAAACGAATGATGACTGAAACACAATAGTTATAAAT,TGCAGCCATTTCAACTTCGAAGGGAGAAGAACCCAAACGAATGATGACTGAAACACAATAGTTATAAAT,"Chr 9",1497111,1,2.25381e-029,64:T>C,64,0.709677,1,0.030303,0.969697,0,0.030303,0,0.05877,0.029385,8.03947,5,1,0,-,0,-,-,0,0,-,0,-,0,-,0,0,-,0,0,0,0,0,0,0,-,0,0,-,0,0,-,0,-,0,0,-,0,-,0,0,-,0,-,-,0,0,0,0,0,0,0,-,0,0,0,-,0,0,-,0,0,-…
100472599|F|0-64:G>A-64:G>A	TGCAGAGAGGAGATTCCTTTTTCTTCTTTTGGTAGGACCCTTCGTCTCATCAGTTATTAGTTTTGCATT	TGCAGAGAGGAGATTCCTTTTTCTTCTTTTGGTAGGACCCTTCGTCTCATCAGTTATTAGTTTTGCATT		0	0	999	64:G>A	64	0.903226	1	0.011905	0.988095	0	0.011905	0	0.023526	0.011763	17.32653	12	1	0	0	0	0	0	0	0	0	0	0	0	-	0	0	0	0	0	0	0	0	0	0	0	0	0	0	0	0	0
100472651|F|0-64:G>A-64:G>A,TGCAGAGGAAGCCTCTTGGGAAAAGGCAGCTTCTATCAAAGAGAAATATCCCAATTTTTGCCTTGAGGA,TGCAGAGGAAGCCTCTTGGGAAAAGGCAGCTTCTATCAAAGAGAAATATCCCAATTTTTGCCTTGAGGA,"Chr 8",17792742,1,2.25381e-029,64:G>A,64,0.806452,1,0.013333,0.986667,0,0.013333,0,0.026311,0.013156,22.49462,19,1,0,0,0,-,0,0,0,0,0,0,0,0,0,-,-,0,0,0,2,0,0,0,0,0,0,0,0,0,0,0,0,0,0,0,-,-,-,-,-,0,0,-,0,0,0,0,-,0,0,-,-,0,0,0,0,0,0,0…
100472915|F|0-64:C>A-64:C>A,TGCAGCAAACTATAGCACAGATAATGAGGCTCATGTCCTTTTTGAAGAAGAGTGACTACATTTACAGAT,TGCAGCAAACTATAGCACAGATAATGAGGCTCATGTCCTTTTTGAAGAAGAGTGACTACATTTAC,"Chr 5",1697578,1,1.23587e-026,64:C>A,64,0.784946,0.986301,0.082192,0.917808,0.013699,0.068493,0.027022,0.150873,0.088947,35.50562,9.16667,1,0,0,0,1,0,0,-,0,0,0,0,0,0,0,-,0,0,-,-,0,0,0,-,0,-,0,2,0,0,0,0,0,0,0,0,0,0,-,0,2,-,0,0,0,0,0,-,…
100473302|F|0-64:C>A-64:C>A	TGCAGCTGATACCCTGGTTTGGGTGCTACTTGGCCTTGCTCGGTGTTCAGCACTCTTATACTTTCCATT	TGCAGCTGATACCCTGGTTTGGGTGCTACTTGGCCTTGCTCGGTGTTCAGCACTCTTATACTTTCCATT		0	0	999	64:C>A	64	0.731183	1	0.029412	0.970588	0	0.029412	0	0.057093	0.028547	25.97403	11.5	1	0	-	-	-	0	0	-	-	0	0	0	-	0	-	0	0	0	0	0	0	0	0	0	0	0	0	0	0	0
100473782|F|0-64:C>T-64:C>T,TGCAGGTTAGTTTAGAAGAAGAGGATAACTCAAAGGCCTTTCTTATTCTCAATGAAATAATTCTCACAT,TGCAGGTTAGTTTAGAAGAAGAGGATAACTCAAAGGCCTTTCTTATTCTCAATGAAATAATTCTCACAT,"Chr 2",17364418,1,2.25381e-029,64:C>T,64,0.817204,1,0.013158,0.986842,0,0.013158,0,0.02597,0.012985,40.80208,16,1,0,-,-,-,0,-,0,0,0,0,0,-,0,-,-,0,0,0,0,0,0,0,-,0,0,0,0,0,0,0,0,0,0,0,0,0,-,0,0,0,0,0,0,0,0,0,0,0,0,-,0,0,0,-,2,0,0,0,…
100473789|F|0-64:G>A-64:G>A	TGCAGGTTCCGGCTCGCATCGAGAAACTCATTACAGAGAAGCAATTTTATGCCGCAATTCAATTGCATG	TGCAGGTTCCGGCTCGCATCGAGAAACTCATTACAGAGAAGCAATTTTATGCCGCAATTCAATTGCATG		0	0	999	64:G>A	64	0.913978	1	0.011765	0.988235	0	0.011765	0	0.023253	0.011626	42.50943	21	1	0	0	0	0	0	0	0	0	0	0	0	0	0	0	0	0	0	0	0	0	0	0	0	0	0	0	0	0	0
100476054|F|0-64:T>A-64:T>A,TGCAGTGGTCGGTGTGGAGAAAGTCAATGTCCTGAATTCTGCCTTTGCGCGGAGGTATACCATTTCTTA,TGCAGTGGTCGGTGTGGAGAAAGTCAATGTCCTGAATTCTGCCTTTGCGCGGAGGTATACCATTTCTTA,"Chr 6",22618234,1,2.25381e-029,64:T>A,64,0.817204,1,0.013158,0.986842,0,0.013158,0,0.02597,0.012985,39.4086,19,1,0,0,0,0,0,0,0,-,0,0,0,0,0,0,-,0,-,0,0,0,0,-,0,0,-,0,0,0,0,0,0,0,0,0,0,2,-,-,0,0,0,0,0,0,0,0,0,0,0,-,0,0,-,-,0,0,0,0,0…
100485104|F|0-64:C>T-64:C>T	TGCAGAGTTTGTGGGTTTGCACTAAGGATATTTGGGGCTCACAATCTTATTGGTAGAATAATGGCTATG	TGCAGAGTTTGTGGGTTTGCACTAAGGATATTTGGGGCTCACAATCTTATTGGTAGAATAATGGCTATG		0	0	999	64:C>T	64	0.849462	1	0.012658	0.987342	0	0.012658	0	0.024996	0.012498	31.90526	19	1	0	0	-	0	-	0	-	0	0	2	0	0	0	0	0	0	-	0	0	0	0	0	0	0	0	0	0	0	0
100485219|F|0-64:C>T-64:C>T	TGCAGATGGCACTCGGGCACGATATTTTAGATTATATAGGACCTTGGCTACGAAGGTTCCATCCCTTAC	TGCAGATGGCACTCGGGCACGATATTTTAGATTATATAGGACCTTGGCTACGAAGGTTCCATCCCTTAC		0	0	999	64:C>T	64	0.731183	0.985294	0.014706	0.985294	0.014706	0	0.028979	0.028979	0.028979	21.3625	7	1	0	0	-	-	0	0	0	0	0	-	0	-	-	0	-	0	0	0	-	0	0	0	0	-	-	0	-	0	-
100485318|F|0-64:G>A-64:G>A	TGCAGCAAGTACATTGTGTGTGACTGTGTGAGTAGAAGGGGGAGTAACCAGGGTATGCCCAGTTGTCCA	TGCAGCAAGTACATTGTGTGTGACTGTGTGAGTAGAAGGGGGAGTAACCAGGGTATGCCCAGTTGTCCA		0	0	999	64:G>A	64	0.860215	0.9875	0.0125	0.9875	0.0125	0	0.024687	0.024687	0.024687	35.90217	29	1	0	0	-	0	0	0	0	0	0	0	0	-	0	-	-	0	0	0	-	0	0	0	0	0	0	0	-	0	0
100485642|F|0-64:A>G-64:A>G,TGCAGCTGAGGCAATGTCCATGTGCAACCACATTCAAAAAGGGAAGAAGAAGACCTTCATCATTACAGA,TGCAGCTGAGGCAATGTCCATGTGCAACCACATTCAAAAAGGGAAGAAGAAGACCTTCATCATTACAGA,"Chr 2",2073163,1,1.35644e-026,64:A>G,64,0.849462,0.012658,1,0,0.987342,0.012658,0.024996,0,0.012498,34,20.84375,1,1,-,-,1,1,1,1,1,1,1,1,1,1,1,1,1,-,1,1,1,1,-,-,1,1,1,1,1,1,1,1,1,1,1,1,1,-,-,-,1,-,1,1,1,1,1,-,1,1,1,1,1,1,1,1,1,1,1,…
100485747|F|0-64:G>A-64:G>A	TGCAGCTTTCTCCACGTTCACAAAAGGCAATCATAATGGTGAAGATGATCATCACTATAACTCTGAGAA	TGCAGCTTTCTCCACGTTCACAAAAGGCAATCATAATGGTGAAGATGATCATCACTATAACTCTGAGAA		0	0	999	64:G>A	64	0.774194	0.986111	0.013889	0.986111	0.013889	0	0.027392	0.027392	0.027392	19.79762	5	1	0	-	0	0	0	0	0	0	0	0	0	-	0	-	-	0	-	0	0	0	0	0	0	0	0	0	0	0	0
100486511|F|0-64:A>G-64:A>G	TGCAGTTGTGGTTTCCACAGTGGTAACTGCGTCCAAACCCTATTTCTCGACAACCACTGCAATTACAGA	TGCAGTTGTGGTTTCCACAGTGGTAACTGCGTCCAAACCCTATTTCTCGACAACCACTGCAATTACAGA		0	0	999	64:A>G	64	0.784946	0.013699	0.986301	0.013699	0.986301	0	0.027022	0.027022	0.027022	33	18.29545	1	1	1	-	-	1	1	-	1	1	1	1	-	-	1	-	1	1	1	1	1	1	1	1	-	1	1	1	1	1
100487154|F|0-64:A>T-64:A>T	TGCAGATGAATATGGATGGAATTAGACGCCACAGTTGTACAGAAGTGAGGCTTCGTTAGTTGTTACAGA	TGCAGATGAATATGGATGGAATTAGACGCCACAGTTGTACAGAAGTGAGGCTTCGTTAGTTGTTACAGA		0	0	999	64:A>T	64	0.645161	0.016667	0.983333	0.016667	0.983333	0	0.032778	0.032778	0.032778	27	21.25397	1	1	-	-	-	1	1	-	1	1	1	1	-	1	1	-	1	-	-	1	1	1	1	-	1	1	1	-	1	-
100487494|F|0-64:T>C-64:T>C	TGCAGTAATTGGTATGAAGGCTCAAGATACCTAAATGACAATATATAATTTCTCCTTTATTTTATATTT	TGCAGTAATTGGTATGAAGGCTCAAGATACCTAAATGACAATATATAATTTCTCCTTTATTTTATATTT		0	0	999	64:T>C	64	0.827957	0.987013	0.012987	0.987013	0.012987	0	0.025637	0.025637	0.025637	17.36264	6	1	0	0	-	0	0	-	0	0	0	0	0	-	0	0	0	0	-	0	0	0	0	-	0	1	0	0	0	0	0
100487537|F|0-64:G>A-64:G>A,TGCAGTCTCTCATCCGTCACAAGCCTTCATCTCTTGAGAATTTTCATAGTCACGTGGAAAATTTGGAGC,TGCAGTCTCTCATCCGTCACAAGCCTTCATCTCTTGAGAATTTTCATAGTCACGTGGAAAATTTGGAGC,"Chr 6",10155529,1,2.25381e-029,64:G>A,64,0.83871,1,0.012821,0.987179,0,0.012821,0,0.025312,0.012656,30.26531,23,1,0,0,0,-,0,0,0,0,0,0,0,0,0,-,0,0,-,0,0,0,0,0,0,0,0,0,0,0,0,0,0,0,0,0,-,0,-,0,0,0,-,-,0,0,0,0,-,0,0,0,-,0,-,0,0,0,0,0,…
100487596|F|0-64:C>A-64:C>A	TGCAGTGTGTGTGTGTGTATAATATGGAAAATGAGTGAAAGATTATTAGTAAAATCCTCCATTACAGAT	TGCAGTGTGTGTGTGTGTATAATATGGAAAATGAGTGAAAGATTATTAGTAAAATCCTCCATTAC		0	0	999	64:C>A	64	0.817204	0.986842	0.039474	0.960526	0.013158	0.026316	0.02597	0.075831	0.0509	30.95506	12.66667	1	0	0	0	-	-	0	0	0	0	-	0	-	1	0	-	0	0	0	0	0	0	0	0	0	-	0	0	0	0
100495024|F|0-64:G>A-64:G>A,TGCAGATGATCCTGGAGATTGTGTTTCAGCAGCACCTCTGGTGATAACTTCCAAAGGTTTTATCGTTGA,TGCAGATGATCCTGGAGATTGTGTTTCAGCAGCACCTCTGGTGATAACTTCCAAAGGTTTTATCGTTGA,"Chr 9",2075504,4,1.0486e-027,64:G>A,64,0.892473,0.903614,0.168675,0.831325,0.096386,0.072289,0.174191,0.280447,0.227319,14.88172,8.73333,0.973684,0,1,0,0,0,0,1,0,0,2,0,-,0,1,1,0,0,1,0,0,0,0,0,0,0,0,0,0,0,-,0,0,0,0,0,0,-,0,-,0,0,0,…
100495834|F|0-64:C>T-64:C>T	TGCAGTATTATTTTGGGCAAAGCACGTGAAGATATGAGATTTGGTGCCTTAGTTTATTCAATATCGAAA	TGCAGTATTATTTTGGGCAAAGCACGTGAAGATATGAGATTTGGTGCCTTAGTTTATTCAATATCGAAA		0	0	999	64:C>T	64	0.849462	1	0.050633	0.949367	0	0.050633	0	0.096138	0.048069	32.41053	15.75	1	0	0	0	-	0	0	0	0	0	-	0	0	0	-	-	0	0	0	-	0	0	0	2	0	0	0	2	0	-
100496039|F|0-64:G>C-64:G>C,TGCAGTTAGAAAAGGAATACAAGTGCTCATATATGACAGTAATGATGCAATGAAAATAATTTTAGAGAA,TGCAGTTAGAAAAGGAATACAAGTGCTCATATATGACAGTAATGATGCAATGAAAATAATTTTAGAGAA,"Chr 10",3100814,1,2.25381e-029,64:G>C,64,0.946237,1,0.011364,0.988636,0,0.011364,0,0.022469,0.011235,54.29358,20,1,0,0,-,0,0,0,0,-,0,0,0,-,0,0,0,0,0,2,0,0,0,0,0,0,0,0,0,0,0,0,0,0,0,0,0,0,0,0,0,0,0,0,0,0,0,0,0,0,0,0,-,0,0,0,0,0,0,0…
100496074|F|0-64:C>A-64:C>A	TGCAGTTCTACTAACCAATTGTAAGTTTTCATTCAATTGAATTTATTCGTTTGTCATCCAATGACAAGA	TGCAGTTCTACTAACCAATTGTAAGTTTTCATTCAATTGAATTTATTCGTTTGTCATCCAATGACAAGA		0	0	999	64:C>A	64	0.591398	0.709091	0.418182	0.581818	0.290909	0.127273	0.412562	0.486612	0.449587	17.77778	14.81481	1	-	0	-	-	0	0	-	1	2	-	0	-	-	-	-	0	-	0	0	1	0	-	1	2	0	0	1	0	0
100496542|F|0-64:C>A-64:C>A,TGCAGACAATTCTGCCGTAACACTACCTTGTGAATTTCAATAATATTTTCGTTCTGGGTTGTTACAGAT,TGCAGACAATTCTGCCGTAACACTACCTTGTGAATTTCAATAATATTTTCGTTCTGGGTTGTTAC,"Chr 2",1107688,1,1.23587e-026,64:C>A,64,0.709677,0.984848,0.015152,0.984848,0.015152,0,0.029844,0.029844,0.029844,27.88312,16,1,-,0,-,-,-,1,0,0,0,-,0,-,0,-,0,0,0,0,-,0,0,0,0,0,0,0,0,0,0,0,0,0,0,0,0,0,-,0,-,0,-,-,0,-,0,0,-,0,-,0,0,0,-,…
100496609|F|0-64:C>T-64:C>T,TGCAGATTACTCAAGTTTATGGGTTTTATGATGAGTGCCTGCGGAAGTAAGTACCTGCTGAATTCATTA,TGCAGATTACTCAAGTTTATGGGTTTTATGATGAGTGCCTGCGGAAGTAAGTACCTGCTGAATTCATTA,"Chr 5",2358225,1,2.25381e-029,64:C>T,64,0.892473,1,0.012048,0.987952,0,0.012048,0,0.023806,0.011903,32.92157,19,1,0,0,-,0,0,0,-,0,0,0,0,0,0,-,0,0,0,2,0,0,0,0,0,0,0,0,0,0,0,0,0,0,0,0,0,0,0,-,-,0,0,0,0,0,0,0,0,0,0,0,0,0,-,0,0,0,0,0,…
100502726|F|0-64:T>A-64:T>A,TGCAGAAGCTGAAGATATGTCCATTCCCTGCCCTTTCTTTTCAAATTTCAGAACTTCTCTTTTGTCTTA,TGCAGAAGCTGAAGATATGTCCATTCCCTGCCCTTTCTTTTCAAATTTCAGAACTTCTCTTTTGTCTTA,"Chr 5",2387150,1,2.25381e-029,64:T>A,64,0.752688,1,0.014286,0.985714,0,0.014286,0,0.028163,0.014082,39.2809,14,1,0,0,-,-,-,0,0,0,0,-,0,-,0,-,0,0,0,0,0,0,0,0,-,0,0,0,-,0,0,0,-,0,0,0,0,0,0,-,0,-,-,0,0,0,0,0,0,0,0,-,0,0,0,0,-,0,0,0,0…
100503020|F|0-64:A>G-64:A>G,TGCAGATTTCACCCTTTCAACCTGAAATAGAGATGTTTACATGAGAGAACCATAATAACATGAAAGTCA,TGCAGATTTCACCCTTTCAACCTGAAATAGAGATGTTTACATGAGAGAACCATAATAACATGAAAGTCA,"Chr 7",14357860,1,1.0486e-027,64:A>G,64,0.913978,0.023529,0.988235,0.011765,0.976471,0.011765,0.045952,0.023253,0.034602,60.5,43.99038,1,-,1,-,1,1,1,1,1,1,1,1,-,1,1,1,0,1,1,1,1,1,1,1,1,1,1,1,1,1,1,1,1,1,1,1,1,-,1,-,1,1,1,1,1,1,1,1…
100503412|F|0-64:G>T-64:G>T	TGCAGGAGGGTATGTTCTTATATCTTTGATTATGGTGACAATTCTGTTTCATACAACTATTTTGGTGCC	TGCAGGAGGGTATGTTCTTATATCTTTGATTATGGTGACAATTCTGTTTCATACAACTATTTTGGTGCC		0	0	999	64:G>T	64	0.892473	0.987952	0.036145	0.963855	0.012048	0.024096	0.023806	0.069676	0.046741	30.87379	19.66667	1	0	0	-	0	0	0	0	0	0	0	0	0	-	0	0	0	0	0	0	0	0	0	0	0	0	0	2	0	0
100503419|F|0-64:T>C-64:T>C,TGCAGGATCAATTGCCGAGAGCATTAGTCAACTGTAGAATGCTAGAGTTTATTGATGTCAGTCATAACC,TGCAGGATCAATTGCCGAGAGCATTAGTCAACTGTAGAATGCTAGAGTTTATTGATGTCAGTCATAACC,"Chr 10",21508315,2,2.25381e-029,64:T>C,64,0.763441,0.971831,0.140845,0.859155,0.028169,0.112676,0.054751,0.242015,0.148383,25.25926,8.18182,0.916667,0,-,-,0,-,0,-,0,0,0,2,2,-,-,-,-,0,0,-,0,0,-,0,0,0,2,-,0,0,0,0,0,0,-,0,0,0,-,-,0,0…
100510705|F|0-64:T>A-64:T>A	TGCAGATGAAAAAATCCTTAGTTATTACAATGAATTACTTGTTTACTATCAATGAATTTTTTTTTACAG	TGCAGATGAAAAAATCCTTAGTTATTACAATGAATTACTTGTTTACTATCAATGAATTTTTTTTTACAG		0	0	999	64:T>A	64	0.817204	0.013158	1	0	0.986842	0.013158	0.02597	0	0.012985	7	3.43333	1	1	1	1	1	1	1	1	1	1	1	1	1	1	-	1	1	1	1	1	1	1	1	-	1	1	-	1	1	1
100520302|F|0-64:T>A-64:T>A,TGCAGGTAACATCTTTTTTAGCCACCCCTGCTGGAAATAAACTTTTCAGACTATCACAACCTGTTACAG,TGCAGGTAACATCTTTTTTAGCCACCCCTGCTGGAAATAAACTTTTCAGACTATCACAACCTGTTACAG,"Chr 1",16828279,1,1.35644e-026,64:T>A,64,0.548387,0.019608,0.980392,0.019608,0.980392,0,0.038447,0.038447,0.038447,9,7.03226,1,1,-,-,-,1,1,-,-,1,1,1,-,-,1,1,1,1,1,1,-,1,1,-,1,-,-,1,1,-,-,1,1,-,-,-,1,-,-,-,1,1,-,1,-,1,1,-,-,1,1,-,1…
100525550|F|0-64:A>T-64:A>T,TGCAGCACCAAGGCCACATGAAGACAACTCTTGACCTGGTGCAAAATTATGTCTTTTTTTTTTAATTTT,TGCAGCACCAAGGCCACATGAAGACAACTCTTGACCTGGTGCAAAATTATGTCTTTTTTTTTTAATTTT,"Chr 2",27618835,1,1.0486e-027,64:A>T,64,0.795699,0.054054,0.986486,0.013514,0.945946,0.040541,0.102264,0.026662,0.064463,3.25,3.03571,0.954545,1,1,1,1,1,1,1,1,1,1,1,-,-,-,1,1,1,1,1,1,1,1,-,-,1,1,1,-,1,1,1,2,-,1,1,1,-,-,-,-,-,0,1,2…
100527623|F|0-64:C>A-64:C>A	TGCAGCCCAATGTGATTCCTTTGGATTTGCCATGTATCTACTGATTAGGCTTACCCATACATTACAGAT	TGCAGCCCAATGTGATTCCTTTGGATTTGCCATGTATCTACTGATTAGGCTTACCCATACATTAC		0	0	999	64:C>A	64	0.913978	0.988235	0.011765	0.988235	0.011765	0	0.023253	0.023253	0.023253	66.51456	18	1	0	0	0	-	0	0	0	0	0	0	0	0	0	0	0	0	0	0	0	0	0	0	0	-	0	0	0	0	0
100530542|F|0-64:T>A-64:T>A,TGCAGAAGTTACCCAGGTACCTATACTAACACAACACGTTTCTATTCCAATGTTTTTTTTTCTTTTACA,TGCAGAAGTTACCCAGGTACCTATACTAACACAACACGTTTCTATTCCAATGTTTTTTTTTCTTTTACA,"Chr 3",11591550,1,4.87864e-026,64:T>A,64,0.752688,0.028571,1,0,0.971429,0.028571,0.05551,0,0.027755,7.5,2.53571,1,1,1,1,-,-,1,1,1,1,1,1,1,1,-,-,1,1,-,1,1,1,1,-,-,1,1,1,-,1,1,1,1,-,1,1,1,-,-,-,1,-,-,1,1,1,1,1,1,-,1,1,-,-,1,1,1,1,1,…
100533285|F|0-64:C>A-64:C>A,TGCAGAAAGAATGTCCACACCTGGTGCAGTGATGTCTGGCTGAAAATGAAAATATAAACTGTTACAGAT,TGCAGAAAGAATGTCCACACCTGGTGCAGTGATGTCTGGCTGAAAATGAAAATATAAACTGTTAC,"Chr 1",7494573,1,5.74995e-025,64:C>A,64,0.634409,0.983051,0.016949,0.983051,0.016949,0,0.033324,0.033324,0.033324,46.08955,24,1,0,0,-,0,0,-,-,0,0,0,0,0,-,0,-,0,0,0,0,0,0,-,-,-,-,0,0,0,-,0,0,0,0,-,0,-,0,-,-,-,-,0,0,0,-,0,0,0,0,-,0,0,0,…
100538007|F|0-64:C>A-64:C>A,TGCAGCTGCATACCTCCCTGGGCGAACTGACGTCCAATGCTTGCATCGCTGGCAAAAGGTTTTACAGAT,TGCAGCTGCATACCTCCCTGGGCGAACTGACGTCCAATGCTTGCATCGCTGGCAAAAGGTTTTAC,"Chr 6",22277907,1,1.23587e-026,64:C>A,64,0.978495,1,0.010989,0.989011,0,0.010989,0,0.021737,0.010868,76.99107,20,1,0,0,0,0,0,0,0,0,0,0,0,0,0,0,0,0,0,0,0,0,0,0,-,0,0,0,0,0,0,0,0,0,0,0,0,0,0,0,0,0,0,0,0,0,0,0,0,0,0,0,0,0,0,0,0,0,0,0,0,0…
100349777|F|0-63:C>T-63:C>T,TGCAGCTGCTCGTTGAAATATTGGCAAGTGAAAACGGTAGTTGCAATGGTTGCGATGAGTATGCACACG,TGCAGCTGCTCGTTGAAATATTGGCAAGTGAAAACGGTAGTTGCAATGGTTGCGATGAGTATGCACACG,"Chr 3",2210567,1,2.25381e-029,63:C>T,63,0.645161,1,0.016667,0.983333,0,0.016667,0,0.032778,0.016389,13.73239,8,1,-,-,0,0,-,0,0,-,0,-,0,-,0,0,0,0,0,-,-,0,0,0,0,0,0,0,-,0,0,0,0,0,0,0,-,-,-,-,-,0,-,-,0,0,0,0,-,0,0,-,0,0,0,-,-,0,0,0,0…
100351105|F|0-63:T>C-63:T>C,TGCAGACTTGCAGCATCAGAACTATTATCAGACTGCACGGATGAAGAACGATCCATATATGTATGCTGA,TGCAGACTTGCAGCATCAGAACTATTATCAGACTGCACGGATGAAGAACGATCCATATATGTATGCTGA,"Chr 3",24773263,1,2.25381e-029,63:T>C,63,0.634409,1,0.016949,0.983051,0,0.016949,0,0.033324,0.016662,6.85915,3,1,0,0,-,-,0,0,0,-,0,0,0,-,-,0,-,0,0,0,-,0,0,2,0,0,0,0,0,-,0,0,0,0,0,0,-,-,0,-,-,0,-,-,0,0,0,0,-,0,0,-,-,0,0,-,-,-,0,0,0…
100351174|F|0-63:T>C-63:T>C,TGCAGAGACTGGTGGAGCATTGGGTGGCATGGTTAGACAGCTTTCAATTGATCAATTTGAAAATGAAGG,TGCAGAGACTGGTGGAGCATTGGGTGGCATGGTTAGACAGCTTTCAATTGATCAATTTGAAAATGAAGG,"Chr 10",3806121,1,2.25381e-029,63:T>C,63,0.774194,1,0.013889,0.986111,0,0.013889,0,0.027392,0.013696,7.20732,3,1,0,0,0,-,-,0,0,0,0,0,0,0,2,0,-,0,-,-,0,0,0,0,-,0,0,0,-,0,-,0,0,0,0,0,0,0,0,-,-,0,-,-,0,0,-,0,0,0,0,0,-,0,0,0,0,0,0,0,0…
100351218|F|0-63:A>G-63:A>G	TGCAGAGATGGACATAAATACGGCTGATATATTTATACATATGACTGGCCCATTTCCAAACAAAATCCA	TGCAGAGATGGACATAAATACGGCTGATATATTTATACATATGACTGGCCCATTTCCAAACAAAATCCA		0	0	999	63:A>G	63	0.752688	1	0.014286	0.985714	0	0.014286	0	0.028163	0.014082	5.3012	3	1	0	0	0	0	0	-	2	0	0	0	0	-	-	-	0	0	-	0	0	-	0	0	-	-	0	0	0	0	0
100351259|F|0-63:A>T-63:A>T	TGCAGAGCGAGATTGAACCCGCTCTTATACCAACTTGAATATTGAAATTTTCAGGTTTGGGAAAAATCA	TGCAGAGCGAGATTGAACCCGCTCTTATACCAACTTGAATATTGAAATTTTCAGGTTTGGGAAAAATCA		0	0	999	63:A>T	63	0.817204	1	0.013158	0.986842	0	0.013158	0	0.02597	0.012985	11.24468	3	1	0	0	-	-	-	0	0	-	0	0	0	0	0	-	-	0	0	0	0	0	0	0	0	0	0	0	-	0	0
100351486|F|0-63:A>G-63:A>G,TGCAGATATGATTAGATTTTGTGGATTTGAATTGGTTAGATAGCGTTCAGCGTGTTGTTCATTATAGAA,TGCAGATATGATTAGATTTTGTGGATTTGAATTGGTTAGATAGCGTTCAGCGTGTTGTTCATTATAGAA,"Chr 11",19857072,1,1.0486e-027,63:A>G,63,0.795699,0.351351,0.743243,0.256757,0.648649,0.094595,0.455807,0.381665,0.418736,9.56667,7.89062,0.954545,1,-,0,1,-,-,1,1,1,0,1,0,0,1,1,1,1,1,1,1,2,1,2,0,1,1,2,2,-,1,0,1,1,1,-,-,-,0,-,1,-,0…
100351618|F|0-63:T>A-63:T>A,TGCAGATGCATGTGTAAGCTCTGAAACAGCTATTTCAGTTGATGGAGCCTATAGACAATCCATTACAGA,TGCAGATGCATGTGTAAGCTCTGAAACAGCTATTTCAGTTGATGGAGCCTATAGACAATCCATTACAGA,"Chr 2",35243071,1,4.87864e-026,63:T>A,63,0.774194,0.013889,1,0,0.986111,0.013889,0.027392,0,0.013696,18,6.03488,1,1,1,-,-,1,2,-,1,1,1,1,-,1,1,-,-,1,1,1,1,1,1,1,1,1,1,-,1,1,1,1,1,1,1,1,-,1,1,-,1,-,1,1,1,-,1,1,-,1,-,1,1,1,-,1,1,1,1,…
100351969|F|0-63:T>C-63:T>C,TGCAGCAATAGCCAACAATTTACCACAATAATCATAGATAAGTGGTACAGTATAAAATATAAATATTGA,TGCAGCAATAGCCAACAATTTACCACAATAATCATAGATAAGTGGTACAGTATAAAATATAAATATTGA,"Chr 2",34835975,1,2.25381e-029,63:T>C,63,0.849462,1,0.012658,0.987342,0,0.012658,0,0.024996,0.012498,21.5914,10,1,0,0,0,0,0,0,-,0,0,0,0,0,-,0,0,0,-,-,-,0,0,0,0,0,0,0,-,0,-,0,0,0,0,0,0,0,0,-,-,0,0,0,0,0,0,0,-,-,0,2,0,0,0,0,0,0,0,0,…
100352423|F|0-63:T>C-63:T>C,TGCAGCCCTGGCCTTGTCTACAAGGAAGCTAGAGTTTGTAGATACTTACCTTCCTCCATCCCATCATCA,TGCAGCCCTGGCCTTGTCTACAAGGAAGCTAGAGTTTGTAGATACTTACCTTCCTCCATCCCATCATCA,"Chr 7",4703708,1,2.25381e-029,63:T>C,63,0.860215,1,0.0125,0.9875,0,0.0125,0,0.024687,0.012344,11.03125,6,1,0,0,0,-,-,0,0,0,0,0,0,0,0,0,0,0,0,0,0,0,0,0,0,0,0,0,0,0,0,0,0,0,0,0,0,-,0,0,-,0,0,-,0,0,0,0,0,-,0,0,-,0,0,-,0,0,0,0,0,2,0,-…
100352568|F|0-63:C>T-63:C>T	TGCAGCGGCAGTGCCATAGATGTGTATCAATATGATATGCAAATGCATGACATTATGGTGCATCGACAT	TGCAGCGGCAGTGCCATAGATGTGTATCAATATGATATGCAAATGCATGACATTATGGTGCATCGACAT		0	0	999	63:C>T	63	0.763441	1	0.014085	0.985915	0	0.014085	0	0.027772	0.013886	29.225	10	1	-	0	-	-	0	0	0	-	0	0	0	0	0	0	-	0	0	-	-	0	0	0	0	0	-	0	0	0	0
100352619|F|0-63:A>G-63:A>G,TGCAGCTAACAATTTTCCTGTCAATGTCTCGGAAACTGGAAAATCGTTAGTTGTGGTTGATGAACCCAT,TGCAGCTAACAATTTTCCTGTCAATGTCTCGGAAACTGGAAAATCGTTAGTTGTGGTTGATGAACCCAT,"Chr 3",20291244,2,2.25381e-029,63:A>G,63,0.741935,1,0.014493,0.985507,0,0.014493,0,0.028565,0.014283,11.52326,8,1,0,-,-,-,0,0,-,0,0,0,0,0,-,0,0,0,0,0,0,0,0,-,0,-,0,0,0,0,2,0,0,0,-,0,-,-,0,0,0,0,0,0,0,0,0,0,-,-,0,-,-,0,0,-,0,0,0,0,…
100352731|F|0-63:A>G-63:A>G	TGCAGCTCTAAAGTGTTCCTTTGGTTTCTATTCCCCAAACCCTTGCTAATTCTACATTTGATTACAGAT	TGCAGCTCTAAAGTGTTCCTTTGGTTTCTATTCCCCAAACCCTTGCTAATTCTACATTTGATTAC		0	0	999	63:A>G	63	0.709677	0.045455	0.969697	0.030303	0.954545	0.015152	0.086777	0.05877	0.072773	23.33333	10.14865	1	-	-	1	-	-	1	1	-	1	1	1	-	1	-	-	1	1	1	1	1	1	1	-	1	1	1	1	1	-
100353146|F|0-63:A>G-63:A>G	TGCAGGAGATCTGAAGTGATGTATGAAATCTGAGTCACAAAAAACAGAAAATAAGCAAACCATATATTA	TGCAGGAGATCTGAAGTGATGTATGAAATCTGAGTCACAAAAAACAGAAAATAAGCAAACCATATATTA		0	0	999	63:A>G	63	0.784946	1	0.013699	0.986301	0	0.013699	0	0.027022	0.013511	12.48889	5	1	-	0	0	-	0	-	0	0	0	0	0	-	0	0	0	0	0	0	0	0	0	-	0	-	0	0	-	0	0
100353424|F|0-63:C>T-63:C>T	TGCAGGGAGAAGGACATGGAAATAAGAGATATGAAAGAAAAAGTAGTAAGGTTGAGCTGTTCACTTCGA	TGCAGGGAGAAGGACATGGAAATAAGAGATATGAAAGAAAAAGTAGTAAGGTTGAGCTGTTCACTTCGA		0	0	999	63:C>T	63	0.795699	1	0.013514	0.986486	0	0.013514	0	0.026662	0.013331	10.71739	3	1	0	0	0	0	0	0	0	-	0	0	0	-	0	-	-	0	2	0	0	0	0	0	0	0	0	0	0	0	0
100353763|F|0-63:C>T-63:C>T,TGCAGGTTGCGGAGGAAATTTTATAAGTACGTCTATTAGCAATTTAGGGGCTGCGAGTGATTTCATGAC,TGCAGGTTGCGGAGGAAATTTTATAAGTACGTCTATTAGCAATTTAGGGGCTGCGAGTGATTTCATGAC,"Chr 3",26880009,1,2.25381e-029,63:C>T,63,0.731183,1,0.014706,0.985294,0,0.014706,0,0.028979,0.01449,10.12195,4,1,0,0,-,-,-,0,0,0,0,0,0,-,-,0,-,0,0,0,0,0,0,2,0,0,0,0,0,0,-,0,0,0,-,0,0,0,-,-,-,-,-,0,0,0,0,0,0,-,0,-,-,0,0,-,-,0,0,0,0…
100353810|F|0-63:G>A-63:G>A,TGCAGGTTTTGCTGAGAAACTACAGAAATTGCTCATATTAGCGTTGCTGAGTAAATTTCTTTAGGAGTA,TGCAGGTTTTGCTGAGAAACTACAGAAATTGCTCATATTAGCGTTGCTGAGTAAATTTCTTTAGGAGTA,"Chr 3",26299752,1,2.25381e-029,63:G>A,63,0.774194,1,0.013889,0.986111,0,0.013889,0,0.027392,0.013696,16.29545,6,1,0,-,0,0,-,0,-,0,0,0,0,-,0,-,-,0,0,0,-,0,0,-,0,0,0,0,0,0,0,0,0,0,0,0,-,0,0,0,0,0,-,-,0,0,0,0,-,0,0,0,0,0,0,-,0,0,0,0,…
100354126|F|0-63:T>G-63:T>G,TGCAGTCATACCTTCACATAGTTCACGCCATGCACTGTGATATACCTGCATAGAAATTGAGGTTACAGA,TGCAGTCATACCTTCACATAGTTCACGCCATGCACTGTGATATACCTGCATAGAAATTGAGGTTACAGA,"Chr 7",14060182,1,1.0486e-027,63:T>G,63,0.752688,0.014286,1,0,0.985714,0.014286,0.028163,0,0.014082,10,7.84524,1,1,1,1,-,1,1,-,1,1,1,1,-,1,-,-,1,2,1,-,1,1,1,1,1,1,1,1,1,1,-,1,1,1,1,1,1,-,1,-,-,1,-,1,1,1,1,1,1,-,-,1,1,1,1,1,1,1,1,1…
100354166|F|0-63:A>T-63:A>T,TGCAGTCCAGCTCAAATTTATTGTGTAATGAAACGCTATAATTGATGAATATATAGAAAGTGTAACGAA,TGCAGTCCAGCTCAAATTTATTGTGTAATGAAACGCTATAATTGATGAATATATAGAAAGTGTAACGAA,"Chr 3",15384541,1,2.25381e-029,63:A>T,63,0.860215,1,0.0125,0.9875,0,0.0125,0,0.024687,0.012344,14.21,6,1,0,-,0,0,-,0,0,0,0,0,0,-,-,0,-,0,0,0,0,0,0,0,0,0,0,0,0,0,0,0,0,0,0,0,0,0,0,0,0,0,0,0,0,0,0,0,-,0,0,-,-,0,0,0,0,0,0,0,0,-,0,0,0…
100354316|F|0-63:A>G-63:A>G	TGCAGTGATGGAAGAATAGCAGCAGCCAAAAAATTTTGATTTGGTGGACTGGTAGGACTAACAATTGGG	TGCAGTGATGGAAGAATAGCAGCAGCCAAAAAATTTTGATTTGGTGGACTGGTAGGACTAACAATTGGG		0	0	999	63:A>G	63	0.795699	1	0.013514	0.986486	0	0.013514	0	0.026662	0.013331	9.89535	3	1	0	0	0	-	0	0	-	0	0	0	0	0	-	-	-	0	-	0	0	0	0	-	0	0	0	0	-	0	0
100354521|F|0-63:G>A-63:G>A	TGCAGTGTGGAGTCAACAGCATGGAATCAAACTCAAGACATGTACTATTCAAAATGAGCAAGGGAGAAA	TGCAGTGTGGAGTCAACAGCATGGAATCAAACTCAAGACATGTACTATTCAAAATGAGCAAGGGAGAAA		0	0	999	63:G>A	63	0.763441	1	0.014085	0.985915	0	0.014085	0	0.027772	0.013886	5.85227	3	1	-	0	0	0	-	-	0	-	0	0	0	-	-	0	-	0	-	0	0	0	0	0	0	0	-	0	0	0	0
100354586|F|0-63:G>A-63:G>A,TGCAGTTATAAATAATGCATTGGCCTCTTTTTTGCAAACACAAATACCAGAGATGATGATGAGGCAAAT,TGCAGTTATAAATAATGCATTGGCCTCTTTTTTGCAAACACAAATACCAGAGATGATGATGAGGCAAAT,"Chr 8",6804259,2,2.25381e-029,63:G>A,63,0.655914,0.983607,0.016393,0.983607,0.016393,0,0.032249,0.032249,0.032249,7.83333,4,1,0,0,0,-,-,0,0,-,0,0,0,-,-,-,-,0,-,0,1,-,0,0,-,0,-,-,0,0,0,0,-,0,0,0,-,0,0,0,0,-,-,-,-,0,0,0,-,0,0,-,0,0,…
100354633|F|0-63:G>A-63:G>A,TGCAGTTCAGAGTGCTGGAACCATGTCTGAGGCCACAGTGTGTTTGCTTATGGATCGATTCGTGCCTTG,TGCAGTTCAGAGTGCTGGAACCATGTCTGAGGCCACAGTGTGTTTGCTTATGGATCGATTCGTGCCTTG,"Chr 6",9530817,1,2.25381e-029,63:G>A,63,0.634409,1,0.016949,0.983051,0,0.016949,0,0.033324,0.016662,10.02703,8,1,0,-,0,-,0,0,0,0,0,-,0,0,-,-,-,-,0,0,0,0,0,-,-,-,-,0,0,0,-,0,0,0,0,0,-,0,0,0,-,0,0,0,0,0,0,-,-,-,0,0,-,0,0,0,0,0,0,0,0…
100354802|F|0-63:T>C-63:T>C,TGCAGTTGTTTTCCTTGGTTGTGCTCTTTTCAACAGTGCCCCATTGAATGCTGCAACCATTTTTACAGA,TGCAGTTGTTTTCCTTGGTTGTGCTCTTTTCAACAGTGCCCCATTGAATGCTGCAACCATTTTTACAGA,"Chr 11",4333485,3,3.77142e-027,63:T>C,63,0.731183,0.014706,0.985294,0.014706,0.985294,0,0.028979,0.028979,0.028979,27,17.4875,1,1,1,1,-,1,1,0,-,1,1,1,1,-,-,1,1,1,1,1,1,1,1,1,1,1,1,1,1,1,1,-,1,1,-,-,1,1,1,1,1,1,1,1,1,1,1,-,-,1,1,-,…
100354844|F|0-63:T>C-63:T>C,TGCAGTTTCGTTCAGATGTTGAATTCTATCATCAATTCATATTATAAATTTTTTATTCTTTTATATAAA,TGCAGTTTCGTTCAGATGTTGAATTCTATCATCAATTCATATTATAAATTTTTTATTCTTTTATATAAA,"Chr 10",21296498,1,2.25381e-029,63:T>C,63,0.849462,1,0.012658,0.987342,0,0.012658,0,0.024996,0.012498,7.4433,3,1,0,0,0,-,0,0,0,0,0,0,0,0,0,-,0,0,0,0,0,0,0,0,0,0,0,-,0,0,0,0,0,0,-,0,0,0,-,0,-,0,2,0,0,0,0,0,0,0,-,0,0,0,0,-,0,0,0,0,0…
100355132|F|0-63:T>C-63:T>C,TGCAGAGTGAGCTGTGTTAGCGCAGCGGAGATTGCCAGCATGTTTAGCCATAACTTTGAGCAATCATAC,TGCAGAGTGAGCTGTGTTAGCGCAGCGGAGATTGCCAGCATGTTTAGCCATAACTTTGAGCAATCATAC,"Chr 6",9113082,1,2.25381e-029,63:T>C,63,0.774194,1,0.013889,0.986111,0,0.013889,0,0.027392,0.013696,8.86364,3,1,0,0,0,0,-,-,-,0,0,0,0,-,0,0,0,0,0,0,-,0,0,0,0,0,0,0,0,0,0,0,0,0,-,0,-,0,-,0,-,0,0,-,0,0,0,-,0,-,0,-,0,0,-,0,0,0,0,0,0,…
100355896|F|0-63:A>G-63:A>G	TGCAGAAAATATGTTTATTTATATTGCAAAAATTTCCTGCGGAATAAATTTGCAGGAAAATTTACAGAT	TGCAGAAAATATGTTTATTTATATTGCAAAAATTTCCTGCGGAATAAATTTGCAGGAAAATTTAC		0	0	999	63:A>G	63	0.666667	0.016129	1	0	0.983871	0.016129	0.031738	0	0.015869	4	3.26316	1	1	-	1	-	-	1	1	1	1	1	1	-	1	1	-	1	-	1	1	1	1	1	1	1	-	1	1	1	1
100357088|F|0-63:A>C-63:A>C	TGCAGCAGCTACTACTTCATGGATAGCGAATTTGGCTACAGGAGATTCCACTAGAAGAAGCCAACCATT	TGCAGCAGCTACTACTTCATGGATAGCGAATTTGGCTACAGGAGATTCCACTAGAAGAAGCCAACCATT		0	0	999	63:A>C	63	0.698925	1	0.015385	0.984615	0	0.015385	0	0.030296	0.015148	8.14815	3	1	-	0	-	-	0	0	2	0	0	-	0	-	-	-	0	0	-	0	-	0	0	0	-	0	0	0	0	0	0
100357232|F|0-63:T>C-63:T>C,TGCAGCCAAGTTTCCCTTTTTCGGCATTTTGATCATCTGGGCATGCAATTCCGTGACAGAATTTACAGA,TGCAGCCAAGTTTCCCTTTTTCGGCATTTTGATCATCTGGGCATGCAATTCCGTGACAGAATTTACAGA,"Chr 11",24821734,1,4.87864e-026,63:T>C,63,0.677419,0.015873,0.984127,0.015873,0.984127,0,0.031242,0.031242,0.031242,12,7.14667,1,1,1,-,1,1,0,-,1,1,1,1,1,-,1,1,1,-,1,-,1,1,1,1,1,1,1,1,1,1,1,1,1,1,1,1,-,-,-,-,-,-,1,1,1,-,1,-,-,1,-,-…
100357258|F|0-63:A>T-63:A>T,TGCAGCCAGTGAAACGGCATCGTTTTCTAACAAAGGCTCAGATCTAGCCTCGTTTGTAACCACAGAAAC,TGCAGCCAGTGAAACGGCATCGTTTTCTAACAAAGGCTCAGATCTAGCCTCGTTTGTAACCACAGAAAC,"Chr 3",26587530,1,2.25381e-029,63:A>T,63,0.55914,0.980769,0.019231,0.980769,0.019231,0,0.037722,0.037722,0.037722,12.35,7,1,0,0,0,-,-,-,-,-,0,0,0,0,0,-,-,0,1,0,-,0,0,-,-,-,-,0,0,0,-,0,0,0,-,0,-,-,-,-,-,0,-,0,0,0,0,0,-,0,0,-,-,0,-,…
100357452|F|0-63:A>G-63:A>G	TGCAGCTAAGATTGAGAGCCACGAGAGCTTGTGAAAATGGGGGATTTGTGACAAAAATATTTCAACAAT	TGCAGCTAAGATTGAGAGCCACGAGAGCTTGTGAAAATGGGGGATTTGTGACAAAAATATTTCAACAAT		0	0	999	63:A>G	63	0.763441	1	0.014085	0.985915	0	0.014085	0	0.027772	0.013886	8.81609	5	1	0	-	0	-	0	0	0	-	0	0	0	-	-	-	0	0	0	0	0	0	0	0	0	0	0	0	0	0	0
100357525|F|0-63:T>G-63:T>G,TGCAGCTCATGCTGCTGCAAATAACAGCCCATTTACTATATTTTACAACCCAAGGTACTATTTTACAGA,TGCAGCTCATGCTGCTGCAAATAACAGCCCATTTACTATATTTTACAACCCAAGGTACTATTTTACAGA,"Chr 11",43941324,1,1.35644e-026,63:T>G,63,0.602151,0.017857,0.982143,0.017857,0.982143,0,0.035077,0.035077,0.035077,7,3.42623,1,1,1,-,-,-,-,1,1,1,1,1,-,-,1,1,1,1,-,-,1,1,-,1,-,-,-,-,1,1,1,-,1,1,1,1,1,-,-,-,1,1,-,1,-,1,-,-,1,1,-,1,…
100357580|F|0-63:C>A-63:C>A,TGCAGCTGATACAAGAATTATGAAAGCAATTGAATGTCCCAAAATTAGATATATTGAACGCTTCCATAC,TGCAGCTGATACAAGAATTATGAAAGCAATTGAATGTCCCAAAATTAGATATATTGAACGCTTCCATAC,"Chr 2",33359771,1,2.25381e-029,63:C>A,63,0.741935,0.985507,0.028986,0.971014,0.014493,0.014493,0.028565,0.056291,0.042428,16.01266,6.5,1,0,0,0,-,0,-,-,-,0,0,0,-,0,0,-,0,0,1,0,0,0,0,0,0,0,0,0,0,-,2,0,0,0,-,0,0,0,-,-,-,-,-,0,0,0,0,0…
100357735|F|0-63:T>A-63:T>A,TGCAGCTTTGCCAGTGAATCTTGAAGAGACTGCTGTTCCTGAAAATTTGGATGTGAAGGTTACTCATAG,TGCAGCTTTGCCAGTGAATCTTGAAGAGACTGCTGTTCCTGAAAATTTGGATGTGAAGGTTACTCATAG,"Chr 11",46238763,1,2.25381e-029,63:T>A,63,0.666667,1,0.016129,0.983871,0,0.016129,0,0.031738,0.015869,20.09589,6,1,0,0,-,-,0,0,-,0,0,0,0,-,-,-,-,-,0,0,-,0,0,-,0,0,0,0,0,0,0,-,0,0,-,-,0,0,-,0,-,0,0,0,0,0,0,-,-,2,0,-,-,0,-,0,-,0,0,0…
100357804|F|0-63:T>C-63:T>C	TGCAGGAAGTAACTCTCTCATATCACAGCACAGCACAACCTCTCTCTTTTCGCTGAACAAATGTTTCCA	TGCAGGAAGTAACTCTCTCATATCACAGCACAGCACAACCTCTCTCTTTTCGCTGAACAAATGTTTCCA		0	0	999	63:T>C	63	0.655914	1	0.016393	0.983607	0	0.016393	0	0.032249	0.016125	9.28169	3	1	0	0	0	-	-	-	0	0	0	0	0	-	-	-	0	0	-	0	0	0	0	0	0	-	0	0	0	0	0
100357841|F|0-63:T>C-63:T>C,TGCAGGAATTTTTCTGACCAAAACAAAATACATTTGTCAAAGAAAAAAGAACAAGTAATTTTGTATCAA,TGCAGGAATTTTTCTGACCAAAACAAAATACATTTGTCAAAGAAAAAAGAACAAGTAATTTTGTATCAA,"Chr 6",23399094,1,2.25381e-029,63:T>C,63,0.752688,1,0.014286,0.985714,0,0.014286,0,0.028163,0.014082,10.40476,3,1,0,0,-,0,0,-,0,0,0,0,0,0,0,-,-,0,-,0,0,0,0,0,0,0,-,0,-,0,-,0,-,0,0,0,0,0,0,-,-,0,-,0,0,0,0,0,0,0,0,2,0,0,-,0,0,0,-,0,…
100358238|F|0-63:A>T-63:A>T,TGCAGGTACCTTCTGATGTTATGTTATCTGTCCTACCATGTGGTTGAAATAGTAATTGTCATTACAGAT,TGCAGGTACCTTCTGATGTTATGTTATCTGTCCTACCATGTGGTTGAAATAGTAATTGTCATTAC,"Chr 3",17376093,1,4.44499e-026,63:A>T,63,0.763441,0.014085,1,0,0.985915,0.014085,0.027772,0,0.013886,14,9.03571,1,1,-,-,1,1,-,-,1,1,1,1,1,1,-,1,1,1,1,1,1,1,1,1,1,1,1,1,1,1,1,1,1,1,1,1,-,-,1,-,-,1,-,1,1,1,1,-,1,-,1,1,1,-,-,1,1,1,1,1,-,…
100359274|F|0-63:T>C-63:T>C	TGCAGTTTTAGCTGTGATTACCGTAGTTGTGATTATTGCAATTATTACAATGAGAATTATAGGTATTGA	TGCAGTTTTAGCTGTGATTACCGTAGTTGTGATTATTGCAATTATTACAATGAGAATTATAGGTATTGA		0	0	999	63:T>C	63	0.870968	1	0.012346	0.987654	0	0.012346	0	0.024387	0.012193	12.03093	6	1	0	0	-	0	0	0	0	0	0	-	0	-	0	0	0	0	0	0	0	0	0	0	0	-	-	0	0	0	0
100360178|F|0-63:T>C-63:T>C	TGCAGCGTGGAGAGCTACAACCATAGCGCCAACCTCCTGGAGAACTTTTTGAATTCAAACTCATTCACC	TGCAGCGTGGAGAGCTACAACCATAGCGCCAACCTCCTGGAGAACTTTTTGAATTCAAACTCATTCACC		0	0	999	63:T>C	63	0.709677	1	0.030303	0.969697	0	0.030303	0	0.05877	0.029385	12.10256	4.5	1	0	0	2	-	-	0	0	-	0	0	0	-	-	-	-	0	0	0	0	0	0	-	-	-	0	0	-	0	0
100360375|F|0-63:T>C-63:T>C,TGCAGGGGAAACTTCTGGAACAACTGCTACATTTGTTGTGATTGATGGGTGGACTGTTACTGTTGCGTC,TGCAGGGGAAACTTCTGGAACAACTGCTACATTTGTTGTGATTGATGGGTGGACTGTTACTGTTGCGTC,"Chr 2",25393422,1,2.25381e-029,63:T>C,63,0.698925,1,0.015385,0.984615,0,0.015385,0,0.030296,0.015148,4.71795,3,1,0,-,-,-,-,-,0,-,0,0,0,0,-,-,0,0,0,0,0,0,0,0,0,0,0,0,0,0,0,-,0,0,0,0,0,0,-,-,-,-,-,0,0,0,-,0,0,0,0,-,0,0,-,0,0,0,0,0,0…
100365914|F|0-63:G>A-63:G>A	TGCAGTATACAGTGTAATTGATCACAGTATAGTACTGTATATTGTCTAGAATTTTCTATCATAGTTTAC	TGCAGTATACAGTGTAATTGATCACAGTATAGTACTGTATATTGTCTAGAATTTTCTATCATAGTTTAC		0	0	999	63:G>A	63	0.731183	1	0.014706	0.985294	0	0.014706	0	0.028979	0.01449	8	4	1	0	0	0	-	0	0	0	-	0	-	0	0	0	0	0	0	-	-	0	0	0	0	-	0	0	0	0	0	0
100369037|F|0-63:A>C-63:A>C,TGCAGACCATTTAGAGAACCTTGTAATATATTTCTAACTTTTGCTCTGAATGCAACTGATTTTACAGAT,TGCAGACCATTTAGAGAACCTTGTAATATATTTCTAACTTTTGCTCTGAATGCAACTGATTTTAC,"Chr 8",13716704,1,4.44499e-026,63:A>C,63,0.677419,0.015873,1,0,0.984127,0.015873,0.031242,0,0.015621,15,4.66216,1,1,1,-,1,1,1,1,1,1,-,1,-,-,1,1,1,1,1,-,1,1,-,1,-,1,-,-,1,1,-,1,1,1,1,1,-,-,1,-,1,1,1,1,1,1,2,-,1,1,-,-,1,-,-,1,1,1,1,1,-,…
100427639|F|0-63:G>A-63:G>A	TGCAGAAAAAATGTAATTGGGGCTTTACAATGGAAAATGTTACGAAAATGATTGCTCAAATAGGTAGAA	TGCAGAAAAAATGTAATTGGGGCTTTACAATGGAAAATGTTACGAAAATGATTGCTCAAATAGGTAGAA		0	0	999	63:G>A	63	0.774194	0.986111	0.013889	0.986111	0.013889	0	0.027392	0.027392	0.027392	14.9878	4	1	-	0	0	-	0	0	0	0	0	0	0	0	0	-	-	-	0	-	0	0	0	-	0	0	0	0	0	0	0
100427923|F|0-63:G>T-63:G>T,TGCAGAATAATAAAGGTATTACTTGCTATAACATGTGTGAGGGCGCTGAAATAAAGACAATCAGCTTCA,TGCAGAATAATAAAGGTATTACTTGCTATAACATGTGTGAGGGCGCTGAAATAAAGACAATCAGCTTCA,"Chr 8",2974557,1,2.25381e-029,63:G>T,63,0.623656,1,0.034483,0.965517,0,0.034483,0,0.066587,0.033294,6.33803,2.5,1,-,0,0,-,0,-,-,-,0,0,0,0,-,0,0,0,-,0,-,0,0,0,0,0,-,0,0,0,0,-,-,0,-,0,-,-,0,-,0,-,-,-,0,0,0,0,0,-,0,0,-,0,0,0,2,0,0,0,…
100428853|F|0-63:T>A-63:T>A	TGCAGCAGCAAAAATTGACGAGTCAAGTTCCAGTTGATTCATTTGAGGTGGCATTCAGCAATTTCATTT	TGCAGCAGCAAAAATTGACGAGTCAAGTTCCAGTTGATTCATTTGAGGTGGCATTCAGCAATTTCATTT		0	0	999	63:T>A	63	0.849462	1	0.012658	0.987342	0	0.012658	0	0.024996	0.012498	46.24742	21	1	0	0	-	0	0	0	0	0	0	0	0	-	0	0	-	0	0	0	0	0	0	-	0	0	0	0	0	0	0
100429274|F|0-63:T>A-63:T>A,TGCAGCTATTTGAGGAAAATTCTCCGAACTCCTTTATGCAGTTCATTTGGAAGGAAAGATTACTGGTTG,TGCAGCTATTTGAGGAAAATTCTCCGAACTCCTTTATGCAGTTCATTTGGAAGGAAAGATTACTGGTTG,"Chr 8",7750792,1,2.25381e-029,63:T>A,63,0.827957,1,0.012987,0.987013,0,0.012987,0,0.025637,0.012818,12.95833,9,1,0,0,-,0,0,0,-,0,0,0,0,-,-,0,0,0,-,0,0,0,0,0,2,0,0,0,0,0,0,0,0,0,0,0,0,0,-,-,-,0,-,-,0,0,0,0,0,0,0,0,0,0,0,0,-,0,0,0,0…
100429567|F|0-63:T>A-63:T>A,TGCAGGAAGTTTGATGCAAAATTTTGCTATATTTTTTTATAAAAAAAAAAAAGTCACAGATTTTTATGA,TGCAGGAAGTTTGATGCAAAATTTTGCTATATTTTTTTATAAAAAAAAAAAAGTCACAGATTTTTATGA,"Chr 10",20756017,1,1.0486e-027,63:T>A,63,0.602151,0.982143,0.017857,0.982143,0.017857,0,0.035077,0.035077,0.035077,4.44615,4,1,0,-,-,0,0,0,0,-,0,0,-,-,-,-,0,0,0,-,-,0,0,0,-,0,0,0,-,0,0,-,0,0,0,0,0,0,-,-,-,0,-,-,-,0,-,-,-,0,0,-,-,0…
100429679|F|0-63:C>A-63:C>A	TGCAGGATAAAATCCCGCGCGTCGCTTGAAAGGGAGTCTGGAACAGGAGGTCGCTCACCTTTTCCAATT	TGCAGGATAAAATCCCGCGCGTCGCTTGAAAGGGAGTCTGGAACAGGAGGTCGCTCACCTTTTCCAATT		0	0	999	63:C>A	63	0.827957	0.987013	0.012987	0.987013	0.012987	0	0.025637	0.025637	0.025637	22.36667	16	1	-	0	-	0	1	0	0	0	0	-	0	-	-	0	-	0	0	0	-	0	0	0	0	0	0	0	0	0	0
100430163|F|0-63:A>G-63:A>G	TGCAGTAAGTGATTCCCAAGACTCCATGATGTCAGGCCATTTCAAATCAGGGTCCTGTTTCTTACAGAT	TGCAGTAAGTGATTCCCAAGACTCCATGATGTCAGGCCATTTCAAATCAGGGTCCTGTTTCTTAC		0	0	999	63:A>G	63	0.72043	0.014925	1	0	0.985075	0.014925	0.029405	0	0.014703	42	15.5375	1	1	1	1	1	1	1	-	-	1	1	1	-	1	-	1	1	1	1	1	1	1	1	1	1	1	1	-	1	-
100430291|F|0-63:A>T-63:A>T,TGCAGTATGGAATATTTTCAACGAAGTTCATCTATTTCATTTATTGAGAGAGAACCCAAGTTTACAGAT,TGCAGTATGGAATATTTTCAACGAAGTTCATCTATTTCATTTATTGAGAGAGAACCCAAGTTTAC,"Chr 11",8719291,1,4.44499e-026,63:A>T,63,0.698925,0.015385,0.984615,0.015385,0.984615,0,0.030296,0.030296,0.030296,27,17.21622,1,1,1,1,-,1,1,1,1,1,-,1,1,-,-,1,1,1,1,1,1,1,-,1,-,1,1,-,1,1,1,1,-,1,1,-,1,0,1,-,-,1,1,1,1,1,1,1,1,1,-,-,1,1…
100430650|F|0-63:T>C-63:T>C,TGCAGTTACTACAGAATATTATGAAATCAACAGAATTGCAGTTTCCGTCTGATAACCCTAGTCTGAGTT,TGCAGTTACTACAGAATATTATGAAATCAACAGAATTGCAGTTTCCGTCTGATAACCCTAGTCTGAGTT,"Chr 1",12767329,1,1.0486e-027,63:T>C,63,0.83871,0.987179,0.115385,0.884615,0.012821,0.102564,0.025312,0.204142,0.114727,18.18182,13.6,0.909091,0,0,0,-,0,0,0,0,0,0,0,1,-,0,0,0,0,0,0,0,0,0,0,0,0,0,0,-,0,0,0,0,0,0,2,-,-,0,-,0,-,0,0,0…
100430841|F|0-63:G>A-63:G>A,TGCAGTTGTTGCAAACTATCCTTCCATTAGCATGCAATCTGCCAATCTCATCCAGCCCAAAAAGGACTG,TGCAGTTGTTGCAAACTATCCTTCCATTAGCATGCAATCTGCCAATCTCATCCAGCCCAAAAAGGACTG,"Chr 2",36188484,1,2.25381e-029,63:G>A,63,0.774194,1,0.013889,0.986111,0,0.013889,0,0.027392,0.013696,13.3494,4,1,0,0,0,-,0,0,-,0,0,0,0,-,-,0,-,0,0,-,0,0,0,0,0,-,0,0,0,0,0,-,0,0,0,0,0,0,0,0,0,0,-,-,0,0,0,0,0,0,0,0,0,0,0,-,0,0,0,-,0…
100430919|F|0-63:A>G-63:A>G,TGCAGTTTTATTTTTCTTGTTCAGCTTTTGTTTCTGTTTATAACTAAAGTTCCTTTACATTTTACAGAT,TGCAGTTTTATTTTTCTTGTTCAGCTTTTGTTTCTGTTTATAACTAAAGTTCCTTTACATTTTAC,"Chr 1",16440964,1,4.44499e-026,63:A>G,63,0.666667,0.032258,0.983871,0.016129,0.967742,0.016129,0.062435,0.031738,0.047086,29.5,15.80556,1,1,1,-,-,1,1,-,-,1,1,1,-,-,1,-,1,1,1,1,1,1,-,-,1,-,1,1,1,-,1,1,1,1,1,1,1,1,1,-,1,-,1,1,1,2,1,-,1,…
100431759|F|0-63:A>G-63:A>G	TGCAGACACTATTAGGGATAGAATCCAAAAGATACTTTAGTGGTCCCTGATAGAAAGCTAATTACAGAT	TGCAGACACTATTAGGGATAGAATCCAAAAGATACTTTAGTGGTCCCTGATAGAAAGCTAATTAC		0	0	999	63:A>G	63	0.655914	0.032787	0.967213	0.032787	0.967213	0	0.063424	0.063424	0.063424	39	10.53731	1	1	-	1	1	1	1	-	1	1	-	1	-	0	1	1	-	-	-	1	1	1	1	1	0	1	1	1	1	1
100431949|F|0-63:A>G-63:A>G,TGCAGATATAACATTAGTGTCAGGGTTCACGAGAATACTACAGGTCTAGTACATGAGACTCCCAACCTC,TGCAGATATAACATTAGTGTCAGGGTTCACGAGAATACTACAGGTCTAGTACATGAGACTCCCAACCTC,"Chr 11",40621759,1,2.25381e-029,63:A>G,63,0.741935,1,0.014493,0.985507,0,0.014493,0,0.028565,0.014283,5.63529,3,1,0,0,0,-,-,0,0,-,0,0,0,2,-,-,0,0,0,0,0,0,0,0,-,-,-,0,0,-,0,0,0,0,0,0,0,0,0,-,0,-,-,-,0,0,-,0,0,0,0,-,0,0,-,0,0,0,0,0,…
100433955|F|0-63:T>C-63:T>C,TGCAGTCGGATATCAATTTTCTTACTGGCTTCAGTGTAATTCCTACTCTAATGACTGAACTTCTTGAAG,TGCAGTCGGATATCAATTTTCTTACTGGCTTCAGTGTAATTCCTACTCTAATGACTGAACTTCTTGAAG,"Chr 8",4153947,1,2.25381e-029,63:T>C,63,0.83871,0.961538,0.102564,0.897436,0.038462,0.064103,0.073964,0.184089,0.129027,13.7931,6.27273,1,0,0,0,0,0,0,0,0,0,0,2,0,0,-,0,0,0,0,0,0,0,0,2,0,2,0,0,0,0,0,0,0,0,0,0,0,-,-,-,0,-,0,0,0,1,-,…
100433957|F|0-63:A>T-63:A>T	TGCAGTCTTTGATCTTTCTCCTAATAGTTCACCAGGACATGATGGATTCCCTAGATCTTTTTTACAGAT	TGCAGTCTTTGATCTTTCTCCTAATAGTTCACCAGGACATGATGGATTCCCTAGATCTTTTTTAC		0	0	999	63:A>T	63	0.784946	0.013699	0.986301	0.013699	0.986301	0	0.027022	0.027022	0.027022	15	14.38824	1	1	1	-	-	1	-	-	1	1	1	1	-	1	-	1	1	1	1	1	1	1	1	1	1	1	1	1	1	1
100455454|F|0-63:A>G-63:A>G,TGCAGATCATTCGGCTTGCAAGGAAACTTCCAACAGGTGATGTGAGTGCTTTGAAGTCTGACAATGCTG,TGCAGATCATTCGGCTTGCAAGGAAACTTCCAACAGGTGATGTGAGTGCTTTGAAGTCTGACAATGCTG,"Chr 11",13769903,1,2.25381e-029,63:A>G,63,0.709677,0.984848,0.015152,0.984848,0.015152,0,0.029844,0.029844,0.029844,21.5,20,1,0,-,0,1,0,0,0,0,0,-,0,-,0,0,-,0,0,0,-,0,0,-,-,0,0,0,0,0,0,0,0,0,0,-,-,0,-,0,-,-,-,-,0,0,0,0,-,-,0,-,0,0,…
100455864|F|0-63:T>C-63:T>C,TGCAGCATCTCTATCCCAATTATCATTGATTTTCAAACGTTGAATTGCTTCTACAATACAGATTACAGA,TGCAGCATCTCTATCCCAATTATCATTGATTTTCAAACGTTGAATTGCTTCTACAATACAGATTACAGA,"Chr 2",12102087,1,4.87864e-026,63:T>C,63,0.688172,0.015625,0.984375,0.015625,0.984375,0,0.030762,0.030762,0.030762,25,22.37333,1,-,1,-,-,1,1,-,-,1,0,1,-,1,-,-,1,-,1,1,1,1,1,1,1,1,1,1,1,-,1,-,1,-,1,1,1,1,-,-,1,-,-,1,1,1,1,1,1,1,1,-…
100458015|F|0-63:G>T-63:G>T,TGCAGAAGGAGAATCTGTGCAAAGGTGTGCTTTTAGCTTGGTCACGGTTACGGGAAAATCAAAGTTATT,TGCAGAAGGAGAATCTGTGCAAAGGTGTGCTTTTAGCTTGGTCACGGTTACGGGAAAATCAAAGTTATT,"Chr 8",3178636,1,1.0486e-027,63:G>T,63,0.645161,0.25,0.866667,0.133333,0.75,0.116667,0.375,0.231111,0.303056,18.6875,17.7377,0.9,1,1,1,-,1,1,1,1,2,0,1,-,-,-,-,1,0,1,-,1,1,1,-,-,1,1,-,2,0,-,-,2,1,1,-,-,-,-,-,-,-,-,2,1,1,1,1,1,0,-,-…
100458388|F|0-63:G>A-63:G>A	TGCAGCCAACATTTCTTTCAGAACGGGAAAAATGCTGATGAGCTTTATAGGTGCTGGCGCTGTGCGACT	TGCAGCCAACATTTCTTTCAGAACGGGAAAAATGCTGATGAGCTTTATAGGTGCTGGCGCTGTGCGACT		0	0	999	63:G>A	63	0.709677	0.666667	0.545455	0.454545	0.333333	0.212121	0.444444	0.495868	0.470156	17.87755	15.84783	0.958333	2	2	-	-	0	0	0	1	1	0	2	-	0	-	0	0	-	1	1	1	2	2	-	-	-	0	-	2	0
100458463|F|0-63:G>A-63:G>A	TGCAGCGAATCCAGAAAAGCCGTGCTTATAGCTATACAGGATTGACTTCCTGGCAACTTTTTTGCTGTT	TGCAGCGAATCCAGAAAAGCCGTGCTTATAGCTATACAGGATTGACTTCCTGGCAACTTTTTTGCTGTT		0	0	999	63:G>A	63	0.537634	0.98	0.02	0.98	0.02	0	0.0392	0.0392	0.0392	20.625	9	1	0	0	-	-	0	-	0	-	0	-	0	-	-	0	0	0	-	-	-	0	0	0	-	0	1	0	-	0	0
100459129|F|0-63:G>C-63:G>C,TGCAGTTTAGATATTGATGCTTAGGGCATAAAGAAAGGAAAAATTTATTGCATGATATTTGTAGTTGAT,TGCAGTTTAGATATTGATGCTTAGGGCATAAAGAAAGGAAAAATTTATTGCATGATATTTGTAGTTGAT,"Chr 9",5309825,1,2.25381e-029,63:G>C,63,0.666667,0.983871,0.016129,0.983871,0.016129,0,0.031738,0.031738,0.031738,23.89041,13,1,-,-,-,-,-,-,0,0,0,0,0,-,0,0,0,0,-,-,-,0,0,0,-,0,0,0,0,0,0,0,0,0,0,0,0,0,-,0,0,0,0,-,0,0,0,0,-,0,-,-,0,…
100460116|F|0-63:G>A-63:G>A,TGCAGCTGTTAGCAAAGGCCCTCCCTACTTCACTATCATCATCTGGCTGGTTCACCACAAGAGGGCTTC,TGCAGCTGTTAGCAAAGGCCCTCCCTACTTCACTATCATCATCTGGCTGGTTCACCACAAGAGGGCTTC,"Chr 4",11579042,1,1.75467e-025,63:G>A,63,0.827957,0.987013,0.025974,0.974026,0.012987,0.012987,0.025637,0.050599,0.038118,23.21739,8.5,1,0,-,-,1,-,0,0,0,0,-,0,0,0,0,0,0,0,2,0,0,0,0,0,0,0,0,-,0,0,0,0,0,0,0,0,0,-,-,-,0,0,0,0,0,0,0,-…
100473642|F|0-63:C>A-63:C>A,TGCAGGGCATGTAACCAGCACAACATGTGTATCTGGACCAAACAAAACCATATAATTCATTTTCCAAAC,TGCAGGGCATGTAACCAGCACAACATGTGTATCTGGACCAAACAAAACCATATAATTCATTTTCCAAAC,"Chr 6",22618168,1,2.25381e-029,63:C>A,63,0.752688,0.985714,0.014286,0.985714,0.014286,0,0.028163,0.028163,0.028163,26.92771,22,1,0,0,-,0,-,0,0,0,0,0,0,-,0,0,-,0,0,-,0,0,0,0,-,0,-,0,0,0,0,0,0,0,0,0,-,0,0,-,-,1,0,-,0,0,0,-,0,0,0,-,0…
100473822|F|0-63:C>T-63:C>T,TGCAGGTTTTGCCTTGTGCAACTGTACTCCAACAAGAGTGAATGTGTGAGGGACCCACTTTCTCCATCA,TGCAGGTTTTGCCTTGTGCAACTGTACTCCAACAAGAGTGAATGTGTGAGGGACCCACTTTCTCCATCA,"Chr 3",26604751,1,2.25381e-029,63:C>T,63,0.849462,1,0.012658,0.987342,0,0.012658,0,0.024996,0.012498,24.62,13,1,0,0,-,0,0,0,0,0,0,0,0,0,0,2,0,0,0,0,0,0,0,0,0,-,0,0,0,0,-,0,0,0,0,0,0,0,0,0,0,0,0,0,0,0,0,0,-,0,0,-,0,0,0,-,-,0,0,0,0,…
100475349|F|0-63:C>T-63:C>T,TGCAGCTGTCAAATCTGGGGAGGAAAGTGATGATGAGGATGAGAAACGGCGAAAATCTGCTCTCGATAA,TGCAGCTGTCAAATCTGGGGAGGAAAGTGATGATGAGGATGAGAAACGGCGAAAATCTGCTCTCGATAA,"Chr 6",6060967,1,1.0486e-027,63:C>T,63,0.666667,0.032258,0.983871,0.016129,0.967742,0.016129,0.062435,0.031738,0.047086,18.5,17.43662,1,1,-,1,-,1,1,-,1,1,1,1,1,-,1,-,1,1,1,-,1,1,1,-,1,-,2,-,1,-,-,1,1,1,1,-,-,1,-,-,1,-,-,1,1,1,1,-,…
100485930|F|0-63:T>A-63:T>A	TGCAGGGACAACAAAAACTTTTAGATTCATGAAACATTAGAGAAACTATCTTTTTTTATTTTATTTTAT	TGCAGGGACAACAAAAACTTTTAGATTCATGAAACATTAGAGAAACTATCTTTTTTTATTTTATTTTAT		0	0	999	63:T>A	63	0.72043	0.940299	0.104478	0.895522	0.059701	0.044776	0.112274	0.187124	0.149699	11.82051	8.5	0.964286	-	-	0	-	-	-	-	0	0	0	2	-	-	-	0	0	-	-	-	0	0	0	-	-	0	0	2	0	-
100485985|F|0-63:C>A-63:C>A,TGCAGGTAACATCTTTTTTAGCCACCCCTGCTGGAAATAAACTTTTCAGACAATTACATCTTTCAACAT,TGCAGGTAACATCTTTTTTAGCCACCCCTGCTGGAAATAAACTTTTCAGACAATTACATCTTTCAACAT,"Chr 1",16960149,1,4.87864e-026,63:C>A,63,0.774194,0.986111,0.013889,0.986111,0.013889,0,0.027392,0.027392,0.027392,35.25301,32,1,-,0,-,0,0,0,0,0,0,0,0,-,-,0,0,0,0,0,-,-,0,-,-,0,0,-,0,0,0,0,0,0,-,0,0,0,1,0,-,0,0,-,0,-,0,0,-,0,0,0,0…
100487582|F|0-63:C>T-63:C>T	TGCAGTGGCATATATCAATTGGTCAAAAGCCAAAAGAAATAATTTTTCAGGTCTAGAGAAGGTCTAGAA	TGCAGTGGCATATATCAATTGGTCAAAAGCCAAAAGAAATAATTTTTCAGGTCTAGAGAAGGTCTAGAA		0	0	999	63:C>T	63	0.473118	0.977273	0.022727	0.977273	0.022727	0	0.044421	0.044421	0.044421	22.01786	14	1	0	-	0	0	-	-	-	-	0	-	0	-	-	-	-	-	-	-	0	0	0	0	-	-	-	0	0	0	-
100494749|F|0-63:A>C-63:A>C,TGCAGAAGGCAAGTTGAATTGACAAGCTCAGTTGATCTGGATAAATGAAAGCATGGAATCTGGAAATCT,TGCAGAAGGCAAGTTGAATTGACAAGCTCAGTTGATCTGGATAAATGAAAGCATGGAATCTGGAAATCT,"Chr 10",8125905,1,4.87864e-026,63:A>C,63,0.956989,1,0.101124,0.898876,0,0.101124,0,0.181795,0.090898,11.7156,5.35714,0.925,0,0,0,0,0,0,0,0,0,0,2,-,0,0,0,0,0,0,0,0,2,0,0,0,0,2,0,0,0,0,0,0,0,2,0,0,0,0,0,0,-,0,0,0,0,0,0,0,0,0,0,0,0,0…
100494930|F|0-63:A>T-63:A>T	TGCAGAGGATCATCTCCTCACATTACCTAATACTGTAAGTTTCATTGTGGACTTTTTTTTTTTACAGAT	TGCAGAGGATCATCTCCTCACATTACCTAATACTGTAAGTTTCATTGTGGACTTTTTTTTTTTAC		0	0	999	63:A>T	63	0.666667	0.016129	0.983871	0.016129	0.983871	0	0.031738	0.031738	0.031738	3	2.94118	1	1	1	1	-	-	1	1	1	1	1	1	-	-	1	-	-	-	1	1	1	-	1	1	1	-	-	1	1	-
100495107|F|0-63:T>A-63:T>A	TGCAGCAAAAATATTACACAATCAAGAGGTGTTCACATGCATTTTGTAATTAGTGCTTCACTATTTTGT	TGCAGCAAAAATATTACACAATCAAGAGGTGTTCACATGCATTTTGTAATTAGTGCTTCACTATTTTGT		0	0	999	63:T>A	63	0.935484	0.988506	0.022989	0.977011	0.011494	0.011494	0.022724	0.04492	0.033822	43.38679	15.5	1	0	0	0	-	0	0	0	0	0	0	0	0	0	0	0	0	0	0	0	0	0	0	-	0	0	0	0	0	0
100495421|F|0-63:A>T-63:A>T	TGCAGCTGTAAATAAATATACAGTATACACCCCATCTATCAACAAGCTTTCAATATTATTCGTAAGAAA	TGCAGCTGTAAATAAATATACAGTATACACCCCATCTATCAACAAGCTTTCAATATTATTCGTAAGAAA		0	0	999	63:A>T	63	0.946237	1	0.011364	0.988636	0	0.011364	0	0.022469	0.011235	26.76147	20	1	0	0	0	0	0	0	0	0	0	0	0	0	0	-	0	0	0	0	0	0	0	0	0	0	0	0	0	0	-
100502385|F|0-63:C>T-63:C>T	TGCAGTGCACAAACCATCTACCTGTCACATTCATACCCATTACTTCTTTCTTTCTTTTTTTTTCTTTTT	TGCAGTGCACAAACCATCTACCTGTCACATTCATACCCATTACTTCTTTCTTTCTTTTTTTTTCTTTTT		0	0	999	63:C>T	63	0.774194	1	0.013889	0.986111	0	0.013889	0	0.027392	0.013696	4.05814	3	1	0	0	0	0	0	0	0	0	-	-	0	0	-	0	-	0	0	0	0	0	0	0	0	0	-	0	0	0	0
100504679|F|0-63:C>A-63:C>A	TGCAGGGCATAAAGAAATTGAAATAAACAAAAGCATACCTTTGCATGGATGGTTGTATATTTACAGATC	TGCAGGGCATAAAGAAATTGAAATAAACAAAAGCATACCTTTGCATGGATGGTTGTATATTTAC		0	0	999	63:C>A	63	0.795699	0.986486	0.013514	0.986486	0.013514	0	0.026662	0.026662	0.026662	37.88506	14	1	0	0	0	0	0	-	-	0	0	0	0	-	0	0	-	0	0	0	0	0	0	0	-	0	0	0	0	0	0
100515211|F|0-63:C>T-63:C>T,TGCAGACCATTTTTCTAGAAGTCAATCTTCATTATAAATCTCCAAAAAGAACCAGTTAGACCCCTTGGA,TGCAGACCATTTTTCTAGAAGTCAATCTTCATTATAAATCTCCAAAAAGAACCAGTTAGACCCCTTGGA,"Chr 11",32678900,1,1.0486e-027,63:C>T,63,0.494624,0.978261,0.021739,0.978261,0.021739,0,0.042533,0.042533,0.042533,18.98039,9,1,0,-,0,-,-,0,-,-,0,-,0,-,0,-,0,-,0,-,0,0,0,0,0,-,0,-,0,0,-,-,-,0,0,-,-,-,-,0,-,-,-,0,0,0,0,0,-,-,-,0,-,…
100515453|F|0-63:A>T-63:A>T	TGCAGCACCATAGGTGATGATGTTGATACCGTTCTCTAATCAAAATTAGAATTTCATCGCAGTAATATA	TGCAGCACCATAGGTGATGATGTTGATACCGTTCTCTAATCAAAATTAGAATTTCATCGCAGTAATATA		0	0	999	63:A>T	63	0.892473	0.987952	0.012048	0.987952	0.012048	0	0.023806	0.023806	0.023806	36.51485	19	1	0	0	0	-	0	0	0	0	0	0	0	0	0	-	0	0	0	0	0	0	0	0	0	0	0	0	0	0	0
100524301|F|0-63:G>A-63:G>A,TGCAGCCTCACAAGGTGTTTCACTCCACTTTTAGAAGCAACCTTGACTTGGTCACTTCTAGGTGTTTTC,TGCAGCCTCACAAGGTGTTTCACTCCACTTTTAGAAGCAACCTTGACTTGGTCACTTCTAGGTGTTTTC,"Chr 10",18164404,1,6.31092e-025,63:G>A,63,0.827957,0.987013,0.012987,0.987013,0.012987,0,0.025637,0.025637,0.025637,29.59574,20,1,0,0,0,-,0,0,0,0,0,0,0,-,-,0,0,0,0,0,0,0,0,0,0,0,0,0,0,0,-,0,-,0,0,0,-,0,0,1,-,0,0,0,0,0,0,0,0,0,0,-,…
100524532|F|0-63:T>A-63:T>A	TGCAGTGATTGAATTTCTAATTTCCAACATATTCTGTCACTTCTCAGTTCTTATCAAGTTTTTTTTGAT	TGCAGTGATTGAATTTCTAATTTCCAACATATTCTGTCACTTCTCAGTTCTTATCAAGTTTTTTTTGAT		0	0	999	63:T>A	63	0.849462	1	0.012658	0.987342	0	0.012658	0	0.024996	0.012498	54.35	14	1	0	0	0	-	0	-	0	-	0	0	0	0	0	-	0	0	0	0	-	0	0	0	0	0	-	0	0	0	0
100524900|F|0-63:C>A-63:C>A,TGCAGCGAATGATGACCGAGTATCCTGAAAAATATCAACACATGCTTGAGAATCTTCTTGTTACAGATC,TGCAGCGAATGATGACCGAGTATCCTGAAAAATATCAACACATGCTTGAGAATCTTCTTGTTAC,"Chr 2",36196172,1,4.33657e-026,63:C>A,63,0.83871,1,0.025641,0.974359,0,0.025641,0,0.049967,0.024984,46.75,15.5,1,0,0,0,0,0,0,0,0,0,0,0,0,-,0,0,0,-,0,0,0,0,0,0,0,0,0,0,0,0,0,0,0,2,0,0,0,0,-,-,0,0,0,0,0,0,0,-,0,0,0,2,0,-,-,0,0,0,0,0,-,0,…
100527509|F|0-63:T>C-63:T>C,TGCAGATTGAACCTCAACTTTTATCCGGAAAGAATATTATGATTGCAGCCCATGGAAATTCCCTGAGAT,TGCAGATTGAACCTCAACTTTTATCCGGAAAGAATATTATGATTGCAGCCCATGGAAATTCCCTGAGAT,"Chr 2",5516142,1,2.25381e-029,63:T>C,63,0.580645,0.962963,0.037037,0.962963,0.037037,0,0.071331,0.071331,0.071331,15.72727,3.5,1,-,0,-,-,0,-,0,0,0,0,0,1,0,-,-,0,-,-,0,0,0,-,0,-,-,0,-,0,-,0,-,0,-,0,-,-,-,0,-,0,0,-,0,0,0,0,-,0,0,-,-…
100530730|F|0-63:A>G-63:A>G	TGCAGGGATTCTCTGAGCATCCCCCTTCTGTAGGTCGTAGGAATCTCTGTCGTCGGGGCTCACAATGTT	TGCAGGGATTCTCTGAGCATCCCCCTTCTGTAGGTCGTAGGAATCTCTGTCGTCGGGGCTCACAATGTT		0	0	999	63:A>G	63	0.903226	0.940476	0.071429	0.928571	0.059524	0.011905	0.111961	0.132653	0.122307	45.46939	40.16667	0.972222	0	0	-	0	0	0	1	0	0	0	0	-	0	0	0	0	0	0	0	0	0	0	0	0	0	0	0	0	0
100537783|F|0-63:T>C-63:T>C,TGCAGTAACAACGGAGGAAATTGGAAAAACATCATTTTCTTGTCTTTGAAGTTACGGAAGCATTACAGA,TGCAGTAACAACGGAGGAAATTGGAAAAACATCATTTTCTTGTCTTTGAAGTTACGGAAGCATTACAGA,"Chr 4",3280612,2,4.87864e-026,63:T>C,63,0.935484,0.011494,1,0,0.988506,0.011494,0.022724,0,0.011362,88,76.86111,1,1,1,1,1,1,1,1,1,1,1,1,-,1,1,1,1,1,1,1,1,1,1,1,1,1,1,1,1,1,1,1,1,1,1,1,1,1,1,2,1,1,1,1,1,1,1,1,1,1,-,1,1,1,-,1,1,1,1,…
100550553|F|0-63:A>G-63:A>G	TGCAGTTGCATTCAAGTAATGCCCTTAGATTTCACCAGTTTCAACCTGTGCTTTACAGATCGAAGAGCG	TGCAGTTGCATTCAAGTAATGCCCTTAGATTTCACCAGTTTCAACCTGTGCTTTACAGATCGAAGAGCG		0	0	999	63:A>G	63	0.860215	0.0125	1	0	0.9875	0.0125	0.024687	0	0.012344	3	2.77551	1	1	-	1	1	1	1	1	1	1	1	1	1	1	-	1	1	1	1	1	1	1	1	1	1	1	1	1	1	1
100350445|F|0-62:T>C-62:T>C	TGCAGAAACGTCAAATAGAAATCAAGGTGCATGTCACTTGCACATAAACTAATTCTACTAATTTTTCTC	TGCAGAAACGTCAAATAGAAATCAAGGTGCATGTCACTTGCACATAAACTAATTCTACTAATTTTTCTC		0	0	999	62:T>C	62	0.666667	1	0.016129	0.983871	0	0.016129	0	0.031738	0.015869	15.58333	4	1	-	-	-	-	-	0	0	-	0	0	0	-	0	0	0	0	0	0	0	0	0	-	-	0	0	0	-	0	0
100350832|F|0-62:T>C-62:T>C,TGCAGAATAGTGTATATGGACCTGCACAATTAGAAACATCAGGAACCTAACTTTTTTTCCTTTCTTACA,TGCAGAATAGTGTATATGGACCTGCACAATTAGAAACATCAGGAACCTAACTTTTTTTCCTTTCTTACA,"Chr 9",6712913,1,2.25381e-029,62:T>C,62,0.666667,1,0.016129,0.983871,0,0.016129,0,0.031738,0.015869,14.12329,4,1,0,0,-,0,-,-,0,-,0,0,0,-,0,-,-,0,0,-,0,0,0,-,-,-,-,0,0,0,0,-,0,0,0,0,-,0,0,-,-,0,-,-,0,0,0,-,-,-,0,0,-,0,0,-,0,0,0,0,0…
100351360|F|0-62:A>G-62:A>G	TGCAGAGTGGATATGCTTGGAAGTTGGAATATATATTTTTATTATAAAAAGAATAAGTGGGTAGGGTCC	TGCAGAGTGGATATGCTTGGAAGTTGGAATATATATTTTTATTATAAAAAGAATAAGTGGGTAGGGTCC		0	0	999	62:A>G	62	0.677419	0.015873	1	0	0.984127	0.015873	0.031242	0	0.015621	6	5.8169	1	1	1	-	-	1	1	-	1	1	1	1	-	1	-	1	1	1	-	-	1	1	-	1	1	1	-	1	1	1
100351446|F|0-62:G>A-62:G>A,TGCAGATAGATACCGCGTTGTGATTAGTGATTTATATCCAATTCTCATCTCTCACCTCTCACGCTGCCT,TGCAGATAGATACCGCGTTGTGATTAGTGATTTATATCCAATTCTCATCTCTCACCTCTCACGCTGCCT,"Chr 2",6953123,1,2.25381e-029,62:G>A,62,0.72043,1,0.014925,0.985075,0,0.014925,0,0.029405,0.014703,3.7125,3,1,0,-,0,0,-,0,0,0,0,0,0,0,-,-,0,0,-,-,-,0,0,0,-,0,0,0,0,0,-,0,-,0,0,0,0,0,0,0,-,-,2,0,0,0,0,0,-,0,0,-,-,0,0,0,0,0,0,0,0,-,…
100351978|F|0-62:C>T-62:C>T	TGCAGCAATGCAGCATCCGCAGATTCAATGTTGAGTACAAAAACTGAACCAATTGTTTGTTTCACGGCA	TGCAGCAATGCAGCATCCGCAGATTCAATGTTGAGTACAAAAACTGAACCAATTGTTTGTTTCACGGCA		0	0	999	62:C>T	62	0.612903	0.035088	0.964912	0.035088	0.964912	0	0.067713	0.067713	0.067713	5	4.6	1	1	1	-	-	-	-	1	1	1	1	1	-	1	-	-	1	-	-	1	1	1	1	-	-	1	1	1	1	1
100352229|F|0-62:C>T-62:C>T,TGCAGCATAGTTCAGATTTGTCCAGTAAGTTGAAGAAATATAGCCCAAGTATATTACTATATCTATAAT,TGCAGCATAGTTCAGATTTGTCCAGTAAGTTGAAGAAATATAGCCCAAGTATATTACTATATCTATAAT,"Chr 8",5855503,1,2.25381e-029,62:C>T,62,0.88172,1,0.012195,0.987805,0,0.012195,0,0.024093,0.012046,13.70707,5,1,0,0,-,0,0,0,0,0,0,0,0,-,-,-,0,0,0,0,0,0,0,2,0,0,0,0,0,0,0,0,0,0,0,0,-,0,0,-,-,0,-,0,0,0,0,0,0,0,0,0,0,0,0,0,0,0,0,0,0,…
100352410|F|0-62:A>G-62:A>G,TGCAGCCCATTTAGCCAGTCCAATATTTGCATGCAGATTGCAAGATCCAATAAATGCTCCCAACACATT,TGCAGCCCATTTAGCCAGTCCAATATTTGCATGCAGATTGCAAGATCCAATAAATGCTCCCAACACATT,"Chr 1",16513776,1,2.25381e-029,62:A>G,62,0.666667,1,0.016129,0.983871,0,0.016129,0,0.031738,0.015869,9.62667,3,1,-,0,-,-,0,0,0,-,0,-,0,-,0,0,-,0,-,-,-,0,0,-,2,0,0,0,-,0,-,0,0,0,0,0,-,0,0,-,-,0,-,0,0,0,0,0,0,0,0,0,0,0,0,-,0,0,0,0,0…
100352435|F|0-62:C>T-62:C>T	TGCAGCCGCTTCCTTCCCCAGTATGGTCATGTTTGTCTTCAGATCTTGCAGCTTTGCTTCTGCTGCTTC	TGCAGCCGCTTCCTTCCCCAGTATGGTCATGTTTGTCTTCAGATCTTGCAGCTTTGCTTCTGCTGCTTC		0	0	999	62:C>T	62	0.741935	0.985507	0.014493	0.985507	0.014493	0	0.028565	0.028565	0.028565	10.75	9	1	0	0	-	-	0	0	-	0	0	0	0	-	-	0	0	-	0	0	-	0	0	0	0	0	0	0	0	0	0
100353580|F|0-62:T>C-62:T>C,TGCAGGTACTGATATTTCCTCATTTCCTGCTTTTGTGGGCATGGTTGGAACTACAATTAGTTTTGGGAA,TGCAGGTACTGATATTTCCTCATTTCCTGCTTTTGTGGGCATGGTTGGAACTACAATTAGTTTTGGGAA,"Chr 4",5096886,2,2.25381e-029,62:T>C,62,0.688172,1,0.015625,0.984375,0,0.015625,0,0.030762,0.015381,5.94737,3,1,-,-,-,0,0,-,-,0,0,0,0,0,0,-,0,0,-,-,0,0,0,0,-,0,0,0,0,0,0,-,-,0,0,0,-,-,-,-,-,0,-,-,0,0,0,0,0,0,0,-,0,0,0,-,0,0,0,0,0,…
100353706|F|0-62:G>C-62:G>C,TGCAGGTGGTAAACTTCTTTTGGAGCTGAATAGAGTATTGCGACCTGGTGGTTTTTTTGTGTGGTCAGC,TGCAGGTGGTAAACTTCTTTTGGAGCTGAATAGAGTATTGCGACCTGGTGGTTTTTTTGTGTGGTCAGC,"Chr 11",45041253,1,2.25381e-029,62:G>C,62,0.903226,1,0.011905,0.988095,0,0.011905,0,0.023526,0.011763,17.81905,5,1,0,0,0,0,2,0,-,0,0,0,0,0,0,0,0,0,0,0,0,0,0,0,0,0,0,0,0,0,0,0,0,0,0,0,0,0,0,-,-,0,0,0,0,0,0,0,0,0,0,-,-,0,0,-,0,0,0,0…
100353756|F|0-62:A>T-62:A>T,TGCAGGTTCTGTTTATGGGCGAACACTCTCACATATCAGTTGAATTTGATAATGTAATTGAAAATTTTT,TGCAGGTTCTGTTTATGGGCGAACACTCTCACATATCAGTTGAATTTGATAATGTAATTGAAAATTTTT,"Chr 3",14816338,1,4.87864e-026,62:A>T,62,0.795699,0.891892,0.148649,0.851351,0.108108,0.040541,0.192841,0.253104,0.222973,8.85897,5.15385,0.928571,-,0,0,-,0,0,0,0,0,0,1,-,-,0,0,0,0,-,0,0,0,0,0,0,0,1,1,0,-,0,0,0,0,1,0,0,-,-,-,0,-,-…
100353769|F|0-62:T>G-62:T>G,TGCAGGTTGTATTCTAGAGATGGACAGGCCCCTCCTCCCTTTCTTATTTTCTTTCAAGAGCTTTGGTCA,TGCAGGTTGTATTCTAGAGATGGACAGGCCCCTCCTCCCTTTCTTATTTTCTTTCAAGAGCTTTGGTCA,"Chr 11",24982457,1,2.25381e-029,62:T>G,62,0.752688,1,0.014286,0.985714,0,0.014286,0,0.028163,0.014082,9.93976,3,1,0,-,-,0,-,0,0,0,0,0,0,-,-,0,-,0,0,-,0,0,0,0,-,0,0,0,0,0,-,0,0,0,0,0,-,0,-,0,-,-,0,0,0,0,0,0,0,-,0,-,0,0,0,0,0,0,0,0,…
100354101|F|0-62:C>A-62:C>A,TGCAGTCACAGCAAAAACCATGAACACATCAAGAGACAAAATAAACACAAATATGAATTCAACAAAGAC,TGCAGTCACAGCAAAAACCATGAACACATCAAGAGACAAAATAAACACAAATATGAATTCAACAAAGAC,"Chr 3",23412038,1,2.25381e-029,62:C>A,62,0.677419,0.857143,0.269841,0.730159,0.142857,0.126984,0.244898,0.394054,0.319476,4.875,3.3,0.909091,2,-,-,0,1,-,-,0,2,-,0,0,-,0,-,0,-,0,1,0,0,-,0,0,0,0,-,1,-,-,-,2,0,0,0,0,-,0,-,1,1,-,0,0,0…
100354257|F|0-62:T>C-62:T>C,TGCAGTGAAGAGTCCATCAAGATGAAGGAGATCATATGTTCTAGGATATGTTGAAAAAGCTTTACAGAT,TGCAGTGAAGAGTCCATCAAGATGAAGGAGATCATATGTTCTAGGATATGTTGAAAAAGCTTTAC,"Chr 6",14783015,1,1.5987e-025,62:T>C,62,0.741935,0.014493,0.985507,0.014493,0.985507,0,0.028565,0.028565,0.028565,18,6.03797,1,1,-,-,-,-,1,1,-,1,1,1,-,-,-,1,1,-,1,-,1,1,1,1,1,1,1,1,1,1,1,1,1,1,1,1,1,1,1,1,0,1,1,1,1,1,1,1,1,1,-,-,1,1,1…
100357149|F|0-62:T>C-62:T>C	TGCAGCATCAAGTGAAGCATGAAAAGGAGTTGGATGGTGTATCGGCTGTTAGGAACGGTGCATGGTACT	TGCAGCATCAAGTGAAGCATGAAAAGGAGTTGGATGGTGTATCGGCTGTTAGGAACGGTGCATGGTACT		0	0	999	62:T>C	62	0.806452	1	0.026667	0.973333	0	0.026667	0	0.051911	0.025956	9.77778	3.5	1	0	0	0	0	0	0	0	-	0	0	0	-	0	-	0	0	0	-	0	0	0	0	0	0	0	0	2	0	0
100357502|F|0-62:C>T-62:C>T	TGCAGCTATGTTGAGCACAGTTCTCCCTAAATCAACACACCTGTTGATACAAATGCTAGTTTCCTTCTC	TGCAGCTATGTTGAGCACAGTTCTCCCTAAATCAACACACCTGTTGATACAAATGCTAGTTTCCTTCTC		0	0	999	62:C>T	62	0.752688	1	0.014286	0.985714	0	0.014286	0	0.028163	0.014082	7.03614	3	1	0	0	-	-	0	-	0	0	0	0	0	-	0	0	0	0	0	0	0	0	0	0	0	0	0	0	-	0	0
100358619|F|0-62:A>G-62:A>G,TGCAGTCAACAGTAGAAACGCGTAAGAAGCCAACCATTCTAACAGGTTCAAATCCAATAAATAAATAAA,TGCAGTCAACAGTAGAAACGCGTAAGAAGCCAACCATTCTAACAGGTTCAAATCCAATAAATAAATAAA,"Chr 2",23642991,1,2.25381e-029,62:A>G,62,0.817204,1,0.013158,0.986842,0,0.013158,0,0.02597,0.012985,15.7234,4,1,0,0,0,0,0,-,-,2,0,0,0,-,0,-,-,0,0,0,0,0,0,0,0,0,0,0,0,0,0,0,0,0,0,0,-,0,0,0,0,-,0,-,0,0,0,0,-,0,0,-,-,0,-,0,0,0,0,0,0,…
100358886|F|0-62:T>C-62:T>C,TGCAGTGGCGTGATAGGTTTTCTTCTATGCTCAACAGAAGGGCCACCCGTTGATTTTGTAAATCCCATC,TGCAGTGGCGTGATAGGTTTTCTTCTATGCTCAACAGAAGGGCCACCCGTTGATTTTGTAAATCCCATC,"Chr 3",8295958,1,1.0486e-027,62:T>C,62,0.602151,0.017857,0.982143,0.017857,0.982143,0,0.035077,0.035077,0.035077,3,2.7,1,1,1,-,1,1,1,-,1,1,1,0,1,-,-,1,1,1,1,-,1,1,1,1,-,1,-,1,1,1,1,-,1,1,1,-,-,-,-,-,1,-,-,1,-,1,-,1,1,1,-,-,1,-,-,-…
100359839|F|0-62:T>C-62:T>C,TGCAGAAGGATTGTTTGCACTAATAGCGTTTGGAGCAAAGGTGTGTACCCACCCTGAGAAGTTTTGCTT,TGCAGAAGGATTGTTTGCACTAATAGCGTTTGGAGCAAAGGTGTGTACCCACCCTGAGAAGTTTTGCTT,"Chr 3",25896798,1,2.25381e-029,62:T>C,62,0.698925,1,0.015385,0.984615,0,0.015385,0,0.030296,0.015148,6.44,3,1,-,0,-,-,0,2,0,0,0,0,-,0,-,-,-,0,0,0,0,0,0,0,0,-,0,0,-,0,-,0,0,-,-,0,0,0,0,-,0,0,-,-,0,0,0,-,-,-,0,0,0,0,-,0,0,0,0,-,0,0,…
100360040|F|0-62:C>T-62:C>T	TGCAGCAAATACTCTGAATTCTGAAGAGGACATAAATGCAATCATGATTGACTCAAAGAGAACAATAAC	TGCAGCAAATACTCTGAATTCTGAAGAGGACATAAATGCAATCATGATTGACTCAAAGAGAACAATAAC		0	0	999	62:C>T	62	0.72043	1	0.014925	0.985075	0	0.014925	0	0.029405	0.014703	14.95349	4	1	0	-	-	0	0	0	-	0	0	0	0	0	-	-	0	0	0	-	0	0	0	-	0	-	0	0	0	0	0
100362115|F|0-62:A>G-62:A>G,TGCAGAGGAAGTATGCACAAATTTTACAAGAAACGTCAAGAATTCAAACCCTAGAGCCACCAATTATAA,TGCAGAGGAAGTATGCACAAATTTTACAAGAAACGTCAAGAATTCAAACCCTAGAGCCACCAATTATAA,"Chr 11",27494931,1,2.25381e-029,62:A>G,62,0.677419,1,0.015873,0.984127,0,0.015873,0,0.031242,0.015621,7.66667,3,1,0,0,-,-,0,-,0,-,0,0,0,0,-,0,-,0,-,0,-,0,0,0,2,0,0,0,0,0,0,-,0,0,0,0,0,0,0,-,-,0,-,-,0,0,0,0,-,0,-,0,-,0,-,-,-,0,0,0,…
100364923|F|0-62:T>C-62:T>C,TGCAGGCACAAGGCGATGAACAAACCAAAGATTTGGGTCCGCTGGATCGGGTCGGGTCAGGTTACAGAT,TGCAGGCACAAGGCGATGAACAAACCAAAGATTTGGGTCCGCTGGATCGGGTCGGGTCAGGTTAC,"Chr 2",16195393,1,1.5987e-025,62:T>C,62,0.612903,0.017544,1,0,0.982456,0.017544,0.034472,0,0.017236,6,3.74648,1,1,1,-,1,1,-,-,1,1,1,1,-,1,-,1,1,-,-,1,1,1,1,1,1,-,1,-,2,1,1,-,1,-,1,1,1,1,1,-,-,-,-,1,1,1,1,1,1,1,-,1,1,-,-,-,1,1,1,1,-,1,…
100427302|F|0-62:T>C-62:T>C,TGCAGTTCAGAAGAGTACATTTAGAGCATAAATTACATTTTGAAAGCAGAGCTCTATAATATTACAGAT,TGCAGTTCAGAAGAGTACATTTAGAGCATAAATTACATTTTGAAAGCAGAGCTCTATAATATTAC,"Chr 6",17475897,1,1.5987e-025,62:T>C,62,0.623656,0.017241,0.982759,0.017241,0.982759,0,0.033888,0.033888,0.033888,23,14.32353,1,1,1,-,-,1,-,-,1,1,1,1,1,-,-,-,-,-,-,-,-,1,1,-,1,1,1,1,1,-,1,1,1,-,1,-,1,1,-,-,-,-,-,1,1,1,1,1,-,1,-,1,1,0,…
100429269|F|0-62:G>C-62:G>C	TGCAGCTATCCAATTATTTTTTTAGATGTTTGCTGCTTTGAGGAATGAGTGCAGAATTGTTCGACCGCA	TGCAGCTATCCAATTATTTTTTTAGATGTTTGCTGCTTTGAGGAATGAGTGCAGAATTGTTCGACCGCA		0	0	999	62:G>C	62	0.924731	0.988372	0.139535	0.860465	0.011628	0.127907	0.022985	0.24013	0.131558	20.34615	14.6875	0.95	0	0	0	0	0	0	0	-	2	0	0	0	0	0	0	0	0	0	-	0	2	0	0	0	0	2	0	0	0
100429411|F|0-62:G>C-62:G>C,TGCAGCTGTTCACAGCCTTTGAATTGTGACAATTCTCTGCTGGTCCCAAAAAGCCAACACCTGCAATTT,TGCAGCTGTTCACAGCCTTTGAATTGTGACAATTCTCTGCTGGTCCCAAAAAGCCAACACCTGCAATTT,"Chr 4",9879917,1,2.25381e-029,62:G>C,62,0.870968,1,0.012346,0.987654,0,0.012346,0,0.024387,0.012193,19.20408,16,1,-,0,-,0,-,0,0,0,0,0,0,0,0,2,-,0,0,0,0,0,0,0,0,0,0,0,0,0,-,0,0,0,0,0,0,0,0,-,-,0,0,-,0,0,0,0,0,0,0,0,-,0,0,0,0,0,0,0,…
100430904|F|0-62:C>T-62:C>T,TGCAGTTTGTAGCAAAATACTTCAGTCATATATAGTATAATAAATATGTTGAGAAATTGTTCCTTCTTT,TGCAGTTTGTAGCAAAATACTTCAGTCATATATAGTATAATAAATATGTTGAGAAATTGTTCCTTCTTT,"Chr 9",4417875,1,2.25381e-029,62:C>T,62,0.741935,1,0.014493,0.985507,0,0.014493,0,0.028565,0.014283,13.58333,8,1,0,0,0,0,0,0,0,0,0,0,0,-,-,0,0,0,0,0,0,0,0,0,0,0,0,0,0,0,0,0,0,0,-,0,-,-,-,0,-,0,0,-,0,0,0,0,0,-,0,-,0,0,0,-,-,0,0,0,0…
100454359|F|0-62:T>C-62:T>C,TGCAGATAAAAGCAATTTGGACTCATCTGCTGAGGAATTTTGATCTTGAGTTGGTGTCACCTTTTCCTG,TGCAGATAAAAGCAATTTGGACTCATCTGCTGAGGAATTTTGATCTTGAGTTGGTGTCACCTTTTCCTG,"Chr 3",1046258,1,6.31092e-025,62:T>C,62,0.666667,1,0.016129,0.983871,0,0.016129,0,0.031738,0.015869,15.23288,5,1,0,0,-,-,0,0,0,-,0,-,0,-,-,-,0,0,-,-,0,0,0,-,0,0,0,0,-,0,-,0,0,0,0,0,2,0,0,-,-,-,-,-,0,0,0,-,-,0,0,-,-,0,0,-,-,0,0,-,0…
100455272|F|0-62:T>A-62:T>A,TGCAGAGATCTACTGCATGAACAGAGAAAACTACAAGAAGCATCACACTGAAAAAGAAAAAATTGATTT,TGCAGAGATCTACTGCATGAACAGAGAAAACTACAAGAAGCATCACACTGAAAAAGAAAAAATTGATTT,"Chr 7",9090635,1,1.0486e-027,62:T>A,62,0.72043,0.253731,0.820896,0.179104,0.746269,0.074627,0.378703,0.294052,0.336378,7,2.92424,0.958333,1,-,1,-,1,1,-,1,2,0,1,-,1,-,-,1,-,0,-,0,1,1,1,1,1,0,0,1,1,1,2,2,-,-,-,1,1,-,1,-,1,1,1,-,1,1,…
100457300|F|0-62:G>T-62:G>T,TGCAGTTGTACTAACACTATCTATATACCATGTGCGTCATAACCATTATACAAAACATAGATGACTAAT,TGCAGTTGTACTAACACTATCTATATACCATGTGCGTCATAACCATTATACAAAACATAGATGACTAAT,"Chr 11",18586207,1,2.25381e-029,62:G>T,62,0.935484,1,0.011494,0.988506,0,0.011494,0,0.022724,0.011362,36.71296,13,1,0,0,0,0,0,0,0,0,0,0,0,-,0,0,0,0,0,0,0,0,0,0,0,0,0,0,0,0,0,0,0,0,0,0,-,0,-,0,0,0,0,0,0,0,0,0,0,0,0,-,0,0,0,0,0,0,0,…
100458487|F|0-62:C>A-62:C>A	TGCAGCTACATCACCCTTCCATTATATGCTCTTGTTACTCAGGTACTACTAGCTTTTTGTTTCCTGATG	TGCAGCTACATCACCCTTCCATTATATGCTCTTGTTACTCAGGTACTACTAGCTTTTTGTTTCCTGATG		0	0	999	62:C>A	62	0.763441	1	0.014085	0.985915	0	0.014085	0	0.027772	0.013886	26.04938	18	1	0	0	-	0	2	0	-	0	0	0	0	-	0	0	-	0	-	0	0	0	0	0	0	0	0	0	0	0	0
100458534|F|0-62:T>A-62:T>A,TGCAGCTGGTTGTTCGCCTTCATAAATAATCAAACACCACTATCCAGATCACAACAAAATCTTACAGAT,TGCAGCTGGTTGTTCGCCTTCATAAATAATCAAACACCACTATCCAGATCACAACAAAATCTTAC,"Chr 6",18201436,1,1.5987e-025,62:T>A,62,0.688172,0.015625,1,0,0.984375,0.015625,0.030762,0,0.015381,11,5.90789,1,1,1,-,-,-,-,1,-,1,1,1,1,-,-,-,1,1,1,-,1,1,1,-,1,2,1,-,1,-,1,1,1,1,1,-,1,-,-,-,-,-,1,1,1,1,1,-,1,1,-,1,1,-,-,1,1,1,1,1,1,1…
100458604|F|0-62:C>T-62:C>T,TGCAGGAATTATAGGACCGACAAAGACAAGTGTATAACCTATGATTCCATTTACTTTCTTTGCTTTTTG,TGCAGGAATTATAGGACCGACAAAGACAAGTGTATAACCTATGATTCCATTTACTTTCTTTGCTTTTTG,"Chr 11",33635849,1,2.25381e-029,62:C>T,62,0.817204,1,0.013158,0.986842,0,0.013158,0,0.02597,0.012985,22.06742,7,1,0,-,2,-,0,0,0,0,0,0,0,-,0,0,-,0,0,0,0,0,0,0,-,0,0,0,0,0,0,0,0,0,0,0,-,-,0,0,-,0,-,0,0,0,0,0,-,0,0,0,0,0,-,-,0,0,0,0,…
100459552|F|0-62:C>T-62:C>T	TGCAGGCTCTCATTTTAGCTGAGTCTATGGTTTCCATGTATGGAGAACATTGGTTGGTGAGCCAAGTAA	TGCAGGCTCTCATTTTAGCTGAGTCTATGGTTTCCATGTATGGAGAACATTGGTTGGTGAGCCAAGTAA		0	0	999	62:C>T	62	0.698925	0.984615	0.015385	0.984615	0.015385	0	0.030296	0.030296	0.030296	19.57333	16	1	-	0	-	-	-	0	0	0	0	0	0	-	0	-	0	0	0	0	0	0	0	0	-	0	0	0	-	0	0
100475217|F|0-62:G>A-62:G>A	TGCAGCCACACATATATATATACGCTATTTTTCTTCCAACAACCATTTCACACGAAGTCATTGCATATA	TGCAGCCACACATATATATATACGCTATTTTTCTTCCAACAACCATTTCACACGAAGTCATTGCATATA		0	0	999	62:G>A	62	0.709677	0.984848	0.015152	0.984848	0.015152	0	0.029844	0.029844	0.029844	17.41026	10	1	0	0	0	-	0	0	0	0	0	0	0	-	0	0	-	0	0	0	0	0	0	-	0	0	-	0	0	0	0
100485614|F|0-62:G>A-62:G>A	TGCAGCTCCTGTCTGGGATAATAGAGTGGGTAGATCCTCCAGATGTCGTTTCAAAAGCCATTGAAAATG	TGCAGCTCCTGTCTGGGATAATAGAGTGGGTAGATCCTCCAGATGTCGTTTCAAAAGCCATTGAAAATG		0	0	999	62:G>A	62	0.870968	1	0.012346	0.987654	0	0.012346	0	0.024387	0.012193	19.39	16	1	0	-	0	-	0	0	0	0	0	0	0	-	0	0	0	0	0	0	0	0	0	0	0	0	0	0	2	0	0
[truncated: 3,057 more rows]
[truncated: 64 more columns]
